# Supplementary material for: Ukrainian Plant Trait Database: UkrTrait v. 1.0
Source: Biodivers Data J. 2024 Feb 13;12:e118128. doi: 10.3897/BDJ.12.e118128 (PMC10880025; doi:10.3897/BDJ.12.e118128)
Supplement: Supplementary material 1 — Dataset of plant traits from literature sources [file bdj-12-e118128-s001.csv]

ID_UkrTrait	taxon_UkrTrait	plantHeight_dobr	flowerJan_dobr	flowerFeb_dobr	flowerMar_dobr	flowerApr_dobr	flowerMay_dobr	flowerJun_dobr	flowerJul_dobr	flowerAug_dobr	flowerSep_dobr	flowerOct_dobr	flowerNov_dobr	flowerDec_dobr	annual_dobr	biennialOrShortLived_dobr	perennial_dobr	raunkiaer	phanerophyte	chamaephyte	hemicryptophyte	geophyte	hydrophyte	therophyte	serebryakov	tree	shrub	semishrub	herbPoli	herbMono	epiphyte	lianaWoody	lianaHerb	speciesRange_golubev	leafPhenology_golubev	rosette_golubev	biomorphRoot_golubev	tree_golubev	shrub_golubev	lowShrub_golubev	subshrub_golubev	lowSubshrub_golubev	polycarpicHerb_golubev	perennialMonocarpicHerb_golubev	springAnnual_golubev	autumnAnnual_golubev	epihydrophyte_golubev	idiohydrophyte_golubev	liana_golubev
1	Abelmoschus esculentus	60	0	0	0	0	0	0	1	1	0	0	0	0	1	0	0	the	0	0	0	0	0	1	herb_mono	0	0	0	0	1	0	0	0	NA	NA	NA	NA	NA	NA	NA	NA	NA	NA	NA	NA	NA	NA	NA	NA
2	Abies alba	2500	0	0	0	0	1	0	0	0	0	0	0	0	0	0	1	pha	1	0	0	0	0	0	tree	1	0	0	0	0	0	0	0	NA	NA	NA	NA	NA	NA	NA	NA	NA	NA	NA	NA	NA	NA	NA	NA
3	Abies balsamea	1750	0	0	0	0	1	1	0	0	0	0	0	0	0	0	1	pha	1	0	0	0	0	0	tree	1	0	0	0	0	0	0	0	NA	NA	NA	NA	NA	NA	NA	NA	NA	NA	NA	NA	NA	NA	NA	NA
4	Abies cephalonica	2250	0	0	0	1	1	0	0	0	0	0	0	0	0	0	1	pha	1	0	0	0	0	0	tree	1	0	0	0	0	0	0	0	NA	NA	NA	NA	NA	NA	NA	NA	NA	NA	NA	NA	NA	NA	NA	NA
5	Abies cilicica	2500	0	0	0	1	1	0	0	0	0	0	0	0	0	0	1	pha	1	0	0	0	0	0	tree	1	0	0	0	0	0	0	0	NA	NA	NA	NA	NA	NA	NA	NA	NA	NA	NA	NA	NA	NA	NA	NA
6	Abies concolor	3500	0	0	0	1	1	0	0	0	0	0	0	0	0	0	1	pha	1	0	0	0	0	0	tree	1	0	0	0	0	0	0	0	NA	NA	NA	NA	NA	NA	NA	NA	NA	NA	NA	NA	NA	NA	NA	NA
7	Abies nordmanniana	4000	0	0	0	1	1	0	0	0	0	0	0	0	0	0	1	pha	1	0	0	0	0	0	tree	1	0	0	0	0	0	0	0	NA	NA	NA	NA	NA	NA	NA	NA	NA	NA	NA	NA	NA	NA	NA	NA
8	Abies numidica	1750	0	0	0	1	1	0	0	0	0	0	0	0	0	0	1	pha	1	0	0	0	0	0	tree	1	0	0	0	0	0	0	0	NA	NA	NA	NA	NA	NA	NA	NA	NA	NA	NA	NA	NA	NA	NA	NA
9	Abies pinsapo	2000	0	0	0	1	0	0	0	0	0	0	0	0	0	0	1	pha	1	0	0	0	0	0	tree	1	0	0	0	0	0	0	0	NA	NA	NA	NA	NA	NA	NA	NA	NA	NA	NA	NA	NA	NA	NA	NA
10	Abies sibirica	1750	0	0	0	0	1	1	0	0	0	0	0	0	0	0	1	pha	1	0	0	0	0	0	tree	1	0	0	0	0	0	0	0	NA	NA	NA	NA	NA	NA	NA	NA	NA	NA	NA	NA	NA	NA	NA	NA
11	Abutilon darwinii	NA	NA	NA	NA	NA	NA	NA	NA	NA	NA	NA	NA	NA	NA	NA	NA	pha	1	0	0	0	0	0	shrub	0	1	0	0	0	0	0	0	NA	NA	NA	NA	NA	NA	NA	NA	NA	NA	NA	NA	NA	NA	NA	NA
12	Abutilon theophrasti	95	0	0	0	0	0	0	1	1	0	0	0	0	1	0	0	the	0	0	0	0	0	1	herb_mono	0	0	0	0	1	0	0	0	crim-adv	summer-green	rosetteless	taproot-long	0	0	0	0	0	0	0	0	1	0	0	0
13	Abutilon thompsonii	NA	NA	NA	NA	NA	NA	NA	NA	NA	NA	NA	NA	NA	NA	NA	NA	pha	1	0	0	0	0	0	shrub	0	1	0	0	0	0	0	0	NA	NA	NA	NA	NA	NA	NA	NA	NA	NA	NA	NA	NA	NA	NA	NA
14	Abutilon vitifolium	NA	NA	NA	NA	NA	NA	NA	NA	NA	NA	NA	NA	NA	NA	NA	NA	pha	1	0	0	0	0	0	shrub (tree)	1	1	0	0	0	0	0	0	NA	NA	NA	NA	NA	NA	NA	NA	NA	NA	NA	NA	NA	NA	NA	NA
15	Acalypha australis	NA	NA	NA	NA	NA	NA	NA	NA	NA	NA	NA	NA	NA	1	0	0	the	0	0	0	0	0	1	herb_mono	0	0	0	0	1	0	0	0	crim-adv	summer-green	rosetteless	taproot-medium	0	0	0	0	0	0	0	0	1	0	0	0
16	Acer campestre	1500	0	0	0	1	1	0	0	0	0	0	0	0	0	0	1	pha	1	0	0	0	0	0	tree	1	0	0	0	0	0	0	0	eur-med-was	summer-green	rosetteless	taproot-long	1	1	0	0	0	0	0	0	0	0	0	0
17	Acer ginnala	300	0	0	0	0	0	1	0	0	0	0	0	0	0	0	1	pha	1	0	0	0	0	0	shrub	0	1	0	0	0	0	0	0	NA	NA	NA	NA	NA	NA	NA	NA	NA	NA	NA	NA	NA	NA	NA	NA
18	Acer japonicum	NA	NA	NA	NA	NA	NA	NA	NA	NA	NA	NA	NA	NA	0	0	1	pha	1	0	0	0	0	0	shrub	0	1	0	0	0	0	0	0	NA	NA	NA	NA	NA	NA	NA	NA	NA	NA	NA	NA	NA	NA	NA	NA
19	Acer laetum	2250	0	0	0	0	1	0	0	0	0	0	0	0	0	0	1	pha	1	0	0	0	0	0	tree	1	0	0	0	0	0	0	0	NA	NA	NA	NA	NA	NA	NA	NA	NA	NA	NA	NA	NA	NA	NA	NA
20	Acer monspessulanum	900	0	0	0	0	1	0	0	0	0	0	0	0	0	0	1	pha	1	0	0	0	0	0	tree	1	0	0	0	0	0	0	0	NA	NA	NA	NA	NA	NA	NA	NA	NA	NA	NA	NA	NA	NA	NA	NA
21	Acer negundo	2250	0	0	0	1	1	0	0	0	0	0	0	0	0	0	1	pha	1	0	0	0	0	0	tree	1	0	0	0	0	0	0	0	crim-adv	summer-green	rosetteless	taproot-long	1	0	0	0	0	0	0	0	0	0	0	0
22	Acer palmatum	NA	NA	NA	NA	NA	NA	NA	NA	NA	NA	NA	NA	NA	0	0	1	pha	1	0	0	0	0	0	shrub (tree)	1	1	0	0	0	0	0	0	NA	NA	NA	NA	NA	NA	NA	NA	NA	NA	NA	NA	NA	NA	NA	NA
23	Acer pensylvanicum	1200	0	0	0	0	0	1	0	0	0	0	0	0	0	0	1	pha	1	0	0	0	0	0	tree	1	0	0	0	0	0	0	0	NA	NA	NA	NA	NA	NA	NA	NA	NA	NA	NA	NA	NA	NA	NA	NA
24	Acer platanoides	2750	0	0	0	1	1	0	0	0	0	0	0	0	0	0	1	pha	1	0	0	0	0	0	tree	1	0	0	0	0	0	0	0	NA	NA	NA	NA	NA	NA	NA	NA	NA	NA	NA	NA	NA	NA	NA	NA
25	Acer pseudoplatanus	3000	0	0	0	0	1	1	0	0	0	0	0	0	0	0	1	pha	1	0	0	0	0	0	tree	1	0	0	0	0	0	0	0	NA	NA	NA	NA	NA	NA	NA	NA	NA	NA	NA	NA	NA	NA	NA	NA
26	Acer rubrum	3250	0	0	0	1	1	0	0	0	0	0	0	0	0	0	1	pha	1	0	0	0	0	0	tree	1	0	0	0	0	0	0	0	NA	NA	NA	NA	NA	NA	NA	NA	NA	NA	NA	NA	NA	NA	NA	NA
27	Acer saccharinum	3250	0	0	0	1	1	0	0	0	0	0	0	0	0	0	1	pha	1	0	0	0	0	0	tree	1	0	0	0	0	0	0	0	NA	NA	NA	NA	NA	NA	NA	NA	NA	NA	NA	NA	NA	NA	NA	NA
28	Acer saccharophorum	NA	NA	NA	NA	NA	NA	NA	NA	NA	NA	NA	NA	NA	0	0	1	pha	1	0	0	0	0	0	tree	1	0	0	0	0	0	0	0	NA	NA	NA	NA	NA	NA	NA	NA	NA	NA	NA	NA	NA	NA	NA	NA
29	Acer semenovii	600	0	0	0	0	1	1	0	0	0	0	0	0	0	0	1	pha	1	0	0	0	0	0	tree	1	0	0	0	0	0	0	0	NA	NA	NA	NA	NA	NA	NA	NA	NA	NA	NA	NA	NA	NA	NA	NA
30	Acer stevenii	1200	0	0	0	0	0	1	0	0	0	0	0	0	0	0	1	pha	1	0	0	0	0	0	tree	1	0	0	0	0	0	0	0	crim	summer-green	rosetteless	taproot-long	1	0	0	0	0	0	0	0	0	0	0	0
31	Acer tataricum	550	0	0	0	0	1	1	0	0	0	0	0	0	0	0	1	pha	1	0	0	0	0	0	tree	1	0	0	0	0	0	0	0	NA	NA	NA	NA	NA	NA	NA	NA	NA	NA	NA	NA	NA	NA	NA	NA
32	Acer tegmentosum	1350	0	0	0	1	0	0	0	0	0	0	0	0	0	0	1	pha	1	0	0	0	0	0	tree	1	0	0	0	0	0	0	0	NA	NA	NA	NA	NA	NA	NA	NA	NA	NA	NA	NA	NA	NA	NA	NA
33	Acer trautvetteri	1500	0	0	0	0	0	1	1	0	0	0	0	0	0	0	1	pha	1	0	0	0	0	0	tree	1	0	0	0	0	0	0	0	NA	NA	NA	NA	NA	NA	NA	NA	NA	NA	NA	NA	NA	NA	NA	NA
34	Aceras anthropophorum	NA	NA	NA	NA	NA	NA	NA	NA	NA	NA	NA	NA	NA	0	0	1	geo	0	0	0	1	0	0	herb_poli	0	0	0	1	0	0	0	0	NA	NA	NA	NA	NA	NA	NA	NA	NA	NA	NA	NA	NA	NA	NA	NA
35	Achillea birjuczensis	27.5	0	0	0	0	0	0	1	1	0	0	0	0	0	0	1	hem	0	0	1	0	0	0	herb_poli	0	0	0	1	0	0	0	0	pont	summer-winter-green	semi-rosette	fibrous-medium	0	0	0	0	0	1	0	0	0	0	0	0
36	Achillea carpatica	30	0	0	0	0	0	0	1	1	0	0	0	0	0	0	1	hem	0	0	1	0	0	0	herb_poli	0	0	0	1	0	0	0	0	NA	NA	NA	NA	NA	NA	NA	NA	NA	NA	NA	NA	NA	NA	NA	NA
37	Achillea coarctata	35	0	0	0	0	1	1	1	0	0	0	0	0	0	0	1	hem	0	0	1	0	0	0	herb_poli	0	0	0	1	0	0	0	0	NA	NA	NA	NA	NA	NA	NA	NA	NA	NA	NA	NA	NA	NA	NA	NA
38	Achillea collina	60	0	0	0	0	0	1	1	1	1	0	0	0	0	0	1	hem	0	0	1	0	0	0	herb_poli	0	0	0	1	0	0	0	0	NA	NA	NA	NA	NA	NA	NA	NA	NA	NA	NA	NA	NA	NA	NA	NA
39	Achillea distans	55	0	0	0	0	0	0	1	1	1	0	0	0	0	0	1	hem	0	0	1	0	0	0	herb_poli	0	0	0	1	0	0	0	0	NA	NA	NA	NA	NA	NA	NA	NA	NA	NA	NA	NA	NA	NA	NA	NA
40	Achillea euxina	50	0	0	0	0	0	1	1	1	1	0	0	0	0	0	1	hem	0	0	1	0	0	0	herb_poli	0	0	0	1	0	0	0	0	NA	NA	NA	NA	NA	NA	NA	NA	NA	NA	NA	NA	NA	NA	NA	NA
41	Achillea filipendulina	NA	NA	NA	NA	NA	NA	NA	NA	NA	NA	NA	NA	NA	0	0	1	hem	0	0	1	0	0	0	herb_poli	0	0	0	1	0	0	0	0	NA	NA	NA	NA	NA	NA	NA	NA	NA	NA	NA	NA	NA	NA	NA	NA
42	Achillea glaberrima	30	0	0	0	0	0	1	1	1	1	0	0	0	0	0	1	hem	0	0	1	0	0	0	herb_poli	0	0	0	1	0	0	0	0	NA	NA	NA	NA	NA	NA	NA	NA	NA	NA	NA	NA	NA	NA	NA	NA
43	Achillea inundata	80	0	0	0	0	0	0	1	1	1	0	0	0	0	0	1	hem	0	0	1	0	0	0	herb_poli	0	0	0	1	0	0	0	0	pont	summer-winter-green	semi-rosette	fibrous-long	0	0	0	0	0	1	0	0	0	0	0	0
44	Achillea leptophylla	25	0	0	0	0	1	1	1	0	0	0	0	0	0	0	1	hem	0	0	1	0	0	0	herb_poli	0	0	0	1	0	0	0	0	pont	summer-winter-green	semi-rosette	taproot-medium	0	0	0	0	0	1	0	0	0	0	0	0
45	Achillea micrantha	30	0	0	0	0	0	0	0	1	1	0	0	0	0	0	1	hem	0	0	1	0	0	0	herb_poli	0	0	0	1	0	0	0	0	pont	summer-winter-green	semi-rosette	taproot-long	0	0	0	0	0	1	0	0	0	0	0	0
46	Achillea micranthoides	27.5	0	0	0	0	0	1	1	0	0	0	0	0	0	0	1	hem	0	0	1	0	0	0	herb_poli	0	0	0	1	0	0	0	0	pont	summer-winter-green	semi-rosette	fibrous-medium	0	0	0	0	0	1	0	0	0	0	0	0
47	Achillea millefolium	42.5	0	0	0	0	0	1	1	1	1	0	0	0	0	0	1	hem	0	0	1	0	0	0	herb_poli	0	0	0	1	0	0	0	0	eur-med-was	summer-winter-green	semi-rosette	fibrous-medium	0	0	0	0	0	1	0	0	0	0	0	0
48	Achillea neilreichii	55	0	0	0	0	0	1	1	1	1	0	0	0	0	0	1	hem	0	0	1	0	0	0	herb_poli	0	0	0	1	0	0	0	0	NA	NA	NA	NA	NA	NA	NA	NA	NA	NA	NA	NA	NA	NA	NA	NA
49	Achillea nobilis	45	0	0	0	0	0	1	1	1	1	0	0	0	0	0	1	hem	0	0	1	0	0	0	herb_poli	0	0	0	1	0	0	0	0	wpal	summer-winter-green	semi-rosette	taproot-medium	0	0	0	0	0	1	1	0	0	0	0	0
50	Achillea ochroleuca	30	0	0	0	0	0	1	1	1	0	0	0	0	0	0	1	hem	0	0	1	0	0	0	herb_poli	0	0	0	1	0	0	0	0	NA	NA	NA	NA	NA	NA	NA	NA	NA	NA	NA	NA	NA	NA	NA	NA
51	Achillea pannonica	60	0	0	0	0	0	1	1	0	0	0	0	0	0	0	1	hem	0	0	1	0	0	0	herb_poli	0	0	0	1	0	0	0	0	pont	summer-winter-green	semi-rosette	fibrous-long	0	0	0	0	0	1	0	0	0	0	0	0
52	Achillea setacea	40	0	0	0	0	1	1	1	0	0	0	0	0	0	0	1	hem	0	0	1	0	0	0	herb_poli	0	0	0	1	0	0	0	0	wpal	summer-winter-green	semi-rosette	fibrous-long	0	0	0	0	0	1	0	0	0	0	0	0
53	Achillea stepposa	45	0	0	0	0	0	1	1	1	0	0	0	0	0	0	1	hem	0	0	1	0	0	0	herb_poli	0	0	0	1	0	0	0	0	pont	summer-winter-green	semi-rosette	fibrous-long	0	0	0	0	0	1	0	0	0	0	0	0
54	Achillea stricta	32.5	0	0	0	0	0	0	1	1	1	0	0	0	0	0	1	hem	0	0	1	0	0	0	herb_poli	0	0	0	1	0	0	0	0	NA	NA	NA	NA	NA	NA	NA	NA	NA	NA	NA	NA	NA	NA	NA	NA
55	Achillea submillefolium	42.5	0	0	0	0	0	1	1	1	1	0	0	0	0	0	1	hem	0	0	1	0	0	0	herb_poli	0	0	0	1	0	0	0	0	NA	NA	NA	NA	NA	NA	NA	NA	NA	NA	NA	NA	NA	NA	NA	NA
56	Achillea subtanacetifolia	55	0	0	0	0	0	0	1	1	1	0	0	0	0	0	1	hem	0	0	1	0	0	0	herb_poli	0	0	0	1	0	0	0	0	NA	NA	NA	NA	NA	NA	NA	NA	NA	NA	NA	NA	NA	NA	NA	NA
57	Achillea taurica	20	0	0	0	0	1	1	1	0	0	0	0	0	0	0	1	hem	0	0	1	0	0	0	herb_poli	0	0	0	1	0	0	0	0	NA	NA	NA	NA	NA	NA	NA	NA	NA	NA	NA	NA	NA	NA	NA	NA
58	Achillea x illiczevskyi	NA	NA	NA	NA	NA	NA	NA	NA	NA	NA	NA	NA	NA	0	0	1	hem	0	0	1	0	0	0	herb_poli	0	0	0	1	0	0	0	0	NA	NA	NA	NA	NA	NA	NA	NA	NA	NA	NA	NA	NA	NA	NA	NA
59	Achillea x leptophylloides	NA	NA	NA	NA	NA	NA	NA	NA	NA	NA	NA	NA	NA	0	0	1	hem	0	0	1	0	0	0	herb_poli	0	0	0	1	0	0	0	0	NA	NA	NA	NA	NA	NA	NA	NA	NA	NA	NA	NA	NA	NA	NA	NA
60	Achillea x submicrantha	NA	NA	NA	NA	NA	NA	NA	NA	NA	NA	NA	NA	NA	0	0	1	hem	0	0	1	0	0	0	herb_poli	0	0	0	1	0	0	0	0	NA	NA	NA	NA	NA	NA	NA	NA	NA	NA	NA	NA	NA	NA	NA	NA
61	Achillea x subtaurica	NA	NA	NA	NA	NA	NA	NA	NA	NA	NA	NA	NA	NA	0	0	1	hem	0	0	1	0	0	0	herb_poli	0	0	0	1	0	0	0	0	NA	NA	NA	NA	NA	NA	NA	NA	NA	NA	NA	NA	NA	NA	NA	NA
62	Achnatherum bromoides	70	0	0	0	0	1	1	1	0	0	0	0	0	0	0	1	hem	0	0	1	0	0	0	herb_poli	0	0	0	1	0	0	0	0	med	summer-winter-green	semi-rosette	fibrous-long	0	0	0	0	0	1	0	0	0	0	0	0
63	Acinos alpinus	17.5	0	0	0	0	0	0	1	1	0	0	0	0	0	0	1	cha (hem)	0	1	1	0	0	0	herb_poli	0	0	0	1	0	0	0	0	NA	NA	NA	NA	NA	NA	NA	NA	NA	NA	NA	NA	NA	NA	NA	NA
64	Acinos arvensis	22.5	0	0	0	0	0	1	1	1	0	0	0	0	1	1	0	the (hem)	0	0	1	0	0	1	herb_mono	0	0	0	0	1	0	0	0	eur-med	ephemeral	rosetteless	taproot-medium	0	0	0	0	0	0	0	1	0	0	0	0
65	Acinos rotundifolius	17.5	0	0	0	0	1	1	0	0	0	0	0	0	1	0	0	the	0	0	0	0	0	1	herb_mono	0	0	0	0	1	0	0	0	med-was	ephemeral	rosetteless	taproot-medium	0	0	0	0	0	0	0	1	0	0	0	0
66	Acinos villosus	16	0	0	0	0	1	1	1	0	0	0	0	0	1	1	0	the (hem)	0	0	1	0	0	1	herb_mono	0	0	0	0	1	0	0	0	eur-med	summer-green	rosetteless	taproot-medium	0	0	0	0	0	1	1	1	0	0	0	0
67	Aconitum anthora	37.5	0	0	0	0	0	1	1	0	0	0	0	0	0	0	1	hem	0	0	1	0	0	0	herb_poli	0	0	0	1	0	0	0	0	wpal	summer-green	rosetteless	taproot-short	0	0	0	0	0	1	0	0	0	0	0	0
68	Aconitum besserianum	125	0	0	0	0	0	1	1	1	0	0	0	0	0	0	1	hem	0	0	1	0	0	0	herb_poli	0	0	0	1	0	0	0	0	NA	NA	NA	NA	NA	NA	NA	NA	NA	NA	NA	NA	NA	NA	NA	NA
69	Aconitum bucovinense	90	0	0	0	0	0	0	1	1	0	0	0	0	0	0	1	hem	0	0	1	0	0	0	herb_poli	0	0	0	1	0	0	0	0	NA	NA	NA	NA	NA	NA	NA	NA	NA	NA	NA	NA	NA	NA	NA	NA
70	Aconitum degenii	65	0	0	0	0	0	0	1	1	0	0	0	0	0	0	1	hem (geo)	0	0	1	1	0	0	herb_poli	0	0	0	1	0	0	0	0	NA	NA	NA	NA	NA	NA	NA	NA	NA	NA	NA	NA	NA	NA	NA	NA
71	Aconitum eulophum	65	0	0	0	0	0	0	1	1	0	0	0	0	0	0	1	hem	0	0	1	0	0	0	herb_poli	0	0	0	1	0	0	0	0	NA	NA	NA	NA	NA	NA	NA	NA	NA	NA	NA	NA	NA	NA	NA	NA
72	Aconitum firmum	100	0	0	0	0	0	0	1	1	0	0	0	0	0	0	1	hem (geo)	0	0	1	1	0	0	herb_poli	0	0	0	1	0	0	0	0	NA	NA	NA	NA	NA	NA	NA	NA	NA	NA	NA	NA	NA	NA	NA	NA
73	Aconitum gracile	105	0	0	0	0	0	0	1	1	1	0	0	0	0	0	1	hem (geo)	0	0	1	1	0	0	herb_poli	0	0	0	1	0	0	0	0	NA	NA	NA	NA	NA	NA	NA	NA	NA	NA	NA	NA	NA	NA	NA	NA
74	Aconitum hosteanum	110	0	0	0	0	0	1	1	1	0	0	0	0	0	0	1	hem (geo)	0	0	1	1	0	0	herb_poli	0	0	0	1	0	0	0	0	NA	NA	NA	NA	NA	NA	NA	NA	NA	NA	NA	NA	NA	NA	NA	NA
75	Aconitum jacquinii	37.5	0	0	0	0	0	0	1	1	0	0	0	0	0	0	1	hem	0	0	1	0	0	0	herb_poli	0	0	0	1	0	0	0	0	NA	NA	NA	NA	NA	NA	NA	NA	NA	NA	NA	NA	NA	NA	NA	NA
76	Aconitum lasiostomum	100	0	0	0	0	0	1	1	1	0	0	0	0	0	0	1	hem	0	0	1	0	0	0	herb_poli	0	0	0	1	0	0	0	0	eur	summer-green	semi-rosette	taproot-long	0	0	0	0	0	1	0	0	0	0	0	0
77	Aconitum moldavicum	110	0	0	0	0	0	1	1	1	0	0	0	0	0	0	1	hem (geo)	0	0	1	1	0	0	herb_poli	0	0	0	1	0	0	0	0	NA	NA	NA	NA	NA	NA	NA	NA	NA	NA	NA	NA	NA	NA	NA	NA
78	Aconitum napellus	NA	NA	NA	NA	NA	NA	NA	NA	NA	NA	NA	NA	NA	0	0	1	hem (geo)	0	0	1	1	0	0	herb_poli	0	0	0	1	0	0	0	0	NA	NA	NA	NA	NA	NA	NA	NA	NA	NA	NA	NA	NA	NA	NA	NA
79	Aconitum nemorosum	70	0	0	0	0	0	0	1	1	0	0	0	0	0	0	1	hem	0	0	1	0	0	0	herb_poli	0	0	0	1	0	0	0	0	NA	NA	NA	NA	NA	NA	NA	NA	NA	NA	NA	NA	NA	NA	NA	NA
80	Aconitum odontandrum	80	0	0	0	0	0	0	1	1	0	0	0	0	0	0	1	hem	0	0	1	0	0	0	herb_poli	0	0	0	1	0	0	0	0	NA	NA	NA	NA	NA	NA	NA	NA	NA	NA	NA	NA	NA	NA	NA	NA
81	Aconitum podolicum	65	0	0	0	0	0	0	1	1	0	0	0	0	0	0	1	hem	0	0	1	0	0	0	herb_poli	0	0	0	1	0	0	0	0	NA	NA	NA	NA	NA	NA	NA	NA	NA	NA	NA	NA	NA	NA	NA	NA
82	Aconitum pseudanthora	65	0	0	0	0	0	0	1	1	0	0	0	0	0	0	1	hem	0	0	1	0	0	0	herb_poli	0	0	0	1	0	0	0	0	NA	NA	NA	NA	NA	NA	NA	NA	NA	NA	NA	NA	NA	NA	NA	NA
83	Aconitum rogoviczii	125	0	0	0	0	0	0	1	1	0	0	0	0	0	0	1	hem	0	0	1	0	0	0	herb_poli	0	0	0	1	0	0	0	0	NA	NA	NA	NA	NA	NA	NA	NA	NA	NA	NA	NA	NA	NA	NA	NA
84	Aconitum romanicum	20	0	0	0	0	0	0	1	1	0	0	0	0	0	0	1	hem	0	0	1	0	0	0	herb_poli	0	0	0	1	0	0	0	0	NA	NA	NA	NA	NA	NA	NA	NA	NA	NA	NA	NA	NA	NA	NA	NA
85	Aconitum variegatum	105	0	0	0	0	0	0	1	1	1	0	0	0	0	0	1	hem (geo)	0	0	1	1	0	0	herb_poli	0	0	0	1	0	0	0	0	NA	NA	NA	NA	NA	NA	NA	NA	NA	NA	NA	NA	NA	NA	NA	NA
86	Aconitum vulparia	NA	NA	NA	NA	NA	NA	NA	NA	NA	NA	NA	NA	NA	0	0	1	hem	0	0	1	0	0	0	herb_poli	0	0	0	1	0	0	0	0	NA	NA	NA	NA	NA	NA	NA	NA	NA	NA	NA	NA	NA	NA	NA	NA
87	Aconitum x cammarum	110	0	0	0	0	0	0	1	1	0	0	0	0	0	0	1	hem (geo)	0	0	1	1	0	0	herb_poli	0	0	0	1	0	0	0	0	NA	NA	NA	NA	NA	NA	NA	NA	NA	NA	NA	NA	NA	NA	NA	NA
88	Aconitum x nanum	NA	NA	NA	NA	NA	NA	NA	NA	NA	NA	NA	NA	NA	0	0	1	hem	0	0	1	0	0	0	herb_poli	0	0	0	1	0	0	0	0	NA	NA	NA	NA	NA	NA	NA	NA	NA	NA	NA	NA	NA	NA	NA	NA
89	Aconogonon alpinum	60	0	0	0	0	0	1	1	0	0	0	0	0	0	0	1	hem	0	0	1	0	0	0	herb_poli	0	0	0	1	0	0	0	0	pal	summer-green	rosetteless	taproot-long	0	0	0	0	0	1	0	0	0	0	0	0
90	Aconogonon coriarium	100	0	0	0	0	0	1	1	1	0	0	0	0	0	0	1	hem	0	0	1	0	0	0	herb_poli	0	0	0	1	0	0	0	0	NA	NA	NA	NA	NA	NA	NA	NA	NA	NA	NA	NA	NA	NA	NA	NA
91	Aconogonon divaricatum	NA	NA	NA	NA	NA	NA	NA	NA	NA	NA	NA	NA	NA	0	0	1	hem	0	0	1	0	0	0	herb_poli	0	0	0	1	0	0	0	0	NA	NA	NA	NA	NA	NA	NA	NA	NA	NA	NA	NA	NA	NA	NA	NA
92	Aconogonon weyrichii	NA	NA	NA	NA	NA	NA	NA	NA	NA	NA	NA	NA	NA	0	0	1	hem	0	0	1	0	0	0	herb_poli	0	0	0	1	0	0	0	0	NA	NA	NA	NA	NA	NA	NA	NA	NA	NA	NA	NA	NA	NA	NA	NA
93	Acorus calamus	100	0	0	0	0	0	1	1	0	0	0	0	0	0	0	1	hydr (geo)	0	0	0	1	1	0	herb_poli	0	0	0	1	0	0	0	0	NA	NA	NA	NA	NA	NA	NA	NA	NA	NA	NA	NA	NA	NA	NA	NA
94	Acroptilon repens	37.5	0	0	0	0	0	1	1	1	0	0	0	0	0	0	1	hem (geo)	0	0	1	1	0	0	herb_poli	0	0	0	1	0	0	0	0	was-euras-step	summer-green	rosetteless	taproot-long	0	0	0	0	0	1	0	0	0	0	0	0
95	Actaea spicata	45	0	0	0	0	1	1	0	0	0	0	0	0	0	0	1	geo	0	0	0	1	0	0	herb_poli	0	0	0	1	0	0	0	0	wpal	summer-green	rosetteless	fibrous-medium	0	0	0	0	0	1	0	0	0	0	0	0
96	Actinidia arguta	NA	0	0	0	0	0	0	1	0	0	0	0	0	0	0	1	pha	1	0	0	0	0	0	shrub	0	1	0	0	0	0	0	0	NA	NA	NA	NA	NA	NA	NA	NA	NA	NA	NA	NA	NA	NA	NA	NA
97	Actinidia kolomikta	600	0	0	0	0	0	0	1	0	0	0	0	0	0	0	1	pha	1	0	0	0	0	0	shrub	0	1	0	0	0	0	0	0	NA	NA	NA	NA	NA	NA	NA	NA	NA	NA	NA	NA	NA	NA	NA	NA
98	Adenophora liliifolia	105	0	0	0	0	0	0	1	1	0	0	0	0	0	0	1	hem	0	0	1	0	0	0	herb_poli	0	0	0	1	0	0	0	0	NA	NA	NA	NA	NA	NA	NA	NA	NA	NA	NA	NA	NA	NA	NA	NA
99	Adenophora taurica	50	0	0	0	0	0	0	1	1	0	0	0	0	0	0	1	hem	0	0	1	0	0	0	herb_poli	0	0	0	1	0	0	0	0	crim	summer-green	rosetteless	taproot-long	0	0	0	0	0	1	0	0	0	0	0	0
100	Adenostyles alliariae	150	0	0	0	0	0	1	1	1	0	0	0	0	0	0	1	hem	0	0	1	0	0	0	herb_poli	0	0	0	1	0	0	0	0	NA	NA	NA	NA	NA	NA	NA	NA	NA	NA	NA	NA	NA	NA	NA	NA
101	Adiantum capillus-veneris	25	0	0	0	0	0	1	1	1	0	0	0	0	0	0	1	hem	0	0	1	0	0	0	herb_poli	0	0	0	1	0	0	0	0	eur-med-was	evergreen	rosette	fibrous-short	0	0	0	0	0	1	0	0	0	0	0	0
102	Adonis aestivalis	30	0	0	0	1	1	0	0	0	0	0	0	0	1	0	0	the	0	0	0	0	0	1	herb_mono	0	0	0	0	1	0	0	0	eur-med-was	ephemeral	semi-rosette	taproot-short	0	0	0	0	0	0	0	1	0	0	0	0
103	Adonis annua	32.5	0	0	0	0	0	0	1	1	0	0	0	0	1	0	0	the	0	0	0	0	0	1	herb_mono	0	0	0	0	1	0	0	0	eur-med	ephemeral	semi-rosette	taproot-short	0	0	0	0	0	0	0	1	0	0	0	0
104	Adonis eriocalycina	NA	NA	NA	NA	NA	NA	NA	NA	NA	NA	NA	NA	NA	1	0	0	the	0	0	0	0	0	1	herb_mono	0	0	0	0	1	0	0	0	eur-emed	ephemeral	semi-rosette	taproot-short	0	0	0	0	0	0	0	1	0	0	0	0
105	Adonis flammea	25	0	0	0	0	1	1	0	0	0	0	0	0	1	0	0	the	0	0	0	0	0	1	herb_mono	0	0	0	0	1	0	0	0	med-euras-step	ephemeral	semi-rosette	taproot-short	0	0	0	0	0	0	0	1	0	0	0	0
106	Adonis vernalis	20	0	0	0	1	1	0	0	0	0	0	0	0	0	0	1	hem	0	0	1	0	0	0	herb_poli	0	0	0	1	0	0	0	0	euras-step	summer-green	rosetteless	fibrous-long	0	0	0	0	0	1	0	0	0	0	0	0
107	Adonis volgensis	17.5	0	0	0	1	1	0	0	0	0	0	0	0	0	0	1	hem	0	0	1	0	0	0	herb_poli	0	0	0	1	0	0	0	0	pont-kaz	summer-green	rosetteless	fibrous-long	0	0	0	0	0	1	0	0	0	0	0	0
108	Adoxa moschatellina	10	0	0	0	1	1	0	0	0	0	0	0	0	0	0	1	geo	0	0	0	1	0	0	herb_poli	0	0	0	1	0	0	0	0	NA	NA	NA	NA	NA	NA	NA	NA	NA	NA	NA	NA	NA	NA	NA	NA
109	Aegilops biuncialis	17.5	0	0	0	0	1	0	0	0	0	0	0	0	1	0	0	the	0	0	0	0	0	1	herb_mono	0	0	0	0	1	0	0	0	med-was	ephemeral	semi-rosette	fibrous-short	0	0	0	0	0	0	0	1	0	0	0	0
110	Aegilops cylindrica	47.5	0	0	0	0	1	1	0	0	0	0	0	0	1	0	0	the	0	0	0	0	0	1	herb_mono	0	0	0	0	1	0	0	0	med-was	ephemeral	semi-rosette	fibrous-short	0	0	0	0	0	0	0	1	0	0	0	0
111	Aegilops geniculata	14	0	0	0	0	1	1	0	0	0	0	0	0	1	0	0	the	0	0	0	0	0	1	herb_mono	0	0	0	0	1	0	0	0	med-was	ephemeral	semi-rosette	fibrous-short	0	0	0	0	0	0	0	1	0	0	0	0
112	Aegilops ovata	22.5	0	0	0	0	1	1	0	0	0	0	0	0	1	0	0	the	0	0	0	0	0	1	herb_mono	0	0	0	0	1	0	0	0	med	ephemeral	semi-rosette	fibrous-short	0	0	0	0	0	0	0	1	0	0	0	0
113	Aegilops tauschii	NA	NA	NA	NA	NA	NA	NA	NA	NA	NA	NA	NA	NA	1	0	0	the	0	0	0	0	0	1	herb_mono	0	0	0	0	1	0	0	0	med-was	ephemeral	semi-rosette	fibrous-short	0	0	0	0	0	0	0	1	0	0	0	0
114	Aegilops triuncialis	32.5	0	0	0	0	1	1	0	0	0	0	0	0	1	0	0	the	0	0	0	0	0	1	herb_mono	0	0	0	0	1	0	0	0	med-was	ephemeral	semi-rosette	fibrous-short	0	0	0	0	0	0	0	1	0	0	0	0
115	Aegonychon purpurocaeruleum	40	0	0	0	1	1	1	0	0	0	0	0	0	0	0	1	hem	0	0	1	0	0	0	herb_poli	0	0	0	1	0	0	0	0	eur-med-was	summer-green	rosetteless	fibrous-long	0	0	0	0	0	1	0	0	0	0	0	0
116	Aegopodium podagraria	75	0	0	0	0	1	1	1	0	0	0	0	0	0	0	1	hem (geo)	0	0	1	1	0	0	herb_poli	0	0	0	1	0	0	0	0	wpal	summer-green	semi-rosette	fibrous-medium	0	0	0	0	0	1	0	0	0	0	0	0
117	Aeluropus littoralis	37.5	0	0	0	0	0	1	1	0	0	0	0	0	0	0	1	hem	0	0	1	0	0	0	herb_poli	0	0	0	1	0	0	0	0	med-was-euras-step	summer-winter-green	semi-rosette	fibrous-medium	0	0	0	0	0	1	0	0	0	0	0	0
118	Aesculus glabra	1250	0	0	0	0	1	0	0	0	0	0	0	0	0	0	1	pha	1	0	0	0	0	0	tree	1	0	0	0	0	0	0	0	NA	NA	NA	NA	NA	NA	NA	NA	NA	NA	NA	NA	NA	NA	NA	NA
119	Aesculus hippocastanum	2400	0	0	0	0	1	0	0	0	0	0	0	0	0	0	1	pha	1	0	0	0	0	0	tree	1	0	0	0	0	0	0	0	NA	NA	NA	NA	NA	NA	NA	NA	NA	NA	NA	NA	NA	NA	NA	NA
120	Aesculus octandra	1750	0	0	0	0	1	1	0	0	0	0	0	0	0	0	1	pha	1	0	0	0	0	0	tree	1	0	0	0	0	0	0	0	NA	NA	NA	NA	NA	NA	NA	NA	NA	NA	NA	NA	NA	NA	NA	NA
121	Aesculus parviflora	300	0	0	0	0	0	0	1	0	0	0	0	0	0	0	1	pha	1	0	0	0	0	0	shrub	0	1	0	0	0	0	0	0	NA	NA	NA	NA	NA	NA	NA	NA	NA	NA	NA	NA	NA	NA	NA	NA
122	Aesculus pavia	650	0	0	0	0	0	1	0	0	0	0	0	0	0	0	1	pha	1	0	0	0	0	0	tree	1	0	0	0	0	0	0	0	NA	NA	NA	NA	NA	NA	NA	NA	NA	NA	NA	NA	NA	NA	NA	NA
123	Aesculus x carnea	NA	NA	NA	NA	NA	NA	NA	NA	NA	NA	NA	NA	NA	0	0	1	pha	1	0	0	0	0	0	tree	1	0	0	0	0	0	0	0	NA	NA	NA	NA	NA	NA	NA	NA	NA	NA	NA	NA	NA	NA	NA	NA
124	Aesculus x hybrida	NA	NA	NA	NA	NA	NA	NA	NA	NA	NA	NA	NA	NA	0	0	1	pha	1	0	0	0	0	0	tree	1	0	0	0	0	0	0	0	NA	NA	NA	NA	NA	NA	NA	NA	NA	NA	NA	NA	NA	NA	NA	NA
125	Aethusa cynapium	65	0	0	0	0	0	1	1	1	0	0	0	0	1	1	0	the (hem)	0	0	1	0	0	1	herb_mono	0	0	0	0	1	0	0	0	eur-med	summer-winter-green	semi-rosette	taproot-medium	0	0	0	0	0	0	1	1	0	0	0	0
126	Ageratum houstonianum	37.5	0	0	0	0	1	1	1	1	1	0	0	0	1	0	0	the	0	0	0	0	0	1	herb_mono	0	0	0	0	1	0	0	0	NA	NA	NA	NA	NA	NA	NA	NA	NA	NA	NA	NA	NA	NA	NA	NA
127	Agrimonia eupatoria	55	0	0	0	0	0	1	1	1	0	0	0	0	0	0	1	hem	0	0	1	0	0	0	herb_poli	0	0	0	1	0	0	0	0	eur-med	summer-green	semi-rosette	fibrous-long	0	0	0	0	0	1	0	0	0	0	0	0
128	Agrimonia grandis	90	0	0	0	0	0	1	1	0	0	0	0	0	0	0	1	hem	0	0	1	0	0	0	herb_poli	0	0	0	1	0	0	0	0	NA	NA	NA	NA	NA	NA	NA	NA	NA	NA	NA	NA	NA	NA	NA	NA
129	Agrimonia pilosa	100	0	0	0	0	0	1	1	1	0	0	0	0	0	0	1	hem	0	0	1	0	0	0	herb_poli	0	0	0	1	0	0	0	0	NA	NA	NA	NA	NA	NA	NA	NA	NA	NA	NA	NA	NA	NA	NA	NA
130	Agrimonia procera	100	0	0	0	0	0	1	1	0	0	0	0	0	0	0	1	hem	0	0	1	0	0	0	herb_poli	0	0	0	1	0	0	0	0	NA	NA	NA	NA	NA	NA	NA	NA	NA	NA	NA	NA	NA	NA	NA	NA
131	Agropyron cimmericum	37.5	0	0	0	0	0	1	0	0	0	0	0	0	0	0	1	hem	0	0	1	0	0	0	herb_poli	0	0	0	1	0	0	0	0	pont	summer-winter-green	semi-rosette	fibrous-long	0	0	0	0	0	1	0	0	0	0	0	0
132	Agropyron cristatum	NA	NA	NA	NA	NA	NA	NA	NA	NA	NA	NA	NA	NA	0	0	1	hem	0	0	1	0	0	0	herb_poli	0	0	0	1	0	0	0	0	NA	NA	NA	NA	NA	NA	NA	NA	NA	NA	NA	NA	NA	NA	NA	NA
133	Agropyron dasyanthum	57.5	0	0	0	0	1	1	0	0	0	0	0	0	0	0	1	hem	0	0	1	0	0	0	herb_poli	0	0	0	1	0	0	0	0	pont	summer-winter-green	semi-rosette	fibrous-long	0	0	0	0	0	1	0	0	0	0	0	0
134	Agropyron desertorum	42.5	0	0	0	0	0	1	0	0	0	0	0	0	0	0	1	hem	0	0	1	0	0	0	herb_poli	0	0	0	1	0	0	0	0	kaz	summer-winter-green	semi-rosette	fibrous-long	0	0	0	0	0	1	0	0	0	0	0	0
135	Agropyron lavrenkoanum	52.5	0	0	0	0	0	1	1	0	0	0	0	0	0	0	1	hem	0	0	1	0	0	0	herb_poli	0	0	0	1	0	0	0	0	pont	summer-winter-green	semi-rosette	fibrous-long	0	0	0	0	0	1	0	0	0	0	0	0
136	Agropyron pectinatum	47.5	0	0	0	0	0	1	1	0	0	0	0	0	0	0	1	hem	0	0	1	0	0	0	herb_poli	0	0	0	1	0	0	0	0	med-was-euras-step	summer-winter-green	semi-rosette	fibrous-long	0	0	0	0	0	1	0	0	0	0	0	0
137	Agropyron ponticum	27.5	0	0	0	0	1	1	0	0	0	0	0	0	0	0	1	hem	0	0	1	0	0	0	herb_poli	0	0	0	1	0	0	0	0	crim	summer-winter-green	semi-rosette	fibrous-long	0	0	0	0	0	1	0	0	0	0	0	0
138	Agropyron stepposum	47.5	0	0	0	0	0	1	1	0	0	0	0	0	0	0	1	hem	0	0	1	0	0	0	herb_poli	0	0	0	1	0	0	0	0	NA	NA	NA	NA	NA	NA	NA	NA	NA	NA	NA	NA	NA	NA	NA	NA
139	Agropyron tanaiticum	50	0	0	0	0	1	1	0	0	0	0	0	0	0	0	1	hem	0	0	1	0	0	0	herb_poli	0	0	0	1	0	0	0	0	NA	NA	NA	NA	NA	NA	NA	NA	NA	NA	NA	NA	NA	NA	NA	NA
140	Agrostemma githago	55	0	0	0	0	0	1	1	1	1	0	0	0	1	0	0	the	0	0	0	0	0	1	herb_mono	0	0	0	0	1	0	0	0	pal	summer-green	rosetteless	taproot-medium	0	0	0	0	0	0	0	0	1	0	0	0
141	Agrostis albida	49	0	0	0	0	0	1	1	0	0	0	0	0	0	0	1	hem	0	0	1	0	0	0	herb_poli	0	0	0	1	0	0	0	0	NA	NA	NA	NA	NA	NA	NA	NA	NA	NA	NA	NA	NA	NA	NA	NA
142	Agrostis alpina	20	0	0	0	0	0	0	1	1	0	0	0	0	0	0	1	hem	0	0	1	0	0	0	herb_poli	0	0	0	1	0	0	0	0	NA	NA	NA	NA	NA	NA	NA	NA	NA	NA	NA	NA	NA	NA	NA	NA
143	Agrostis canina	65	0	0	0	0	0	1	1	0	0	0	0	0	0	0	1	hem	0	0	1	0	0	0	herb_poli	0	0	0	1	0	0	0	0	NA	NA	NA	NA	NA	NA	NA	NA	NA	NA	NA	NA	NA	NA	NA	NA
144	Agrostis capillaris	57.5	0	0	0	0	0	1	1	1	0	0	0	0	0	0	1	hem	0	0	1	0	0	0	herb_poli	0	0	0	1	0	0	0	0	pal	summer-winter-green	semi-rosette	fibrous-medium	0	0	0	0	0	1	0	0	0	0	0	0
145	Agrostis gigantea	67.5	0	0	0	0	0	1	1	0	0	0	0	0	0	0	1	hem	0	0	1	0	0	0	herb_poli	0	0	0	1	0	0	0	0	pal	summer-winter-green	semi-rosette	fibrous-medium	0	0	0	0	0	1	0	0	0	0	0	0
146	Agrostis maeotica	95	0	0	0	0	0	0	1	0	0	0	0	0	0	0	1	hem	0	0	1	0	0	0	herb_poli	0	0	0	1	0	0	0	0	pont	summer-winter-green	semi-rosette	fibrous-medium	0	0	0	0	0	1	0	0	0	0	0	0
147	Agrostis rupestris	17.5	0	0	0	0	0	0	1	1	0	0	0	0	0	0	1	hem	0	0	1	0	0	0	herb_poli	0	0	0	1	0	0	0	0	NA	NA	NA	NA	NA	NA	NA	NA	NA	NA	NA	NA	NA	NA	NA	NA
148	Agrostis sabulicola	97.5	0	0	0	0	0	0	1	0	0	0	0	0	0	0	1	hem	0	0	1	0	0	0	herb_poli	0	0	0	1	0	0	0	0	NA	NA	NA	NA	NA	NA	NA	NA	NA	NA	NA	NA	NA	NA	NA	NA
149	Agrostis stolonifera	49	0	0	0	0	0	1	1	0	0	0	0	0	0	0	1	hem	0	0	1	0	0	0	herb_poli	0	0	0	1	0	0	0	0	pal	summer-winter-green	semi-rosette	fibrous-medium	0	0	0	0	0	1	0	0	0	0	0	0
150	Agrostis vinealis	67.5	0	0	0	0	1	1	0	0	0	0	0	0	0	0	1	hem	0	0	1	0	0	0	herb_poli	0	0	0	1	0	0	0	0	pal	summer-winter-green	semi-rosette	fibrous-medium	0	0	0	0	0	1	0	0	0	0	0	0
151	Agrostis x murbeckii	NA	NA	NA	NA	NA	NA	NA	NA	NA	NA	NA	NA	NA	0	0	1	hem	0	0	1	0	0	0	herb_poli	0	0	0	1	0	0	0	0	NA	NA	NA	NA	NA	NA	NA	NA	NA	NA	NA	NA	NA	NA	NA	NA
152	Ailanthus altissima	1750	0	0	0	0	0	1	1	0	0	0	0	0	0	0	1	pha	1	0	0	0	0	0	tree	1	0	0	0	0	0	0	0	crim-adv	summer-green	rosetteless	taproot-long	1	0	0	0	0	0	0	0	0	0	0	0
153	Aira caryophyllea	20	0	0	0	0	1	1	0	0	0	0	0	0	1	0	0	the	0	0	0	0	0	1	herb_mono	0	0	0	0	1	0	0	0	eur-med	ephemeral	semi-rosette	fibrous-short	0	0	0	0	0	0	0	1	0	0	0	0
154	Aira elegans	22.5	0	0	0	0	1	0	0	0	0	0	0	0	1	0	0	the	0	0	0	0	0	1	herb_mono	0	0	0	0	1	0	0	0	med	ephemeral	semi-rosette	fibrous-short	0	0	0	0	0	0	0	1	0	0	0	0
155	Aira praecox	NA	NA	NA	NA	NA	NA	NA	NA	NA	NA	NA	NA	NA	1	0	0	the	0	0	0	0	0	1	herb_mono	0	0	0	0	1	0	0	0	eur-med	ephemeral	semi-rosette	fibrous-short	0	0	0	0	0	0	0	1	0	0	0	0
156	Ajuga chamaepitys	12.5	0	0	0	0	0	1	0	0	0	0	0	0	1	1	0	the (hem)	0	0	1	0	0	1	herb_mono	0	0	0	0	1	0	0	0	NA	NA	NA	NA	NA	NA	NA	NA	NA	NA	NA	NA	NA	NA	NA	NA
157	Ajuga chia	17.5	0	0	0	0	1	1	1	1	0	0	0	0	0	0	1	hem	0	0	1	0	0	0	herb_poli	0	0	0	1	0	0	0	0	med-was-euras-step	ephemeral	semi-rosette	taproot-short	0	0	0	0	0	1	1	0	0	0	0	0
158	Ajuga genevensis	25	0	0	0	1	1	1	0	0	0	0	0	0	0	0	1	hem (geo)	0	0	1	1	0	0	herb_poli	0	0	0	1	0	0	0	0	eur-med-was	summer-winter-green	semi-rosette	fibrous-medium	0	0	0	0	0	1	0	0	0	0	0	0
159	Ajuga glabra	17.5	0	0	0	0	1	1	1	1	0	0	0	0	0	0	1	hem	0	0	1	0	0	0	herb_poli	0	0	0	1	0	0	0	0	NA	NA	NA	NA	NA	NA	NA	NA	NA	NA	NA	NA	NA	NA	NA	NA
160	Ajuga laxmannii	35	0	0	0	0	1	1	0	0	0	0	0	0	0	0	1	hem	0	0	1	0	0	0	herb_poli	0	0	0	1	0	0	0	0	pont	summer-winter-green	semi-rosette	taproot-medium	0	0	0	0	0	1	0	0	0	0	0	0
161	Ajuga mollis	15	0	0	0	0	1	1	1	0	0	0	0	0	0	0	1	hem	0	0	1	0	0	0	herb_poli	0	0	0	1	0	0	0	0	crim-cau	summer-winter-green	semi-rosette	taproot-medium	0	0	0	0	0	1	1	0	0	0	0	0
162	Ajuga orientalis	20	0	0	0	1	1	1	0	0	0	0	0	0	0	0	1	hem	0	0	1	0	0	0	herb_poli	0	0	0	1	0	0	0	0	med-was	summer-winter-green	semi-rosette	fibrous-medium	0	0	0	0	0	1	0	0	0	0	0	0
163	Ajuga pyramidalis	NA	NA	NA	NA	NA	NA	NA	NA	NA	NA	NA	NA	NA	0	0	1	hem	0	0	1	0	0	0	herb_poli	0	0	0	1	0	0	0	0	NA	NA	NA	NA	NA	NA	NA	NA	NA	NA	NA	NA	NA	NA	NA	NA
164	Ajuga reptans	22.5	0	0	0	0	1	1	0	0	0	0	0	0	0	0	1	hem	0	0	1	0	0	0	herb_poli	0	0	0	1	0	0	0	0	eur-med-was	summer-winter-green	semi-rosette	fibrous-medium	0	0	0	0	0	1	0	0	0	0	0	0
165	Ajuga salicifolia	15	0	0	0	0	1	1	1	0	0	0	0	0	0	0	1	hem	0	0	1	0	0	0	herb_poli	0	0	0	1	0	0	0	0	med-was-euras-step	summer-winter-green	rosetteless	taproot-long	0	0	0	0	1	0	0	0	0	0	0	0
166	Albizia julibrissin	750	0	0	0	0	1	1	1	0	0	0	0	0	0	0	1	pha	1	0	0	0	0	0	tree	1	0	0	0	0	0	0	0	NA	NA	NA	NA	NA	NA	NA	NA	NA	NA	NA	NA	NA	NA	NA	NA
167	Alcea heldreichii	70	0	0	0	0	0	1	1	1	0	0	0	0	NA	NA	NA	hem	0	0	1	0	0	0	herb_poli	0	0	0	1	0	0	0	0	NA	NA	NA	NA	NA	NA	NA	NA	NA	NA	NA	NA	NA	NA	NA	NA
168	Alcea novopokrovskyi	85	0	0	0	0	0	0	1	1	0	0	0	0	0	1	0	hem	0	0	1	0	0	0	herb_mono	0	0	0	0	1	0	0	0	crim	summer-winter-green	semi-rosette	taproot-long	0	0	0	0	0	1	0	0	0	0	0	0
169	Alcea pallida	65	0	0	0	0	0	1	1	1	0	0	0	0	0	1	0	hem	0	0	1	0	0	0	herb_mono	0	0	0	0	1	0	0	0	med-euras-step	summer-winter-green	semi-rosette	taproot-long	0	0	0	0	0	0	1	0	0	0	0	0
170	Alcea rosea	165	0	0	0	0	0	0	1	1	1	0	0	0	0	1	0	hem	0	0	1	0	0	0	herb_mono	0	0	0	0	1	0	0	0	NA	NA	NA	NA	NA	NA	NA	NA	NA	NA	NA	NA	NA	NA	NA	NA
171	Alcea rugosa	80	0	0	0	0	0	1	1	1	1	0	0	0	0	1	0	hem	0	0	1	0	0	0	herb_mono	0	0	0	0	1	0	0	0	NA	NA	NA	NA	NA	NA	NA	NA	NA	NA	NA	NA	NA	NA	NA	NA
172	Alcea taurica	65	0	0	0	0	0	1	1	1	0	0	0	0	0	1	0	hem	0	0	1	0	0	0	herb_mono	0	0	0	0	1	0	0	0	crim	summer-winter-green	semi-rosette	taproot-long	0	0	0	0	0	1	0	0	0	0	0	0
173	Alchemilla acutiloba	42.5	0	0	0	0	1	1	0	0	0	0	0	0	0	0	1	hem	0	0	1	0	0	0	herb_poli	0	0	0	1	0	0	0	0	NA	NA	NA	NA	NA	NA	NA	NA	NA	NA	NA	NA	NA	NA	NA	NA
174	Alchemilla aemula	15	0	0	0	0	1	1	1	0	0	0	0	0	0	0	1	hem	0	0	1	0	0	0	herb_poli	0	0	0	1	0	0	0	0	crim	summer-green	semi-rosette	fibrous-medium	0	0	0	0	0	1	0	0	0	0	0	0
175	Alchemilla alpestris	37.5	0	0	0	0	0	1	1	0	0	0	0	0	0	0	1	hem	0	0	1	0	0	0	herb_poli	0	0	0	1	0	0	0	0	NA	NA	NA	NA	NA	NA	NA	NA	NA	NA	NA	NA	NA	NA	NA	NA
176	Alchemilla arcuatiloba	17.5	0	0	0	0	0	1	1	0	0	0	0	0	0	0	1	hem	0	0	1	0	0	0	herb_poli	0	0	0	1	0	0	0	0	crim	summer-green	semi-rosette	fibrous-medium	0	0	0	0	0	1	0	0	0	0	0	0
177	Alchemilla babiogorensis	NA	NA	NA	NA	NA	NA	NA	NA	NA	NA	NA	NA	NA	0	0	1	hem	0	0	1	0	0	0	herb_poli	0	0	0	1	0	0	0	0	NA	NA	NA	NA	NA	NA	NA	NA	NA	NA	NA	NA	NA	NA	NA	NA
178	Alchemilla baltica	NA	NA	NA	NA	NA	NA	NA	NA	NA	NA	NA	NA	NA	0	0	1	hem	0	0	1	0	0	0	herb_poli	0	0	0	1	0	0	0	0	NA	NA	NA	NA	NA	NA	NA	NA	NA	NA	NA	NA	NA	NA	NA	NA
179	Alchemilla braun-blanquetii	NA	NA	NA	NA	NA	NA	NA	NA	NA	NA	NA	NA	NA	0	0	1	hem	0	0	1	0	0	0	herb_poli	0	0	0	1	0	0	0	0	NA	NA	NA	NA	NA	NA	NA	NA	NA	NA	NA	NA	NA	NA	NA	NA
180	Alchemilla brevidens	40	0	0	0	0	0	1	1	0	0	0	0	0	0	0	1	hem	0	0	1	0	0	0	herb_poli	0	0	0	1	0	0	0	0	crim	summer-green	semi-rosette	fibrous-medium	0	0	0	0	0	1	0	0	0	0	0	0
181	Alchemilla bukovinensis	NA	NA	NA	NA	NA	NA	NA	NA	NA	NA	NA	NA	NA	0	0	1	hem	0	0	1	0	0	0	herb_poli	0	0	0	1	0	0	0	0	NA	NA	NA	NA	NA	NA	NA	NA	NA	NA	NA	NA	NA	NA	NA	NA
182	Alchemilla buschii	8.5	0	0	0	0	1	1	0	0	0	0	0	0	0	0	1	hem	0	0	1	0	0	0	herb_poli	0	0	0	1	0	0	0	0	crim	summer-green	semi-rosette	fibrous-medium	0	0	0	0	0	1	0	0	0	0	0	0
183	Alchemilla camptopoda	20	0	0	0	0	0	1	0	0	0	0	0	0	0	0	1	hem	0	0	1	0	0	0	herb_poli	0	0	0	1	0	0	0	0	crim	summer-green	semi-rosette	fibrous-medium	0	0	0	0	0	1	0	0	0	0	0	0
184	Alchemilla crebridens	17.5	0	0	0	0	0	1	1	0	0	0	0	0	0	0	1	hem	0	0	1	0	0	0	herb_poli	0	0	0	1	0	0	0	0	crim	summer-green	semi-rosette	fibrous-medium	0	0	0	0	0	1	0	0	0	0	0	0
185	Alchemilla crinita	NA	NA	NA	NA	NA	NA	NA	NA	NA	NA	NA	NA	NA	0	0	1	hem	0	0	1	0	0	0	herb_poli	0	0	0	1	0	0	0	0	NA	NA	NA	NA	NA	NA	NA	NA	NA	NA	NA	NA	NA	NA	NA	NA
186	Alchemilla cymatophylla	NA	NA	NA	NA	NA	NA	NA	NA	NA	NA	NA	NA	NA	0	0	1	hem	0	0	1	0	0	0	herb_poli	0	0	0	1	0	0	0	0	NA	NA	NA	NA	NA	NA	NA	NA	NA	NA	NA	NA	NA	NA	NA	NA
187	Alchemilla czywczynensis	NA	NA	NA	NA	NA	NA	NA	NA	NA	NA	NA	NA	NA	0	0	1	hem	0	0	1	0	0	0	herb_poli	0	0	0	1	0	0	0	0	NA	NA	NA	NA	NA	NA	NA	NA	NA	NA	NA	NA	NA	NA	NA	NA
188	Alchemilla deylii	NA	NA	NA	NA	NA	NA	NA	NA	NA	NA	NA	NA	NA	0	0	1	hem	0	0	1	0	0	0	herb_poli	0	0	0	1	0	0	0	0	NA	NA	NA	NA	NA	NA	NA	NA	NA	NA	NA	NA	NA	NA	NA	NA
189	Alchemilla exsanguis	17.5	0	0	0	0	0	1	1	1	0	0	0	0	0	0	1	hem	0	0	1	0	0	0	herb_poli	0	0	0	1	0	0	0	0	crim	summer-green	semi-rosette	fibrous-medium	0	0	0	0	0	1	0	0	0	0	0	0
190	Alchemilla exuens	22.5	0	0	0	0	0	1	1	0	0	0	0	0	0	0	1	hem	0	0	1	0	0	0	herb_poli	0	0	0	1	0	0	0	0	crim	summer-green	semi-rosette	fibrous-medium	0	0	0	0	0	1	0	0	0	0	0	0
191	Alchemilla firma	NA	NA	NA	NA	NA	NA	NA	NA	NA	NA	NA	NA	NA	0	0	1	hem	0	0	1	0	0	0	herb_poli	0	0	0	1	0	0	0	0	NA	NA	NA	NA	NA	NA	NA	NA	NA	NA	NA	NA	NA	NA	NA	NA
192	Alchemilla fissa	NA	NA	NA	NA	NA	NA	NA	NA	NA	NA	NA	NA	NA	0	0	1	hem	0	0	1	0	0	0	herb_poli	0	0	0	1	0	0	0	0	NA	NA	NA	NA	NA	NA	NA	NA	NA	NA	NA	NA	NA	NA	NA	NA
193	Alchemilla flabellata	20	0	0	0	0	1	1	0	0	0	0	0	0	0	0	1	hem	0	0	1	0	0	0	herb_poli	0	0	0	1	0	0	0	0	NA	NA	NA	NA	NA	NA	NA	NA	NA	NA	NA	NA	NA	NA	NA	NA
194	Alchemilla glabra	NA	NA	NA	NA	NA	NA	NA	NA	NA	NA	NA	NA	NA	0	0	1	hem	0	0	1	0	0	0	herb_poli	0	0	0	1	0	0	0	0	NA	NA	NA	NA	NA	NA	NA	NA	NA	NA	NA	NA	NA	NA	NA	NA
195	Alchemilla glaucescens	12.5	0	0	0	0	0	1	1	1	1	0	0	0	0	0	1	hem	0	0	1	0	0	0	herb_poli	0	0	0	1	0	0	0	0	NA	NA	NA	NA	NA	NA	NA	NA	NA	NA	NA	NA	NA	NA	NA	NA
196	Alchemilla glomerulans	NA	NA	NA	NA	NA	NA	NA	NA	NA	NA	NA	NA	NA	0	0	1	hem	0	0	1	0	0	0	herb_poli	0	0	0	1	0	0	0	0	NA	NA	NA	NA	NA	NA	NA	NA	NA	NA	NA	NA	NA	NA	NA	NA
197	Alchemilla gorcensis	NA	NA	NA	NA	NA	NA	NA	NA	NA	NA	NA	NA	NA	0	0	1	hem	0	0	1	0	0	0	herb_poli	0	0	0	1	0	0	0	0	NA	NA	NA	NA	NA	NA	NA	NA	NA	NA	NA	NA	NA	NA	NA	NA
198	Alchemilla gracilis	35	0	0	0	0	1	1	1	0	0	0	0	0	0	0	1	hem	0	0	1	0	0	0	herb_poli	0	0	0	1	0	0	0	0	NA	NA	NA	NA	NA	NA	NA	NA	NA	NA	NA	NA	NA	NA	NA	NA
199	Alchemilla hebescens	15	0	0	0	0	1	1	1	0	0	0	0	0	0	0	1	hem	0	0	1	0	0	0	herb_poli	0	0	0	1	0	0	0	0	NA	NA	NA	NA	NA	NA	NA	NA	NA	NA	NA	NA	NA	NA	NA	NA
200	Alchemilla heptagona	NA	NA	NA	NA	NA	NA	NA	NA	NA	NA	NA	NA	NA	0	0	1	hem	0	0	1	0	0	0	herb_poli	0	0	0	1	0	0	0	0	NA	NA	NA	NA	NA	NA	NA	NA	NA	NA	NA	NA	NA	NA	NA	NA
201	Alchemilla hirsutissima	15	0	0	0	0	0	1	1	0	0	0	0	0	0	0	1	hem	0	0	1	0	0	0	herb_poli	0	0	0	1	0	0	0	0	crim	summer-green	semi-rosette	fibrous-medium	0	0	0	0	0	1	0	0	0	0	0	0
202	Alchemilla hoverlensis	NA	NA	NA	NA	NA	NA	NA	NA	NA	NA	NA	NA	NA	0	0	1	hem	0	0	1	0	0	0	herb_poli	0	0	0	1	0	0	0	0	NA	NA	NA	NA	NA	NA	NA	NA	NA	NA	NA	NA	NA	NA	NA	NA
203	Alchemilla imberbis	NA	NA	NA	NA	NA	NA	NA	NA	NA	NA	NA	NA	NA	0	0	1	hem	0	0	1	0	0	0	herb_poli	0	0	0	1	0	0	0	0	crim	summer-green	semi-rosette	fibrous-medium	0	0	0	0	0	1	0	0	0	0	0	0
204	Alchemilla incisa	10	0	0	0	0	0	1	1	1	0	0	0	0	0	0	1	hem	0	0	1	0	0	0	herb_poli	0	0	0	1	0	0	0	0	NA	NA	NA	NA	NA	NA	NA	NA	NA	NA	NA	NA	NA	NA	NA	NA
205	Alchemilla jailae	25	0	0	0	0	1	1	1	1	0	0	0	0	0	0	1	hem	0	0	1	0	0	0	herb_poli	0	0	0	1	0	0	0	0	crim	summer-green	semi-rosette	fibrous-medium	0	0	0	0	0	1	0	0	0	0	0	0
206	Alchemilla kornasiana	NA	NA	NA	NA	NA	NA	NA	NA	NA	NA	NA	NA	NA	0	0	1	hem	0	0	1	0	0	0	herb_poli	0	0	0	1	0	0	0	0	NA	NA	NA	NA	NA	NA	NA	NA	NA	NA	NA	NA	NA	NA	NA	NA
207	Alchemilla ladislai	NA	NA	NA	NA	NA	NA	NA	NA	NA	NA	NA	NA	NA	0	0	1	hem	0	0	1	0	0	0	herb_poli	0	0	0	1	0	0	0	0	NA	NA	NA	NA	NA	NA	NA	NA	NA	NA	NA	NA	NA	NA	NA	NA
208	Alchemilla languescens	12.5	0	0	0	0	0	1	0	0	0	0	0	0	0	0	1	hem	0	0	1	0	0	0	herb_poli	0	0	0	1	0	0	0	0	crim	summer-green	semi-rosette	fibrous-medium	0	0	0	0	0	1	0	0	0	0	0	0
209	Alchemilla lithophila	17.5	0	0	0	0	0	1	1	1	0	0	0	0	0	0	1	hem	0	0	1	0	0	0	herb_poli	0	0	0	1	0	0	0	0	crim	summer-green	semi-rosette	fibrous-medium	0	0	0	0	0	1	0	0	0	0	0	0
210	Alchemilla micans	35	0	0	0	0	1	1	1	0	0	0	0	0	0	0	1	hem	0	0	1	0	0	0	herb_poli	0	0	0	1	0	0	0	0	NA	NA	NA	NA	NA	NA	NA	NA	NA	NA	NA	NA	NA	NA	NA	NA
211	Alchemilla mollis	NA	NA	NA	NA	NA	NA	NA	NA	NA	NA	NA	NA	NA	0	0	1	hem	0	0	1	0	0	0	herb_poli	0	0	0	1	0	0	0	0	NA	NA	NA	NA	NA	NA	NA	NA	NA	NA	NA	NA	NA	NA	NA	NA
212	Alchemilla monticola	35	0	0	0	0	0	1	1	0	0	0	0	0	0	0	1	hem	0	0	1	0	0	0	herb_poli	0	0	0	1	0	0	0	0	NA	NA	NA	NA	NA	NA	NA	NA	NA	NA	NA	NA	NA	NA	NA	NA
213	Alchemilla nemoralis	40	0	0	0	0	0	1	1	0	0	0	0	0	0	0	1	hem	0	0	1	0	0	0	herb_poli	0	0	0	1	0	0	0	0	NA	NA	NA	NA	NA	NA	NA	NA	NA	NA	NA	NA	NA	NA	NA	NA
214	Alchemilla obtusa	NA	NA	NA	NA	NA	NA	NA	NA	NA	NA	NA	NA	NA	0	0	1	hem	0	0	1	0	0	0	herb_poli	0	0	0	1	0	0	0	0	NA	NA	NA	NA	NA	NA	NA	NA	NA	NA	NA	NA	NA	NA	NA	NA
215	Alchemilla phegophila	35	0	0	0	0	0	1	0	0	0	0	0	0	0	0	1	hem	0	0	1	0	0	0	herb_poli	0	0	0	1	0	0	0	0	crim	summer-green	semi-rosette	fibrous-medium	0	0	0	0	0	1	0	0	0	0	0	0
216	Alchemilla propinqua	47.5	0	0	0	0	0	1	1	1	0	0	0	0	0	0	1	hem	0	0	1	0	0	0	herb_poli	0	0	0	1	0	0	0	0	NA	NA	NA	NA	NA	NA	NA	NA	NA	NA	NA	NA	NA	NA	NA	NA
217	Alchemilla pseudincisa	NA	NA	NA	NA	NA	NA	NA	NA	NA	NA	NA	NA	NA	0	0	1	hem	0	0	1	0	0	0	herb_poli	0	0	0	1	0	0	0	0	NA	NA	NA	NA	NA	NA	NA	NA	NA	NA	NA	NA	NA	NA	NA	NA
218	Alchemilla pycnantha	15	0	0	0	0	1	1	1	0	0	0	0	0	0	0	1	hem	0	0	1	0	0	0	herb_poli	0	0	0	1	0	0	0	0	crim	summer-green	semi-rosette	fibrous-medium	0	0	0	0	0	1	0	0	0	0	0	0
219	Alchemilla reniformis	NA	NA	NA	NA	NA	NA	NA	NA	NA	NA	NA	NA	NA	0	0	1	hem	0	0	1	0	0	0	herb_poli	0	0	0	1	0	0	0	0	NA	NA	NA	NA	NA	NA	NA	NA	NA	NA	NA	NA	NA	NA	NA	NA
220	Alchemilla sarmatica	NA	NA	NA	NA	NA	NA	NA	NA	NA	NA	NA	NA	NA	0	0	1	hem	0	0	1	0	0	0	herb_poli	0	0	0	1	0	0	0	0	NA	NA	NA	NA	NA	NA	NA	NA	NA	NA	NA	NA	NA	NA	NA	NA
221	Alchemilla smytniensis	NA	NA	NA	NA	NA	NA	NA	NA	NA	NA	NA	NA	NA	0	0	1	hem	0	0	1	0	0	0	herb_poli	0	0	0	1	0	0	0	0	NA	NA	NA	NA	NA	NA	NA	NA	NA	NA	NA	NA	NA	NA	NA	NA
222	Alchemilla stevenii	12.5	0	0	0	0	0	1	0	0	0	0	0	0	0	0	1	hem	0	0	1	0	0	0	herb_poli	0	0	0	1	0	0	0	0	crim	summer-green	semi-rosette	fibrous-medium	0	0	0	0	0	1	0	0	0	0	0	0
223	Alchemilla subconnivens	NA	NA	NA	NA	NA	NA	NA	NA	NA	NA	NA	NA	NA	0	0	1	hem	0	0	1	0	0	0	herb_poli	0	0	0	1	0	0	0	0	NA	NA	NA	NA	NA	NA	NA	NA	NA	NA	NA	NA	NA	NA	NA	NA
224	Alchemilla subcrenata	37.5	0	0	0	0	1	1	1	0	0	0	0	0	0	0	1	hem	0	0	1	0	0	0	herb_poli	0	0	0	1	0	0	0	0	NA	NA	NA	NA	NA	NA	NA	NA	NA	NA	NA	NA	NA	NA	NA	NA
225	Alchemilla supina	NA	NA	NA	NA	NA	NA	NA	NA	NA	NA	NA	NA	NA	0	0	1	hem	0	0	1	0	0	0	herb_poli	0	0	0	1	0	0	0	0	crim	summer-green	semi-rosette	fibrous-medium	0	0	0	0	0	1	0	0	0	0	0	0
226	Alchemilla szaferi	25	0	0	0	0	0	1	1	1	0	0	0	0	0	0	1	hem	0	0	1	0	0	0	herb_poli	0	0	0	1	0	0	0	0	NA	NA	NA	NA	NA	NA	NA	NA	NA	NA	NA	NA	NA	NA	NA	NA
227	Alchemilla taurica	NA	NA	NA	NA	NA	NA	NA	NA	NA	NA	NA	NA	NA	0	0	1	hem	0	0	1	0	0	0	herb_poli	0	0	0	1	0	0	0	0	crim-cau	summer-winter-green	semi-rosette	fibrous-medium	0	0	0	0	0	1	0	0	0	0	0	0
228	Alchemilla turkulensis	NA	NA	NA	NA	NA	NA	NA	NA	NA	NA	NA	NA	NA	0	0	1	hem	0	0	1	0	0	0	herb_poli	0	0	0	1	0	0	0	0	NA	NA	NA	NA	NA	NA	NA	NA	NA	NA	NA	NA	NA	NA	NA	NA
229	Alchemilla tytthantha	30	0	0	0	0	1	1	1	1	0	0	0	0	0	0	1	hem	0	0	1	0	0	0	herb_poli	0	0	0	1	0	0	0	0	crim	summer-green	semi-rosette	fibrous-medium	0	0	0	0	0	1	0	0	0	0	0	0
230	Alchemilla veronicae	NA	NA	NA	NA	NA	NA	NA	NA	NA	NA	NA	NA	NA	0	0	1	hem	0	0	1	0	0	0	herb_poli	0	0	0	1	0	0	0	0	crim	summer-green	semi-rosette	fibrous-medium	0	0	0	0	0	1	0	0	0	0	0	0
231	Alchemilla vinacea	15	0	0	0	0	0	1	1	0	0	0	0	0	0	0	1	hem	0	0	1	0	0	0	herb_poli	0	0	0	1	0	0	0	0	crim	summer-green	semi-rosette	fibrous-medium	0	0	0	0	0	1	0	0	0	0	0	0
232	Alchemilla vulgaris	NA	NA	NA	NA	NA	NA	NA	NA	NA	NA	NA	NA	NA	0	0	1	hem	0	0	1	0	0	0	herb_poli	0	0	0	1	0	0	0	0	NA	NA	NA	NA	NA	NA	NA	NA	NA	NA	NA	NA	NA	NA	NA	NA
233	Alchemilla walasii	NA	NA	NA	NA	NA	NA	NA	NA	NA	NA	NA	NA	NA	0	0	1	hem	0	0	1	0	0	0	herb_poli	0	0	0	1	0	0	0	0	NA	NA	NA	NA	NA	NA	NA	NA	NA	NA	NA	NA	NA	NA	NA	NA
234	Alchemilla xanthochlora	NA	NA	NA	NA	NA	NA	NA	NA	NA	NA	NA	NA	NA	0	0	1	hem	0	0	1	0	0	0	herb_poli	0	0	0	1	0	0	0	0	NA	NA	NA	NA	NA	NA	NA	NA	NA	NA	NA	NA	NA	NA	NA	NA
235	Alchemilla zapalowiczii	35	0	0	0	0	0	0	1	1	0	0	0	0	0	0	1	hem	0	0	1	0	0	0	herb_poli	0	0	0	1	0	0	0	0	NA	NA	NA	NA	NA	NA	NA	NA	NA	NA	NA	NA	NA	NA	NA	NA
236	Aldrovanda vesiculosa	9	0	0	0	0	0	1	1	0	0	0	0	0	0	0	1	hydr	0	0	0	0	1	0	herb_poli	0	0	0	1	0	0	0	0	NA	NA	NA	NA	NA	NA	NA	NA	NA	NA	NA	NA	NA	NA	NA	NA
237	Alisma gramineum	50	0	0	0	0	0	1	1	0	0	0	0	0	0	0	1	hydr (hem)	0	0	1	0	1	0	herb_poli	0	0	0	1	0	0	0	0	was	summer-green	rosette	fibrous-medium	0	0	0	0	0	1	0	0	0	0	0	0
238	Alisma lanceolatum	55	0	0	0	0	0	1	1	1	0	0	0	0	0	0	1	hydr (hem)	0	0	1	0	1	0	herb_poli	0	0	0	1	0	0	0	0	eur-med-was	summer-green	rosette	fibrous-medium	0	0	0	0	0	1	0	0	0	0	0	0
239	Alisma plantago-aquatica	55	0	0	0	0	0	1	1	1	0	0	0	0	0	0	1	hydr (hem)	0	0	1	0	1	0	herb_poli	0	0	0	1	0	0	0	0	was	summer-green	rosette	fibrous-medium	0	0	0	0	0	1	0	0	0	0	0	0
240	Alkanna tuberculata	30	0	0	0	0	1	1	1	0	0	0	0	0	0	0	1	hem	0	0	1	0	0	0	herb_poli	0	0	0	1	0	0	0	0	NA	NA	NA	NA	NA	NA	NA	NA	NA	NA	NA	NA	NA	NA	NA	NA
241	Alliaria petiolata	62.5	0	0	0	1	1	1	0	0	0	0	0	0	0	0	1	hem	0	0	1	0	0	0	herb_poli	0	0	0	1	0	0	0	0	eur-med-was	summer-winter-green	semi-rosette	taproot-medium	0	0	0	0	0	0	1	1	0	0	0	0
242	Allium albidum	22.5	0	0	0	0	0	0	1	0	0	0	0	0	0	0	1	geo	0	0	0	1	0	0	herb_poli	0	0	0	1	0	0	0	0	was	ephemeral	rosette	fibrous-medium	0	0	0	0	0	1	0	0	0	0	0	0
243	Allium albiflorum	50	0	0	0	0	1	1	0	0	0	0	0	0	0	0	1	geo	0	0	0	1	0	0	herb_poli	0	0	0	1	0	0	0	0	crim	ephemeral	rosette	fibrous-short	0	0	0	0	0	1	0	0	0	0	0	0
244	Allium angulosum	47.5	0	0	0	0	0	1	1	1	1	0	0	0	0	0	1	geo	0	0	0	1	0	0	herb_poli	0	0	0	1	0	0	0	0	NA	NA	NA	NA	NA	NA	NA	NA	NA	NA	NA	NA	NA	NA	NA	NA
245	Allium ascalonicum	30	0	0	0	0	0	1	1	0	0	0	0	0	0	0	1	geo	0	0	0	1	0	0	herb_poli	0	0	0	1	0	0	0	0	NA	NA	NA	NA	NA	NA	NA	NA	NA	NA	NA	NA	NA	NA	NA	NA
246	Allium carinatum	NA	NA	NA	NA	NA	NA	NA	NA	NA	NA	NA	NA	NA	0	0	1	geo	0	0	0	1	0	0	herb_poli	0	0	0	1	0	0	0	0	crim-cau-balk	ephemeral	rosette	fibrous-medium	0	0	0	0	0	1	0	0	0	0	0	0
247	Allium cepa	55	0	0	0	0	0	1	1	1	0	0	0	0	0	1	1	geo	0	0	0	1	0	0	herb_poli	0	0	0	1	0	0	0	0	NA	NA	NA	NA	NA	NA	NA	NA	NA	NA	NA	NA	NA	NA	NA	NA
248	Allium cyrilli	45	0	0	0	0	1	1	0	0	0	0	0	0	0	0	1	geo	0	0	0	1	0	0	herb_poli	0	0	0	1	0	0	0	0	emed	ephemeral-spring	rosette	fibrous-short	0	0	0	0	0	1	0	0	0	0	0	0
249	Allium decipiens	50	0	0	0	0	1	1	0	0	0	0	0	0	0	0	1	geo	0	0	0	1	0	0	herb_poli	0	0	0	1	0	0	0	0	spal	ephemeral-spring	rosette	fibrous-short	0	0	0	0	0	1	0	0	0	0	0	0
250	Allium erubescens	35	0	0	0	0	0	1	1	0	0	0	0	0	0	0	1	geo	0	0	0	1	0	0	herb_poli	0	0	0	1	0	0	0	0	was	ephemeral	rosette	fibrous-short	0	0	0	0	0	1	0	0	0	0	0	0
251	Allium firmotunicatum	65	0	0	0	0	0	1	1	0	0	0	0	0	0	0	1	geo	0	0	0	1	0	0	herb_poli	0	0	0	1	0	0	0	0	crim	ephemeral	rosette	fibrous-medium	0	0	0	0	0	1	0	0	0	0	0	0
252	Allium fistulosum	55	0	0	0	0	0	1	1	0	0	0	0	0	0	0	1	geo	0	0	0	1	0	0	herb_poli	0	0	0	1	0	0	0	0	NA	NA	NA	NA	NA	NA	NA	NA	NA	NA	NA	NA	NA	NA	NA	NA
253	Allium flavescens	30	0	0	0	0	0	1	1	0	0	0	0	0	0	0	1	geo	0	0	0	1	0	0	herb_poli	0	0	0	1	0	0	0	0	NA	NA	NA	NA	NA	NA	NA	NA	NA	NA	NA	NA	NA	NA	NA	NA
254	Allium guttatum	50	0	0	0	0	0	0	1	1	0	0	0	0	0	0	1	geo	0	0	0	1	0	0	herb_poli	0	0	0	1	0	0	0	0	pont	ephemeral	rosette	fibrous-short	0	0	0	0	0	1	0	0	0	0	0	0
255	Allium inaequale	22.5	0	0	0	0	0	1	1	1	0	0	0	0	0	0	1	geo	0	0	0	1	0	0	herb_poli	0	0	0	1	0	0	0	0	pont-kaz	ephemeral	rosette	fibrous-short	0	0	0	0	0	1	0	0	0	0	0	0
256	Allium jajlae	30	0	0	0	0	0	1	1	0	0	0	0	0	0	0	1	geo	0	0	0	1	0	0	herb_poli	0	0	0	1	0	0	0	0	crim-cau-anat	ephemeral	rosette	fibrous-short	0	0	0	0	0	1	0	0	0	0	0	0
257	Allium lineare	45	0	0	0	0	0	1	1	0	0	0	0	0	0	0	1	geo	0	0	0	1	0	0	herb_poli	0	0	0	1	0	0	0	0	NA	NA	NA	NA	NA	NA	NA	NA	NA	NA	NA	NA	NA	NA	NA	NA
258	Allium marschallianum	25	0	0	0	0	0	0	1	1	0	0	0	0	0	0	1	geo	0	0	0	1	0	0	herb_poli	0	0	0	1	0	0	0	0	pont-kaz	ephemeral	rosette	fibrous-short	0	0	0	0	0	1	0	0	0	0	0	0
259	Allium moschatum	25	0	0	0	0	0	0	1	1	0	0	0	0	0	0	1	geo	0	0	0	1	0	0	herb_poli	0	0	0	1	0	0	0	0	med-euras-step	ephemeral	rosette	fibrous-short	0	0	0	0	0	1	0	0	0	0	0	0
260	Allium myrianthum	50	0	0	0	0	0	0	1	0	0	0	0	0	0	0	1	geo	0	0	0	1	0	0	herb_poli	0	0	0	1	0	0	0	0	was	ephemeral	rosette	fibrous-short	0	0	0	0	0	1	0	0	0	0	0	0
261	Allium nathaliae	NA	NA	NA	NA	NA	NA	NA	NA	NA	NA	NA	NA	NA	0	0	1	geo	0	0	0	1	0	0	herb_poli	0	0	0	1	0	0	0	0	NA	NA	NA	NA	NA	NA	NA	NA	NA	NA	NA	NA	NA	NA	NA	NA
262	Allium obliquum	45	0	0	0	0	0	0	1	1	0	0	0	0	0	0	1	geo	0	0	0	1	0	0	herb_poli	0	0	0	1	0	0	0	0	NA	NA	NA	NA	NA	NA	NA	NA	NA	NA	NA	NA	NA	NA	NA	NA
263	Allium ochroleucum	NA	NA	NA	NA	NA	NA	NA	NA	NA	NA	NA	NA	NA	0	0	1	geo	0	0	0	1	0	0	herb_poli	0	0	0	1	0	0	0	0	NA	NA	NA	NA	NA	NA	NA	NA	NA	NA	NA	NA	NA	NA	NA	NA
264	Allium oleraceum	45	0	0	0	0	0	0	1	1	0	0	0	0	0	0	1	geo	0	0	0	1	0	0	herb_poli	0	0	0	1	0	0	0	0	eur	ephemeral	rosette	fibrous-short	0	0	0	0	0	1	0	0	0	0	0	0
265	Allium paczoskianum	35	0	0	0	0	0	0	1	1	0	0	0	0	0	0	1	geo	0	0	0	1	0	0	herb_poli	0	0	0	1	0	0	0	0	eur-med	ephemeral	rosette	fibrous-short	0	0	0	0	0	1	0	0	0	0	0	0
266	Allium paniculatum	40	0	0	0	0	0	1	1	0	0	0	0	0	0	0	1	geo	0	0	0	1	0	0	herb_poli	0	0	0	1	0	0	0	0	med-euras-step	ephemeral	rosette	fibrous-short	0	0	0	0	0	1	0	0	0	0	0	0
267	Allium pervestitum	42.5	0	0	0	0	1	1	0	0	0	0	0	0	0	0	1	geo	0	0	0	1	0	0	herb_poli	0	0	0	1	0	0	0	0	emed	ephemeral	rosette	fibrous-medium	0	0	0	0	0	1	0	0	0	0	0	0
268	Allium podolicum	32.5	0	0	0	0	0	0	1	1	0	0	0	0	0	0	1	geo	0	0	0	1	0	0	herb_poli	0	0	0	1	0	0	0	0	NA	NA	NA	NA	NA	NA	NA	NA	NA	NA	NA	NA	NA	NA	NA	NA
269	Allium porrum	65	0	0	0	0	0	0	1	0	0	0	0	0	0	0	1	geo	0	0	0	1	0	0	herb_poli	0	0	0	1	0	0	0	0	NA	NA	NA	NA	NA	NA	NA	NA	NA	NA	NA	NA	NA	NA	NA	NA
270	Allium praescissum	30	0	0	0	0	0	1	1	0	0	0	0	0	0	0	1	geo	0	0	0	1	0	0	herb_poli	0	0	0	1	0	0	0	0	NA	NA	NA	NA	NA	NA	NA	NA	NA	NA	NA	NA	NA	NA	NA	NA
271	Allium pseudopulchellum	50	0	0	0	0	0	1	1	0	0	0	0	0	0	0	1	geo	0	0	0	1	0	0	herb_poli	0	0	0	1	0	0	0	0	NA	NA	NA	NA	NA	NA	NA	NA	NA	NA	NA	NA	NA	NA	NA	NA
272	Allium regelianum	40	0	0	0	0	0	0	1	1	0	0	0	0	0	0	1	geo	0	0	0	1	0	0	herb_poli	0	0	0	1	0	0	0	0	NA	NA	NA	NA	NA	NA	NA	NA	NA	NA	NA	NA	NA	NA	NA	NA
273	Allium rotundum	40	0	0	0	0	0	1	1	0	0	0	0	0	0	0	1	geo	0	0	0	1	0	0	herb_poli	0	0	0	1	0	0	0	0	eur-med	ephemeral	rosette	fibrous-short	0	0	0	0	0	1	0	0	0	0	0	0
274	Allium rupestre	32.5	0	0	0	0	0	0	0	1	0	0	0	0	0	0	1	geo	0	0	0	1	0	0	herb_poli	0	0	0	1	0	0	0	0	crim-cau-anat	ephemeral	rosette	fibrous-short	0	0	0	0	0	1	0	0	0	0	0	0
275	Allium sativum	42.5	0	0	0	0	0	1	1	1	0	0	0	0	0	1	1	geo	0	0	0	1	0	0	herb_poli	0	0	0	1	0	0	0	0	NA	NA	NA	NA	NA	NA	NA	NA	NA	NA	NA	NA	NA	NA	NA	NA
276	Allium savranicum	45	0	0	0	0	0	0	1	1	1	0	0	0	0	0	1	geo	0	0	0	1	0	0	herb_poli	0	0	0	1	0	0	0	0	NA	NA	NA	NA	NA	NA	NA	NA	NA	NA	NA	NA	NA	NA	NA	NA
277	Allium schoenoprasum	42.5	0	0	0	0	0	0	1	1	0	0	0	0	0	0	1	geo	0	0	0	1	0	0	herb_poli	0	0	0	1	0	0	0	0	NA	NA	NA	NA	NA	NA	NA	NA	NA	NA	NA	NA	NA	NA	NA	NA
278	Allium scorodoprasum	55	0	0	0	0	0	1	1	0	0	0	0	0	0	0	1	geo	0	0	0	1	0	0	herb_poli	0	0	0	1	0	0	0	0	NA	NA	NA	NA	NA	NA	NA	NA	NA	NA	NA	NA	NA	NA	NA	NA
279	Allium scythicum	40	0	0	0	0	0	1	0	0	0	0	0	0	0	0	1	geo	0	0	0	1	0	0	herb_poli	0	0	0	1	0	0	0	0	NA	NA	NA	NA	NA	NA	NA	NA	NA	NA	NA	NA	NA	NA	NA	NA
280	Allium senescens subsp. montanum	45	0	0	0	0	0	1	1	0	0	0	0	0	0	0	1	geo	0	0	0	1	0	0	herb_poli	0	0	0	1	0	0	0	0	NA	NA	NA	NA	NA	NA	NA	NA	NA	NA	NA	NA	NA	NA	NA	NA
281	Allium sphaerocephalon	47.5	0	0	0	0	0	1	1	0	0	0	0	0	0	0	1	geo	0	0	0	1	0	0	herb_poli	0	0	0	1	0	0	0	0	eur-med	ephemeral	rosette	fibrous-short	0	0	0	0	0	1	0	0	0	0	0	0
282	Allium sphaeropodum	30	0	0	0	0	0	1	1	0	0	0	0	0	0	0	1	geo	0	0	0	1	0	0	herb_poli	0	0	0	1	0	0	0	0	NA	NA	NA	NA	NA	NA	NA	NA	NA	NA	NA	NA	NA	NA	NA	NA
283	Allium strictum	45	0	0	0	0	0	1	1	0	0	0	0	0	0	0	1	geo	0	0	0	1	0	0	herb_poli	0	0	0	1	0	0	0	0	NA	NA	NA	NA	NA	NA	NA	NA	NA	NA	NA	NA	NA	NA	NA	NA
284	Allium ursinum	30	0	0	0	0	1	1	0	0	0	0	0	0	0	0	1	geo	0	0	0	1	0	0	herb_poli	0	0	0	1	0	0	0	0	NA	NA	NA	NA	NA	NA	NA	NA	NA	NA	NA	NA	NA	NA	NA	NA
285	Allium victorialis	50	0	0	0	0	0	0	1	1	0	0	0	0	0	0	1	geo	0	0	0	1	0	0	herb_poli	0	0	0	1	0	0	0	0	holar	summer-green	rosette	fibrous-short	0	0	0	0	0	1	0	0	0	0	0	0
286	Allium vineale	52.5	0	0	0	0	0	1	1	1	0	0	0	0	0	0	1	geo	0	0	0	1	0	0	herb_poli	0	0	0	1	0	0	0	0	eur-med	ephemeral	rosette	fibrous-short	0	0	0	0	0	1	0	0	0	0	0	0
287	Allium waldsteinii	65	0	0	0	0	0	1	1	0	0	0	0	0	0	0	1	geo	0	0	0	1	0	0	herb_poli	0	0	0	1	0	0	0	0	eur	ephemeral	rosette	fibrous-short	0	0	0	0	0	1	0	0	0	0	0	0
288	Allium x proliferum	NA	NA	NA	NA	NA	NA	NA	NA	NA	NA	NA	NA	NA	0	0	1	geo	0	0	0	1	0	0	herb_poli	0	0	0	1	0	0	0	0	NA	NA	NA	NA	NA	NA	NA	NA	NA	NA	NA	NA	NA	NA	NA	NA
289	Alnus glutinosa	1500	0	0	0	1	1	0	0	0	0	0	0	0	0	0	1	pha	1	0	0	0	0	0	tree	1	0	0	0	0	0	0	0	wpal	summer-green	rosetteless	taproot-long	1	0	0	0	0	0	0	0	0	0	0	0
290	Alnus incana	1000	0	0	1	1	0	0	0	0	0	0	0	0	0	0	1	pha	1	0	0	0	0	0	tree	1	0	0	0	0	0	0	0	NA	NA	NA	NA	NA	NA	NA	NA	NA	NA	NA	NA	NA	NA	NA	NA
291	Alnus x pubescens	NA	NA	NA	NA	NA	NA	NA	NA	NA	NA	NA	NA	NA	NA	NA	NA	pha	1	0	0	0	0	0	tree	1	0	0	0	0	0	0	0	NA	NA	NA	NA	NA	NA	NA	NA	NA	NA	NA	NA	NA	NA	NA	NA
292	Alopecurus aequalis	32.5	0	0	0	0	0	1	1	1	0	0	0	0	1	1	0	hem (the)	0	0	1	0	0	1	herb_mono	0	0	0	0	1	0	0	0	pal	summer-green	semi-rosette	fibrous-short	0	0	0	0	0	0	0	1	0	0	0	0
293	Alopecurus arundinaceus	100	0	0	0	0	1	1	0	0	0	0	0	0	0	0	1	hem	0	0	1	0	0	0	herb_poli	0	0	0	1	0	0	0	0	pal	summer-winter-green	semi-rosette	fibrous-medium	0	0	0	0	0	1	0	0	0	0	0	0
294	Alopecurus geniculatus	40	0	0	0	0	0	1	1	1	0	0	0	0	0	0	1	hem	0	0	1	0	0	0	herb_poli	0	0	0	1	0	0	0	0	NA	NA	NA	NA	NA	NA	NA	NA	NA	NA	NA	NA	NA	NA	NA	NA
295	Alopecurus laguriformis	40	0	0	0	0	0	0	1	1	0	0	0	0	0	0	1	hem	0	0	1	0	0	0	herb_poli	0	0	0	1	0	0	0	0	NA	NA	NA	NA	NA	NA	NA	NA	NA	NA	NA	NA	NA	NA	NA	NA
296	Alopecurus myosuroides	35	0	0	0	1	1	1	0	0	0	0	0	0	1	0	0	the	0	0	0	0	0	1	herb_mono	0	0	0	0	1	0	0	0	eur-med-was	ephemeral	semi-rosette	fibrous-short	0	0	0	0	0	0	0	1	0	0	0	0
297	Alopecurus pratensis	80	0	0	0	0	1	1	0	0	0	0	0	0	0	0	1	hem	0	0	1	0	0	0	herb_poli	0	0	0	1	0	0	0	0	pal	summer-winter-green	semi-rosette	fibrous-short	0	0	0	0	0	1	0	0	0	0	0	0
298	Alopecurus vaginatus	32.5	0	0	0	0	1	0	0	0	0	0	0	0	0	0	1	hem	0	0	1	0	0	0	herb_poli	0	0	0	1	0	0	0	0	med-was	summer-winter-green	semi-rosette	fibrous-medium	0	0	0	0	0	1	0	0	0	0	0	0
299	Aloysia triphylla	NA	NA	NA	NA	NA	NA	NA	NA	NA	NA	NA	NA	NA	0	0	1	pha	1	0	0	0	0	0	shrub	0	1	0	0	0	0	0	0	NA	NA	NA	NA	NA	NA	NA	NA	NA	NA	NA	NA	NA	NA	NA	NA
300	Althaea armeniaca	105	0	0	0	0	1	1	1	1	1	0	0	0	0	0	1	hem	0	0	1	0	0	0	herb_poli	0	0	0	1	0	0	0	0	med-was-euras-step	summer-winter-green	semi-rosette	taproot-long	0	0	0	0	0	1	0	0	0	0	0	0
301	Althaea cannabina	105	0	0	0	0	0	1	1	1	1	0	0	0	0	0	1	hem	0	0	1	0	0	0	herb_poli	0	0	0	1	0	0	0	0	med-was	summer-green	rosetteless	taproot-long	0	0	0	0	0	1	0	0	0	0	0	0
302	Althaea hirsuta	17.5	0	0	0	0	0	1	1	1	0	0	0	0	1	0	0	the	0	0	0	0	0	1	herb_mono	0	0	0	0	1	0	0	0	eur-med-was	ephemeral	semi-rosette	taproot-medium	0	0	0	0	0	0	1	0	0	0	0	0
303	Althaea narbonensis	85	0	0	0	0	0	1	1	1	1	0	0	0	0	0	1	hem	0	0	1	0	0	0	herb_poli	0	0	0	1	0	0	0	0	med-euras-step	summer-green	rosetteless	taproot-long	0	0	0	0	0	1	0	0	0	0	0	0
304	Althaea officinalis	100	0	0	0	0	0	1	1	1	1	0	0	0	0	0	1	hem	0	0	1	0	0	0	herb_poli	0	0	0	1	0	0	0	0	wpal	summer-green	rosetteless	taproot-long	0	0	0	0	0	1	0	0	0	0	0	0
305	Alyssum borzaeanum	22.5	0	0	0	0	1	1	0	0	0	0	0	0	0	0	1	cha	0	1	0	0	0	0	semishrub	0	0	1	0	0	0	0	0	pont	summer-winter-green	rosetteless	taproot-long	0	0	0	0	1	0	0	0	0	0	0	0
306	Alyssum caliacrae	20	0	0	0	0	1	1	0	0	0	0	0	0	0	0	1	hem (cha)	0	1	1	0	0	0	herb_poli (semishrub)	0	0	1	1	0	0	0	0	NA	NA	NA	NA	NA	NA	NA	NA	NA	NA	NA	NA	NA	NA	NA	NA
307	Alyssum calycinum	12.5	0	0	0	1	1	1	0	0	0	0	0	0	1	0	0	the	0	0	0	0	0	1	herb_mono	0	0	0	0	1	0	0	0	med-was	ephemeral	rosetteless	taproot-short	0	0	0	0	0	0	0	1	0	0	0	0
308	Alyssum calycocarpum	37.5	0	0	0	0	1	1	0	0	0	0	0	0	0	0	1	hem (cha)	0	1	1	0	0	0	herb_poli	0	0	0	1	0	0	0	0	crim	summer-winter-green	rosetteless	taproot-medium	0	0	0	0	1	0	0	0	0	0	0	0
309	Alyssum desertorum	12.5	0	0	0	1	1	0	0	0	0	0	0	0	1	0	0	the	0	0	0	0	0	1	herb_mono	0	0	0	0	1	0	0	0	med-was-euras-step	ephemeral	rosetteless	taproot-short	0	0	0	0	0	0	0	1	0	0	0	0
310	Alyssum gmelinii	17.5	0	0	0	0	1	1	0	0	0	0	0	0	0	0	1	hem (cha)	0	1	1	0	0	0	herb_poli	0	0	0	1	0	0	0	0	eur	summer-winter-green	rosetteless	taproot-long	0	0	0	0	1	0	0	0	0	0	0	0
311	Alyssum gymnopodum	22.5	0	0	0	0	1	1	0	0	0	0	0	0	0	0	1	cha	0	1	0	0	0	0	semishrub	0	0	1	0	0	0	0	0	NA	NA	NA	NA	NA	NA	NA	NA	NA	NA	NA	NA	NA	NA	NA	NA
312	Alyssum hirsutum	20	0	0	0	1	1	0	0	0	0	0	0	0	1	0	0	the	0	0	0	0	0	1	herb_mono	0	0	0	0	1	0	0	0	med-was-euras-step	ephemeral	rosetteless	taproot-medium	0	0	0	0	0	0	0	1	0	0	0	0
313	Alyssum kotovii	20	0	0	0	0	1	1	0	0	0	0	0	0	0	0	1	cha	0	1	0	0	0	0	semishrub	0	0	1	0	0	0	0	0	crim	summer-winter-green	rosetteless	taproot-medium	0	0	0	0	0	1	0	0	0	0	0	0
314	Alyssum lenense	12.5	0	0	0	0	1	1	0	0	0	0	0	0	0	0	1	cha	0	1	0	0	0	0	semishrub	0	0	1	0	0	0	0	0	NA	NA	NA	NA	NA	NA	NA	NA	NA	NA	NA	NA	NA	NA	NA	NA
315	Alyssum minutum	8.5	0	0	0	1	1	0	0	0	0	0	0	0	1	0	0	the	0	0	0	0	0	1	herb_mono	0	0	0	0	1	0	0	0	med-euras-step	ephemeral	rosetteless	taproot-medium	0	0	0	0	0	0	0	1	0	0	0	0
316	Alyssum murale	40	0	0	0	0	1	1	0	0	0	0	0	0	0	0	1	hem (cha)	0	1	1	0	0	0	herb_poli	0	0	0	1	0	0	0	0	med-was-euras-step	summer-winter-green	rosetteless	taproot-long	0	0	0	0	1	0	0	0	0	0	0	0
317	Alyssum obtusifolium	NA	NA	NA	NA	NA	NA	NA	NA	NA	NA	NA	NA	NA	0	0	1	cha	0	1	0	0	0	0	semishrub	0	0	1	0	0	0	0	0	crim-cau	summer-winter-green	rosetteless	taproot-long	0	0	0	0	1	0	0	0	0	0	0	0
318	Alyssum parviflorum	22.5	0	0	0	1	1	0	0	0	0	0	0	0	1	0	0	the	0	0	0	0	0	1	herb_mono	0	0	0	0	1	0	0	0	med-was	ephemeral	rosetteless	taproot-short	0	0	0	0	0	0	0	1	0	0	0	0
319	Alyssum repens	NA	NA	NA	NA	NA	NA	NA	NA	NA	NA	NA	NA	NA	0	0	1	cha	0	1	0	0	0	0	semishrub	0	0	1	0	0	0	0	0	NA	NA	NA	NA	NA	NA	NA	NA	NA	NA	NA	NA	NA	NA	NA	NA
320	Alyssum rostratum	40	0	0	0	0	1	1	0	0	0	0	0	0	1	1	0	hem (the)	0	0	1	0	0	1	herb_mono	0	0	0	0	1	0	0	0	med-euras-step	ephemeral	rosetteless	taproot-medium	0	0	0	0	0	1	1	1	0	0	0	0
321	Alyssum savranicum	15	0	0	0	0	1	1	0	0	0	0	0	0	0	0	1	cha	0	1	0	0	0	0	semishrub	0	0	1	0	0	0	0	0	NA	NA	NA	NA	NA	NA	NA	NA	NA	NA	NA	NA	NA	NA	NA	NA
322	Alyssum smyrnaeum	7.5	0	0	0	1	1	0	0	0	0	0	0	0	1	0	0	the	0	0	0	0	0	1	herb_mono	0	0	0	0	1	0	0	0	emed	ephemeral	rosetteless	taproot-short	0	0	0	0	0	0	0	1	0	0	0	0
323	Alyssum tortuosum	15	0	0	0	0	1	1	0	0	0	0	0	0	0	0	1	hem (cha)	0	1	1	0	0	0	herb_poli (semishrub)	0	0	1	1	0	0	0	0	med-euras-step	summer-winter-green	rosetteless	taproot-medium	0	0	0	0	1	0	0	0	0	0	0	0
324	Alyssum trichostachyum	35	0	0	0	0	1	1	0	0	0	0	0	0	0	0	1	cha	0	1	0	0	0	0	semishrub	0	0	1	0	0	0	0	0	emed	summer-winter-green	rosetteless	taproot-long	0	0	0	0	1	0	0	0	0	0	0	0
325	Alyssum umbellatum	7.5	0	0	0	1	1	0	0	0	0	0	0	0	1	0	0	the	0	0	0	0	0	1	herb_mono	0	0	0	0	1	0	0	0	crim-balk-anat	ephemeral	rosetteless	taproot-short	0	0	0	0	0	0	0	1	0	0	0	0
326	Amaranthus albus	25	0	0	0	0	0	0	1	1	1	1	0	0	1	0	0	the	0	0	0	0	0	1	herb_mono	0	0	0	0	1	0	0	0	crim-adv	summer-green	rosetteless	taproot-medium	0	0	0	0	0	0	0	0	1	0	0	0
327	Amaranthus blitoides	40	0	0	0	0	0	1	1	1	0	0	0	0	1	0	0	the	0	0	0	0	0	1	herb_mono	0	0	0	0	1	0	0	0	crim-adv	summer-green	rosetteless	taproot-medium	0	0	0	0	0	0	0	0	1	0	0	0
328	Amaranthus blitum	45	0	0	0	0	0	0	0	1	1	0	0	0	1	0	0	the	0	0	0	0	0	1	herb_mono	0	0	0	0	1	0	0	0	crim-adv	summer-green	rosetteless	taproot-medium	0	0	0	0	0	0	0	0	1	0	0	0
329	Amaranthus bouchonii	NA	NA	NA	NA	NA	NA	NA	NA	NA	NA	NA	NA	NA	1	0	0	the	0	0	0	0	0	1	herb_mono	0	0	0	0	1	0	0	0	NA	NA	NA	NA	NA	NA	NA	NA	NA	NA	NA	NA	NA	NA	NA	NA
330	Amaranthus caudatus	97.5	0	0	0	0	0	0	1	1	0	0	0	0	1	0	0	the	0	0	0	0	0	1	herb_mono	0	0	0	0	1	0	0	0	crim-adv	summer-green	rosetteless	taproot-medium	0	0	0	0	0	0	0	0	1	0	0	0
331	Amaranthus caudatus subsp. saueri	NA	NA	NA	NA	NA	NA	NA	NA	NA	NA	NA	NA	NA	1	0	0	the	0	0	0	0	0	1	herb_mono	0	0	0	0	1	0	0	0	NA	NA	NA	NA	NA	NA	NA	NA	NA	NA	NA	NA	NA	NA	NA	NA
332	Amaranthus crispus	40	0	0	0	0	0	0	1	1	0	0	0	0	1	0	0	the	0	0	0	0	0	1	herb_mono	0	0	0	0	1	0	0	0	NA	NA	NA	NA	NA	NA	NA	NA	NA	NA	NA	NA	NA	NA	NA	NA
333	Amaranthus cruentus	55	0	0	0	0	0	0	1	1	1	0	0	0	1	0	0	the	0	0	0	0	0	1	herb_mono	0	0	0	0	1	0	0	0	crim-adv	summer-green	rosetteless	taproot-medium	0	0	0	0	0	0	0	0	1	0	0	0
334	Amaranthus deflexus	NA	NA	NA	NA	NA	NA	NA	NA	NA	NA	NA	NA	NA	1	0	0	the	0	0	0	0	0	1	herb_mono	0	0	0	0	1	0	0	0	crim-adv	summer-green	rosetteless	taproot-medium	0	0	0	0	0	0	0	0	1	0	0	0
335	Amaranthus graecizans	45	0	0	0	0	0	0	1	1	1	0	0	0	1	0	0	the	0	0	0	0	0	1	herb_mono	0	0	0	0	1	0	0	0	crim-adv	summer-green	rosetteless	taproot-medium	0	0	0	0	0	0	0	0	1	0	0	0
336	Amaranthus graecizans subsp. silvestris	45	0	0	0	0	0	0	1	1	1	0	0	0	1	0	0	the	0	0	0	0	0	1	herb_mono	0	0	0	0	1	0	0	0	NA	NA	NA	NA	NA	NA	NA	NA	NA	NA	NA	NA	NA	NA	NA	NA
337	Amaranthus hybridus	80	0	0	0	0	0	0	0	1	1	0	0	0	1	0	0	the	0	0	0	0	0	1	herb_mono	0	0	0	0	1	0	0	0	crim-adv	summer-green	rosetteless	taproot-medium	0	0	0	0	0	0	0	0	1	0	0	0
338	Amaranthus hypochondriacus	110	0	0	0	0	0	0	1	1	1	1	0	0	1	0	0	the	0	0	0	0	0	1	herb_mono	0	0	0	0	1	0	0	0	NA	NA	NA	NA	NA	NA	NA	NA	NA	NA	NA	NA	NA	NA	NA	NA
339	Amaranthus palmeri	NA	NA	NA	NA	NA	NA	NA	NA	NA	NA	NA	NA	NA	1	0	0	the	0	0	0	0	0	1	herb_mono	0	0	0	0	1	0	0	0	NA	NA	NA	NA	NA	NA	NA	NA	NA	NA	NA	NA	NA	NA	NA	NA
340	Amaranthus powellii	NA	NA	NA	NA	NA	NA	NA	NA	NA	NA	NA	NA	NA	1	0	0	the	0	0	0	0	0	1	herb_mono	0	0	0	0	1	0	0	0	NA	NA	NA	NA	NA	NA	NA	NA	NA	NA	NA	NA	NA	NA	NA	NA
341	Amaranthus retroflexus	50	0	0	0	0	0	1	1	1	0	0	0	0	1	0	0	the	0	0	0	0	0	1	herb_mono	0	0	0	0	1	0	0	0	crim-adv	summer-green	rosetteless	taproot-medium	0	0	0	0	0	0	0	0	1	0	0	0
342	Amaranthus rudis	NA	NA	NA	NA	NA	NA	NA	NA	NA	NA	NA	NA	NA	1	0	0	the	0	0	0	0	0	1	herb_mono	0	0	0	0	1	0	0	0	NA	NA	NA	NA	NA	NA	NA	NA	NA	NA	NA	NA	NA	NA	NA	NA
343	Amaranthus spinosus	NA	NA	NA	NA	NA	NA	NA	NA	NA	NA	NA	NA	NA	1	0	0	the	0	0	0	0	0	1	herb_mono	0	0	0	0	1	0	0	0	NA	NA	NA	NA	NA	NA	NA	NA	NA	NA	NA	NA	NA	NA	NA	NA
344	Amaranthus tuberculatus	NA	NA	NA	NA	NA	NA	NA	NA	NA	NA	NA	NA	NA	1	0	0	the	0	0	0	0	0	1	herb_mono	0	0	0	0	1	0	0	0	NA	NA	NA	NA	NA	NA	NA	NA	NA	NA	NA	NA	NA	NA	NA	NA
345	Amaranthus viridis	NA	NA	NA	NA	NA	NA	NA	NA	NA	NA	NA	NA	NA	1	0	0	the	0	0	0	0	0	1	herb_mono	0	0	0	0	1	0	0	0	NA	NA	NA	NA	NA	NA	NA	NA	NA	NA	NA	NA	NA	NA	NA	NA
346	Amaranthus x soproniensis	NA	NA	NA	NA	NA	NA	NA	NA	NA	NA	NA	NA	NA	1	0	0	the	0	0	0	0	0	1	herb_mono	0	0	0	0	1	0	0	0	NA	NA	NA	NA	NA	NA	NA	NA	NA	NA	NA	NA	NA	NA	NA	NA
347	Amberboa moschata	NA	NA	NA	NA	NA	NA	NA	NA	NA	NA	NA	NA	NA	1	0	0	the	0	0	0	0	0	1	herb_mono	0	0	0	0	1	0	0	0	NA	NA	NA	NA	NA	NA	NA	NA	NA	NA	NA	NA	NA	NA	NA	NA
348	Ambrosia aptera	65	0	0	0	0	0	0	1	1	0	0	0	0	1	0	0	the	0	0	0	0	0	1	herb_mono	0	0	0	0	1	0	0	0	crim-adv	summer-green	rosetteless	taproot-medium	0	0	0	0	0	0	0	0	1	0	0	0
349	Ambrosia artemisiifolia	110	0	0	0	0	0	0	1	1	1	0	0	0	1	0	0	the	0	0	0	0	0	1	herb_mono	0	0	0	0	1	0	0	0	crim-adv	summer-green	rosetteless	taproot-medium	0	0	0	0	0	0	0	0	1	0	0	0
350	Ambrosia psilostachya	NA	NA	NA	NA	NA	NA	NA	NA	NA	NA	NA	NA	NA	0	0	1	hem	0	0	1	0	0	0	herb_poli	0	0	0	1	0	0	0	0	NA	NA	NA	NA	NA	NA	NA	NA	NA	NA	NA	NA	NA	NA	NA	NA
351	Ambrosia trifida	50	0	0	0	0	0	0	1	1	1	0	0	0	1	0	0	the	0	0	0	0	0	1	herb_mono	0	0	0	0	1	0	0	0	NA	NA	NA	NA	NA	NA	NA	NA	NA	NA	NA	NA	NA	NA	NA	NA
352	Amelanchier canadensis	400	0	0	0	0	1	0	0	0	0	0	0	0	0	0	1	pha	1	0	0	0	0	0	shrub	0	1	0	0	0	0	0	0	NA	NA	NA	NA	NA	NA	NA	NA	NA	NA	NA	NA	NA	NA	NA	NA
353	Amelanchier ovalis	125	0	0	0	0	1	0	0	0	0	0	0	0	0	0	1	pha	1	0	0	0	0	0	shrub	0	1	0	0	0	0	0	0	eur-med	summer-green	semi-rosette	taproot-long	0	1	0	0	0	0	0	0	0	0	0	0
354	Amelanchier spicata	200	0	0	0	0	1	0	0	0	0	0	0	0	0	0	1	pha	1	0	0	0	0	0	shrub	0	1	0	0	0	0	0	0	NA	NA	NA	NA	NA	NA	NA	NA	NA	NA	NA	NA	NA	NA	NA	NA
355	Ammannia verticillata	15	0	0	0	0	0	0	1	0	0	0	0	0	1	0	0	the	0	0	0	0	0	1	herb_mono	0	0	0	0	1	0	0	0	NA	NA	NA	NA	NA	NA	NA	NA	NA	NA	NA	NA	NA	NA	NA	NA
356	Ammi majus	NA	NA	NA	NA	NA	NA	NA	NA	NA	NA	NA	NA	NA	1	0	0	the	0	0	0	0	0	1	herb_mono	0	0	0	0	1	0	0	0	crim-adv	summer-winter-green	semi-rosette	NA	0	0	0	0	0	0	1	1	0	0	0	0
357	Amorpha californica	NA	NA	NA	NA	NA	NA	NA	NA	NA	NA	NA	NA	NA	0	0	1	pha	1	0	0	0	0	0	shrub	0	1	0	0	0	0	0	0	NA	NA	NA	NA	NA	NA	NA	NA	NA	NA	NA	NA	NA	NA	NA	NA
358	Amorpha canescens	NA	NA	NA	NA	NA	NA	NA	NA	NA	NA	NA	NA	NA	0	0	1	pha	1	0	0	0	0	0	shrub	0	1	0	0	0	0	0	0	NA	NA	NA	NA	NA	NA	NA	NA	NA	NA	NA	NA	NA	NA	NA	NA
359	Amorpha fruticosa	200	0	0	0	0	0	1	1	0	0	0	0	0	0	0	1	pha	1	0	0	0	0	0	shrub	0	1	0	0	0	0	0	0	NA	NA	NA	NA	NA	NA	NA	NA	NA	NA	NA	NA	NA	NA	NA	NA
360	Amorpha glabra	NA	NA	NA	NA	NA	NA	NA	NA	NA	NA	NA	NA	NA	0	0	1	pha	1	0	0	0	0	0	shrub	0	1	0	0	0	0	0	0	NA	NA	NA	NA	NA	NA	NA	NA	NA	NA	NA	NA	NA	NA	NA	NA
361	Amorpha herbacea	NA	NA	NA	NA	NA	NA	NA	NA	NA	NA	NA	NA	NA	0	0	1	pha	1	0	0	0	0	0	shrub	0	1	0	0	0	0	0	0	NA	NA	NA	NA	NA	NA	NA	NA	NA	NA	NA	NA	NA	NA	NA	NA
362	Ampelopsis brevipedunculata	NA	NA	NA	NA	NA	NA	NA	NA	NA	NA	NA	NA	NA	NA	NA	NA	pha	1	0	0	0	0	0	shrub	0	1	0	0	0	0	0	0	NA	NA	NA	NA	NA	NA	NA	NA	NA	NA	NA	NA	NA	NA	NA	NA
363	Ampelopsis japonica	1000	0	0	0	0	0	0	1	1	0	0	0	0	0	0	1	pha	1	0	0	0	0	0	shrub	0	1	0	0	0	0	0	0	NA	NA	NA	NA	NA	NA	NA	NA	NA	NA	NA	NA	NA	NA	NA	NA
364	Amsinckia calycina	NA	NA	NA	NA	NA	NA	NA	NA	NA	NA	NA	NA	NA	NA	NA	NA	the	0	0	0	0	0	1	herb_mono	0	0	0	0	1	0	0	0	NA	NA	NA	NA	NA	NA	NA	NA	NA	NA	NA	NA	NA	NA	NA	NA
365	Amygdalus communis	600	0	0	0	1	1	0	0	0	0	0	0	0	0	0	1	pha	1	0	0	0	0	0	tree (shrub)	1	1	0	0	0	0	0	0	NA	NA	NA	NA	NA	NA	NA	NA	NA	NA	NA	NA	NA	NA	NA	NA
366	Amygdalus nana	65	0	0	0	1	1	0	0	0	0	0	0	0	0	0	1	pha	1	0	0	0	0	0	shrub	0	1	0	0	0	0	0	0	pont-kaz	summer-green	semi-rosette	taproot-long	0	1	0	0	0	0	0	0	0	0	0	0
367	Anacamptis pyramidalis	45	0	0	0	0	1	1	1	0	0	0	0	0	0	0	1	geo	0	0	0	1	0	0	herb_poli	0	0	0	1	0	0	0	0	eur-med-was	ephemeral-winter	semi-rosette	fibrous-short	0	0	0	0	0	1	0	0	0	0	0	0
368	Anacamptis x timbali nothosubsp. reinhardii	NA	NA	NA	NA	NA	NA	NA	NA	NA	NA	NA	NA	NA	0	0	1	geo	0	0	0	1	0	0	herb_poli	0	0	0	1	0	0	0	0	NA	NA	NA	NA	NA	NA	NA	NA	NA	NA	NA	NA	NA	NA	NA	NA
369	Anacyclus clavatus	17.5	0	0	0	0	0	1	1	1	0	0	0	0	1	0	0	the	0	0	0	0	0	1	herb_mono	0	0	0	0	1	0	0	0	NA	NA	NA	NA	NA	NA	NA	NA	NA	NA	NA	NA	NA	NA	NA	NA
370	Anacyclus officinarum	22.5	0	0	0	0	0	1	1	1	0	0	0	0	1	0	0	the	0	0	0	0	0	1	herb_mono	0	0	0	0	1	0	0	0	NA	NA	NA	NA	NA	NA	NA	NA	NA	NA	NA	NA	NA	NA	NA	NA
371	Anagallis arvensis	16.5	0	0	0	1	1	1	1	1	0	0	0	0	1	0	0	the	0	0	0	0	0	1	herb_mono	0	0	0	0	1	0	0	0	eur-med-was	ephemeral	rosetteless	taproot-short	0	0	0	0	0	0	0	1	0	0	0	0
372	Anagallis foemina	12.5	0	0	0	0	1	1	1	1	0	0	0	0	1	0	0	the	0	0	0	0	0	1	herb_mono	0	0	0	0	1	0	0	0	eur-med-was	ephemeral	rosetteless	taproot-short	0	0	0	0	0	0	0	1	0	0	0	0
373	Anagallis tenella	NA	NA	NA	NA	NA	NA	NA	NA	NA	NA	NA	NA	NA	0	0	1	hem	0	0	1	0	0	0	herb_poli	0	0	0	1	0	0	0	0	eur-med	summer-winter-green	rosetteless	taproot-short	0	0	0	0	0	1	0	0	0	0	0	0
374	Anchusa azurea	NA	NA	NA	NA	NA	NA	NA	NA	NA	NA	NA	NA	NA	0	0	1	hem	0	0	1	0	0	0	herb_poli	0	0	0	1	0	0	0	0	med-was-euras-step	summer-winter-green	semi-rosette	taproot-long	0	0	0	0	0	1	0	0	0	0	0	0
375	Anchusa barrelieri	55	0	0	0	0	0	1	1	0	0	0	0	0	0	0	1	hem	0	0	1	0	0	0	herb_poli	0	0	0	1	0	0	0	0	NA	NA	NA	NA	NA	NA	NA	NA	NA	NA	NA	NA	NA	NA	NA	NA
376	Anchusa gmelinii	50	0	0	0	0	0	1	1	0	0	0	0	0	0	0	1	hem	0	0	1	0	0	0	herb_poli	0	0	0	1	0	0	0	0	NA	NA	NA	NA	NA	NA	NA	NA	NA	NA	NA	NA	NA	NA	NA	NA
377	Anchusa leptophylla	50	0	0	0	0	0	0	1	0	0	0	0	0	0	0	1	hem	0	0	1	0	0	0	herb_poli	0	0	0	1	0	0	0	0	emed	summer-green	semi-rosette	taproot-long	0	0	0	0	0	1	0	0	0	0	0	0
378	Anchusa officinalis	65	0	0	0	0	1	1	0	0	0	0	0	0	0	0	1	hem	0	0	1	0	0	0	herb_poli	0	0	0	1	0	0	0	0	NA	NA	NA	NA	NA	NA	NA	NA	NA	NA	NA	NA	NA	NA	NA	NA
379	Anchusa popovii	45	0	0	0	0	1	1	1	0	0	0	0	0	0	1	1	hem	0	0	1	0	0	0	herb_poli	0	0	0	1	0	0	0	0	NA	NA	NA	NA	NA	NA	NA	NA	NA	NA	NA	NA	NA	NA	NA	NA
380	Anchusa procera	150	0	0	0	0	0	1	1	0	0	0	0	0	0	1	0	hem	0	0	1	0	0	0	herb_poli	0	0	0	1	0	0	0	0	NA	NA	NA	NA	NA	NA	NA	NA	NA	NA	NA	NA	NA	NA	NA	NA
381	Anchusa pseudoochroleuca	45	0	0	0	0	1	1	0	0	0	0	0	0	0	0	1	hem	0	0	1	0	0	0	herb_poli	0	0	0	1	0	0	0	0	NA	NA	NA	NA	NA	NA	NA	NA	NA	NA	NA	NA	NA	NA	NA	NA
382	Anchusa pusilla	15	0	0	0	0	1	0	0	0	0	0	0	0	1	0	0	the	0	0	0	0	0	1	herb_mono	0	0	0	0	1	0	0	0	crim-cau-anat	ephemeral	semi-rosette	taproot-medium	0	0	0	0	0	0	0	1	0	0	0	0
383	Anchusa stylosa	22.5	0	0	0	0	1	1	0	0	0	0	0	0	1	0	0	the	0	0	0	0	0	1	herb_mono	0	0	0	0	1	0	0	0	med-euras-step	ephemeral	semi-rosette	taproot-medium	0	0	0	0	0	0	0	1	0	0	0	0
384	Anchusa thessala	27.5	0	0	0	0	1	1	1	0	0	0	0	0	1	0	0	the	0	0	0	0	0	1	herb_mono	0	0	0	0	1	0	0	0	pont	ephemeral	semi-rosette	taproot-medium	0	0	0	0	0	0	0	1	0	0	0	0
385	Andrachne telephioides	23.5	0	0	0	0	1	1	0	0	0	0	0	0	0	0	1	cha	0	1	0	0	0	0	semishrub	0	0	1	0	0	0	0	0	med	evergreen	rosetteless	taproot-medium	0	0	0	0	1	0	0	0	0	0	0	0
386	Andromeda polifolia	27.5	0	0	0	0	1	1	0	0	0	0	0	0	0	0	1	cha	0	1	0	0	0	0	semishrub	0	0	1	0	0	0	0	0	NA	NA	NA	NA	NA	NA	NA	NA	NA	NA	NA	NA	NA	NA	NA	NA
387	Androsace bidentata	NA	NA	NA	NA	NA	NA	NA	NA	NA	NA	NA	NA	NA	1	0	0	the	0	0	0	0	0	1	herb_mono	0	0	0	0	1	0	0	0	crim-cau-anat	ephemeral	rosette	taproot-short	0	0	0	0	0	0	0	1	0	0	0	0
388	Androsace elongata	4	0	0	0	1	1	0	0	0	0	0	0	0	1	0	0	the	0	0	0	0	0	1	herb_mono	0	0	0	0	1	0	0	0	euras-step	ephemeral	rosette	taproot-short	0	0	0	0	0	0	0	1	0	0	0	0
389	Androsace koso-poljanskii	6.5	0	0	0	0	1	1	0	0	0	0	0	0	0	0	1	cha (hem)	0	1	1	0	0	0	semishrub (herb_poli)	0	0	1	1	0	0	0	0	NA	NA	NA	NA	NA	NA	NA	NA	NA	NA	NA	NA	NA	NA	NA	NA
390	Androsace maxima subsp. turczaninovii	12.5	0	0	0	1	1	0	0	0	0	0	0	0	1	0	0	the	0	0	0	0	0	1	herb_mono	0	0	0	0	1	0	0	0	pal	ephemeral	semi-rosette	taproot-short	0	0	0	0	0	0	0	1	0	0	0	0
391	Androsace septentrionalis	16.5	0	0	0	1	1	1	0	0	0	0	0	0	1	0	0	the	0	0	0	0	0	1	herb_mono	0	0	0	0	1	0	0	0	holar	ephemeral	rosette	taproot-short	0	0	0	0	0	0	0	1	0	0	0	0
392	Androsace taurica	6.5	0	0	0	0	1	1	0	0	0	0	0	0	0	0	1	cha (hem)	0	1	1	0	0	0	semishrub (herb_poli)	0	0	1	1	0	0	0	0	crim	summer-winter-green	rosette	fibrous-medium	0	0	0	0	1	0	0	0	0	0	0	0
393	Anemone laxa	60	0	0	0	0	1	1	0	0	0	0	0	0	0	0	1	geo	0	0	0	1	0	0	herb_poli	0	0	0	1	0	0	0	0	NA	NA	NA	NA	NA	NA	NA	NA	NA	NA	NA	NA	NA	NA	NA	NA
394	Anemone narcissiflora	35	0	0	0	0	1	1	0	0	0	0	0	0	0	0	1	geo	0	0	0	1	0	0	herb_poli	0	0	0	1	0	0	0	0	NA	NA	NA	NA	NA	NA	NA	NA	NA	NA	NA	NA	NA	NA	NA	NA
395	Anemone narcissiflora subsp. chrysantha	NA	NA	NA	NA	NA	NA	NA	NA	NA	NA	NA	NA	NA	0	0	1	hem (geo)	0	0	1	1	0	0	herb_poli	0	0	0	1	0	0	0	0	NA	NA	NA	NA	NA	NA	NA	NA	NA	NA	NA	NA	NA	NA	NA	NA
396	Anemone nemorosa	17.5	0	0	0	1	1	0	0	0	0	0	0	0	0	0	1	geo	0	0	0	1	0	0	herb_poli	0	0	0	1	0	0	0	0	NA	NA	NA	NA	NA	NA	NA	NA	NA	NA	NA	NA	NA	NA	NA	NA
397	Anemone ranunculoides	17.5	0	0	0	1	1	0	0	0	0	0	0	0	0	0	1	geo	0	0	0	1	0	0	herb_poli	0	0	0	1	0	0	0	0	eur-med	ephemeral-spring	rosetteless	fibrous-short	0	0	0	0	0	1	0	0	0	0	0	0
398	Anemone sylvestris	27.5	0	0	0	0	1	1	0	0	0	0	0	0	0	0	1	hem (geo)	0	0	1	1	0	0	herb_poli	0	0	0	1	0	0	0	0	pal	summer-green	rosetteless	fibrous-medium	0	0	0	0	0	1	0	0	0	0	0	0
399	Anethum graveolens	55	0	0	0	0	1	1	1	1	0	0	0	0	1	0	0	the	0	0	0	0	0	1	herb_mono	0	0	0	0	1	0	0	0	crim-adv	ephemeral	semi-rosette	taproot-medium	0	0	0	0	0	0	0	1	1	0	0	0
400	Angelica sylvestris	150	0	0	0	0	0	0	1	1	1	0	0	0	0	0	1	hem	0	0	1	0	0	0	herb_poli	0	0	0	1	0	0	0	0	NA	NA	NA	NA	NA	NA	NA	NA	NA	NA	NA	NA	NA	NA	NA	NA
401	Angelica sylvestris subsp. montana	NA	NA	NA	NA	NA	NA	NA	NA	NA	NA	NA	NA	NA	0	0	1	hem	0	0	1	0	0	0	herb_poli	0	0	0	1	0	0	0	0	NA	NA	NA	NA	NA	NA	NA	NA	NA	NA	NA	NA	NA	NA	NA	NA
402	Anisantha diandra	45	0	0	0	0	1	1	0	0	0	0	0	0	1	0	0	the	0	0	0	0	0	1	herb_mono	0	0	0	0	1	0	0	0	med-was	ephemeral	semi-rosette	fibrous-short	0	0	0	0	0	0	0	1	0	0	0	0
403	Anisantha madritensis	27.5	0	0	0	1	1	1	0	0	0	0	0	0	1	0	0	the	0	0	0	0	0	1	herb_mono	0	0	0	0	1	0	0	0	med-was	ephemeral	semi-rosette	fibrous-short	0	0	0	0	0	0	0	1	0	0	0	0
404	Anisantha sterilis	60	0	0	0	1	1	1	0	0	0	0	0	0	1	0	0	the	0	0	0	0	0	1	herb_mono	0	0	0	0	1	0	0	0	eur-med-was	ephemeral	semi-rosette	fibrous-short	0	0	0	0	0	0	0	1	0	0	0	0
405	Anisantha tectorum	40	0	0	0	0	1	1	0	0	0	0	0	0	1	0	0	the	0	0	0	0	0	1	herb_mono	0	0	0	0	1	0	0	0	eur-med-was	ephemeral	semi-rosette	fibrous-short	0	0	0	0	0	0	0	1	0	0	0	0
406	Anoda cristata	NA	NA	NA	NA	NA	NA	NA	NA	NA	NA	NA	NA	NA	1	0	0	the	0	0	0	0	0	1	herb_mono	0	0	0	0	1	0	0	0	NA	NA	NA	NA	NA	NA	NA	NA	NA	NA	NA	NA	NA	NA	NA	NA
407	Anogramma leptophylla	20	0	0	0	0	0	1	0	0	0	0	0	0	1	0	0	the	0	0	0	0	0	1	herb_mono	0	0	0	0	1	0	0	0	eur-med	ephemeral	rosette	fibrous-short	0	0	0	0	0	0	0	1	0	0	0	0
408	Anredera cordifolia	450	0	0	0	0	0	0	1	1	0	0	0	0	0	0	1	pha	1	0	0	0	0	0	liana_woody	0	0	0	0	0	0	1	0	NA	NA	NA	NA	NA	NA	NA	NA	NA	NA	NA	NA	NA	NA	NA	NA
409	Antennaria carpatica	13.5	0	0	0	0	0	1	1	1	0	0	0	0	0	0	1	hem	0	0	1	0	0	0	herb_poli	0	0	0	1	0	0	0	0	NA	NA	NA	NA	NA	NA	NA	NA	NA	NA	NA	NA	NA	NA	NA	NA
410	Antennaria dioica	13	0	0	0	0	1	1	1	0	0	0	0	0	0	0	1	cha (hem)	0	1	1	0	0	0	semishrub (herb_poli)	0	0	1	1	0	0	0	0	pal	summer-winter-green	semi-rosette	fibrous-medium	0	0	0	0	0	1	0	0	0	0	0	0
411	Anthemis altissima	45	0	0	0	0	0	1	1	0	0	0	0	0	1	0	0	the	0	0	0	0	0	1	herb_mono	0	0	0	0	1	0	0	0	med-was	summer-green	semi-rosette	taproot-medium	0	0	0	0	0	0	0	1	0	0	0	0
412	Anthemis arvensis	35	0	0	0	0	1	1	1	1	1	0	0	0	1	0	0	the	0	0	0	0	0	1	herb_mono	0	0	0	0	1	0	0	0	NA	NA	NA	NA	NA	NA	NA	NA	NA	NA	NA	NA	NA	NA	NA	NA
413	Anthemis austriaca	40	0	0	0	0	1	1	1	1	0	0	0	0	1	0	0	the	0	0	0	0	0	1	herb_mono	0	0	0	0	1	0	0	0	pont	summer-green	semi-rosette	taproot-medium	0	0	0	0	0	0	0	1	0	0	0	0
414	Anthemis carpatica	17.5	0	0	0	0	0	0	1	1	0	0	0	0	0	0	1	hem	0	0	1	0	0	0	herb_poli	0	0	0	1	0	0	0	0	NA	NA	NA	NA	NA	NA	NA	NA	NA	NA	NA	NA	NA	NA	NA	NA
415	Anthemis cotula	17.5	0	0	0	0	0	1	1	1	0	0	0	0	1	0	0	the	0	0	0	0	0	1	herb_mono	0	0	0	0	1	0	0	0	eur	summer-green	semi-rosette	taproot-medium	0	0	0	0	0	0	0	1	0	0	0	0
416	Anthemis cretacea	15	0	0	0	0	0	1	1	1	0	0	0	0	0	0	1	hem	0	0	1	0	0	0	herb_poli	0	0	0	1	0	0	0	0	crim-cau	summer-winter-green	semi-rosette	taproot-medium	0	0	0	0	0	1	0	0	0	0	0	0
417	Anthemis dubia	22.5	0	0	0	0	0	1	1	0	0	0	0	0	0	0	1	hem	0	0	1	0	0	0	herb_poli	0	0	0	1	0	0	0	0	crim	summer-winter-green	semi-rosette	taproot-long	0	0	0	0	0	1	0	0	0	0	0	0
418	Anthemis dumetorum	60	0	0	0	0	0	1	1	1	0	0	0	0	0	0	1	hem	0	0	1	0	0	0	herb_poli	0	0	0	1	0	0	0	0	crim-cau	summer-winter-green	semi-rosette	taproot-long	0	0	0	0	0	1	0	0	0	0	0	0
419	Anthemis jailensis	35	0	0	0	0	0	0	1	1	0	0	0	0	0	0	1	hem	0	0	1	0	0	0	herb_poli	0	0	0	1	0	0	0	0	crim	summer-winter-green	semi-rosette	fibrous-long	0	0	0	0	0	1	0	0	0	0	0	0
420	Anthemis lithuanica	17.5	0	0	0	0	0	1	1	1	0	0	0	0	1	0	0	the	0	0	0	0	0	1	herb_mono	0	0	0	0	1	0	0	0	NA	NA	NA	NA	NA	NA	NA	NA	NA	NA	NA	NA	NA	NA	NA	NA
421	Anthemis markhotensis	45	0	0	0	0	0	1	1	1	1	0	0	0	0	0	1	hem	0	0	1	0	0	0	herb_poli	0	0	0	1	0	0	0	0	crim-cau	summer-winter-green	semi-rosette	fibrous-long	0	0	0	0	0	1	0	0	0	0	0	0
422	Anthemis monantha	32.5	0	0	0	0	0	1	1	1	0	0	0	0	0	0	1	hem	0	0	1	0	0	0	herb_poli	0	0	0	1	0	0	0	0	crim	summer-winter-green	semi-rosette	fibrous-long	0	0	0	0	0	1	0	0	0	0	0	0
423	Anthemis parviceps	37.5	0	0	0	0	0	0	1	1	0	0	0	0	0	0	1	hem	0	0	1	0	0	0	herb_poli	0	0	0	1	0	0	0	0	crim	summer-winter-green	semi-rosette	fibrous-long	0	0	0	0	0	1	0	0	0	0	0	0
424	Anthemis ruthenica	27.5	0	0	0	0	0	1	1	1	0	0	0	0	1	0	0	the	0	0	0	0	0	1	herb_mono	0	0	0	0	1	0	0	0	pont	summer-green	semi-rosette	taproot-medium	0	0	0	0	0	0	0	1	0	0	0	0
425	Anthemis sterilis	11	0	0	0	0	1	1	1	0	0	0	0	0	0	1	1	hem	0	0	1	0	0	0	herb_mono	0	0	0	0	1	0	0	0	crim	summer-winter-green	semi-rosette	taproot-long	0	0	0	0	1	0	0	0	0	0	0	0
426	Anthemis tinctoria	50	0	0	0	0	0	1	1	1	0	0	0	0	0	0	1	hem	0	0	1	0	0	0	herb_poli	0	0	0	1	0	0	0	0	NA	NA	NA	NA	NA	NA	NA	NA	NA	NA	NA	NA	NA	NA	NA	NA
427	Anthemis tinctoria subsp. subtinctoria	50	0	0	0	0	0	1	1	1	0	0	0	0	0	0	1	hem	0	0	1	0	0	0	herb_poli	0	0	0	1	0	0	0	0	was-euras-step	summer-winter-green	semi-rosette	taproot-long	0	0	0	0	0	1	0	0	0	0	0	0
428	Anthemis tranzscheliana	25	0	0	0	0	1	1	0	0	0	0	0	0	0	1	1	hem	0	0	1	0	0	0	herb_mono	0	0	0	0	1	0	0	0	crim	summer-winter-green	semi-rosette	taproot-long	0	0	0	0	0	1	0	0	0	0	0	0
429	Anthemis zephyrovii	30	0	0	0	0	0	1	1	0	0	0	0	0	0	0	1	hem	0	0	1	0	0	0	herb_poli	0	0	0	1	0	0	0	0	crim	summer-winter-green	semi-rosette	taproot-long	0	0	0	0	0	1	0	0	0	0	0	0
430	Anthericum liliago	45	0	0	0	0	1	1	0	0	0	0	0	0	0	0	1	geo	0	0	0	1	0	0	herb_poli	0	0	0	1	0	0	0	0	NA	NA	NA	NA	NA	NA	NA	NA	NA	NA	NA	NA	NA	NA	NA	NA
431	Anthericum ramosum	55	0	0	0	0	0	1	1	0	0	0	0	0	0	0	1	geo	0	0	0	1	0	0	herb_poli	0	0	0	1	0	0	0	0	eur	summer-green	rosette	fibrous-medium	0	0	0	0	0	1	0	0	0	0	0	0
432	Anthoxanthum alpinum	45	0	0	0	0	1	1	0	0	0	0	0	0	0	0	1	hem	0	0	1	0	0	0	herb_poli	0	0	0	1	0	0	0	0	NA	NA	NA	NA	NA	NA	NA	NA	NA	NA	NA	NA	NA	NA	NA	NA
433	Anthoxanthum odoratum	45	0	0	0	0	1	1	0	0	0	0	0	0	0	0	1	hem	0	0	1	0	0	0	herb_poli	0	0	0	1	0	0	0	0	NA	NA	NA	NA	NA	NA	NA	NA	NA	NA	NA	NA	NA	NA	NA	NA
434	Anthriscus caucalis	32.5	0	0	0	0	1	1	0	0	0	0	0	0	1	0	0	the	0	0	0	0	0	1	herb_mono	0	0	0	0	1	0	0	0	eur-med	ephemeral	semi-rosette	taproot-short	0	0	0	0	0	0	0	1	0	0	0	0
435	Anthriscus cerefolium	32.5	0	0	0	1	1	0	0	0	0	0	0	0	1	0	0	the	0	0	0	0	0	1	herb_mono	0	0	0	0	1	0	0	0	med-was-euras-step	ephemeral	semi-rosette	taproot-medium	0	0	0	0	0	0	0	1	0	0	0	0
436	Anthriscus nemorosa	85	0	0	0	0	0	1	1	0	0	0	0	0	0	0	1	hem	0	0	1	0	0	0	herb_poli	0	0	0	1	0	0	0	0	emed-was	ephemeral	semi-rosette	taproot-medium	0	0	0	0	0	1	0	0	0	0	0	0
437	Anthriscus nitida	100	0	0	0	0	1	1	1	0	0	0	0	0	0	0	1	hem	0	0	1	0	0	0	herb_poli	0	0	0	1	0	0	0	0	NA	NA	NA	NA	NA	NA	NA	NA	NA	NA	NA	NA	NA	NA	NA	NA
438	Anthriscus sylvestris	85	0	0	0	0	0	1	1	0	0	0	0	0	0	0	1	hem	0	0	1	0	0	0	herb_poli	0	0	0	1	0	0	0	0	eur	ephemeral	semi-rosette	taproot-long	0	0	0	0	0	1	0	0	0	0	0	0
439	Anthyllis alpestris	15	0	0	0	0	0	0	1	1	0	0	0	0	NA	NA	NA	hem	0	0	1	0	0	0	herb_poli	0	0	0	1	0	0	0	0	NA	NA	NA	NA	NA	NA	NA	NA	NA	NA	NA	NA	NA	NA	NA	NA
440	Anthyllis arenaria	NA	NA	NA	NA	NA	NA	NA	NA	NA	NA	NA	NA	NA	NA	NA	NA	hem	0	0	1	0	0	0	herb_poli	0	0	0	1	0	0	0	0	NA	NA	NA	NA	NA	NA	NA	NA	NA	NA	NA	NA	NA	NA	NA	NA
441	Anthyllis biebersteiniana	15	0	0	0	0	0	1	1	0	0	0	0	0	0	0	1	hem	0	0	1	0	0	0	herb_poli	0	0	0	1	0	0	0	0	crim	summer-winter-green	semi-rosette	taproot-medium	0	0	0	0	0	1	1	0	0	0	0	0
442	Anthyllis carpatica	25	0	0	0	0	1	1	0	0	0	0	0	0	0	1	1	hem	0	0	1	0	0	0	herb_poli	0	0	0	1	0	0	0	0	NA	NA	NA	NA	NA	NA	NA	NA	NA	NA	NA	NA	NA	NA	NA	NA
443	Anthyllis macrocephala	50	0	0	0	0	0	1	1	0	0	0	0	0	0	0	1	hem	0	0	1	0	0	0	herb_poli	0	0	0	1	0	0	0	0	eur-emed	summer-winter-green	semi-rosette	taproot-long	0	0	0	0	0	1	1	0	0	0	0	0
444	Anthyllis schiwereckii	35	0	0	0	0	0	1	1	0	0	0	0	0	0	0	1	hem	0	0	1	0	0	0	herb_poli	0	0	0	1	0	0	0	0	NA	NA	NA	NA	NA	NA	NA	NA	NA	NA	NA	NA	NA	NA	NA	NA
445	Anthyllis taurica	15	0	0	0	0	0	1	1	0	0	0	0	0	0	0	1	hem	0	0	1	0	0	0	herb_poli	0	0	0	1	0	0	0	0	crim	summer-winter-green	semi-rosette	taproot-medium	0	0	0	0	0	1	1	0	0	0	0	0
446	Anthyllis vulneraria	NA	NA	NA	NA	NA	NA	NA	NA	NA	NA	NA	NA	NA	NA	NA	NA	hem	0	0	1	0	0	0	herb_poli	0	0	0	1	0	0	0	0	NA	NA	NA	NA	NA	NA	NA	NA	NA	NA	NA	NA	NA	NA	NA	NA
447	Antirrhinum majus	50	0	0	0	0	0	1	1	1	1	0	0	0	1	0	0	the	0	0	0	0	0	1	herb_mono	0	0	0	0	1	0	0	0	crim-adv	ephemeral	rosetteless	taproot-medium	0	0	0	0	0	0	0	1	0	0	0	0
448	Apera interrupta	12.5	0	0	0	1	1	0	0	0	0	0	0	0	1	0	0	the	0	0	0	0	0	1	herb_mono	0	0	0	0	1	0	0	0	eur-med-was	ephemeral	semi-rosette	fibrous-short	0	0	0	0	0	0	0	1	0	0	0	0
449	Apera maritima	27.5	0	0	0	0	0	1	0	0	0	0	0	0	1	0	0	the	0	0	0	0	0	1	herb_mono	0	0	0	0	1	0	0	0	pont	ephemeral	semi-rosette	fibrous-short	0	0	0	0	0	0	0	1	0	0	0	0
450	Apera spica-venti	62.5	0	0	0	0	0	1	1	0	0	0	0	0	1	0	0	the	0	0	0	0	0	1	herb_mono	0	0	0	0	1	0	0	0	pal	ephemeral	semi-rosette	fibrous-short	0	0	0	0	0	0	0	1	0	0	0	0
451	Aphanes arvensis	12.5	0	0	0	0	1	1	1	0	0	0	0	0	1	0	0	the	0	0	0	0	0	1	herb_mono	0	0	0	0	1	0	0	0	eur-med-was	ephemeral	semi-rosette	taproot-short	0	0	0	0	0	0	0	1	0	0	0	0
452	Apium graveolens	65	0	0	0	0	0	0	1	1	0	0	0	0	1	1	0	hem (the)	0	0	1	0	0	1	herb_mono	0	0	0	0	1	0	0	0	eur-med-was	summer-winter-green	semi-rosette	taproot-medium	0	0	0	0	0	1	1	0	0	0	0	0
453	Apocynum cannabinum	NA	NA	NA	NA	NA	NA	NA	NA	NA	NA	NA	NA	NA	0	0	1	hem	0	0	1	0	0	0	herb_poli	0	0	0	1	0	0	0	0	NA	NA	NA	NA	NA	NA	NA	NA	NA	NA	NA	NA	NA	NA	NA	NA
454	Aposeris foetida	20	0	0	0	0	0	1	1	1	0	0	0	0	0	0	1	hem	0	0	1	0	0	0	herb_poli	0	0	0	1	0	0	0	0	NA	NA	NA	NA	NA	NA	NA	NA	NA	NA	NA	NA	NA	NA	NA	NA
455	Aquilegia nigricans	30	0	0	0	0	0	1	1	0	0	0	0	0	0	0	1	hem	0	0	1	0	0	0	herb_poli	0	0	0	1	0	0	0	0	NA	NA	NA	NA	NA	NA	NA	NA	NA	NA	NA	NA	NA	NA	NA	NA
456	Aquilegia transsilvanica	22.5	0	0	0	0	0	1	1	0	0	0	0	0	0	0	1	hem	0	0	1	0	0	0	herb_poli	0	0	0	1	0	0	0	0	NA	NA	NA	NA	NA	NA	NA	NA	NA	NA	NA	NA	NA	NA	NA	NA
457	Aquilegia vulgaris	55	0	0	0	0	1	1	1	0	0	0	0	0	0	0	1	hem	0	0	1	0	0	0	herb_poli	0	0	0	1	0	0	0	0	crim-adv	summer-green	semi-rosette	taproot-long	0	0	0	0	0	1	0	0	0	0	0	0
458	Arabidopsis thaliana	25	0	0	0	1	1	1	0	0	0	0	0	0	1	0	0	the	0	0	0	0	0	1	herb_mono	0	0	0	0	1	0	0	0	wpal	ephemeral	semi-rosette	taproot-short	0	0	0	0	0	0	0	1	0	0	0	0
459	Arabis alpina	27.5	0	0	0	0	1	1	1	1	0	0	0	0	0	0	1	hem (cha)	0	1	1	0	0	0	herb_poli (semishrub)	0	0	1	1	0	0	0	0	NA	NA	NA	NA	NA	NA	NA	NA	NA	NA	NA	NA	NA	NA	NA	NA
460	Arabis auriculata	20	0	0	0	1	1	0	0	0	0	0	0	0	1	0	0	the	0	0	0	0	0	1	herb_mono	0	0	0	0	1	0	0	0	eur-med-was	ephemeral	semi-rosette	taproot-short	0	0	0	0	0	0	0	1	0	0	0	0
461	Arabis caucasica	22.5	0	0	1	1	1	0	0	0	0	0	0	0	0	0	1	hem (cha)	0	1	1	0	0	0	herb_poli (semishrub)	0	0	1	1	0	0	0	0	med-was	summer-winter-green	semi-rosette	taproot-medium	0	0	0	0	1	0	0	0	0	0	0	0
462	Arabis hirsuta	45	0	0	0	0	1	1	0	0	0	0	0	0	1	1	0	hem (the)	0	0	1	0	0	1	herb_mono	0	0	0	0	1	0	0	0	NA	NA	NA	NA	NA	NA	NA	NA	NA	NA	NA	NA	NA	NA	NA	NA
463	Arabis hornungiana	32.5	0	0	0	0	1	1	0	0	0	0	0	0	0	0	1	hem	0	0	1	0	0	0	herb_poli	0	0	0	1	0	0	0	0	NA	NA	NA	NA	NA	NA	NA	NA	NA	NA	NA	NA	NA	NA	NA	NA
464	Arabis nemorensis	55	0	0	0	0	1	1	0	0	0	0	0	0	0	1	0	hem	0	0	1	0	0	0	herb_mono	0	0	0	0	1	0	0	0	wpal	ephemeral	semi-rosette	taproot-medium	0	0	0	0	0	1	1	1	0	0	0	0
465	Arabis pendula	75	0	0	0	0	0	1	1	0	0	0	0	0	0	1	0	hem	0	0	1	0	0	0	herb_mono	0	0	0	0	1	0	0	0	NA	NA	NA	NA	NA	NA	NA	NA	NA	NA	NA	NA	NA	NA	NA	NA
466	Arabis sagittata	45	0	0	0	0	1	1	0	0	0	0	0	0	0	1	0	hem	0	0	1	0	0	0	herb_mono	0	0	0	0	1	0	0	0	pal	ephemeral	semi-rosette	taproot-medium	0	0	0	0	0	0	1	1	0	0	0	0
467	Arabis sudetica	22.5	0	0	0	0	1	1	0	0	0	0	0	0	0	1	0	hem	0	0	1	0	0	0	herb_mono	0	0	0	0	1	0	0	0	NA	NA	NA	NA	NA	NA	NA	NA	NA	NA	NA	NA	NA	NA	NA	NA
468	Arabis turrita	55	0	0	0	0	1	1	0	0	0	0	0	0	0	1	0	hem	0	0	1	0	0	0	herb_mono	0	0	0	0	1	0	0	0	eur-med	summer-winter-green	semi-rosette	taproot-medium	0	0	0	0	0	0	1	0	0	0	0	0
469	Arabis verna	NA	NA	NA	NA	NA	NA	NA	NA	NA	NA	NA	NA	NA	1	0	0	the	0	0	0	0	0	1	herb_mono	0	0	0	0	1	0	0	0	med	ephemeral	semi-rosette	taproot-short	0	0	0	0	0	0	0	1	0	0	0	0
470	Arachis hypogaea	45	0	0	0	0	1	1	0	0	0	0	0	0	1	0	0	the	0	0	0	0	0	1	herb_mono	0	0	0	0	1	0	0	0	NA	NA	NA	NA	NA	NA	NA	NA	NA	NA	NA	NA	NA	NA	NA	NA
471	Arbutus andrachne	NA	0	0	1	1	0	0	0	0	0	0	0	0	0	0	1	pha	1	0	0	0	0	0	shrub	0	1	0	0	0	0	0	0	emed	evergreen	rosetteless	taproot-long	1	0	0	0	0	0	0	0	0	0	0	0
472	Arbutus unedo	1100	NA	NA	NA	NA	NA	NA	NA	NA	NA	NA	NA	NA	0	0	1	pha	1	0	0	0	0	0	shrub	0	1	0	0	0	0	0	0	NA	NA	NA	NA	NA	NA	NA	NA	NA	NA	NA	NA	NA	NA	NA	NA
473	Arceuthobium oxycedri	11	0	0	0	0	1	1	0	0	0	0	0	0	0	0	1	pha	1	0	0	0	0	0	epi	0	0	0	0	0	1	0	0	med-was	evergreen	rosetteless	fibrous-short	0	0	1	0	0	0	0	0	0	0	0	0
474	Archangelica officinalis	150	0	0	0	0	0	1	1	1	0	0	0	0	0	1	0	hem	0	0	1	0	0	0	herb_mono	0	0	0	0	1	0	0	0	NA	NA	NA	NA	NA	NA	NA	NA	NA	NA	NA	NA	NA	NA	NA	NA
475	Arctium lappa	112.5	0	0	0	0	0	1	1	1	0	0	0	0	0	1	0	hem	0	0	1	0	0	0	herb_mono	0	0	0	0	1	0	0	0	pal	summer-green	semi-rosette	taproot-long	0	0	0	0	0	0	1	0	0	0	0	0
476	Arctium minus	87.5	0	0	0	0	0	1	1	1	0	0	0	0	0	1	0	hem	0	0	1	0	0	0	herb_mono	0	0	0	0	1	0	0	0	eur	summer-green	semi-rosette	taproot-long	0	0	0	0	0	0	1	0	0	0	0	0
477	Arctium nemorosum	130	0	0	0	0	0	1	1	1	0	0	0	0	0	1	0	hem	0	0	1	0	0	0	herb_mono	0	0	0	0	1	0	0	0	eur	summer-green	semi-rosette	taproot-long	0	0	0	0	0	0	1	0	0	0	0	0
478	Arctium tomentosum	100	0	0	0	0	0	0	1	1	1	0	0	0	0	1	0	hem	0	0	1	0	0	0	herb_mono	0	0	0	0	1	0	0	0	wpal	summer-green	semi-rosette	taproot-long	0	0	0	0	0	0	1	0	0	0	0	0
479	Arctium x ambiguum	NA	NA	NA	NA	NA	NA	NA	NA	NA	NA	NA	NA	NA	0	1	0	hem	0	0	1	0	0	0	herb_mono	0	0	0	0	1	0	0	0	NA	NA	NA	NA	NA	NA	NA	NA	NA	NA	NA	NA	NA	NA	NA	NA
480	Arctium x cimbricum	NA	NA	NA	NA	NA	NA	NA	NA	NA	NA	NA	NA	NA	0	1	0	hem	0	0	1	0	0	0	herb_mono	0	0	0	0	1	0	0	0	NA	NA	NA	NA	NA	NA	NA	NA	NA	NA	NA	NA	NA	NA	NA	NA
481	Arctium x maassii	NA	NA	NA	NA	NA	NA	NA	NA	NA	NA	NA	NA	NA	0	1	0	hem	0	0	1	0	0	0	herb_mono	0	0	0	0	1	0	0	0	NA	NA	NA	NA	NA	NA	NA	NA	NA	NA	NA	NA	NA	NA	NA	NA
482	Arctium x mixtum	NA	NA	NA	NA	NA	NA	NA	NA	NA	NA	NA	NA	NA	0	1	0	hem	0	0	1	0	0	0	herb_mono	0	0	0	0	1	0	0	0	NA	NA	NA	NA	NA	NA	NA	NA	NA	NA	NA	NA	NA	NA	NA	NA
483	Arctium x nothum	NA	NA	NA	NA	NA	NA	NA	NA	NA	NA	NA	NA	NA	0	1	0	hem	0	0	1	0	0	0	herb_mono	0	0	0	0	1	0	0	0	NA	NA	NA	NA	NA	NA	NA	NA	NA	NA	NA	NA	NA	NA	NA	NA
484	Arctostaphylos uva-ursi	65	NA	NA	NA	NA	NA	NA	NA	NA	NA	NA	NA	NA	0	0	1	cha	0	1	0	0	0	0	shrub	0	1	0	0	0	0	0	0	NA	NA	NA	NA	NA	NA	NA	NA	NA	NA	NA	NA	NA	NA	NA	NA
485	Arctous alpina	NA	NA	NA	NA	NA	NA	NA	NA	NA	NA	NA	NA	NA	0	0	1	cha	0	1	0	0	0	0	shrub	0	1	0	0	0	0	0	0	NA	NA	NA	NA	NA	NA	NA	NA	NA	NA	NA	NA	NA	NA	NA	NA
486	Aremonia agrimonoides	15	0	0	0	0	1	0	0	0	0	0	0	0	0	0	1	hem	0	0	1	0	0	0	herb_poli	0	0	0	1	0	0	0	0	NA	NA	NA	NA	NA	NA	NA	NA	NA	NA	NA	NA	NA	NA	NA	NA
487	Arenaria ciliata	NA	NA	NA	NA	NA	NA	NA	NA	NA	NA	NA	NA	NA	0	0	1	hem (cha)	0	1	1	0	0	0	herb_poli (semishrub)	0	0	1	1	0	0	0	0	NA	NA	NA	NA	NA	NA	NA	NA	NA	NA	NA	NA	NA	NA	NA	NA
488	Arenaria leptoclados	12.5	0	0	0	1	1	0	0	0	0	0	0	0	1	0	0	the	0	0	0	0	0	1	herb_mono	0	0	0	0	1	0	0	0	eur-med	ephemeral	rosetteless	taproot-short	0	0	0	0	0	0	0	1	0	0	0	0
489	Arenaria serpyllifolia	12.5	0	0	0	0	1	1	1	1	1	0	0	0	1	0	0	the	0	0	0	0	0	1	herb_mono	0	0	0	0	1	0	0	0	wpal	ephemeral	rosetteless	taproot-short	0	0	0	0	0	0	0	1	0	0	0	0
490	Arenaria uralensis	20	0	0	0	1	1	1	1	1	1	0	0	0	1	0	0	the	0	0	0	0	0	1	herb_mono	0	0	0	0	1	0	0	0	NA	NA	NA	NA	NA	NA	NA	NA	NA	NA	NA	NA	NA	NA	NA	NA
491	Arenaria zozii	11.5	0	0	0	1	1	0	0	0	0	0	0	0	1	0	0	the	0	0	0	0	0	1	herb_mono	0	0	0	0	1	0	0	0	NA	NA	NA	NA	NA	NA	NA	NA	NA	NA	NA	NA	NA	NA	NA	NA
492	Argusia sibirica	20	0	0	0	0	0	1	1	0	0	0	0	0	0	0	1	geo	0	0	0	1	0	0	herb_poli	0	0	0	1	0	0	0	0	euras-step	summer-green	rosetteless	taproot-long	0	0	0	0	0	1	0	0	0	0	0	0
493	Argyranthemum frutescens	65	0	0	0	0	0	0	1	1	1	0	0	0	NA	NA	NA	cha	0	1	0	0	0	0	semishrub	0	0	1	0	0	0	0	0	NA	NA	NA	NA	NA	NA	NA	NA	NA	NA	NA	NA	NA	NA	NA	NA
494	Argyrolobium biebersteinii	30	0	0	0	0	1	1	0	0	0	0	0	0	0	0	1	cha	0	1	0	0	0	0	semishrub	0	0	1	0	0	0	0	0	med-was	summer-winter-green	rosetteless	taproot-long	0	0	0	0	1	0	0	0	0	0	0	0
495	Aristolochia clematitis	60.5	0	0	0	0	0	1	1	1	0	0	0	0	0	0	1	geo (hem)	0	0	1	1	0	0	herb_poli	0	0	0	1	0	0	0	0	eur-med	summer-green	rosetteless	taproot-long	0	0	0	0	0	1	0	0	0	0	0	0
496	Aristolochia durior	NA	NA	NA	NA	NA	NA	NA	NA	NA	NA	NA	NA	NA	0	0	1	pha	1	0	0	0	0	0	liana_woody	0	0	0	0	0	0	1	0	NA	NA	NA	NA	NA	NA	NA	NA	NA	NA	NA	NA	NA	NA	NA	NA
497	Aristolochia pontica	NA	NA	NA	NA	NA	NA	NA	NA	NA	NA	NA	NA	NA	0	0	1	geo (hem)	0	0	1	1	0	0	herb_poli	0	0	0	1	0	0	0	0	NA	NA	NA	NA	NA	NA	NA	NA	NA	NA	NA	NA	NA	NA	NA	NA
498	Armeniaca vulgaris	350	0	0	1	1	0	0	0	0	0	0	0	0	0	0	1	pha	1	0	0	0	0	0	tree	1	0	0	0	0	0	0	0	NA	NA	NA	NA	NA	NA	NA	NA	NA	NA	NA	NA	NA	NA	NA	NA
499	Armeria maritima subsp. elongata	38.5	0	0	0	0	0	1	1	1	1	0	0	0	0	0	1	hem	0	0	1	0	0	0	herb_poli	0	0	0	1	0	0	0	0	NA	NA	NA	NA	NA	NA	NA	NA	NA	NA	NA	NA	NA	NA	NA	NA
500	Armeria pocutica	40	0	0	0	0	0	0	1	1	0	0	0	0	0	0	1	hem	0	0	1	0	0	0	herb_poli	0	0	0	1	0	0	0	0	NA	NA	NA	NA	NA	NA	NA	NA	NA	NA	NA	NA	NA	NA	NA	NA
501	Armoracia macrocarpa	NA	NA	NA	NA	NA	NA	NA	NA	NA	NA	NA	NA	NA	0	0	1	hem (geo)	0	0	1	1	0	0	herb_poli	0	0	0	1	0	0	0	0	NA	NA	NA	NA	NA	NA	NA	NA	NA	NA	NA	NA	NA	NA	NA	NA
502	Armoracia rusticana	100	0	0	0	0	1	1	0	0	0	0	0	0	0	0	1	hem (geo)	0	0	1	1	0	0	herb_poli	0	0	0	1	0	0	0	0	crim-adv	summer-green	semi-rosette	taproot-long	0	0	0	0	0	1	0	0	0	0	0	0
503	Arnica montana	47.5	0	0	0	0	0	1	1	1	0	0	0	0	0	0	1	hem	0	0	1	0	0	0	herb_poli	0	0	0	1	0	0	0	0	NA	NA	NA	NA	NA	NA	NA	NA	NA	NA	NA	NA	NA	NA	NA	NA
504	Arnoseris minima	17.5	0	0	0	0	0	1	1	1	1	0	0	0	1	0	0	the	0	0	0	0	0	1	herb_mono	0	0	0	0	1	0	0	0	NA	NA	NA	NA	NA	NA	NA	NA	NA	NA	NA	NA	NA	NA	NA	NA
505	Aronia melanocarpa	NA	NA	NA	NA	NA	NA	NA	NA	NA	NA	NA	NA	NA	NA	NA	NA	pha	1	0	0	0	0	0	shrub	0	1	0	0	0	0	0	0	NA	NA	NA	NA	NA	NA	NA	NA	NA	NA	NA	NA	NA	NA	NA	NA
506	Aronia x prunifolia	NA	NA	NA	NA	NA	NA	NA	NA	NA	NA	NA	NA	NA	NA	NA	NA	pha	1	0	0	0	0	0	shrub	0	1	0	0	0	0	0	0	NA	NA	NA	NA	NA	NA	NA	NA	NA	NA	NA	NA	NA	NA	NA	NA
507	Arrhenatherum elatius	95	0	0	0	0	0	1	1	0	0	0	0	0	0	0	1	hem	0	0	1	0	0	0	herb_poli	0	0	0	1	0	0	0	0	eur-med-was	summer-winter-green	semi-rosette	fibrous-medium	0	0	0	0	0	1	0	0	0	0	0	0
508	Artemisia abrotanum	165	0	0	0	0	0	0	1	1	1	0	0	0	0	0	1	cha	0	1	0	0	0	0	semishrub	0	0	1	0	0	0	0	0	crim-adv	summer-winter-green	semi-rosette	taproot-long	0	0	0	1	0	0	0	0	0	0	0	0
509	Artemisia absinthium	75	0	0	0	0	0	0	1	1	1	0	0	0	0	0	1	hem	0	0	1	0	0	0	herb_poli	0	0	0	1	0	0	0	0	wpal	summer-winter-green	semi-rosette	taproot-long	0	0	0	0	0	1	0	0	0	0	0	0
510	Artemisia annua	55	0	0	0	0	0	0	1	1	0	0	0	0	1	0	0	the	0	0	0	0	0	1	herb_mono	0	0	0	0	1	0	0	0	spal	summer-green	rosetteless	taproot-medium	0	0	0	0	0	0	0	0	1	0	0	0
511	Artemisia arenaria	100	0	0	0	0	0	0	1	1	1	0	0	0	0	0	1	cha (hem)	0	1	1	0	0	0	semishrub (herb_poli)	0	0	1	1	0	0	0	0	NA	NA	NA	NA	NA	NA	NA	NA	NA	NA	NA	NA	NA	NA	NA	NA
512	Artemisia argyi	NA	NA	NA	NA	NA	NA	NA	NA	NA	NA	NA	NA	NA	NA	NA	NA	hem	0	0	1	0	0	0	herb_poli	0	0	0	1	0	0	0	0	NA	NA	NA	NA	NA	NA	NA	NA	NA	NA	NA	NA	NA	NA	NA	NA
513	Artemisia armeniaca	52.5	0	0	0	0	0	0	1	1	1	0	0	0	0	0	1	cha	0	1	0	0	0	0	semishrub	0	0	1	0	0	0	0	0	NA	NA	NA	NA	NA	NA	NA	NA	NA	NA	NA	NA	NA	NA	NA	NA
514	Artemisia austriaca	45	0	0	0	0	0	0	1	1	0	0	0	0	0	0	1	cha	0	1	0	0	0	0	semishrub	0	0	1	0	0	0	0	0	pont-kaz	summer-winter-green	semi-rosette	taproot-medium	0	0	0	0	0	1	0	0	0	0	0	0
515	Artemisia campestris	85	0	0	0	0	0	0	1	1	1	0	0	0	0	0	1	hem (cha)	0	1	1	0	0	0	herb_poli	0	0	0	1	0	0	0	0	NA	NA	NA	NA	NA	NA	NA	NA	NA	NA	NA	NA	NA	NA	NA	NA
516	Artemisia canadensis	NA	NA	NA	NA	NA	NA	NA	NA	NA	NA	NA	NA	NA	NA	NA	NA	hem	0	0	1	0	0	0	herb_poli	0	0	0	1	0	0	0	0	NA	NA	NA	NA	NA	NA	NA	NA	NA	NA	NA	NA	NA	NA	NA	NA
517	Artemisia caucasica	15	0	0	0	0	1	1	0	0	0	0	0	0	0	0	1	cha	0	1	0	0	0	0	semishrub	0	0	1	0	0	0	0	0	was-euras-step	summer-winter-green	semi-rosette	taproot-long	0	0	0	0	1	0	0	0	0	0	0	0
518	Artemisia dracunculus	100	0	0	0	0	0	0	1	1	1	0	0	0	0	0	1	hem	0	0	1	0	0	0	herb_poli	0	0	0	1	0	0	0	0	crim-adv	summer-green	rosetteless	taproot-long	0	0	0	0	0	1	0	0	0	0	0	0
519	Artemisia dzevanovskyi	40	0	0	0	0	0	0	0	0	1	1	0	0	0	0	1	cha	0	1	0	0	0	0	semishrub	0	0	1	0	0	0	0	0	crim	summer-winter-green	semi-rosette	taproot-long	0	0	0	0	1	0	0	0	0	0	0	0
520	Artemisia glauca	NA	NA	NA	NA	NA	NA	NA	NA	NA	NA	NA	NA	NA	NA	NA	NA	hem	0	0	1	0	0	0	herb_poli	0	0	0	1	0	0	0	0	NA	NA	NA	NA	NA	NA	NA	NA	NA	NA	NA	NA	NA	NA	NA	NA
521	Artemisia hololeuca	25	0	0	0	0	0	1	1	1	0	0	0	0	0	0	1	cha	0	1	0	0	0	0	semishrub	0	0	1	0	0	0	0	0	NA	NA	NA	NA	NA	NA	NA	NA	NA	NA	NA	NA	NA	NA	NA	NA
522	Artemisia lercheana	27.5	0	0	0	0	0	0	0	0	1	1	0	0	0	0	1	cha	0	1	0	0	0	0	semishrub	0	0	1	0	0	0	0	0	pont-kaz	summer-winter-green	semi-rosette	taproot-long	0	0	0	0	1	0	0	0	0	0	0	0
523	Artemisia marschalliana	70	0	0	0	0	0	0	0	1	1	0	0	0	0	0	1	cha (hem)	0	1	1	0	0	0	semishrub (herb_poli)	0	0	1	1	0	0	0	0	pont-kaz	summer-winter-green	semi-rosette	taproot-long	0	0	0	1	0	0	0	0	0	0	0	0
524	Artemisia nutans	32.5	0	0	0	0	0	0	0	0	1	1	0	0	0	0	1	cha	0	1	0	0	0	0	semishrub	0	0	1	0	0	0	0	0	NA	NA	NA	NA	NA	NA	NA	NA	NA	NA	NA	NA	NA	NA	NA	NA
525	Artemisia pontica	52.5	0	0	0	0	0	0	1	1	1	0	0	0	0	0	1	hem	0	0	1	0	0	0	herb_poli	0	0	0	1	0	0	0	0	pont-kaz	summer-winter-green	rosetteless	fibrous-medium	0	0	0	0	0	1	0	0	0	0	0	0
526	Artemisia rubripes	NA	NA	NA	NA	NA	NA	NA	NA	NA	NA	NA	NA	NA	NA	NA	NA	hem	0	0	1	0	0	0	herb_poli	0	0	0	1	0	0	0	0	NA	NA	NA	NA	NA	NA	NA	NA	NA	NA	NA	NA	NA	NA	NA	NA
527	Artemisia salsoloides	42.5	0	0	0	0	0	1	1	1	0	0	0	0	0	0	1	cha	0	1	0	0	0	0	semishrub	0	0	1	0	0	0	0	0	NA	NA	NA	NA	NA	NA	NA	NA	NA	NA	NA	NA	NA	NA	NA	NA
528	Artemisia santonicum	52.5	0	0	0	0	0	0	0	0	1	1	0	0	0	0	1	cha	0	1	0	0	0	0	semishrub	0	0	1	0	0	0	0	0	pont	summer-winter-green	semi-rosette	taproot-long	0	0	0	1	0	0	0	0	0	0	0	0
529	Artemisia scoparia	50	0	0	0	0	0	0	1	1	0	0	0	0	1	1	0	the (hem)	0	0	1	0	0	1	herb_mono	0	0	0	0	1	0	0	0	pal	summer-winter-green	semi-rosette	taproot-long	0	0	0	0	0	0	1	1	0	0	0	0
530	Artemisia selengensis	NA	NA	NA	NA	NA	NA	NA	NA	NA	NA	NA	NA	NA	NA	NA	NA	hem	0	0	1	0	0	0	herb_poli	0	0	0	1	0	0	0	0	NA	NA	NA	NA	NA	NA	NA	NA	NA	NA	NA	NA	NA	NA	NA	NA
531	Artemisia siversiana	NA	NA	NA	NA	NA	NA	NA	NA	NA	NA	NA	NA	NA	1	0	0	the	0	0	0	0	0	1	herb_mono	0	0	0	0	1	0	0	0	NA	NA	NA	NA	NA	NA	NA	NA	NA	NA	NA	NA	NA	NA	NA	NA
532	Artemisia taurica	40	0	0	0	0	0	0	0	0	1	1	0	0	0	0	1	cha	0	1	0	0	0	0	semishrub	0	0	1	0	0	0	0	0	pont	summer-winter-green	rosetteless	taproot-long	0	0	0	0	1	0	0	0	0	0	0	0
533	Artemisia tournefortiana	NA	NA	NA	NA	NA	NA	NA	NA	NA	NA	NA	NA	NA	1	1	0	hem (the)	0	0	1	0	0	1	herb_mono	0	0	0	0	1	0	0	0	NA	NA	NA	NA	NA	NA	NA	NA	NA	NA	NA	NA	NA	NA	NA	NA
534	Artemisia trautvetteriana	NA	NA	NA	NA	NA	NA	NA	NA	NA	NA	NA	NA	NA	NA	NA	NA	cha	0	1	0	0	0	0	semishrub	0	0	1	0	0	0	0	0	NA	NA	NA	NA	NA	NA	NA	NA	NA	NA	NA	NA	NA	NA	NA	NA
535	Artemisia tschernieviana	100	0	0	0	0	0	0	0	1	1	1	0	0	0	0	1	cha	0	1	0	0	0	0	semishrub	0	0	1	0	0	0	0	0	pont	summer-winter-green	semi-rosette	taproot-long	0	0	0	1	0	0	0	0	0	0	0	0
536	Artemisia umbrosa	NA	NA	NA	NA	NA	NA	NA	NA	NA	NA	NA	NA	NA	NA	NA	NA	hem	0	0	1	0	0	0	herb_poli	0	0	0	1	0	0	0	0	NA	NA	NA	NA	NA	NA	NA	NA	NA	NA	NA	NA	NA	NA	NA	NA
537	Artemisia verlotiorum	NA	NA	NA	NA	NA	NA	NA	NA	NA	NA	NA	NA	NA	0	0	1	hem	0	0	1	0	0	0	herb_poli	0	0	0	1	0	0	0	0	eur-med	summer-winter-green	semi-rosette	taproot-long	0	0	0	0	0	1	0	0	0	0	0	0
538	Artemisia vulgaris	100	0	0	0	0	0	0	1	1	0	0	0	0	0	0	1	hem	0	0	1	0	0	0	herb_poli	0	0	0	1	0	0	0	0	holar	summer-winter-green	semi-rosette	taproot-long	0	0	0	0	0	1	0	0	0	0	0	0
539	Arum albispathum	30	0	0	0	1	1	1	0	0	0	0	0	0	0	0	1	geo	0	0	0	1	0	0	herb_poli	0	0	0	1	0	0	0	0	crim-cau-anat	ephemeral	rosette	fibrous-medium	0	0	0	0	0	1	0	0	0	0	0	0
540	Arum alpinum	NA	NA	NA	NA	NA	NA	NA	NA	NA	NA	NA	NA	NA	0	0	1	geo	0	0	0	1	0	0	herb_poli	0	0	0	1	0	0	0	0	eur-med	ephemeral-winter	rosette	fibrous-medium	0	0	0	0	0	1	0	0	0	0	0	0
541	Arum besserianum	35	0	0	0	1	1	0	0	0	0	0	0	0	0	0	1	geo	0	0	0	1	0	0	herb_poli	0	0	0	1	0	0	0	0	NA	NA	NA	NA	NA	NA	NA	NA	NA	NA	NA	NA	NA	NA	NA	NA
542	Arum elongatum	35	0	0	0	1	1	0	0	0	0	0	0	0	0	0	1	geo	0	0	0	1	0	0	herb_poli	0	0	0	1	0	0	0	0	med-was	ephemeral-winter	rosette	fibrous-medium	0	0	0	0	0	1	0	0	0	0	0	0
543	Arum orientale	35	0	0	0	0	1	0	0	0	0	0	0	0	0	0	1	geo	0	0	0	1	0	0	herb_poli	0	0	0	1	0	0	0	0	eur-med-was	ephemeral-winter	rosette	fibrous-medium	0	0	0	0	0	1	0	0	0	0	0	0
544	Aruncus dioicus	150	0	0	0	0	1	1	1	0	0	0	0	0	0	0	1	hem (geo)	0	0	1	1	0	0	herb_poli	0	0	0	1	0	0	0	0	NA	NA	NA	NA	NA	NA	NA	NA	NA	NA	NA	NA	NA	NA	NA	NA
545	Arundo donax	NA	NA	NA	NA	NA	NA	NA	NA	NA	NA	NA	NA	NA	0	0	1	geo	0	0	0	1	0	0	herb_poli	0	0	0	1	0	0	0	0	NA	NA	NA	NA	NA	NA	NA	NA	NA	NA	NA	NA	NA	NA	NA	NA
546	Asarum europaeum	NA	NA	NA	NA	NA	NA	NA	NA	NA	NA	NA	NA	NA	0	0	1	geo (hem)	0	0	1	1	0	0	herb_poli	0	0	0	1	0	0	0	0	NA	NA	NA	NA	NA	NA	NA	NA	NA	NA	NA	NA	NA	NA	NA	NA
547	Asclepias syriaca	90	0	0	0	0	0	1	1	1	1	0	0	0	0	0	1	hem (geo)	0	0	1	1	0	0	herb_poli	0	0	0	1	0	0	0	0	NA	NA	NA	NA	NA	NA	NA	NA	NA	NA	NA	NA	NA	NA	NA	NA
548	Asparagus litoralis	40	0	0	0	0	1	1	0	0	0	0	0	0	0	0	1	geo	0	0	0	1	0	0	herb_poli	0	0	0	1	0	0	0	0	crim	summer-green	rosetteless	fibrous-long	0	0	0	0	0	1	0	0	0	0	0	0
549	Asparagus maritimus	50	0	0	0	0	1	1	0	0	0	0	0	0	0	0	1	geo	0	0	0	1	0	0	herb_poli	0	0	0	1	0	0	0	0	NA	summer-green	rosetteless	fibrous-long	0	0	0	0	0	1	0	0	0	0	0	0
550	Asparagus officinalis	100	0	0	0	0	1	1	1	0	0	0	0	0	0	0	1	geo	0	0	0	1	0	0	herb_poli	0	0	0	1	0	0	0	0	wpal	summer-green	rosetteless	fibrous-long	0	0	0	0	0	1	0	0	0	0	0	0
551	Asparagus pallasii	30	0	0	0	0	0	1	0	0	0	0	0	0	0	0	1	geo	0	0	0	1	0	0	herb_poli	0	0	0	1	0	0	0	0	euras-step	summer-green	rosetteless	fibrous-long	0	0	0	0	0	1	0	0	0	0	0	0
552	Asparagus polyphyllus	45	0	0	0	0	1	1	1	0	0	0	0	0	0	0	1	geo	0	0	0	1	0	0	herb_poli	0	0	0	1	0	0	0	0	pont-kaz	summer-green	rosetteless	fibrous-long	0	0	0	0	0	1	0	0	0	0	0	0
553	Asparagus pseudoscaber	NA	NA	NA	NA	NA	NA	NA	NA	NA	NA	NA	NA	NA	0	0	1	geo	0	0	0	1	0	0	herb_poli	0	0	0	1	0	0	0	0	NA	NA	NA	NA	NA	NA	NA	NA	NA	NA	NA	NA	NA	NA	NA	NA
554	Asparagus tenuifolius	70	0	0	0	0	1	1	0	0	0	0	0	0	0	0	1	geo	0	0	0	1	0	0	herb_poli	0	0	0	1	0	0	0	0	med-euras-step	summer-green	rosetteless	fibrous-long	0	0	0	0	0	1	0	0	0	0	0	0
555	Asparagus verticillatus	110	0	0	0	0	0	1	0	0	0	0	0	0	0	0	1	geo	0	0	0	1	0	0	herb_poli	0	0	0	1	0	0	0	0	was-euras-step	summer-green	rosetteless	fibrous-long	0	0	0	0	0	1	0	0	0	0	0	1
556	Asperugo procumbens	37.5	0	0	0	0	1	1	1	0	0	0	0	0	1	0	0	the	0	0	0	0	0	1	herb_mono	0	0	0	0	1	0	0	0	wpal	ephemeral	semi-rosette	taproot-medium	0	0	0	0	0	0	0	1	0	0	0	0
557	Asperula aemulans	13.5	0	0	0	0	0	1	1	1	0	0	0	0	0	0	1	hem	0	0	1	0	0	0	herb_poli	0	0	0	1	0	0	0	0	crim	summer-winter-green	rosetteless	taproot-long	0	0	0	0	0	1	0	0	0	0	0	0
558	Asperula arvensis	30	0	0	0	0	1	1	0	0	0	0	0	0	1	0	0	the	0	0	0	0	0	1	herb_mono	0	0	0	0	1	0	0	0	eur-med-was	ephemeral	rosetteless	taproot-medium	0	0	0	0	0	0	0	0	1	0	0	0
559	Asperula attenuata	32.5	0	0	0	0	0	1	1	1	0	0	0	0	0	0	1	hem	0	0	1	0	0	0	herb_poli	0	0	0	1	0	0	0	0	crim	summer-winter-green	rosetteless	taproot-long	0	0	0	0	0	1	0	0	0	0	0	0
560	Asperula bidentata	NA	NA	NA	NA	NA	NA	NA	NA	NA	NA	NA	NA	NA	0	0	1	hem (cha)	0	1	1	0	0	0	semishrub (herb_poli)	0	0	1	1	0	0	0	0	NA	NA	NA	NA	NA	NA	NA	NA	NA	NA	NA	NA	NA	NA	NA	NA
561	Asperula caespitans	12.5	0	0	0	0	0	1	1	1	0	0	0	0	0	0	1	cha	0	1	0	0	0	0	semishrub	0	0	1	0	0	0	0	0	crim	summer-winter-green	rosetteless	taproot-long	0	0	0	0	1	0	0	0	0	0	0	0
562	Asperula cimmerica	10	0	0	0	0	1	1	1	1	0	0	0	0	0	0	1	cha	0	1	0	0	0	0	semishrub	0	0	1	0	0	0	0	0	pont-end	summer-winter-green	rosetteless	taproot-long	0	0	0	0	1	0	0	0	0	0	0	0
563	Asperula creticola	11.5	0	0	0	0	1	1	1	1	1	0	0	0	0	0	1	cha	0	1	0	0	0	0	semishrub	0	0	1	0	0	0	0	0	NA	NA	NA	NA	NA	NA	NA	NA	NA	NA	NA	NA	NA	NA	NA	NA
564	Asperula cynanchica	37.5	0	0	0	0	0	1	1	1	0	0	0	0	0	0	1	hem	0	0	1	0	0	0	herb_poli	0	0	0	1	0	0	0	0	NA	NA	NA	NA	NA	NA	NA	NA	NA	NA	NA	NA	NA	NA	NA	NA
565	Asperula graniticola	NA	NA	NA	NA	NA	NA	NA	NA	NA	NA	NA	NA	NA	0	0	1	cha	0	1	0	0	0	0	semishrub	0	0	1	0	0	0	0	0	NA	NA	NA	NA	NA	NA	NA	NA	NA	NA	NA	NA	NA	NA	NA	NA
566	Asperula graveolens	20	0	0	0	0	0	1	1	0	0	0	0	0	0	0	1	hem	0	0	1	0	0	0	herb_poli	0	0	0	1	0	0	0	0	pont	summer-winter-green	rosetteless	taproot-long	0	0	0	0	0	1	0	0	0	0	0	0
567	Asperula hypanica	NA	NA	NA	NA	NA	NA	NA	NA	NA	NA	NA	NA	NA	0	0	1	cha	0	1	0	0	0	0	semishrub	0	0	1	0	0	0	0	0	NA	NA	NA	NA	NA	NA	NA	NA	NA	NA	NA	NA	NA	NA	NA	NA
568	Asperula infracta	NA	NA	NA	NA	NA	NA	NA	NA	NA	NA	NA	NA	NA	0	0	1	cha	0	1	0	0	0	0	semishrub	0	0	1	0	0	0	0	0	NA	NA	NA	NA	NA	NA	NA	NA	NA	NA	NA	NA	NA	NA	NA	NA
569	Asperula kotovii	22.5	0	0	0	0	0	1	1	1	0	0	0	0	0	0	1	cha	0	1	0	0	0	0	semishrub	0	0	1	0	0	0	0	0	crim	summer-winter-green	rosetteless	taproot-long	0	0	0	0	1	0	0	0	0	0	0	0
570	Asperula leiograveolens	20	0	0	0	0	0	1	1	0	0	0	0	0	0	0	1	hem	0	0	1	0	0	0	herb_poli	0	0	0	1	0	0	0	0	NA	NA	NA	NA	NA	NA	NA	NA	NA	NA	NA	NA	NA	NA	NA	NA
571	Asperula maeotica	NA	NA	NA	NA	NA	NA	NA	NA	NA	NA	NA	NA	NA	0	0	1	hem (cha)	0	1	1	0	0	0	semishrub (herb_poli)	0	0	1	1	0	0	0	0	NA	NA	NA	NA	NA	NA	NA	NA	NA	NA	NA	NA	NA	NA	NA	NA
572	Asperula montana	NA	NA	NA	NA	NA	NA	NA	NA	NA	NA	NA	NA	NA	0	0	1	cha	0	1	0	0	0	0	semishrub	0	0	1	0	0	0	0	0	crim-balk	summer-winter-green	rosetteless	taproot-long	0	0	0	0	1	0	0	0	0	0	0	0
573	Asperula praepilosa	15	0	0	0	0	1	1	1	1	0	0	0	0	0	0	1	cha	0	1	0	0	0	0	semishrub	0	0	1	0	0	0	0	0	crim	summer-winter-green	rosetteless	taproot-long	0	0	0	0	1	0	0	0	0	0	0	0
574	Asperula praevestita	25	0	0	0	0	0	1	1	0	0	0	0	0	0	0	1	cha	0	1	0	0	0	0	semishrub	0	0	1	0	0	0	0	0	pont-end	summer-winter-green	rosetteless	taproot-long	0	0	0	0	1	0	0	0	0	0	0	0
575	Asperula propinqua	40	0	0	0	1	1	0	0	0	0	0	0	0	0	0	1	hem	0	0	1	0	0	0	herb_poli	0	0	0	1	0	0	0	0	was	summer-winter-green	rosetteless	taproot-long	0	0	0	0	0	1	0	0	0	0	0	0
576	Asperula semiamicta	37.5	0	0	0	0	0	1	1	1	0	0	0	0	0	0	1	hem	0	0	1	0	0	0	herb_poli	0	0	0	1	0	0	0	0	NA	NA	NA	NA	NA	NA	NA	NA	NA	NA	NA	NA	NA	NA	NA	NA
577	Asperula setulosa	40	0	0	0	0	0	1	1	1	0	0	0	0	0	0	1	cha	0	1	0	0	0	0	semishrub	0	0	1	0	0	0	0	0	NA	NA	NA	NA	NA	NA	NA	NA	NA	NA	NA	NA	NA	NA	NA	NA
578	Asperula stevenii	45	0	0	0	0	0	1	1	1	0	0	0	0	0	0	1	hem (cha)	0	1	1	0	0	0	semishrub (herb_poli)	0	0	1	1	0	0	0	0	pont	summer-winter-green	rosetteless	taproot-long	0	0	0	0	0	1	0	0	0	0	0	0
579	Asperula supina	12.5	0	0	0	0	0	1	1	1	0	0	0	0	0	0	1	cha	0	1	0	0	0	0	semishrub	0	0	1	0	0	0	0	0	crim	summer-winter-green	rosetteless	taproot-long	0	0	0	0	1	0	0	0	0	0	0	0
580	Asperula taurica	9.5	0	0	0	0	0	1	1	0	0	0	0	0	0	0	1	hem	0	0	1	0	0	0	herb_poli	0	0	0	1	0	0	0	0	crim-cau	summer-winter-green	rosetteless	taproot-long	0	0	0	0	0	1	0	0	0	0	0	0
581	Asperula tauroscythica	17.5	0	0	0	0	0	1	1	0	0	0	0	0	0	0	1	hem	0	0	1	0	0	0	herb_poli	0	0	0	1	0	0	0	0	crim	summer-winter-green	rosetteless	taproot-long	0	0	0	0	0	1	0	0	0	0	0	0
582	Asperula tephrocarpa	11.5	0	0	0	0	1	1	1	1	1	0	0	0	0	0	1	cha	0	1	0	0	0	0	semishrub	0	0	1	0	0	0	0	0	NA	NA	NA	NA	NA	NA	NA	NA	NA	NA	NA	NA	NA	NA	NA	NA
583	Asphodeline lutea	65	0	0	0	1	1	0	0	0	0	0	0	0	0	0	1	geo	0	0	0	1	0	0	herb_poli	0	0	0	1	0	0	0	0	emed	ephemeral	semi-rosette	fibrous-medium	0	0	0	0	0	1	0	0	0	0	0	0
584	Asphodeline taurica	50	0	0	0	0	1	0	0	0	0	0	0	0	0	0	1	geo	0	0	0	1	0	0	herb_poli	0	0	0	1	0	0	0	0	emed	ephemeral	semi-rosette	fibrous-medium	0	0	0	0	0	1	0	0	0	0	0	0
585	Asplenium adiantum-nigrum	35	0	0	0	0	0	0	0	1	1	0	0	0	0	0	1	hem	0	0	1	0	0	0	herb_poli	0	0	0	1	0	0	0	0	eur-med	evergreen	rosette	fibrous-medium	0	0	0	0	0	1	0	0	0	0	0	0
586	Asplenium cuneifolium	25	0	0	0	0	0	0	0	1	1	0	0	0	0	0	1	hem	0	0	1	0	0	0	herb_poli	0	0	0	1	0	0	0	0	NA	NA	NA	NA	NA	NA	NA	NA	NA	NA	NA	NA	NA	NA	NA	NA
587	Asplenium obovatum subsp. lanceolatum	10	0	0	0	0	0	0	1	1	0	0	0	0	0	0	1	hem	0	0	1	0	0	0	herb_poli	0	0	0	1	0	0	0	0	eur	evergreen	rosette	fibrous-medium	0	0	0	0	0	1	0	0	0	0	0	0
588	Asplenium ruta-muraria	15	0	0	0	0	0	1	1	1	0	0	0	0	0	0	1	hem	0	0	1	0	0	0	herb_poli	0	0	0	1	0	0	0	0	holar	evergreen	rosette	fibrous-medium	0	0	0	0	0	1	0	0	0	0	0	0
589	Asplenium septentrionale	15	0	0	0	0	0	0	1	1	0	0	0	0	0	0	1	hem	0	0	1	0	0	0	herb_poli	0	0	0	1	0	0	0	0	holar	evergreen	rosette	fibrous-medium	0	0	0	0	0	1	0	0	0	0	0	0
590	Asplenium trichomanes	10	0	0	0	0	0	0	1	1	0	0	0	0	0	0	1	hem	0	0	1	0	0	0	herb_poli	0	0	0	1	0	0	0	0	holar	evergreen	rosette	fibrous-medium	0	0	0	0	0	1	0	0	0	0	0	0
591	Asplenium trichomanes subsp. quadrivalens	NA	NA	NA	NA	NA	NA	NA	NA	NA	NA	NA	NA	NA	0	0	1	hem	0	0	1	0	0	0	herb_poli	0	0	0	1	0	0	0	0	NA	NA	NA	NA	NA	NA	NA	NA	NA	NA	NA	NA	NA	NA	NA	NA
592	Asplenium viride	15	0	0	0	0	0	0	1	1	0	0	0	0	0	0	1	hem	0	0	1	0	0	0	herb_poli	0	0	0	1	0	0	0	0	holar	evergreen	rosette	fibrous-medium	0	0	0	0	0	1	0	0	0	0	0	0
593	Asplenium x adulteriniforme	NA	NA	NA	NA	NA	NA	NA	NA	NA	NA	NA	NA	NA	0	0	1	hem	0	0	1	0	0	0	herb_poli	0	0	0	1	0	0	0	0	NA	NA	NA	NA	NA	NA	NA	NA	NA	NA	NA	NA	NA	NA	NA	NA
594	Asplenium x alternifolium	7.5	0	0	0	0	0	0	1	1	0	0	0	0	0	0	1	hem	0	0	1	0	0	0	herb_poli	0	0	0	1	0	0	0	0	pal	evergreen	rosette	fibrous-medium	0	0	0	0	0	1	0	0	0	0	0	0
595	Asplenium x heufleri	3	0	0	0	0	0	0	1	1	0	0	0	0	0	0	1	hem	0	0	1	0	0	0	herb_poli	0	0	0	1	0	0	0	0	eur	evergreen	rosette	fibrous-medium	0	0	0	0	0	1	0	0	0	0	0	0
596	Asplenium x souchei	NA	NA	NA	NA	NA	NA	NA	NA	NA	NA	NA	NA	NA	0	0	1	hem	0	0	1	0	0	0	herb_poli	0	0	0	1	0	0	0	0	eur	evergreen	rosette	fibrous-medium	0	0	0	0	0	1	0	0	0	0	0	0
597	Aster alpinus	12.5	0	0	0	0	0	0	1	1	0	0	0	0	0	0	1	hem	0	0	1	0	0	0	herb_poli	0	0	0	1	0	0	0	0	NA	NA	NA	NA	NA	NA	NA	NA	NA	NA	NA	NA	NA	NA	NA	NA
598	Aster amellus	42.5	0	0	0	0	0	0	1	1	0	0	0	0	0	0	1	hem	0	0	1	0	0	0	herb_poli	0	0	0	1	0	0	0	0	NA	NA	NA	NA	NA	NA	NA	NA	NA	NA	NA	NA	NA	NA	NA	NA
599	Aster bessarabicus	45	0	0	0	0	0	0	0	1	1	0	0	0	0	0	1	hem	0	0	1	0	0	0	herb_poli	0	0	0	1	0	0	0	0	pont	summer-green	rosetteless	fibrous-long	0	0	0	0	1	0	0	0	0	0	0	0
600	Aster dumosus	NA	NA	NA	NA	NA	NA	NA	NA	NA	NA	NA	NA	NA	0	0	1	hem	0	0	1	0	0	0	herb_poli	0	0	0	1	0	0	0	0	NA	NA	NA	NA	NA	NA	NA	NA	NA	NA	NA	NA	NA	NA	NA	NA
601	Aster ericoides	NA	NA	NA	NA	NA	NA	NA	NA	NA	NA	NA	NA	NA	0	0	1	hem	0	0	1	0	0	0	herb_poli	0	0	0	1	0	0	0	0	NA	NA	NA	NA	NA	NA	NA	NA	NA	NA	NA	NA	NA	NA	NA	NA
602	Aster ibericus	42.5	0	0	0	0	0	0	1	1	0	0	0	0	0	0	1	hem	0	0	1	0	0	0	herb_poli	0	0	0	1	0	0	0	0	NA	NA	NA	NA	NA	NA	NA	NA	NA	NA	NA	NA	NA	NA	NA	NA
603	Aster laevis	NA	NA	NA	NA	NA	NA	NA	NA	NA	NA	NA	NA	NA	0	0	1	hem	0	0	1	0	0	0	herb_poli	0	0	0	1	0	0	0	0	NA	NA	NA	NA	NA	NA	NA	NA	NA	NA	NA	NA	NA	NA	NA	NA
604	Aster lanceolatus	NA	NA	NA	NA	NA	NA	NA	NA	NA	NA	NA	NA	NA	0	0	1	hem	0	0	1	0	0	0	herb_poli	0	0	0	1	0	0	0	0	NA	NA	NA	NA	NA	NA	NA	NA	NA	NA	NA	NA	NA	NA	NA	NA
605	Aster novae-angliae	115	0	0	0	0	0	0	0	1	1	1	0	0	0	0	1	hem	0	0	1	0	0	0	herb_poli	0	0	0	1	0	0	0	0	NA	NA	NA	NA	NA	NA	NA	NA	NA	NA	NA	NA	NA	NA	NA	NA
606	Aster novi-belgii	92.5	0	0	0	0	0	0	0	0	1	1	0	0	0	0	1	hem	0	0	1	0	0	0	herb_poli	0	0	0	1	0	0	0	0	NA	NA	NA	NA	NA	NA	NA	NA	NA	NA	NA	NA	NA	NA	NA	NA
607	Aster parviflorus	NA	NA	NA	NA	NA	NA	NA	NA	NA	NA	NA	NA	NA	0	0	1	hem	0	0	1	0	0	0	herb_poli	0	0	0	1	0	0	0	0	NA	NA	NA	NA	NA	NA	NA	NA	NA	NA	NA	NA	NA	NA	NA	NA
608	Aster versicolor	NA	NA	NA	NA	NA	NA	NA	NA	NA	NA	NA	NA	NA	0	0	1	hem	0	0	1	0	0	0	herb_poli	0	0	0	1	0	0	0	0	NA	NA	NA	NA	NA	NA	NA	NA	NA	NA	NA	NA	NA	NA	NA	NA
609	Aster x salignus	100	0	0	0	0	0	0	0	1	1	0	0	0	0	0	1	hem	0	0	1	0	0	0	herb_poli	0	0	0	1	0	0	0	0	crim-adv	summer-winter-green	semi-rosette	taproot-medium	0	0	0	0	0	1	0	0	0	0	0	0
610	Asterolinon linum-stellatum	10	0	0	1	1	0	0	0	0	0	0	0	0	1	0	0	the	0	0	0	0	0	1	herb_mono	0	0	0	0	1	0	0	0	med-was	ephemeral	rosetteless	taproot-short	0	0	0	0	0	0	0	1	0	0	0	0
611	Astilbe davidii	NA	0	0	0	0	0	0	1	0	0	0	0	0	0	0	1	hem	0	0	1	0	0	0	herb_poli	0	0	0	1	0	0	0	0	NA	NA	NA	NA	NA	NA	NA	NA	NA	NA	NA	NA	NA	NA	NA	NA
612	Astracantha arnacantha	NA	NA	NA	NA	NA	NA	NA	NA	NA	NA	NA	NA	NA	0	0	1	pha	1	0	0	0	0	0	shrub	0	1	0	0	0	0	0	0	crim	summer-green	rosette	taproot-long	0	1	1	0	0	0	0	0	0	0	0	0
613	Astragalus abruptus	20	0	0	0	0	1	1	0	0	0	0	0	0	0	0	1	hem	0	0	1	0	0	0	herb_poli	0	0	0	1	0	0	0	0	NA	NA	NA	NA	NA	NA	NA	NA	NA	NA	NA	NA	NA	NA	NA	NA
614	Astragalus albicaulis	27.5	0	0	0	0	1	1	0	0	0	0	0	0	0	0	1	cha	0	1	0	0	0	0	semishrub	0	0	1	0	0	0	0	0	NA	NA	NA	NA	NA	NA	NA	NA	NA	NA	NA	NA	NA	NA	NA	NA
615	Astragalus albidus	NA	NA	NA	NA	NA	NA	NA	NA	NA	NA	NA	NA	NA	0	0	1	cha (hem)	0	1	1	0	0	0	herb_poli	0	0	0	1	0	0	0	0	med-euras-step	summer-winter-green	rosetteless	taproot-long	0	0	0	0	1	0	0	0	0	0	0	0
616	Astragalus alpinus	NA	NA	NA	NA	NA	NA	NA	NA	NA	NA	NA	NA	NA	0	0	1	hem	0	0	1	0	0	0	herb_poli	0	0	0	1	0	0	0	0	NA	NA	NA	NA	NA	NA	NA	NA	NA	NA	NA	NA	NA	NA	NA	NA
617	Astragalus arenarius	20	0	0	0	0	0	1	1	0	0	0	0	0	0	0	1	hem	0	0	1	0	0	0	herb_poli	0	0	0	1	0	0	0	0	NA	NA	NA	NA	NA	NA	NA	NA	NA	NA	NA	NA	NA	NA	NA	NA
618	Astragalus asper	50	0	0	0	0	1	1	0	0	0	0	0	0	0	0	1	hem	0	0	1	0	0	0	herb_poli	0	0	0	1	0	0	0	0	pont	summer-winter-green	rosetteless	taproot-long	0	0	0	0	0	1	0	0	0	0	0	0
619	Astragalus austriacus	15	0	0	0	0	0	1	1	1	0	0	0	0	0	0	1	hem	0	0	1	0	0	0	herb_poli	0	0	0	1	0	0	0	0	med-euras-step	summer-winter-green	rosetteless	taproot-long	0	0	0	0	1	0	0	0	0	0	0	0
620	Astragalus borysthenicus	65	0	0	0	0	1	1	0	0	0	0	0	0	0	0	1	hem	0	0	1	0	0	0	herb_poli	0	0	0	1	0	0	0	0	pont	summer-green	rosetteless	taproot-long	0	0	0	0	0	1	0	0	0	0	0	0
621	Astragalus brachyceras	25	0	0	0	1	1	0	0	0	0	0	0	0	1	0	0	the	0	0	0	0	0	1	herb_mono	0	0	0	0	1	0	0	0	med-was	ephemeral	semi-rosette	taproot-medium	0	0	0	0	0	0	0	1	0	0	0	0
622	Astragalus brachylobus	NA	NA	NA	NA	NA	NA	NA	NA	NA	NA	NA	NA	NA	0	0	1	cha	0	1	0	0	0	0	semishrub	0	0	1	0	0	0	0	0	pont-kaz	summer-winter-green	rosetteless	taproot-long	0	0	0	0	1	0	0	0	0	0	0	0
623	Astragalus bungeanus	NA	NA	NA	NA	NA	NA	NA	NA	NA	NA	NA	NA	NA	0	0	1	hem (cha)	0	1	1	0	0	0	herb_poli	0	0	0	1	0	0	0	0	was	summer-winter-green	rosetteless	taproot-long	0	0	0	0	1	0	0	0	0	0	0	0
624	Astragalus calycinus	NA	NA	NA	NA	NA	NA	NA	NA	NA	NA	NA	NA	NA	0	0	1	hem	0	0	1	0	0	0	herb_poli	0	0	0	1	0	0	0	0	NA	NA	NA	NA	NA	NA	NA	NA	NA	NA	NA	NA	NA	NA	NA	NA
625	Astragalus cicer	50	0	0	0	0	0	1	1	0	0	0	0	0	0	0	1	hem	0	0	1	0	0	0	herb_poli	0	0	0	1	0	0	0	0	eur-med	summer-green	rosetteless	taproot-long	0	0	0	0	0	1	0	0	0	0	0	0
626	Astragalus contortuplicatus	25	0	0	0	1	1	1	1	0	0	0	0	0	1	0	0	the	0	0	0	0	0	1	herb_mono	0	0	0	0	1	0	0	0	NA	NA	NA	NA	NA	NA	NA	NA	NA	NA	NA	NA	NA	NA	NA	NA
627	Astragalus corniculatus	14	0	0	0	1	1	0	0	0	0	0	0	0	0	0	1	hem (cha)	0	1	1	0	0	0	herb_poli	0	0	0	1	0	0	0	0	crim-cau	summer-winter-green	rosetteless	taproot-long	0	0	0	0	1	0	0	0	0	0	0	0
628	Astragalus cretophilus	100	0	0	0	0	0	1	1	1	0	0	0	0	0	0	1	cha	0	1	0	0	0	0	semishrub	0	0	1	0	0	0	0	0	NA	NA	NA	NA	NA	NA	NA	NA	NA	NA	NA	NA	NA	NA	NA	NA
629	Astragalus danicus	25	0	0	0	0	0	1	1	0	0	0	0	0	0	0	1	hem	0	0	1	0	0	0	herb_poli	0	0	0	1	0	0	0	0	NA	NA	NA	NA	NA	NA	NA	NA	NA	NA	NA	NA	NA	NA	NA	NA
630	Astragalus dasyanthus	20	0	0	0	0	1	1	1	1	0	0	0	0	0	0	1	hem	0	0	1	0	0	0	herb_poli	0	0	0	1	0	0	0	0	pont	summer-winter-green	rosetteless	taproot-long	0	0	0	0	0	1	0	0	0	0	0	0
631	Astragalus dealbatus	35	0	0	0	0	1	1	0	0	0	0	0	0	0	0	1	cha	0	1	0	0	0	0	semishrub	0	0	1	0	0	0	0	0	crim	summer-winter-green	rosette	taproot-long	0	0	0	0	1	0	0	0	0	0	0	0
632	Astragalus dolichophyllus	10	0	0	0	0	1	1	0	0	0	0	0	0	0	0	1	hem	0	0	1	0	0	0	herb_poli	0	0	0	1	0	0	0	0	pont-kaz	summer-winter-green	rosette	taproot-long	0	0	0	0	1	0	0	0	0	0	0	0
633	Astragalus exscapus	22.5	0	0	0	0	1	1	0	0	0	0	0	0	0	0	1	hem	0	0	1	0	0	0	herb_poli	0	0	0	1	0	0	0	0	NA	NA	NA	NA	NA	NA	NA	NA	NA	NA	NA	NA	NA	NA	NA	NA
634	Astragalus galegiformis	65	0	0	0	0	0	0	1	1	0	0	0	0	0	0	1	hem	0	0	1	0	0	0	herb_poli	0	0	0	1	0	0	0	0	NA	NA	NA	NA	NA	NA	NA	NA	NA	NA	NA	NA	NA	NA	NA	NA
635	Astragalus glaucus	NA	NA	NA	NA	NA	NA	NA	NA	NA	NA	NA	NA	NA	0	0	1	cha	0	1	0	0	0	0	semishrub	0	0	1	0	0	0	0	0	emed	summer-winter-green	rosette	taproot-long	0	0	0	0	1	0	0	0	0	0	0	0
636	Astragalus glycyphylloides	70	0	0	0	0	0	1	0	0	0	0	0	0	0	0	1	hem	0	0	1	0	0	0	herb_poli	0	0	0	1	0	0	0	0	emed	summer-green	rosetteless	taproot-long	0	0	0	0	0	1	0	0	0	0	0	0
637	Astragalus glycyphyllos	60	0	0	0	0	0	0	1	1	0	0	0	0	0	0	1	hem	0	0	1	0	0	0	herb_poli	0	0	0	1	0	0	0	0	eur	summer-green	rosetteless	taproot-long	0	0	0	0	0	1	0	0	0	0	0	0
638	Astragalus henningii	20	0	0	0	1	1	0	0	0	0	0	0	0	0	0	1	hem	0	0	1	0	0	0	herb_poli	0	0	0	1	0	0	0	0	kaz	summer-winter-green	rosette	taproot-long	0	0	0	0	1	0	0	0	0	0	0	0
639	Astragalus hypanicus	27.5	0	0	0	0	1	1	0	0	0	0	0	0	0	0	1	cha	0	1	0	0	0	0	semishrub	0	0	1	0	0	0	0	0	NA	NA	NA	NA	NA	NA	NA	NA	NA	NA	NA	NA	NA	NA	NA	NA
640	Astragalus krajinae	20	0	0	0	0	0	1	1	1	0	0	0	0	0	0	1	hem (cha)	0	1	1	0	0	0	semishrub (herb_poli)	0	0	1	1	0	0	0	0	NA	NA	NA	NA	NA	NA	NA	NA	NA	NA	NA	NA	NA	NA	NA	NA
641	Astragalus monspessulanus	15	0	0	0	0	1	1	1	1	1	0	0	0	0	0	1	hem	0	0	1	0	0	0	herb_poli	0	0	0	1	0	0	0	0	NA	NA	NA	NA	NA	NA	NA	NA	NA	NA	NA	NA	NA	NA	NA	NA
642	Astragalus odessanus	80	0	0	0	0	1	1	1	0	0	0	0	0	0	0	1	cha	0	1	0	0	0	0	semishrub	0	0	1	0	0	0	0	0	NA	NA	NA	NA	NA	NA	NA	NA	NA	NA	NA	NA	NA	NA	NA	NA
643	Astragalus olgianus	35	0	0	0	0	1	1	0	0	0	0	0	0	0	0	1	hem (cha)	0	1	1	0	0	0	semishrub (herb_poli)	0	0	1	1	0	0	0	0	NA	NA	NA	NA	NA	NA	NA	NA	NA	NA	NA	NA	NA	NA	NA	NA
644	Astragalus onobrychis	50	0	0	0	0	0	1	1	0	0	0	0	0	0	0	1	hem	0	0	1	0	0	0	herb_poli	0	0	0	1	0	0	0	0	pont-kaz	summer-winter-green	rosetteless	taproot-long	0	0	0	0	0	1	0	0	0	0	0	0
645	Astragalus oxyglottis	10	0	0	0	1	1	0	0	0	0	0	0	0	1	0	0	the	0	0	0	0	0	1	herb_mono	0	0	0	0	1	0	0	0	was	ephemeral	semi-rosette	taproot-medium	0	0	0	0	0	0	0	1	0	0	0	0
646	Astragalus pallescens	22.5	0	0	0	0	1	1	1	0	0	0	0	0	0	0	1	cha	0	1	0	0	0	0	semishrub	0	0	1	0	0	0	0	0	pont	summer-winter-green	rosetteless	taproot-long	0	0	0	0	1	0	0	0	0	0	0	0
647	Astragalus ponticus	85	0	0	0	0	0	1	1	0	0	0	0	0	0	0	1	hem	0	0	1	0	0	0	herb_poli	0	0	0	1	0	0	0	0	med-euras-step	summer-winter-green	semi-rosette	taproot-long	0	0	0	0	0	1	0	0	0	0	0	0
648	Astragalus pseudoglaucus	25	0	0	0	0	1	1	0	0	0	0	0	0	0	0	1	cha	0	1	0	0	0	0	semishrub	0	0	1	0	0	0	0	0	NA	NA	NA	NA	NA	NA	NA	NA	NA	NA	NA	NA	NA	NA	NA	NA
649	Astragalus pubiflorus	20	0	0	0	0	1	1	0	0	0	0	0	0	0	0	1	hem	0	0	1	0	0	0	herb_poli	0	0	0	1	0	0	0	0	NA	NA	NA	NA	NA	NA	NA	NA	NA	NA	NA	NA	NA	NA	NA	NA
650	Astragalus reduncus	20	0	0	0	1	1	0	0	0	0	0	0	0	0	0	1	hem	0	0	1	0	0	0	herb_poli	0	0	0	1	0	0	0	0	pont	summer-winter-green	rosette	taproot-long	0	0	0	0	1	0	0	0	0	0	0	0
651	Astragalus resupinatus	NA	NA	NA	NA	NA	NA	NA	NA	NA	NA	NA	NA	NA	0	0	1	hem	0	0	1	0	0	0	herb_poli	0	0	0	1	0	0	0	0	crim-cau	summer-winter-green	rosette	taproot-long	0	0	0	0	0	1	0	0	0	0	0	0
652	Astragalus rupifragus	7.5	0	0	0	0	1	1	0	0	0	0	0	0	0	0	1	hem	0	0	1	0	0	0	herb_poli	0	0	0	1	0	0	0	0	pont-kaz	summer-winter-green	rosette	taproot-long	0	0	0	0	1	0	0	0	0	0	0	0
653	Astragalus sareptanus	15	0	0	0	0	1	0	0	0	0	0	0	0	0	0	1	hem	0	0	1	0	0	0	herb_poli	0	0	0	1	0	0	0	0	NA	NA	NA	NA	NA	NA	NA	NA	NA	NA	NA	NA	NA	NA	NA	NA
654	Astragalus setosulus	8.5	0	0	0	0	1	0	0	0	0	0	0	0	0	0	1	hem (cha)	0	1	1	0	0	0	herb_poli	0	0	0	1	0	0	0	0	crim	summer-winter-green	rosetteless	taproot-long	0	0	0	0	1	0	0	0	0	0	0	0
655	Astragalus similis	7.5	0	0	0	1	0	0	0	0	0	0	0	0	0	0	1	hem	0	0	1	0	0	0	herb_poli	0	0	0	1	0	0	0	0	crim	summer-winter-green	rosette	taproot-long	0	0	0	0	1	0	0	0	0	0	0	0
656	Astragalus sinaicus	5.5	0	0	0	1	0	0	0	0	0	0	0	0	1	0	0	the	0	0	0	0	0	1	herb_mono	0	0	0	0	1	0	0	0	crim-balk-anat	ephemeral	semi-rosette	taproot-medium	0	0	0	0	0	0	0	1	0	0	0	0
657	Astragalus striatellus	10	0	0	0	1	1	0	0	0	0	0	0	0	1	0	0	the	0	0	0	0	0	1	herb_mono	0	0	0	0	1	0	0	0	was	ephemeral	semi-rosette	taproot-medium	0	0	0	0	0	0	0	1	0	0	0	0
658	Astragalus subuliformis	17.5	0	0	0	0	1	1	0	0	0	0	0	0	0	0	1	cha	0	1	0	0	0	0	semishrub	0	0	1	0	0	0	0	0	pont-kaz	summer-winter-green	rosetteless	taproot-long	0	0	0	0	1	0	0	0	0	0	0	0
659	Astragalus sulcatus	60	0	0	0	0	0	1	1	0	0	0	0	0	0	0	1	hem	0	0	1	0	0	0	herb_poli	0	0	0	1	0	0	0	0	spal	summer-winter-green	rosetteless	taproot-long	0	0	0	0	0	1	0	0	0	0	0	0
660	Astragalus suprapilosus	6.5	0	0	0	0	1	0	0	0	0	0	0	0	0	0	1	cha	0	1	0	0	0	0	semishrub	0	0	1	0	0	0	0	0	crim	summer-winter-green	rosette	taproot-long	0	0	0	0	1	0	0	0	0	0	0	0
661	Astragalus tanaiticus	20	0	0	0	0	1	0	0	0	0	0	0	0	0	0	1	hem	0	0	1	0	0	0	herb_poli	0	0	0	1	0	0	0	0	NA	NA	NA	NA	NA	NA	NA	NA	NA	NA	NA	NA	NA	NA	NA	NA
662	Astragalus tauricus	20	0	0	0	0	1	1	1	0	0	0	0	0	0	0	1	hem (cha)	0	1	1	0	0	0	semishrub (herb_poli)	0	0	1	1	0	0	0	0	kaz	summer-winter-green	rosette	taproot-long	0	0	0	0	1	0	0	0	0	0	0	0
663	Astragalus testiculatus	8.5	0	0	0	0	1	1	0	0	0	0	0	0	0	0	1	hem (cha)	0	1	1	0	0	0	semishrub (herb_poli)	0	0	1	1	0	0	0	0	pont-kaz	summer-winter-green	rosette	taproot-long	0	0	0	0	1	0	0	0	0	0	0	0
664	Astragalus ucrainicus	20	0	0	0	0	1	1	1	1	0	0	0	0	0	0	1	cha	0	1	0	0	0	0	semishrub	0	0	1	0	0	0	0	0	pont-end	summer-winter-green	rosetteless	taproot-long	0	0	0	0	1	0	0	0	0	0	0	0
665	Astragalus utriger	20	0	0	0	1	1	0	0	0	0	0	0	0	0	0	1	hem (cha)	0	1	1	0	0	0	herb_poli	0	0	0	1	0	0	0	0	crim	summer-green	rosette	taproot-long	0	0	0	0	1	0	0	0	0	0	0	0
666	Astragalus varius	40	0	0	0	0	1	1	1	1	0	0	0	0	0	0	1	cha	0	1	0	0	0	0	semishrub	0	0	1	0	0	0	0	0	pont-kaz	summer-winter-green	rosetteless	taproot-long	0	0	0	0	1	0	0	0	0	0	0	0
667	Astragalus zingeri	NA	NA	NA	NA	NA	NA	NA	NA	NA	NA	NA	NA	NA	0	0	1	cha	0	1	0	0	0	0	semishrub	0	0	1	0	0	0	0	0	NA	NA	NA	NA	NA	NA	NA	NA	NA	NA	NA	NA	NA	NA	NA	NA
668	Astrantia major	50	0	0	0	0	0	1	1	1	0	0	0	0	0	0	1	hem	0	0	1	0	0	0	herb_mono	0	0	0	0	1	0	0	0	NA	NA	NA	NA	NA	NA	NA	NA	NA	NA	NA	NA	NA	NA	NA	NA
669	Astrantia maxima	NA	NA	NA	NA	NA	NA	NA	NA	NA	NA	NA	NA	NA	0	0	1	hem	0	0	1	0	0	0	herb_poli	0	0	0	1	0	0	0	0	NA	NA	NA	NA	NA	NA	NA	NA	NA	NA	NA	NA	NA	NA	NA	NA
670	Astrodaucus littoralis	55	0	0	0	0	0	1	1	0	0	0	0	0	0	1	0	hem	0	0	1	0	0	0	herb_mono	0	0	0	0	1	0	0	0	pont	summer-green	semi-rosette	taproot-long	0	0	0	0	0	0	1	0	0	0	0	0
671	Astrodaucus orientalis	70	0	0	0	0	0	1	1	0	0	0	0	0	1	0	0	the	0	0	0	0	0	1	herb_mono	0	0	0	0	1	0	0	0	was-euras-step	summer-green	semi-rosette	taproot-long	0	0	0	0	0	0	1	0	0	0	0	0
672	Asyneuma canescens	75	0	0	0	0	0	0	1	1	0	0	0	0	0	0	1	hem	0	0	1	0	0	0	herb_poli	0	0	0	1	0	0	0	0	pont	summer-green	rosetteless	taproot-long	0	0	0	0	0	1	0	0	0	0	0	0
673	Athyrium distentifolium	83	0	0	0	0	0	1	1	1	0	0	0	0	0	0	1	hem	0	0	1	0	0	0	herb_poli	0	0	0	1	0	0	0	0	NA	NA	NA	NA	NA	NA	NA	NA	NA	NA	NA	NA	NA	NA	NA	NA
674	Athyrium filix-femina	90	0	0	0	0	0	1	1	1	0	0	0	0	0	0	1	hem	0	0	1	0	0	0	herb_poli	0	0	0	1	0	0	0	0	holar	summer-green	rosette	fibrous-medium	0	0	0	0	0	1	0	0	0	0	0	0
675	Atragene alpina	200	0	0	0	0	1	1	0	0	0	0	0	0	0	0	1	pha	1	0	0	0	0	0	liana_woody	0	0	0	0	0	0	1	0	NA	NA	NA	NA	NA	NA	NA	NA	NA	NA	NA	NA	NA	NA	NA	NA
676	Atragene macropetala	NA	NA	NA	NA	NA	NA	NA	NA	NA	NA	NA	NA	NA	NA	NA	NA	pha	1	0	0	0	0	0	shrub	0	1	0	0	0	0	0	0	NA	NA	NA	NA	NA	NA	NA	NA	NA	NA	NA	NA	NA	NA	NA	NA
677	Atragene sibirica	NA	NA	NA	NA	NA	NA	NA	NA	NA	NA	NA	NA	NA	0	0	1	pha	1	0	0	0	0	0	liana_woody	0	0	0	0	0	0	1	0	NA	NA	NA	NA	NA	NA	NA	NA	NA	NA	NA	NA	NA	NA	NA	NA
678	Atraphaxis frutescens	45	0	0	0	0	1	1	0	0	0	0	0	0	0	0	1	pha	1	0	0	0	0	0	shrub	0	1	0	0	0	0	0	0	NA	NA	NA	NA	NA	NA	NA	NA	NA	NA	NA	NA	NA	NA	NA	NA
679	Atraphaxis replicata	50	0	0	0	0	1	1	0	0	0	0	0	0	0	0	1	pha	1	0	0	0	0	0	shrub	0	1	0	0	0	0	0	0	med-was-euras-step	summer-winter-green	semi-rosette	taproot-long	0	0	0	0	1	0	0	0	0	0	0	0
680	Atriplex aucheri	35	0	0	0	0	0	1	1	1	1	0	0	0	1	0	0	the	0	0	0	0	0	1	herb_mono	0	0	0	0	1	0	0	0	NA	NA	NA	NA	NA	NA	NA	NA	NA	NA	NA	NA	NA	NA	NA	NA
681	Atriplex cana	35	0	0	0	0	0	1	1	1	1	0	0	0	0	0	1	cha	0	1	0	0	0	0	semishrub	0	0	1	0	0	0	0	0	was	summer-winter-green	semi-rosette	taproot-long	0	0	0	1	0	0	0	0	0	0	0	0
682	Atriplex hortensis	100	0	0	0	0	0	1	1	1	1	0	0	0	1	0	0	the	0	0	0	0	0	1	herb_mono	0	0	0	0	1	0	0	0	crim-adv	summer-green	rosetteless	taproot-medium	0	0	0	0	0	0	0	0	1	0	0	0
683	Atriplex laevis	NA	NA	NA	NA	NA	NA	NA	NA	NA	NA	NA	NA	NA	1	0	0	the	0	0	0	0	0	1	herb_mono	0	0	0	0	1	0	0	0	NA	NA	NA	NA	NA	NA	NA	NA	NA	NA	NA	NA	NA	NA	NA	NA
684	Atriplex latifolia	NA	NA	NA	NA	NA	NA	NA	NA	NA	NA	NA	NA	NA	1	0	0	the	0	0	0	0	0	1	herb_mono	0	0	0	0	1	0	0	0	NA	NA	NA	NA	NA	NA	NA	NA	NA	NA	NA	NA	NA	NA	NA	NA
685	Atriplex littoralis	45	0	0	0	0	0	0	1	1	1	0	0	0	1	0	0	the	0	0	0	0	0	1	herb_mono	0	0	0	0	1	0	0	0	NA	NA	NA	NA	NA	NA	NA	NA	NA	NA	NA	NA	NA	NA	NA	NA
686	Atriplex micrantha	100	0	0	0	0	1	1	1	1	1	0	0	0	1	0	0	the	0	0	0	0	0	1	herb_mono	0	0	0	0	1	0	0	0	euras-step	summer-green	rosetteless	taproot-medium	0	0	0	0	0	0	0	0	1	0	0	0
687	Atriplex oblongifolia	50	0	0	0	0	0	0	1	1	1	0	0	0	1	0	0	the	0	0	0	0	0	1	herb_mono	0	0	0	0	1	0	0	0	eur-med	summer-green	rosetteless	taproot-long	0	0	0	0	0	0	0	0	1	0	0	0
688	Atriplex patens	45	0	0	0	0	0	1	1	1	1	0	0	0	1	0	0	the	0	0	0	0	0	1	herb_mono	0	0	0	0	1	0	0	0	NA	NA	NA	NA	NA	NA	NA	NA	NA	NA	NA	NA	NA	NA	NA	NA
689	Atriplex patula	45	0	0	0	0	0	0	1	1	1	0	0	0	1	0	0	the	0	0	0	0	0	1	herb_mono	0	0	0	0	1	0	0	0	holar	summer-green	rosetteless	taproot-medium	0	0	0	0	0	0	0	0	1	0	0	0
690	Atriplex prostrata	65	0	0	0	0	0	0	1	1	1	0	0	0	1	0	0	the	0	0	0	0	0	1	herb_mono	0	0	0	0	1	0	0	0	NA	NA	NA	NA	NA	NA	NA	NA	NA	NA	NA	NA	NA	NA	NA	NA
691	Atriplex rosea	60	0	0	0	0	0	0	1	1	1	0	0	0	1	0	0	the	0	0	0	0	0	1	herb_mono	0	0	0	0	1	0	0	0	eur-med	summer-green	rosetteless	taproot-long	0	0	0	0	0	0	0	0	1	0	0	0
692	Atriplex sagittata	100	0	0	0	0	0	1	1	1	1	0	0	0	1	0	0	the	0	0	0	0	0	1	herb_mono	0	0	0	0	1	0	0	0	wpal	summer-green	rosetteless	taproot-medium	0	0	0	0	0	0	0	0	1	0	0	0
693	Atriplex sphaeromorpha	45	0	0	0	0	0	0	1	1	1	0	0	0	1	0	0	the	0	0	0	0	0	1	herb_mono	0	0	0	0	1	0	0	0	NA	NA	NA	NA	NA	NA	NA	NA	NA	NA	NA	NA	NA	NA	NA	NA
694	Atriplex tatarica	55	0	0	0	0	0	0	1	1	0	0	0	0	1	0	0	the	0	0	0	0	0	1	herb_mono	0	0	0	0	1	0	0	0	wpal	summer-green	rosetteless	taproot-long	0	0	0	0	0	0	0	0	1	0	0	0
695	Atropa bella-donna	90	0	0	0	0	0	1	1	1	0	0	0	0	0	0	1	hem	0	0	1	0	0	0	herb_poli	0	0	0	1	0	0	0	0	eur-med	summer-green	rosetteless	taproot-long	0	0	0	0	0	1	0	0	0	0	0	0
696	Aurinia saxatilis	22.5	0	0	0	1	1	0	0	0	0	0	0	0	0	0	1	hem	0	0	1	0	0	0	herb_poli	0	0	0	1	0	0	0	0	NA	NA	NA	NA	NA	NA	NA	NA	NA	NA	NA	NA	NA	NA	NA	NA
697	Avena barbata	65	0	0	0	1	1	0	0	0	0	0	0	0	1	0	0	the	0	0	0	0	0	1	herb_mono	0	0	0	0	1	0	0	0	med-was	ephemeral	semi-rosette	fibrous-short	0	0	0	0	0	0	0	1	0	0	0	0
698	Avena clauda	NA	NA	NA	NA	NA	NA	NA	NA	NA	NA	NA	NA	NA	1	0	0	the	0	0	0	0	0	1	herb_mono	0	0	0	0	1	0	0	0	NA	NA	NA	NA	NA	NA	NA	NA	NA	NA	NA	NA	NA	NA	NA	NA
699	Avena cultiformis	70	0	0	0	0	0	1	1	0	0	0	0	0	1	0	0	the	0	0	0	0	0	1	herb_mono	0	0	0	0	1	0	0	0	NA	NA	NA	NA	NA	NA	NA	NA	NA	NA	NA	NA	NA	NA	NA	NA
700	Avena eriantha	NA	NA	NA	NA	NA	NA	NA	NA	NA	NA	NA	NA	NA	1	0	0	the	0	0	0	0	0	1	herb_mono	0	0	0	0	1	0	0	0	med-was	ephemeral	semi-rosette	fibrous-short	0	0	0	0	0	0	0	1	0	0	0	0
701	Avena fatua	60	0	0	0	0	0	1	1	0	0	0	0	0	1	0	0	the	0	0	0	0	0	1	herb_mono	0	0	0	0	1	0	0	0	holar	ephemeral	semi-rosette	fibrous-short	0	0	0	0	0	0	0	1	0	0	0	0
702	Avena nuda	NA	NA	NA	NA	NA	NA	NA	NA	NA	NA	NA	NA	NA	1	0	0	the	0	0	0	0	0	1	herb_mono	0	0	0	0	1	0	0	0	NA	NA	NA	NA	NA	NA	NA	NA	NA	NA	NA	NA	NA	NA	NA	NA
703	Avena persica	75	0	0	0	0	1	1	1	0	0	0	0	0	1	0	0	the	0	0	0	0	0	1	herb_mono	0	0	0	0	1	0	0	0	med-was	ephemeral	semi-rosette	fibrous-short	0	0	0	0	0	0	0	1	0	0	0	0
704	Avena sativa	80	0	0	0	0	0	1	1	1	0	0	0	0	1	0	0	the	0	0	0	0	0	1	herb_mono	0	0	0	0	1	0	0	0	crim-adv	ephemeral	semi-rosette	fibrous-short	0	0	0	0	0	0	0	1	0	0	0	0
705	Avena sterilis	NA	NA	NA	NA	NA	NA	NA	NA	NA	NA	NA	NA	NA	1	0	0	the	0	0	0	0	0	1	herb_mono	0	0	0	0	1	0	0	0	eur-med	ephemeral	semi-rosette	fibrous-short	0	0	0	0	0	0	0	1	0	0	0	0
706	Avena strigosa	80	0	0	0	0	0	1	1	1	0	0	0	0	1	0	0	the	0	0	0	0	0	1	herb_mono	0	0	0	0	1	0	0	0	NA	NA	NA	NA	NA	NA	NA	NA	NA	NA	NA	NA	NA	NA	NA	NA
707	Avena trichophylla	65	0	0	0	0	1	1	0	0	0	0	0	0	1	0	0	the	0	0	0	0	0	1	herb_mono	0	0	0	0	1	0	0	0	med-was	ephemeral	semi-rosette	fibrous-short	0	0	0	0	0	0	0	1	0	0	0	0
708	Avenella flexuosa	50	0	0	0	0	0	1	1	0	0	0	0	0	0	0	1	hem	0	0	1	0	0	0	herb_poli	0	0	0	1	0	0	0	0	holar	summer-winter-green	semi-rosette	fibrous-medium	0	0	0	0	0	1	0	0	0	0	0	0
709	Avenella flexuosa subsp. montana	NA	NA	NA	NA	NA	NA	NA	NA	NA	NA	NA	NA	NA	0	0	1	hem	0	0	1	0	0	0	herb_poli	0	0	0	1	0	0	0	0	NA	NA	NA	NA	NA	NA	NA	NA	NA	NA	NA	NA	NA	NA	NA	NA
710	Axyris amaranthoides	NA	NA	NA	NA	NA	NA	NA	NA	NA	NA	NA	NA	NA	1	0	0	the	0	0	0	0	0	1	herb_mono	0	0	0	0	1	0	0	0	NA	NA	NA	NA	NA	NA	NA	NA	NA	NA	NA	NA	NA	NA	NA	NA
711	Azolla caroliniana	0.85	0	0	0	0	0	0	1	1	1	0	0	0	NA	NA	NA	hydr	0	0	0	0	1	0	herb_mono	0	0	0	0	1	0	0	0	NA	NA	NA	NA	NA	NA	NA	NA	NA	NA	NA	NA	NA	NA	NA	NA
712	Azolla filiculoides	1.75	0	0	0	0	0	0	1	1	0	0	0	0	NA	NA	NA	hydr	0	0	0	0	1	0	herb_mono	0	0	0	0	1	0	0	0	NA	NA	NA	NA	NA	NA	NA	NA	NA	NA	NA	NA	NA	NA	NA	NA
713	Ballota longicalyx	85	0	0	0	0	0	1	1	1	0	0	0	0	0	0	1	hem	0	0	1	0	0	0	herb_poli	0	0	0	1	0	0	0	0	NA	NA	NA	NA	NA	NA	NA	NA	NA	NA	NA	NA	NA	NA	NA	NA
714	Ballota nigra	85	0	0	0	0	0	1	1	1	0	0	0	0	0	0	1	hem	0	0	1	0	0	0	herb_poli	0	0	0	1	0	0	0	0	eur-med-was	summer-winter-green	rosetteless	taproot-long	0	0	0	0	0	1	0	0	0	0	0	0
715	Ballota nigra subsp. meridionalis	85	0	0	0	0	0	1	1	1	0	0	0	0	0	0	1	hem	0	0	1	0	0	0	herb_poli	0	0	0	1	0	0	0	0	NA	NA	NA	NA	NA	NA	NA	NA	NA	NA	NA	NA	NA	NA	NA	NA
716	Balsamita major	75	0	0	0	0	0	0	1	1	1	0	0	0	0	0	1	hem	0	0	1	0	0	0	herb_poli	0	0	0	1	0	0	0	0	crim-adv	summer-winter-green	semi-rosette	fibrous-medium	0	0	0	0	0	1	0	0	0	0	0	0
717	Barbarea stricta	65	0	0	0	0	1	1	0	0	0	0	0	0	0	1	0	hem	0	0	1	0	0	0	herb_mono	0	0	0	0	1	0	0	0	NA	NA	NA	NA	NA	NA	NA	NA	NA	NA	NA	NA	NA	NA	NA	NA
718	Barbarea verna	50	0	0	0	1	1	0	0	0	0	0	0	0	0	1	0	hem	0	0	1	0	0	0	herb_mono	0	0	0	0	1	0	0	0	eur	ephemeral	semi-rosette	taproot-medium	0	0	0	0	0	0	0	1	0	0	0	0
719	Barbarea vulgaris	50	0	0	0	1	1	0	0	0	0	0	0	0	0	1	0	hem	0	0	1	0	0	0	herb_mono	0	0	0	0	1	0	0	0	NA	NA	NA	NA	NA	NA	NA	NA	NA	NA	NA	NA	NA	NA	NA	NA
720	Barbarea vulgaris subsp. arcuata	45	0	0	0	1	1	0	0	0	0	0	0	0	0	1	0	hem	0	0	1	0	0	0	herb_mono	0	0	0	0	1	0	0	0	pal	summer-winter-green	semi-rosette	taproot-medium	0	0	0	0	0	1	0	0	0	0	0	0
721	Bartsia alpina	20	0	0	0	0	0	1	1	0	0	0	0	0	0	0	1	hem	0	0	1	0	0	0	herb_poli	0	0	0	1	0	0	0	0	NA	NA	NA	NA	NA	NA	NA	NA	NA	NA	NA	NA	NA	NA	NA	NA
722	Bassia hirsuta	25	0	0	0	0	0	1	1	1	1	0	0	0	1	0	0	the	0	0	0	0	0	1	herb_mono	0	0	0	0	1	0	0	0	med-euras-step	summer-green	rosetteless	taproot-medium	0	0	0	0	0	0	0	0	1	0	0	0
723	Bassia hyssopifolia	60	0	0	0	0	1	1	1	1	0	0	0	0	1	0	0	the	0	0	0	0	0	1	herb_mono	0	0	0	0	1	0	0	0	med-was-euras-step	summer-green	rosetteless	taproot-medium	0	0	0	0	0	0	0	0	1	0	0	0
724	Bassia sedoides	35	0	0	0	0	0	0	0	1	1	0	0	0	1	0	0	the	0	0	0	0	0	1	herb_mono	0	0	0	0	1	0	0	0	eur-med-was	summer-green	rosetteless	taproot-medium	0	0	0	0	0	0	0	0	1	0	0	0
725	Batrachium aquatile	NA	0	0	0	0	0	1	1	1	0	0	0	0	0	0	1	hydr	0	0	0	0	1	0	herb_poli	0	0	0	1	0	0	0	0	NA	NA	NA	NA	NA	NA	NA	NA	NA	NA	NA	NA	NA	NA	NA	NA
726	Batrachium circinatum	NA	0	0	0	0	0	1	1	1	1	0	0	0	0	0	1	hydr	0	0	0	0	1	0	herb_poli	0	0	0	1	0	0	0	0	NA	NA	NA	NA	NA	NA	NA	NA	NA	NA	NA	NA	NA	NA	NA	NA
727	Batrachium fluitans	NA	0	0	0	0	0	1	1	1	0	0	0	0	0	0	1	hydr	0	0	0	0	1	0	herb_poli	0	0	0	1	0	0	0	0	NA	NA	NA	NA	NA	NA	NA	NA	NA	NA	NA	NA	NA	NA	NA	NA
728	Batrachium rionii	NA	0	0	0	0	0	1	1	1	0	0	0	0	0	0	1	hydr	0	0	0	0	1	0	herb_poli	0	0	0	1	0	0	0	0	was-euras-step	summer-winter-green	semi-rosette	fibrous-short	0	0	0	0	0	1	0	0	0	0	1	0
729	Batrachium trichophyllum	NA	0	0	0	0	0	1	1	0	0	0	0	0	0	0	1	hydr	0	0	0	0	1	0	herb_poli	0	0	0	1	0	0	0	0	pal	summer-winter-green	semi-rosette	fibrous-short	0	0	0	0	0	1	0	0	0	0	1	0
730	Beckmannia eruciformis	100	0	0	0	0	0	1	1	1	0	0	0	0	0	0	1	hem	0	0	1	0	0	0	herb_poli	0	0	0	1	0	0	0	0	wpal	summer-winter-green	semi-rosette	fibrous-long	0	0	0	0	0	1	0	0	0	0	0	0
731	Beckmannia syzigachne	NA	NA	NA	NA	NA	NA	NA	NA	NA	NA	NA	NA	NA	1	0	0	the	0	0	0	0	0	1	herb_mono	0	0	0	0	1	0	0	0	NA	NA	NA	NA	NA	NA	NA	NA	NA	NA	NA	NA	NA	NA	NA	NA
732	Bellardiochloa violacea	45	0	0	0	0	0	1	1	1	0	0	0	0	0	0	1	hem	0	0	1	0	0	0	herb_poli	0	0	0	1	0	0	0	0	NA	NA	NA	NA	NA	NA	NA	NA	NA	NA	NA	NA	NA	NA	NA	NA
733	Bellevalia lipskyi	25	0	0	0	1	1	0	0	0	0	0	0	0	0	0	1	geo	0	0	0	1	0	0	herb_poli	0	0	0	1	0	0	0	0	crim	ephemeral-winter	rosette	fibrous-medium	0	0	0	0	0	1	0	0	0	0	0	0
734	Bellevalia sarmatica	35	0	0	0	0	1	0	0	0	0	0	0	0	0	0	1	geo	0	0	0	1	0	0	herb_poli	0	0	0	1	0	0	0	0	pont	ephemeral-winter	rosette	fibrous-medium	0	0	0	0	0	1	0	0	0	0	0	0
735	Bellidiastrum michelii	NA	NA	NA	NA	NA	NA	NA	NA	NA	NA	NA	NA	NA	NA	NA	NA	hem	0	0	1	0	0	0	herb_poli	0	0	0	1	0	0	0	0	NA	NA	NA	NA	NA	NA	NA	NA	NA	NA	NA	NA	NA	NA	NA	NA
736	Bellis perennis	8.5	0	0	0	1	1	1	0	0	0	0	0	0	0	0	1	hem	0	0	1	0	0	0	herb_poli	0	0	0	1	0	0	0	0	eur-med	summer-winter-green	rosette	fibrous-medium	0	0	0	0	0	1	0	0	0	0	0	0
737	Bellis sylvestris	17.5	NA	NA	NA	NA	NA	NA	NA	NA	NA	NA	NA	NA	0	0	1	hem	0	0	1	0	0	0	herb_poli	0	0	0	1	0	0	0	0	med	ephemeral	rosette	fibrous-medium	0	0	0	0	0	1	0	0	0	0	0	0
738	Berberis amurensis	NA	NA	NA	NA	NA	NA	NA	NA	NA	NA	NA	NA	NA	0	0	1	pha	1	0	0	0	0	0	shrub	0	1	0	0	0	0	0	0	NA	NA	NA	NA	NA	NA	NA	NA	NA	NA	NA	NA	NA	NA	NA	NA
739	Berberis orientalis	200	0	0	0	0	1	0	0	0	0	0	0	0	0	0	1	pha	1	0	0	0	0	0	shrub	0	1	0	0	0	0	0	0	was	summer-green	semi-rosette	taproot-long	0	1	0	0	0	0	0	0	0	0	0	0
740	Berberis thunbergii	NA	NA	NA	NA	NA	NA	NA	NA	NA	NA	NA	NA	NA	0	0	1	pha	1	0	0	0	0	0	shrub	0	1	0	0	0	0	0	0	NA	NA	NA	NA	NA	NA	NA	NA	NA	NA	NA	NA	NA	NA	NA	NA
741	Berberis vulgaris	200	0	0	0	0	1	1	0	0	0	0	0	0	0	0	1	pha	1	0	0	0	0	0	shrub	0	1	0	0	0	0	0	0	eur-med	summer-green	semi-rosette	taproot-long	0	1	0	0	0	0	0	0	0	0	0	0
742	Bergenia crassifolia	25	0	0	0	0	1	1	0	0	0	0	0	0	0	0	1	hem	0	0	1	0	0	0	herb_poli	0	0	0	1	0	0	0	0	NA	NA	NA	NA	NA	NA	NA	NA	NA	NA	NA	NA	NA	NA	NA	NA
743	Berteroa incana	30	0	0	0	0	1	1	1	1	1	1	0	0	1	1	0	the (hem)	0	0	1	0	0	1	herb_mono	0	0	0	0	1	0	0	0	wpal	summer-winter-green	semi-rosette	taproot-medium	0	0	0	0	0	0	1	0	0	0	0	0
744	Beta hybrida	75	0	0	0	0	1	1	1	0	0	0	0	0	0	0	1	hem	0	0	1	0	0	0	herb_poli	0	0	0	1	0	0	0	0	NA	NA	NA	NA	NA	NA	NA	NA	NA	NA	NA	NA	NA	NA	NA	NA
745	Beta maritima	85	0	0	0	0	1	1	1	1	1	1	1	0	1	1	0	hem (the)	0	0	1	0	0	1	herb_mono	0	0	0	0	1	0	0	0	NA	NA	NA	NA	NA	NA	NA	NA	NA	NA	NA	NA	NA	NA	NA	NA
746	Beta trigyna	75	0	0	0	0	1	1	1	0	0	0	0	0	0	0	1	hem	0	0	1	0	0	0	herb_poli	0	0	0	1	0	0	0	0	med-euras-step	summer-green	semi-rosette	taproot-long	0	0	0	0	0	1	0	0	0	0	0	0
747	Beta vulgaris	52.5	0	0	0	0	1	1	0	0	0	0	0	0	1	1	0	hem (the)	0	0	1	0	0	1	herb_mono	0	0	0	0	1	0	0	0	NA	NA	NA	NA	NA	NA	NA	NA	NA	NA	NA	NA	NA	NA	NA	NA
748	Betonica officinalis	50	0	0	0	0	0	1	1	1	1	0	0	0	0	0	1	hem	0	0	1	0	0	0	herb_poli	0	0	0	1	0	0	0	0	wpal	summer-winter-green	semi-rosette	fibrous-medium	0	0	0	0	0	1	0	0	0	0	0	0
749	Betula borysthenica	1500	0	0	0	1	1	0	0	0	0	0	0	0	0	0	1	pha	1	0	0	0	0	0	tree	1	0	0	0	0	0	0	0	NA	NA	NA	NA	NA	NA	NA	NA	NA	NA	NA	NA	NA	NA	NA	NA
750	Betula humilis	150	0	0	0	0	1	0	0	0	0	0	0	0	0	0	1	pha	1	0	0	0	0	0	shrub	0	1	0	0	0	0	0	0	NA	NA	NA	NA	NA	NA	NA	NA	NA	NA	NA	NA	NA	NA	NA	NA
751	Betula klokovii	900	0	0	0	0	1	0	0	0	0	0	0	0	0	0	1	pha	1	0	0	0	0	0	tree	1	0	0	0	0	0	0	0	NA	NA	NA	NA	NA	NA	NA	NA	NA	NA	NA	NA	NA	NA	NA	NA
752	Betula kotulae	1250	0	0	0	1	1	0	0	0	0	0	0	0	0	0	1	pha	1	0	0	0	0	0	tree	1	0	0	0	0	0	0	0	NA	NA	NA	NA	NA	NA	NA	NA	NA	NA	NA	NA	NA	NA	NA	NA
753	Betula litwinowii	1250	0	0	0	1	1	0	0	0	0	0	0	0	0	0	1	pha	1	0	0	0	0	0	tree	1	0	0	0	0	0	0	0	NA	NA	NA	NA	NA	NA	NA	NA	NA	NA	NA	NA	NA	NA	NA	NA
754	Betula microlepis	1250	0	0	0	1	1	0	0	0	0	0	0	0	0	0	1	pha	1	0	0	0	0	0	tree	1	0	0	0	0	0	0	0	NA	NA	NA	NA	NA	NA	NA	NA	NA	NA	NA	NA	NA	NA	NA	NA
755	Betula obscura	1050	0	0	0	1	1	0	0	0	0	0	0	0	0	0	1	pha	1	0	0	0	0	0	tree	1	0	0	0	0	0	0	0	NA	NA	NA	NA	NA	NA	NA	NA	NA	NA	NA	NA	NA	NA	NA	NA
756	Betula papyrifera	NA	NA	NA	NA	NA	NA	NA	NA	NA	NA	NA	NA	NA	0	0	1	pha	1	0	0	0	0	0	tree	1	0	0	0	0	0	0	0	NA	NA	NA	NA	NA	NA	NA	NA	NA	NA	NA	NA	NA	NA	NA	NA
757	Betula pendula	1500	0	0	0	1	1	0	0	0	0	0	0	0	0	0	1	pha	1	0	0	0	0	0	tree	1	0	0	0	0	0	0	0	wpal	summer-green	semi-rosette	taproot-long	1	0	0	0	0	0	0	0	0	0	0	0
758	Betula polessica	1500	0	0	0	1	1	0	0	0	0	0	0	0	0	0	1	pha	1	0	0	0	0	0	tree	1	0	0	0	0	0	0	0	NA	NA	NA	NA	NA	NA	NA	NA	NA	NA	NA	NA	NA	NA	NA	NA
759	Betula pubescens	1500	0	0	0	1	1	0	0	0	0	0	0	0	0	0	1	pha	1	0	0	0	0	0	tree	1	0	0	0	0	0	0	0	NA	NA	NA	NA	NA	NA	NA	NA	NA	NA	NA	NA	NA	NA	NA	NA
760	Bidens cernua	30	0	0	0	0	0	0	1	1	0	0	0	0	1	0	0	the	0	0	0	0	0	1	herb_mono	0	0	0	0	1	0	0	0	holar	summer-green	rosetteless	fibrous-medium	0	0	0	0	0	0	0	0	1	0	0	0
761	Bidens connata	NA	NA	NA	NA	NA	NA	NA	NA	NA	NA	NA	NA	NA	1	0	0	the	0	0	0	0	0	1	herb_mono	0	0	0	0	1	0	0	0	NA	NA	NA	NA	NA	NA	NA	NA	NA	NA	NA	NA	NA	NA	NA	NA
762	Bidens frondosa	60	0	0	0	0	0	0	1	1	0	0	0	0	1	0	0	the	0	0	0	0	0	1	herb_mono	0	0	0	0	1	0	0	0	NA	NA	NA	NA	NA	NA	NA	NA	NA	NA	NA	NA	NA	NA	NA	NA
763	Bidens radiata	37.5	0	0	0	0	0	1	1	1	1	0	0	0	1	0	0	the	0	0	0	0	0	1	herb_mono	0	0	0	0	1	0	0	0	NA	NA	NA	NA	NA	NA	NA	NA	NA	NA	NA	NA	NA	NA	NA	NA
764	Bidens tripartita	37.5	0	0	0	0	0	0	1	1	1	0	0	0	1	0	0	the	0	0	0	0	0	1	herb_mono	0	0	0	0	1	0	0	0	holar	summer-green	rosetteless	taproot-medium	0	0	0	0	0	0	0	0	1	0	0	0
765	Bifora radians	45	0	0	0	0	1	1	1	0	0	0	0	0	1	0	0	the	0	0	0	0	0	1	herb_mono	0	0	0	0	1	0	0	0	med-was-euras-step	ephemeral	semi-rosette	taproot-medium	0	0	0	0	0	0	0	1	0	0	0	0
766	Biscutella austriaca	25	0	0	0	0	1	1	1	0	0	0	0	0	0	0	1	hem	0	0	1	0	0	0	herb_poli	0	0	0	1	0	0	0	0	NA	NA	NA	NA	NA	NA	NA	NA	NA	NA	NA	NA	NA	NA	NA	NA
767	Biscutella laevigata	25	0	0	0	0	1	1	1	0	0	0	0	0	0	0	1	hem	0	0	1	0	0	0	herb_poli	0	0	0	1	0	0	0	0	NA	NA	NA	NA	NA	NA	NA	NA	NA	NA	NA	NA	NA	NA	NA	NA
768	Bistorta ensigera	NA	NA	NA	NA	NA	NA	NA	NA	NA	NA	NA	NA	NA	NA	NA	NA	hem	0	0	1	0	0	0	herb_poli	0	0	0	1	0	0	0	0	crim	summer-green	semi-rosette	fibrous-medium	0	0	0	0	0	1	0	0	0	0	0	0
769	Bistorta officinalis	65	0	0	0	0	1	1	0	0	0	0	0	0	0	0	1	geo (hem)	0	0	1	1	0	0	herb_poli	0	0	0	1	0	0	0	0	pal	summer-green	semi-rosette	fibrous-medium	0	0	0	0	0	1	0	0	0	0	0	0
770	Bistorta vivipara	65	0	0	0	0	1	1	0	0	0	0	0	0	0	0	1	hem	0	0	1	0	0	0	herb_poli	0	0	0	1	0	0	0	0	NA	NA	NA	NA	NA	NA	NA	NA	NA	NA	NA	NA	NA	NA	NA	NA
771	Bituminaria bituminosa	55	0	0	0	0	0	1	1	0	0	0	0	0	0	0	1	hem	0	0	1	0	0	0	herb_poli	0	0	0	1	0	0	0	0	med	summer-winter-green	semi-rosette	taproot-long	0	0	0	0	0	1	0	0	0	0	0	0
772	Blackstonia acuminata	20	0	0	0	0	0	0	0	1	1	0	0	0	1	0	0	the	0	0	0	0	0	1	herb_mono	0	0	0	0	1	0	0	0	NA	NA	NA	NA	NA	NA	NA	NA	NA	NA	NA	NA	NA	NA	NA	NA
773	Blackstonia perfoliata	25	0	0	0	0	0	1	1	1	1	0	0	0	1	0	0	the	0	0	0	0	0	1	herb_mono	0	0	0	0	1	0	0	0	eur-med	summer-green	semi-rosette	taproot-short	0	0	0	0	0	0	0	1	0	0	0	0
774	Blechnum spicant	35	0	0	0	0	0	0	1	1	1	0	0	0	0	0	1	hem	0	0	1	0	0	0	herb_poli	0	0	0	1	0	0	0	0	NA	NA	NA	NA	NA	NA	NA	NA	NA	NA	NA	NA	NA	NA	NA	NA
775	Blysmus compressus	27.5	0	0	0	0	0	1	1	1	0	0	0	0	0	0	1	geo	0	0	0	1	0	0	herb_poli	0	0	0	1	0	0	0	0	eur-med-was	summer-winter-green	rosette	fibrous-medium	0	0	0	0	0	1	0	0	0	0	0	0
776	Bolboschoenus glaucus	NA	NA	NA	NA	NA	NA	NA	NA	NA	NA	NA	NA	NA	0	0	1	geo	0	0	0	1	0	0	herb_poli	0	0	0	1	0	0	0	0	NA	NA	NA	NA	NA	NA	NA	NA	NA	NA	NA	NA	NA	NA	NA	NA
777	Bolboschoenus koshewnikowii	NA	NA	NA	NA	NA	NA	NA	NA	NA	NA	NA	NA	NA	0	0	1	geo	0	0	0	1	0	0	herb_poli	0	0	0	1	0	0	0	0	NA	NA	NA	NA	NA	NA	NA	NA	NA	NA	NA	NA	NA	NA	NA	NA
778	Bolboschoenus maritimus	75	0	0	0	0	0	1	1	1	1	0	0	0	0	0	1	geo	0	0	0	1	0	0	herb_poli	0	0	0	1	0	0	0	0	kaz	summer-winter-green	semi-rosette	fibrous-long	0	0	0	0	0	1	0	0	0	0	0	0
779	Bolboschoenus maritimus var. compactus	55	0	0	0	0	0	1	1	1	1	0	0	0	0	0	1	geo	0	0	0	1	0	0	herb_poli	0	0	0	1	0	0	0	0	NA	NA	NA	NA	NA	NA	NA	NA	NA	NA	NA	NA	NA	NA	NA	NA
780	Bolboschoenus maritimus var. macrostachys	NA	NA	NA	NA	NA	NA	NA	NA	NA	NA	NA	NA	NA	0	0	1	geo	0	0	0	1	0	0	herb_poli	0	0	0	1	0	0	0	0	NA	NA	NA	NA	NA	NA	NA	NA	NA	NA	NA	NA	NA	NA	NA	NA
781	Bolboschoenus planiculmis	NA	NA	NA	NA	NA	NA	NA	NA	NA	NA	NA	NA	NA	0	0	1	geo	0	0	0	1	0	0	herb_poli	0	0	0	1	0	0	0	0	pal	summer-green	rosetteless	fibrous-long	0	0	0	0	0	1	0	0	0	0	0	0
782	Bolboschoenus yagara	NA	NA	NA	NA	NA	NA	NA	NA	NA	NA	NA	NA	NA	0	0	1	geo	0	0	0	1	0	0	herb_poli	0	0	0	1	0	0	0	0	NA	NA	NA	NA	NA	NA	NA	NA	NA	NA	NA	NA	NA	NA	NA	NA
783	Bombycilaena discolor	NA	NA	NA	NA	NA	NA	NA	NA	NA	NA	NA	NA	NA	NA	NA	NA	the	0	0	0	0	0	1	herb_mono	0	0	0	0	1	0	0	0	med	ephemeral	semi-rosette	taproot-short	0	0	0	0	0	0	0	1	0	0	0	0
784	Bombycilaena erecta	15	0	0	0	0	0	1	1	0	0	0	0	0	1	0	0	the	0	0	0	0	0	1	herb_mono	0	0	0	0	1	0	0	0	eur-med-was	ephemeral	semi-rosette	taproot-short	0	0	0	0	0	0	0	1	0	0	0	0
785	Borago officinalis	45	0	0	0	0	1	1	0	0	0	0	0	0	1	0	0	the	0	0	0	0	0	1	herb_mono	0	0	0	0	1	0	0	0	crim-adv	summer-winter-green	semi-rosette	taproot-medium	0	0	0	0	0	0	1	0	0	0	0	0
786	Bothriochloa ischaemum	55	0	0	0	0	0	0	1	1	1	0	0	0	0	0	1	hem	0	0	1	0	0	0	herb_poli	0	0	0	1	0	0	0	0	med-was-euras-step	summer-green	semi-rosette	fibrous-long	0	0	0	0	0	1	0	0	0	0	0	0
787	Botrychium lunaria	17.5	0	0	0	0	0	1	1	1	0	0	0	0	0	0	1	geo	0	0	0	1	0	0	herb_poli	0	0	0	1	0	0	0	0	holar	summer-green	rosetteless	fibrous-short	0	0	0	0	0	1	0	0	0	0	0	0
788	Botrychium matricariifolium	15	0	0	0	0	0	0	1	1	0	0	0	0	0	0	1	geo	0	0	0	1	0	0	herb_poli	0	0	0	1	0	0	0	0	NA	NA	NA	NA	NA	NA	NA	NA	NA	NA	NA	NA	NA	NA	NA	NA
789	Botrychium multifidum	18.5	0	0	0	0	0	0	1	1	0	0	0	0	0	0	1	geo	0	0	0	1	0	0	herb_poli	0	0	0	1	0	0	0	0	NA	NA	NA	NA	NA	NA	NA	NA	NA	NA	NA	NA	NA	NA	NA	NA
790	Botrychium simplex	NA	NA	NA	NA	NA	NA	NA	NA	NA	NA	NA	NA	NA	0	0	1	geo	0	0	0	1	0	0	herb_poli	0	0	0	1	0	0	0	0	NA	NA	NA	NA	NA	NA	NA	NA	NA	NA	NA	NA	NA	NA	NA	NA
791	Botrychium virginianum	27.5	0	0	0	0	1	1	1	1	0	0	0	0	0	0	1	geo	0	0	0	1	0	0	herb_poli	0	0	0	1	0	0	0	0	NA	NA	NA	NA	NA	NA	NA	NA	NA	NA	NA	NA	NA	NA	NA	NA
792	Brachyactis ciliata	NA	NA	NA	NA	NA	NA	NA	NA	NA	NA	NA	NA	NA	1	0	0	the	0	0	0	0	0	1	herb_mono	0	0	0	0	1	0	0	0	NA	NA	NA	NA	NA	NA	NA	NA	NA	NA	NA	NA	NA	NA	NA	NA
793	Brachypodium pinnatum	65	0	0	0	0	0	1	1	0	0	0	0	0	0	0	1	hem	0	0	1	0	0	0	herb_poli	0	0	0	1	0	0	0	0	pal	summer-green	rosetteless	fibrous-long	0	0	0	0	0	1	0	0	0	0	0	0
794	Brachypodium rupestre	80	0	0	0	0	0	1	0	0	0	0	0	0	0	0	1	hem	0	0	1	0	0	0	herb_poli	0	0	0	1	0	0	0	0	eur-med	summer-winter-green	semi-rosette	fibrous-long	0	0	0	0	0	1	0	0	0	0	0	0
795	Brachypodium sylvaticum	77.5	0	0	0	0	0	1	1	0	0	0	0	0	0	0	1	hem	0	0	1	0	0	0	herb_poli	0	0	0	1	0	0	0	0	pal	summer-winter-green	semi-rosette	fibrous-medium	0	0	0	0	0	1	0	0	0	0	0	0
796	Brassica campestris	60	0	0	0	0	0	1	1	0	0	0	0	0	1	0	0	the	0	0	0	0	0	1	herb_mono	0	0	0	0	1	0	0	0	pal	summer-green	semi-rosette	taproot-medium	0	0	0	0	0	0	0	1	0	0	0	0
797	Brassica cretica	35	0	0	0	0	1	1	0	0	0	0	0	0	0	0	1	cha	0	1	0	0	0	0	semishrub	0	0	1	0	0	0	0	0	emed	summer-winter-green	semi-rosette	taproot-long	0	0	0	1	0	0	0	0	0	0	0	0
798	Brassica juncea	40	0	0	0	0	1	1	0	0	0	0	0	0	1	0	0	the	0	0	0	0	0	1	herb_mono	0	0	0	0	1	0	0	0	spal	ephemeral	semi-rosette	taproot-long	0	0	0	0	0	0	0	1	0	0	0	0
799	Brassica napus	75	0	0	0	0	1	1	0	0	0	0	0	0	1	1	0	the (hem)	0	0	1	0	0	1	herb_mono	0	0	0	0	1	0	0	0	crim-adv	ephemeral	semi-rosette	taproot-long	0	0	0	0	0	0	1	1	0	0	0	0
800	Brassica nigra	100	0	0	0	0	0	1	1	1	0	0	0	0	1	0	0	the	0	0	0	0	0	1	herb_mono	0	0	0	0	1	0	0	0	NA	NA	NA	NA	NA	NA	NA	NA	NA	NA	NA	NA	NA	NA	NA	NA
801	Brassica oleracea	75	0	0	0	0	1	1	0	0	0	0	0	0	0	1	0	the (hem, cha)	0	1	1	0	0	1	herb_mono (herb_poli)	0	0	0	1	1	0	0	0	NA	NA	NA	NA	NA	NA	NA	NA	NA	NA	NA	NA	NA	NA	NA	NA
802	Brassica rapa	85	0	0	0	0	0	1	1	0	0	0	0	0	1	0	0	the	0	0	0	0	0	1	herb_mono	0	0	0	0	1	0	0	0	NA	NA	NA	NA	NA	NA	NA	NA	NA	NA	NA	NA	NA	NA	NA	NA
803	Brassica taurica	125	0	0	0	0	1	0	0	0	0	0	0	0	1	0	0	cha	0	1	0	0	0	0	semishrub	0	0	1	0	0	0	0	0	NA	NA	NA	NA	NA	NA	NA	NA	NA	NA	NA	NA	NA	NA	NA	NA
804	Briza elatior	60	0	0	0	0	0	1	1	0	0	0	0	0	0	0	1	hem	0	0	1	0	0	0	herb_poli	0	0	0	1	0	0	0	0	emed	summer-winter-green	semi-rosette	fibrous-medium	0	0	0	0	0	1	0	0	0	0	0	0
805	Briza media	35	0	0	0	0	1	1	1	1	0	0	0	0	0	0	1	hem	0	0	1	0	0	0	herb_poli	0	0	0	1	0	0	0	0	NA	NA	NA	NA	NA	NA	NA	NA	NA	NA	NA	NA	NA	NA	NA	NA
806	Brizochloa humilis	30	0	0	0	1	1	0	0	0	0	0	0	0	1	0	0	the	0	0	0	0	0	1	herb_mono	0	0	0	0	1	0	0	0	emed	ephemeral	semi-rosette	fibrous-short	0	0	0	0	0	0	0	1	0	0	0	0
807	Bromopsis benekenii	85	0	0	0	0	0	0	1	1	0	0	0	0	0	0	1	hem	0	0	1	0	0	0	herb_poli	0	0	0	1	0	0	0	0	wpal	summer-winter-green	semi-rosette	fibrous-medium	0	0	0	0	0	1	0	0	0	0	0	0
808	Bromopsis calcarea	25	0	0	0	0	1	1	0	0	0	0	0	0	0	0	1	hem	0	0	1	0	0	0	herb_poli	0	0	0	1	0	0	0	0	crim	summer-winter-green	semi-rosette	fibrous-long	0	0	0	0	0	1	0	0	0	0	0	0
809	Bromopsis cimmerica	85	0	0	0	0	1	1	0	0	0	0	0	0	0	0	1	hem	0	0	1	0	0	0	herb_poli	0	0	0	1	0	0	0	0	crim	summer-winter-green	semi-rosette	fibrous-medium	0	0	0	0	0	1	0	0	0	0	0	0
810	Bromopsis erecta	65	0	0	0	0	1	1	0	0	0	0	0	0	0	0	1	hem	0	0	1	0	0	0	herb_poli	0	0	0	1	0	0	0	0	eur-med	summer-winter-green	semi-rosette	fibrous-medium	0	0	0	0	0	1	0	0	0	0	0	0
811	Bromopsis heterophylla	25	0	0	0	0	1	1	0	0	0	0	0	0	0	0	1	hem	0	0	1	0	0	0	herb_poli	0	0	0	1	0	0	0	0	pont	summer-winter-green	semi-rosette	fibrous-medium	0	0	0	0	0	1	0	0	0	0	0	0
812	Bromopsis inermis	115	0	0	0	0	0	1	1	0	0	0	0	0	0	0	1	hem	0	0	1	0	0	0	herb_poli	0	0	0	1	0	0	0	0	pal	summer-winter-green	semi-rosette	fibrous-long	0	0	0	0	0	1	0	0	0	0	0	0
813	Bromopsis pseudocappadocica	25	0	0	0	0	1	1	0	0	0	0	0	0	0	0	1	hem	0	0	1	0	0	0	herb_poli	0	0	0	1	0	0	0	0	eur-med	summer-winter-green	semi-rosette	fibrous-medium	0	0	0	0	0	1	0	0	0	0	0	0
814	Bromopsis ramosa	110	0	0	0	0	0	0	1	1	0	0	0	0	0	0	1	hem	0	0	1	0	0	0	herb_poli	0	0	0	1	0	0	0	0	NA	NA	NA	NA	NA	NA	NA	NA	NA	NA	NA	NA	NA	NA	NA	NA
815	Bromopsis riparia	85	0	0	0	0	1	1	0	0	0	0	0	0	0	0	1	hem	0	0	1	0	0	0	herb_poli	0	0	0	1	0	0	0	0	pont	summer-winter-green	semi-rosette	fibrous-long	0	0	0	0	0	1	0	0	0	0	0	0
816	Bromopsis taurica	50	0	0	0	0	1	1	0	0	0	0	0	0	0	0	1	hem	0	0	1	0	0	0	herb_poli	0	0	0	1	0	0	0	0	crim	summer-winter-green	semi-rosette	fibrous-long	0	0	0	0	0	1	0	0	0	0	0	0
817	Bromus anatolicus	35	0	0	0	0	1	1	0	0	0	0	0	0	1	0	0	the	0	0	0	0	0	1	herb_mono	0	0	0	0	1	0	0	0	med-was	ephemeral	semi-rosette	fibrous-short	0	0	0	0	0	0	0	1	0	0	0	0
818	Bromus arvensis	72.5	0	0	0	0	1	1	1	0	0	0	0	0	1	0	0	the	0	0	0	0	0	1	herb_mono	0	0	0	0	1	0	0	0	pal	ephemeral	semi-rosette	fibrous-short	0	0	0	0	0	0	0	1	0	0	0	0
819	Bromus briziformis	NA	NA	NA	NA	NA	NA	NA	NA	NA	NA	NA	NA	NA	1	0	0	the	0	0	0	0	0	1	herb_mono	0	0	0	0	1	0	0	0	was-euras-step	ephemeral	semi-rosette	fibrous-short	0	0	0	0	0	0	0	1	0	0	0	0
820	Bromus commutatus	50	0	0	0	0	1	1	0	0	0	0	0	0	1	0	0	the	0	0	0	0	0	1	herb_mono	0	0	0	0	1	0	0	0	eur	ephemeral	semi-rosette	fibrous-short	0	0	0	0	0	0	0	1	0	0	0	0
821	Bromus hordeaceus	55	0	0	0	0	1	1	1	1	1	0	0	0	1	0	0	the	0	0	0	0	0	1	herb_mono	0	0	0	0	1	0	0	0	eur-med	ephemeral	semi-rosette	fibrous-short	0	0	0	0	0	0	0	1	0	0	0	0
822	Bromus japonicus	35	0	0	0	0	1	1	0	0	0	0	0	0	1	0	0	the	0	0	0	0	0	1	herb_mono	0	0	0	0	1	0	0	0	eur-med-was	ephemeral	semi-rosette	fibrous-short	0	0	0	0	0	0	0	1	0	0	0	0
823	Bromus scoparius	20	0	0	0	1	1	1	0	0	0	0	0	0	1	0	0	the	0	0	0	0	0	1	herb_mono	0	0	0	0	1	0	0	0	med-was	ephemeral	semi-rosette	fibrous-short	0	0	0	0	0	0	0	1	0	0	0	0
824	Bromus secalinus	70	0	0	0	0	0	1	1	1	1	0	0	0	1	0	0	the	0	0	0	0	0	1	herb_mono	0	0	0	0	1	0	0	0	wpal	ephemeral	semi-rosette	fibrous-short	0	0	0	0	0	0	0	1	0	0	0	0
825	Bromus squarrosus	32.5	0	0	0	0	1	1	0	0	0	0	0	0	1	0	0	the	0	0	0	0	0	1	herb_mono	0	0	0	0	1	0	0	0	med-was-euras-step	ephemeral	semi-rosette	fibrous-short	0	0	0	0	0	0	0	1	0	0	0	0
826	Bromus wolgensis	32.5	0	0	0	0	1	1	0	0	0	0	0	0	1	0	0	the	0	0	0	0	0	1	herb_mono	0	0	0	0	1	0	0	0	NA	NA	NA	NA	NA	NA	NA	NA	NA	NA	NA	NA	NA	NA	NA	NA
827	Broussonetia papyrifera	400	0	0	0	0	0	0	1	0	0	0	0	0	0	0	1	pha	1	0	0	0	0	0	tree	1	0	0	0	0	0	0	0	NA	NA	NA	NA	NA	NA	NA	NA	NA	NA	NA	NA	NA	NA	NA	NA
828	Bruckenthalia spiculifolia	NA	NA	NA	NA	NA	NA	NA	NA	NA	NA	NA	NA	NA	0	0	1	cha	0	1	0	0	0	0	shrub	0	1	0	0	0	0	0	0	NA	NA	NA	NA	NA	NA	NA	NA	NA	NA	NA	NA	NA	NA	NA	NA
829	Brunnera macrophylla	NA	NA	NA	NA	NA	NA	NA	NA	NA	NA	NA	NA	NA	0	0	1	hem	0	0	1	0	0	0	herb_poli	0	0	0	1	0	0	0	0	NA	NA	NA	NA	NA	NA	NA	NA	NA	NA	NA	NA	NA	NA	NA	NA
830	Bryonia alba	300	0	0	0	0	0	1	1	0	0	0	0	0	0	0	1	hem	0	0	1	0	0	0	herb_poli (liana_herb)	0	0	0	1	0	0	0	1	eur-med-was	summer-green	rosetteless	taproot-long	0	0	0	0	0	1	0	0	0	0	0	1
831	Bryonia dioica	125	0	0	0	0	0	1	1	0	0	0	0	0	0	0	1	hem	0	0	1	0	0	0	herb_poli (liana_herb)	0	0	0	1	0	0	0	1	eur-med-was	summer-green	rosetteless	taproot-long	0	0	0	0	0	1	0	0	0	0	0	1
832	Buddleja davidii	NA	NA	NA	NA	NA	NA	NA	NA	NA	NA	NA	NA	NA	NA	NA	NA	pha	1	0	0	0	0	0	shrub	0	1	0	0	0	0	0	0	crim-adv	summer-winter-green	rosetteless	taproot-long	0	1	0	0	0	0	0	0	0	0	0	0
833	Bufonia tenuifolia	35	0	0	0	0	0	1	1	0	0	0	0	0	1	0	0	the	0	0	0	0	0	1	herb_mono	0	0	0	0	1	0	0	0	med-euras-step	ephemeral	semi-rosette	taproot-short	0	0	0	0	0	0	0	1	0	0	0	0
834	Buglossoides arvensis	32.5	0	0	0	1	1	1	1	1	0	0	0	0	1	0	0	the	0	0	0	0	0	1	herb_mono	0	0	0	0	1	0	0	0	spal	ephemeral	semi-rosette	taproot-medium	0	0	0	0	0	0	0	1	0	0	0	0
835	Buglossoides czernjajevii	35	0	0	0	1	1	0	0	0	0	0	0	0	1	0	0	the	0	0	0	0	0	1	herb_mono	0	0	0	0	1	0	0	0	NA	NA	NA	NA	NA	NA	NA	NA	NA	NA	NA	NA	NA	NA	NA	NA
836	Buglossoides incrassata	NA	NA	NA	NA	NA	NA	NA	NA	NA	NA	NA	NA	NA	1	0	0	the	0	0	0	0	0	1	herb_mono	0	0	0	0	1	0	0	0	NA	NA	NA	NA	NA	NA	NA	NA	NA	NA	NA	NA	NA	NA	NA	NA
837	Buglossoides sibthorpiana	11	0	0	0	1	1	1	0	0	0	0	0	0	1	0	0	the	0	0	0	0	0	1	herb_mono	0	0	0	0	1	0	0	0	emed	ephemeral	semi-rosette	taproot-short	0	0	0	0	0	0	0	1	0	0	0	0
838	Buglossoides tenuiflora	10	0	0	1	1	0	0	0	0	0	0	0	0	1	0	0	the	0	0	0	0	0	1	herb_mono	0	0	0	0	1	0	0	0	med-was	ephemeral	semi-rosette	taproot-short	0	0	0	0	0	0	0	1	0	0	0	0
839	Bulbocodium versicolor	11.5	0	0	1	1	0	0	0	0	0	0	0	0	0	0	1	geo	0	0	0	1	0	0	herb_poli	0	0	0	1	0	0	0	0	NA	NA	NA	NA	NA	NA	NA	NA	NA	NA	NA	NA	NA	NA	NA	NA
840	Bunias erucago	50	0	0	0	0	0	1	1	0	0	0	0	0	1	1	0	hem (the)	0	0	1	0	0	1	herb_mono	0	0	0	0	1	0	0	0	NA	NA	NA	NA	NA	NA	NA	NA	NA	NA	NA	NA	NA	NA	NA	NA
841	Bunias orientalis	70	0	0	0	0	1	1	1	0	0	0	0	0	0	1	1	hem	0	0	1	0	0	0	herb_poli	0	0	0	1	0	0	0	0	wpal	summer-winter-green	semi-rosette	taproot-long	0	0	0	0	0	1	0	0	0	0	0	0
842	Bunium ferulaceum	35	0	0	0	0	0	1	1	0	0	0	0	0	0	0	1	geo	0	0	0	1	0	0	herb_poli	0	0	0	1	0	0	0	0	NA	NA	NA	NA	NA	NA	NA	NA	NA	NA	NA	NA	NA	NA	NA	NA
843	Bupleurum affine	47.5	0	0	0	0	0	1	1	0	0	0	0	0	1	0	0	the	0	0	0	0	0	1	herb_mono	0	0	0	0	1	0	0	0	pont	summer-green	rosetteless	taproot-medium	0	0	0	0	0	0	0	0	1	0	0	0
844	Bupleurum asperuloides	35	0	0	0	0	1	1	0	0	0	0	0	0	1	0	0	the	0	0	0	0	0	1	herb_mono	0	0	0	0	1	0	0	0	emed	summer-green	rosetteless	taproot-medium	0	0	0	0	0	0	0	0	1	0	0	0
845	Bupleurum brachiatum	75	0	0	0	0	0	0	1	0	0	0	0	0	1	0	0	the	0	0	0	0	0	1	herb_mono	0	0	0	0	1	0	0	0	crim-cau-anat	summer-green	rosetteless	taproot-medium	0	0	0	0	0	0	0	0	1	0	0	0
846	Bupleurum exaltatum	60	0	0	0	0	0	1	1	0	0	0	0	0	0	0	1	hem	0	0	1	0	0	0	herb_poli	0	0	0	1	0	0	0	0	was	summer-winter-green	semi-rosette	taproot-long	0	0	0	0	0	1	0	0	0	0	0	0
847	Bupleurum falcatum	50	0	0	0	0	0	1	1	0	0	0	0	0	0	0	1	hem	0	0	1	0	0	0	herb_poli	0	0	0	1	0	0	0	0	eur	summer-winter-green	semi-rosette	taproot-long	0	0	0	0	0	1	0	0	0	0	0	0
848	Bupleurum fruticosum	90	0	0	0	0	0	1	1	0	0	0	0	0	0	0	1	pha	1	0	0	0	0	0	shrub	0	1	0	0	0	0	0	0	crim-adv	evergreen	rosetteless	taproot-long	0	1	0	0	0	0	0	0	0	0	0	0
849	Bupleurum gerardi	30	0	0	0	0	0	1	1	0	0	0	0	0	1	0	0	the	0	0	0	0	0	1	herb_mono	0	0	0	0	1	0	0	0	med-was	summer-green	rosetteless	taproot-short	0	0	0	0	0	0	0	0	1	0	0	0
850	Bupleurum longifolium	51.5	0	0	0	0	0	0	1	1	0	0	0	0	0	0	1	hem	0	0	1	0	0	0	herb_poli	0	0	0	1	0	0	0	0	NA	NA	NA	NA	NA	NA	NA	NA	NA	NA	NA	NA	NA	NA	NA	NA
851	Bupleurum marschallianum	45	0	0	0	0	1	0	0	0	0	0	0	0	1	0	0	the	0	0	0	0	0	1	herb_mono	0	0	0	0	1	0	0	0	med-was	summer-green	rosetteless	taproot-medium	0	0	0	0	0	0	0	0	1	0	0	0
852	Bupleurum odontites	NA	NA	NA	NA	NA	NA	NA	NA	NA	NA	NA	NA	NA	1	0	0	the	0	0	0	0	0	1	herb_mono	0	0	0	0	1	0	0	0	med	summer-green	semi-rosette	taproot-short	0	0	0	0	0	0	0	0	1	0	0	0
853	Bupleurum pauciradiatum	40	0	0	0	0	1	1	0	0	0	0	0	0	1	0	0	the	0	0	0	0	0	1	herb_mono	0	0	0	0	1	0	0	0	crim-cau-anat	summer-green	rosetteless	taproot-short	0	0	0	0	0	0	0	0	1	0	0	0
854	Bupleurum ranunculoides	55	0	0	0	0	0	0	1	1	0	0	0	0	0	0	1	hem	0	0	1	0	0	0	herb_poli	0	0	0	1	0	0	0	0	NA	NA	NA	NA	NA	NA	NA	NA	NA	NA	NA	NA	NA	NA	NA	NA
855	Bupleurum rotundifolium	45	0	0	0	0	1	1	1	1	0	0	0	0	1	0	0	the	0	0	0	0	0	1	herb_mono	0	0	0	0	1	0	0	0	eur-med-was	summer-green	rosetteless	taproot-medium	0	0	0	0	0	0	0	0	1	0	0	0
856	Bupleurum subfalcatum	50	0	0	0	0	0	1	1	0	0	0	0	0	0	0	1	hem	0	0	1	0	0	0	herb_poli	0	0	0	1	0	0	0	0	NA	NA	NA	NA	NA	NA	NA	NA	NA	NA	NA	NA	NA	NA	NA	NA
857	Bupleurum tenuissimum	37.5	0	0	0	0	0	1	1	0	0	0	0	0	1	0	0	the	0	0	0	0	0	1	herb_mono	0	0	0	0	1	0	0	0	eur-med	summer-green	rosetteless	taproot-medium	0	0	0	0	0	0	0	0	1	0	0	0
858	Bupleurum woronowii	90	0	0	0	0	0	0	1	1	0	0	0	0	0	0	1	hem	0	0	1	0	0	0	herb_poli	0	0	0	1	0	0	0	0	crim-cau	summer-winter-green	semi-rosette	taproot-long	0	0	0	0	0	1	1	0	0	0	0	0
859	Buschia lateriflora	10	0	0	0	0	1	1	0	0	0	0	0	0	1	0	0	the	0	0	0	0	0	1	herb_mono	0	0	0	0	1	0	0	0	med-euras-step	summer-green	semi-rosette	fibrous-short	0	0	0	0	0	0	0	1	0	0	0	0
860	Butomus umbellatus	95	0	0	0	0	1	1	1	1	1	1	0	0	0	0	1	geo (hydr)	0	0	0	1	1	0	herb_poli	0	0	0	1	0	0	0	0	pal	summer-green	rosette	fibrous-medium	0	0	0	0	0	1	0	0	0	0	0	0
861	Buxus balearica	NA	NA	NA	NA	NA	NA	NA	NA	NA	NA	NA	NA	NA	0	0	1	pha	1	0	0	0	0	0	shrub	0	1	0	0	0	0	0	0	NA	NA	NA	NA	NA	NA	NA	NA	NA	NA	NA	NA	NA	NA	NA	NA
862	Buxus sempervirens	47.5	0	0	1	1	0	0	0	0	0	0	0	0	0	0	1	pha	1	0	0	0	0	0	shrub	0	1	0	0	0	0	0	0	NA	NA	NA	NA	NA	NA	NA	NA	NA	NA	NA	NA	NA	NA	NA	NA
863	Caesalpinia gilliesii	350	0	0	0	0	1	1	1	1	0	0	0	0	0	0	1	pha	1	0	0	0	0	0	shrub	0	1	0	0	0	0	0	0	NA	NA	NA	NA	NA	NA	NA	NA	NA	NA	NA	NA	NA	NA	NA	NA
864	Cakile euxina	22.5	0	0	0	0	1	1	1	0	0	0	0	0	1	0	0	the	0	0	0	0	0	1	herb_mono	0	0	0	0	1	0	0	0	pont	summer-green	rosetteless	taproot-medium	0	0	0	0	0	0	0	0	1	0	0	0
865	Calamagrostis arundinacea	85	0	0	0	0	0	1	1	0	0	0	0	0	0	0	1	hem	0	0	1	0	0	0	herb_poli	0	0	0	1	0	0	0	0	NA	NA	NA	NA	NA	NA	NA	NA	NA	NA	NA	NA	NA	NA	NA	NA
866	Calamagrostis canescens	90	0	0	0	0	0	1	1	0	0	0	0	0	0	0	1	hem	0	0	1	0	0	0	herb_poli	0	0	0	1	0	0	0	0	NA	NA	NA	NA	NA	NA	NA	NA	NA	NA	NA	NA	NA	NA	NA	NA
867	Calamagrostis epigejos	105	0	0	0	0	0	1	1	1	0	0	0	0	0	0	1	hem	0	0	1	0	0	0	herb_poli	0	0	0	1	0	0	0	0	pal	summer-green	semi-rosette	fibrous-long	0	0	0	0	0	1	0	0	0	0	0	0
868	Calamagrostis glomerata	105	0	0	0	0	0	1	1	1	0	0	0	0	0	0	1	hem	0	0	1	0	0	0	herb_poli	0	0	0	1	0	0	0	0	NA	NA	NA	NA	NA	NA	NA	NA	NA	NA	NA	NA	NA	NA	NA	NA
869	Calamagrostis macrolepis	105	0	0	0	0	0	1	1	1	0	0	0	0	0	0	1	hem	0	0	1	0	0	0	herb_poli	0	0	0	1	0	0	0	0	NA	NA	NA	NA	NA	NA	NA	NA	NA	NA	NA	NA	NA	NA	NA	NA
870	Calamagrostis pseudophragmites	100	0	0	0	0	0	1	1	0	0	0	0	0	0	0	1	hem	0	0	1	0	0	0	herb_poli	0	0	0	1	0	0	0	0	NA	NA	NA	NA	NA	NA	NA	NA	NA	NA	NA	NA	NA	NA	NA	NA
871	Calamagrostis stricta	75	0	0	0	0	0	1	1	0	0	0	0	0	0	0	1	hem	0	0	1	0	0	0	herb_poli	0	0	0	1	0	0	0	0	NA	NA	NA	NA	NA	NA	NA	NA	NA	NA	NA	NA	NA	NA	NA	NA
872	Calamagrostis varia	85	0	0	0	0	0	0	1	1	0	0	0	0	0	0	1	hem	0	0	1	0	0	0	herb_poli	0	0	0	1	0	0	0	0	NA	NA	NA	NA	NA	NA	NA	NA	NA	NA	NA	NA	NA	NA	NA	NA
873	Calamagrostis villosa	80	0	0	0	0	0	0	1	1	0	0	0	0	0	0	1	hem	0	0	1	0	0	0	herb_poli	0	0	0	1	0	0	0	0	NA	NA	NA	NA	NA	NA	NA	NA	NA	NA	NA	NA	NA	NA	NA	NA
874	Calamagrostis x acutiflora	NA	NA	NA	NA	NA	NA	NA	NA	NA	NA	NA	NA	NA	0	0	1	hem	0	0	1	0	0	0	herb_poli	0	0	0	1	0	0	0	0	NA	NA	NA	NA	NA	NA	NA	NA	NA	NA	NA	NA	NA	NA	NA	NA
875	Calamagrostis x hartmaniana	NA	NA	NA	NA	NA	NA	NA	NA	NA	NA	NA	NA	NA	0	0	1	hem	0	0	1	0	0	0	herb_poli	0	0	0	1	0	0	0	0	NA	NA	NA	NA	NA	NA	NA	NA	NA	NA	NA	NA	NA	NA	NA	NA
876	Calamagrostis x kotulae	NA	NA	NA	NA	NA	NA	NA	NA	NA	NA	NA	NA	NA	0	0	1	hem	0	0	1	0	0	0	herb_poli	0	0	0	1	0	0	0	0	NA	NA	NA	NA	NA	NA	NA	NA	NA	NA	NA	NA	NA	NA	NA	NA
877	Calamagrostis x rigens	NA	NA	NA	NA	NA	NA	NA	NA	NA	NA	NA	NA	NA	0	0	1	hem	0	0	1	0	0	0	herb_poli	0	0	0	1	0	0	0	0	NA	NA	NA	NA	NA	NA	NA	NA	NA	NA	NA	NA	NA	NA	NA	NA
878	Calamagrostis x strigosa	NA	NA	NA	NA	NA	NA	NA	NA	NA	NA	NA	NA	NA	0	0	1	hem	0	0	1	0	0	0	herb_poli	0	0	0	1	0	0	0	0	NA	NA	NA	NA	NA	NA	NA	NA	NA	NA	NA	NA	NA	NA	NA	NA
879	Calamagrostis x vilnensis	NA	NA	NA	NA	NA	NA	NA	NA	NA	NA	NA	NA	NA	0	0	1	hem	0	0	1	0	0	0	herb_poli	0	0	0	1	0	0	0	0	NA	NA	NA	NA	NA	NA	NA	NA	NA	NA	NA	NA	NA	NA	NA	NA
880	Calamintha grandiflora	35	0	0	0	0	0	1	1	0	0	0	0	0	0	0	1	hem	0	0	1	0	0	0	herb_poli	0	0	0	1	0	0	0	0	med	summer-winter-green	rosetteless	fibrous-short	0	0	0	0	0	1	0	0	0	0	0	0
881	Calamintha menthifolia	45	0	0	0	0	0	1	1	1	0	0	0	0	0	0	1	hem	0	0	1	0	0	0	herb_poli	0	0	0	1	0	0	0	0	NA	NA	NA	NA	NA	NA	NA	NA	NA	NA	NA	NA	NA	NA	NA	NA
882	Calamintha nepeta	37.5	0	0	0	0	0	0	1	1	0	0	0	0	0	0	1	hem	0	0	1	0	0	0	herb_poli	0	0	0	1	0	0	0	0	med-euras-step	summer-winter-green	rosetteless	taproot-long	0	0	0	0	0	1	0	0	0	0	0	0
883	Calamintha parviflora	70	0	0	0	0	0	0	1	1	1	0	0	0	0	0	1	hem	0	0	1	0	0	0	herb_poli	0	0	0	1	0	0	0	0	NA	NA	NA	NA	NA	NA	NA	NA	NA	NA	NA	NA	NA	NA	NA	NA
884	Caldesia parnassifolia	30	0	0	0	0	0	0	1	1	1	0	0	0	0	0	1	hem (hydr)	0	0	1	0	1	0	herb_poli	0	0	0	1	0	0	0	0	NA	NA	NA	NA	NA	NA	NA	NA	NA	NA	NA	NA	NA	NA	NA	NA
885	Calendula arvensis	20	0	0	0	0	1	1	0	0	0	0	0	0	1	0	0	the	0	0	0	0	0	1	herb_mono	0	0	0	0	1	0	0	0	crim-adv	summer-green	semi-rosette	taproot-medium	0	0	0	0	0	0	0	1	0	0	0	0
886	Calendula officinalis	40	0	0	0	0	0	1	1	1	1	1	0	0	1	0	0	the	0	0	0	0	0	1	herb_mono	0	0	0	0	1	0	0	0	NA	NA	NA	NA	NA	NA	NA	NA	NA	NA	NA	NA	NA	NA	NA	NA
887	Calepina irregularis	30	0	0	0	1	1	1	0	0	0	0	0	0	1	1	0	the	0	0	0	0	0	1	herb_mono	0	0	0	0	1	0	0	0	eur-med-was	ephemeral	semi-rosette	taproot-medium	0	0	0	0	0	0	1	1	0	0	0	0
888	Calla palustris	32.5	0	0	0	1	1	1	0	0	0	0	0	0	0	0	1	geo	0	0	0	1	0	0	herb_poli	0	0	0	1	0	0	0	0	NA	NA	NA	NA	NA	NA	NA	NA	NA	NA	NA	NA	NA	NA	NA	NA
889	Callianthemum coriandrifolium	NA	NA	NA	NA	NA	NA	NA	NA	NA	NA	NA	NA	NA	0	0	1	hem	0	0	1	0	0	0	herb_poli	0	0	0	1	0	0	0	0	NA	NA	NA	NA	NA	NA	NA	NA	NA	NA	NA	NA	NA	NA	NA	NA
890	Callistephus chinensis	35	0	0	0	0	0	0	1	1	1	0	0	0	1	0	0	the	0	0	0	0	0	1	herb_mono	0	0	0	1	0	0	0	0	NA	NA	NA	NA	NA	NA	NA	NA	NA	NA	NA	NA	NA	NA	NA	NA
891	Callitriche cophocarpa	25	0	0	0	0	0	1	1	1	1	0	0	0	0	0	1	hydr	0	0	0	0	1	0	herb_poli	0	0	0	1	0	0	0	0	NA	NA	NA	NA	NA	NA	NA	NA	NA	NA	NA	NA	NA	NA	NA	NA
892	Callitriche hamulata	12.5	0	0	0	1	1	1	1	1	1	1	0	0	0	0	1	hydr	0	0	0	0	1	0	herb_poli	0	0	0	1	0	0	0	0	NA	NA	NA	NA	NA	NA	NA	NA	NA	NA	NA	NA	NA	NA	NA	NA
893	Callitriche hermaphroditica	17.5	0	0	0	0	0	1	1	1	1	0	0	0	1	0	0	the	0	0	0	0	0	1	herb_mono	0	0	0	0	1	0	0	0	holar	summer-green	rosetteless	fibrous-short	0	0	0	0	0	0	0	0	1	0	1	0
894	Callitriche palustris	100	0	0	0	0	0	1	1	1	1	1	0	0	1	0	0	the	0	0	0	0	0	1	herb_mono	0	0	0	0	1	0	0	0	holar	summer-green	semi-rosette	fibrous-short	0	0	0	0	0	0	0	0	1	0	1	0
895	Callitriche stagnalis	27.5	0	0	0	0	1	1	1	1	1	1	0	0	1	0	0	the	0	0	0	0	0	1	herb_mono	0	0	0	0	1	0	0	0	holar	summer-green	semi-rosette	fibrous-short	0	0	0	0	0	0	0	0	1	0	1	0
896	Calluna vulgaris	65	0	0	0	0	0	0	1	1	1	0	0	0	0	0	1	cha	0	1	0	0	0	0	shrub	0	1	0	0	0	0	0	0	NA	NA	NA	NA	NA	NA	NA	NA	NA	NA	NA	NA	NA	NA	NA	NA
897	Calocedrus decurrens	NA	NA	NA	NA	NA	NA	NA	NA	NA	NA	NA	NA	NA	0	0	1	pha	1	0	0	0	0	0	tree	1	0	0	0	0	0	0	0	NA	NA	NA	NA	NA	NA	NA	NA	NA	NA	NA	NA	NA	NA	NA	NA
898	Calophaca wolgarica	NA	NA	NA	NA	NA	NA	NA	NA	NA	NA	NA	NA	NA	0	0	1	cha	0	1	0	0	0	0	semishrub	0	0	1	0	0	0	0	0	pont-kaz	summer-green	rosetteless	taproot-long	0	0	1	0	0	0	0	0	0	0	0	0
899	Caltha cornuta	32.5	0	0	0	1	1	0	0	0	0	0	0	0	0	0	1	hem	0	0	1	0	0	0	herb_poli	0	0	0	1	0	0	0	0	NA	NA	NA	NA	NA	NA	NA	NA	NA	NA	NA	NA	NA	NA	NA	NA
900	Caltha laeta	26	0	0	0	1	1	1	0	0	0	0	0	0	0	0	1	hem	0	0	1	0	0	0	herb_poli	0	0	0	1	0	0	0	0	NA	NA	NA	NA	NA	NA	NA	NA	NA	NA	NA	NA	NA	NA	NA	NA
901	Caltha palustris	32.5	0	0	0	1	1	0	0	0	0	0	0	0	0	0	1	hem	0	0	1	0	0	0	herb_poli	0	0	0	1	0	0	0	0	pal	summer-green	semi-rosette	fibrous-medium	0	0	0	0	0	1	0	0	0	0	0	0
902	Calystegia inflata	NA	NA	NA	NA	NA	NA	NA	NA	NA	NA	NA	NA	NA	0	0	1	geo	0	0	0	1	0	0	herb_poli (liana_herb)	0	0	0	1	0	0	0	1	NA	NA	NA	NA	NA	NA	NA	NA	NA	NA	NA	NA	NA	NA	NA	NA
903	Calystegia sepium	200	0	0	0	0	0	1	1	1	0	0	0	0	0	0	1	geo	0	0	0	1	0	0	herb_poli (liana_herb)	0	0	0	1	0	0	0	1	holar	summer-green	rosetteless	taproot-long	0	0	0	0	0	1	0	0	0	0	0	1
904	Calystegia silvatica	300	0	0	0	0	1	1	1	1	0	0	0	0	0	0	1	geo	0	0	0	1	0	0	herb_poli (liana_herb)	0	0	0	1	0	0	0	1	med-was	summer-green	rosetteless	taproot-long	0	0	0	0	0	1	0	0	0	0	0	1
905	Calystegia soldanella	85	0	0	0	0	1	1	0	0	0	0	0	0	0	0	1	geo	0	0	0	1	0	0	herb_poli	0	0	0	1	0	0	0	0	holar	summer-green	rosetteless	taproot-long	0	0	0	0	0	1	0	0	0	0	0	0
906	Camelina alyssum	65	0	0	0	0	0	1	1	1	0	0	0	0	1	0	0	the	0	0	0	0	0	1	herb_mono	0	0	0	0	1	0	0	0	NA	NA	NA	NA	NA	NA	NA	NA	NA	NA	NA	NA	NA	NA	NA	NA
907	Camelina macrocarpa	65	0	0	0	0	0	1	1	1	0	0	0	0	1	0	0	the	0	0	0	0	0	1	herb_mono	0	0	0	0	1	0	0	0	NA	NA	NA	NA	NA	NA	NA	NA	NA	NA	NA	NA	NA	NA	NA	NA
908	Camelina microcarpa	45	0	0	0	0	1	1	1	0	0	0	0	0	1	0	0	the	0	0	0	0	0	1	herb_mono	0	0	0	0	1	0	0	0	pal	ephemeral	semi-rosette	taproot-medium	0	0	0	0	0	0	0	1	0	0	0	0
909	Camelina rumelica	37.5	0	0	0	1	1	0	0	0	0	0	0	0	1	0	0	the	0	0	0	0	0	1	herb_mono	0	0	0	0	1	0	0	0	med-was	ephemeral	semi-rosette	taproot-medium	0	0	0	0	0	0	0	1	0	0	0	0
910	Camelina sativa	55	0	0	0	0	0	1	1	1	0	0	0	0	1	0	0	the	0	0	0	0	0	1	herb_mono	0	0	0	0	1	0	0	0	pal	ephemeral	semi-rosette	taproot-medium	0	0	0	0	0	0	0	1	0	0	0	0
911	Camelina sativa subsp. zingeri	67.5	0	0	0	1	1	0	0	0	0	0	0	0	1	0	0	the	0	0	0	0	0	1	herb_mono	0	0	0	0	1	0	0	0	NA	NA	NA	NA	NA	NA	NA	NA	NA	NA	NA	NA	NA	NA	NA	NA
912	Camelina sylvestris	40	0	0	0	0	1	1	1	0	0	0	0	0	1	0	0	the	0	0	0	0	0	1	herb_mono	0	0	0	0	1	0	0	0	eur	ephemeral	semi-rosette	taproot-medium	0	0	0	0	0	0	0	1	0	0	0	0
913	Campanula abietina	30	0	0	0	0	0	1	1	1	0	0	0	0	0	0	1	hem	0	0	1	0	0	0	herb_poli	0	0	0	1	0	0	0	0	NA	NA	NA	NA	NA	NA	NA	NA	NA	NA	NA	NA	NA	NA	NA	NA
914	Campanula alpina	12.5	0	0	0	0	0	1	1	0	0	0	0	0	0	0	1	hem	0	0	1	0	0	0	herb_poli	0	0	0	1	0	0	0	0	NA	NA	NA	NA	NA	NA	NA	NA	NA	NA	NA	NA	NA	NA	NA	NA
915	Campanula altaica	30	0	0	0	0	0	1	1	0	0	0	0	0	0	0	1	hem	0	0	1	0	0	0	herb_poli	0	0	0	1	0	0	0	0	NA	NA	NA	NA	NA	NA	NA	NA	NA	NA	NA	NA	NA	NA	NA	NA
916	Campanula bononiensis	47.5	0	0	0	0	0	0	1	1	0	0	0	0	0	0	1	hem	0	0	1	0	0	0	herb_poli	0	0	0	1	0	0	0	0	pont-kaz	summer-green	semi-rosette	taproot-long	0	0	0	0	0	1	0	0	0	0	0	0
917	Campanula carpatica	40	0	0	0	0	0	1	1	0	0	0	0	0	0	0	1	hem	0	0	1	0	0	0	herb_poli	0	0	0	1	0	0	0	0	NA	NA	NA	NA	NA	NA	NA	NA	NA	NA	NA	NA	NA	NA	NA	NA
918	Campanula cervicaria	65	0	0	0	0	0	1	1	0	0	0	0	0	0	1	0	hem	0	0	1	0	0	0	herb_mono	0	0	0	0	1	0	0	0	pal	summer-winter-green	semi-rosette	taproot-long	0	0	0	0	0	0	1	0	0	0	0	0
919	Campanula charkeviczii	50	0	0	0	0	1	1	1	1	0	0	0	0	0	1	0	hem	0	0	1	0	0	0	herb_mono	0	0	0	0	1	0	0	0	crim	summer-winter-green	semi-rosette	taproot-long	0	0	0	0	0	1	0	0	0	0	0	0
920	Campanula elliptica	52.5	0	0	0	0	0	1	1	1	0	0	0	0	0	0	1	hem	0	0	1	0	0	0	herb_poli	0	0	0	1	0	0	0	0	NA	NA	NA	NA	NA	NA	NA	NA	NA	NA	NA	NA	NA	NA	NA	NA
921	Campanula erinus	10	0	0	0	0	0	1	1	0	0	0	0	0	1	0	0	the	0	0	0	0	0	1	herb_mono	0	0	0	0	1	0	0	0	med-was	summer-green	rosetteless	taproot-short	0	0	0	0	0	0	0	1	0	0	0	0
922	Campanula farinosa	NA	NA	NA	NA	NA	NA	NA	NA	NA	NA	NA	NA	NA	0	0	1	hem	0	0	1	0	0	0	herb_poli	0	0	0	1	0	0	0	0	pont	summer-green	semi-rosette	taproot-medium	0	0	0	0	0	1	0	0	0	0	0	0
923	Campanula glomerata	52.5	0	0	0	0	0	1	1	1	0	0	0	0	0	0	1	hem	0	0	1	0	0	0	herb_poli	0	0	0	1	0	0	0	0	pal	summer-green	semi-rosette	taproot-long	0	0	0	0	0	1	0	0	0	0	0	0
924	Campanula kladniana	NA	NA	NA	NA	NA	NA	NA	NA	NA	NA	NA	NA	NA	0	0	1	hem	0	0	1	0	0	0	herb_poli	0	0	0	1	0	0	0	0	NA	NA	NA	NA	NA	NA	NA	NA	NA	NA	NA	NA	NA	NA	NA	NA
925	Campanula latifolia	110	0	0	0	0	0	0	1	1	0	0	0	0	0	0	1	hem	0	0	1	0	0	0	herb_poli	0	0	0	1	0	0	0	0	pal	summer-green	rosetteless	fibrous-medium	0	0	0	0	0	1	0	0	0	0	0	0
926	Campanula macrostachya	65	0	0	0	0	0	1	1	0	0	0	0	0	0	1	0	hem	0	0	1	0	0	0	herb_mono	0	0	0	0	1	0	0	0	NA	NA	NA	NA	NA	NA	NA	NA	NA	NA	NA	NA	NA	NA	NA	NA
927	Campanula medium	75	0	0	0	0	0	1	1	1	0	0	0	0	0	1	0	hem	0	0	1	0	0	0	herb_mono	0	0	0	0	1	0	0	0	NA	NA	NA	NA	NA	NA	NA	NA	NA	NA	NA	NA	NA	NA	NA	NA
928	Campanula patula	42.5	0	0	0	0	0	1	1	0	0	0	0	0	0	1	0	hem	0	0	1	0	0	0	herb_mono	0	0	0	0	1	0	0	0	eur	summer-winter-green	semi-rosette	taproot-medium	0	0	0	0	0	1	0	0	0	0	0	0
929	Campanula persicifolia	55	0	0	0	0	0	1	1	0	0	0	0	0	0	0	1	hem	0	0	1	0	0	0	herb_poli	0	0	0	1	0	0	0	0	eur	summer-winter-green	semi-rosette	fibrous-medium	0	0	0	0	0	1	0	0	0	0	0	0
930	Campanula polymorpha	12.5	0	0	0	0	0	0	1	1	0	0	0	0	0	0	1	hem	0	0	1	0	0	0	herb_poli	0	0	0	1	0	0	0	0	NA	NA	NA	NA	NA	NA	NA	NA	NA	NA	NA	NA	NA	NA	NA	NA
931	Campanula praealta	50	0	0	0	0	1	1	1	1	0	0	0	0	0	1	0	hem	0	0	1	0	0	0	herb_mono	0	0	0	0	1	0	0	0	NA	NA	NA	NA	NA	NA	NA	NA	NA	NA	NA	NA	NA	NA	NA	NA
932	Campanula pulchra	NA	NA	NA	NA	NA	NA	NA	NA	NA	NA	NA	NA	NA	0	0	1	hem	0	0	1	0	0	0	herb_poli	0	0	0	1	0	0	0	0	NA	NA	NA	NA	NA	NA	NA	NA	NA	NA	NA	NA	NA	NA	NA	NA
933	Campanula rapunculoides	75	0	0	0	0	0	1	1	1	1	0	0	0	0	0	1	hem (geo)	0	0	1	1	0	0	herb_poli	0	0	0	1	0	0	0	0	eur	summer-green	rosetteless	taproot-medium	0	0	0	0	0	1	0	0	0	0	0	0
934	Campanula rapunculus	75	0	0	0	0	0	1	1	0	0	0	0	0	0	1	0	hem	0	0	1	0	0	0	herb_mono	0	0	0	0	1	0	0	0	eur	summer-winter-green	semi-rosette	taproot-long	0	0	0	0	0	0	1	0	0	0	0	0
935	Campanula rotundifolia	20	0	0	0	0	0	0	1	1	1	0	0	0	0	0	1	hem	0	0	1	0	0	0	herb_poli	0	0	0	1	0	0	0	0	pal	summer-winter-green	semi-rosette	taproot-medium	0	0	0	0	0	1	0	0	0	0	0	0
936	Campanula serrata	42.5	0	0	0	0	0	1	1	1	0	0	0	0	0	0	1	hem	0	0	1	0	0	0	herb_poli	0	0	0	1	0	0	0	0	NA	NA	NA	NA	NA	NA	NA	NA	NA	NA	NA	NA	NA	NA	NA	NA
937	Campanula sibirica	50	0	0	0	0	1	1	1	1	0	0	0	0	0	1	0	hem	0	0	1	0	0	0	herb_mono	0	0	0	0	1	0	0	0	wpal	summer-winter-green	semi-rosette	taproot-medium	0	0	0	0	0	0	1	0	0	0	0	0
938	Campanula subcapitata	52.5	0	0	0	0	0	1	1	1	0	0	0	0	0	0	1	hem	0	0	1	0	0	0	herb_poli	0	0	0	1	0	0	0	0	NA	NA	NA	NA	NA	NA	NA	NA	NA	NA	NA	NA	NA	NA	NA	NA
939	Campanula talievii	50	0	0	0	0	1	1	1	1	0	0	0	0	0	1	0	hem	0	0	1	0	0	0	herb_mono	0	0	0	0	1	0	0	0	crim	summer-winter-green	semi-rosette	taproot-long	0	0	0	0	0	1	0	0	0	0	0	0
940	Campanula taurica	50	0	0	0	0	1	1	1	1	0	0	0	0	0	1	0	hem	0	0	1	0	0	0	herb_mono	0	0	0	0	1	0	0	0	crim-cau	summer-winter-green	semi-rosette	taproot-medium	0	0	0	0	0	0	1	0	0	0	0	0
941	Campanula trachelium	70	0	0	0	0	0	1	1	0	0	0	0	0	0	0	1	hem	0	0	1	0	0	0	herb_poli	0	0	0	1	0	0	0	0	eur-med	summer-green	semi-rosette	taproot-medium	0	0	0	0	0	1	0	0	0	0	0	0
942	Camphorosma annua	25	0	0	0	0	0	1	1	1	0	0	0	0	1	0	0	the	0	0	0	0	0	1	herb_mono	0	0	0	0	1	0	0	0	NA	NA	NA	NA	NA	NA	NA	NA	NA	NA	NA	NA	NA	NA	NA	NA
943	Camphorosma monspeliaca	30	0	0	0	0	0	0	1	1	1	0	0	0	0	0	1	cha	0	1	0	0	0	0	semishrub	0	0	1	0	0	0	0	0	med-was	summer-winter-green	rosetteless	taproot-long	0	0	0	0	1	0	0	0	0	0	0	0
944	Camphorosma songorica	20	0	0	0	0	0	0	1	1	1	0	0	0	1	0	0	the	0	0	0	0	0	1	herb_mono	0	0	0	0	1	0	0	0	NA	NA	NA	NA	NA	NA	NA	NA	NA	NA	NA	NA	NA	NA	NA	NA
945	Campsis grandiflora	NA	NA	NA	NA	NA	NA	NA	NA	NA	NA	NA	NA	NA	0	0	1	pha	1	0	0	0	0	0	shrub	0	1	0	0	0	0	0	0	NA	NA	NA	NA	NA	NA	NA	NA	NA	NA	NA	NA	NA	NA	NA	NA
946	Campsis radicans	1000	0	0	0	0	0	0	1	1	1	0	0	0	0	0	1	pha	1	0	0	0	0	0	liana_woody	0	0	0	0	0	0	1	0	NA	NA	NA	NA	NA	NA	NA	NA	NA	NA	NA	NA	NA	NA	NA	NA
947	Canna indica	100	0	0	0	0	0	0	1	1	1	0	0	0	0	0	1	geo	0	0	0	1	0	0	herb_poli	0	0	0	1	0	0	0	0	NA	NA	NA	NA	NA	NA	NA	NA	NA	NA	NA	NA	NA	NA	NA	NA
948	Canna iridiflora	NA	NA	NA	NA	NA	NA	NA	NA	NA	NA	NA	NA	NA	NA	NA	NA	geo	0	0	0	1	0	0	herb_poli	0	0	0	1	0	0	0	0	NA	NA	NA	NA	NA	NA	NA	NA	NA	NA	NA	NA	NA	NA	NA	NA
949	Canna x generalis	NA	NA	NA	NA	NA	NA	NA	NA	NA	NA	NA	NA	NA	NA	NA	NA	geo	0	0	0	1	0	0	herb_poli	0	0	0	1	0	0	0	0	NA	NA	NA	NA	NA	NA	NA	NA	NA	NA	NA	NA	NA	NA	NA	NA
950	Cannabis ruderalis	115	0	0	0	0	0	1	1	0	0	0	0	0	1	0	0	the	0	0	0	0	0	1	herb_mono	0	0	0	0	1	0	0	0	crim-adv	summer-green	rosetteless	taproot-medium	0	0	0	0	0	0	0	0	1	0	0	0
951	Cannabis sativa	150	0	0	0	0	0	1	1	0	0	0	0	0	1	0	0	the	0	0	0	0	0	1	herb_mono	0	0	0	0	1	0	0	0	NA	NA	NA	NA	NA	NA	NA	NA	NA	NA	NA	NA	NA	NA	NA	NA
952	Capparis herbacea	NA	0	0	0	0	0	1	1	1	1	0	0	0	0	0	1	pha	1	0	0	0	0	0	shrub	0	1	0	0	0	0	0	0	med-was	summer-green	rosetteless	taproot-long	0	0	0	0	0	1	0	0	0	0	0	0
953	Capsella bursa-pastoris	30	0	0	0	1	1	1	1	1	1	0	0	0	1	0	0	the	0	0	0	0	0	1	herb_mono	0	0	0	0	1	0	0	0	holar	ephemeral	semi-rosette	taproot-medium	0	0	0	0	0	0	0	1	0	0	0	0
954	Capsella orientalis	20	0	0	0	1	1	1	0	0	0	0	0	0	1	0	0	the	0	0	0	0	0	1	herb_mono	0	0	0	0	1	0	0	0	NA	NA	NA	NA	NA	NA	NA	NA	NA	NA	NA	NA	NA	NA	NA	NA
955	Capsella rubella	30	0	0	0	1	1	1	1	1	0	0	0	0	1	0	0	the	0	0	0	0	0	1	herb_mono	0	0	0	0	1	0	0	0	NA	NA	NA	NA	NA	NA	NA	NA	NA	NA	NA	NA	NA	NA	NA	NA
956	Capsicum annuum	52.5	0	0	0	0	0	1	1	1	0	0	0	0	1	0	0	the	0	0	0	0	0	1	herb_mono	0	0	0	0	1	0	0	0	NA	NA	NA	NA	NA	NA	NA	NA	NA	NA	NA	NA	NA	NA	NA	NA
957	Caragana arborescens	350	0	0	0	0	0	1	0	0	0	0	0	0	0	0	1	pha	1	0	0	0	0	0	shrub	0	1	0	0	0	0	0	0	crim-adv	summer-green	semi-rosette	taproot-long	0	1	0	0	0	0	0	0	0	0	0	0
958	Caragana aurantiaca	55	0	0	0	1	1	0	0	0	0	0	0	0	0	0	1	pha	1	0	0	0	0	0	shrub	0	1	0	0	0	0	0	0	NA	NA	NA	NA	NA	NA	NA	NA	NA	NA	NA	NA	NA	NA	NA	NA
959	Caragana frutex	55	0	0	0	1	1	0	0	0	0	0	0	0	0	0	1	pha	1	0	0	0	0	0	shrub	0	1	0	0	0	0	0	0	euras-step	summer-green	semi-rosette	taproot-long	0	1	0	0	0	0	0	0	0	0	0	0
960	Caragana fruticosa	NA	NA	NA	NA	NA	NA	NA	NA	NA	NA	NA	NA	NA	0	0	1	pha	1	0	0	0	0	0	shrub	0	1	0	0	0	0	0	0	NA	NA	NA	NA	NA	NA	NA	NA	NA	NA	NA	NA	NA	NA	NA	NA
961	Caragana grandiflora	NA	NA	NA	NA	NA	NA	NA	NA	NA	NA	NA	NA	NA	0	0	1	pha	1	0	0	0	0	0	shrub	0	1	0	0	0	0	0	0	NA	NA	NA	NA	NA	NA	NA	NA	NA	NA	NA	NA	NA	NA	NA	NA
962	Caragana microphylla	NA	NA	NA	NA	NA	NA	NA	NA	NA	NA	NA	NA	NA	0	0	1	pha	1	0	0	0	0	0	shrub	0	1	0	0	0	0	0	0	NA	NA	NA	NA	NA	NA	NA	NA	NA	NA	NA	NA	NA	NA	NA	NA
963	Caragana mollis	100	0	0	0	1	1	0	0	0	0	0	0	0	0	0	1	pha	1	0	0	0	0	0	shrub	0	1	0	0	0	0	0	0	emed	summer-green	semi-rosette	taproot-long	0	1	0	0	0	0	0	0	0	0	0	0
964	Caragana pygmaea	NA	NA	NA	NA	NA	NA	NA	NA	NA	NA	NA	NA	NA	0	0	1	pha	1	0	0	0	0	0	shrub	0	1	0	0	0	0	0	0	NA	NA	NA	NA	NA	NA	NA	NA	NA	NA	NA	NA	NA	NA	NA	NA
965	Caragana scythica	25	0	0	0	1	1	0	0	0	0	0	0	0	0	0	1	pha (cha)	1	1	0	0	0	0	shrub (semishrub)	0	1	1	0	0	0	0	0	pont	summer-green	semi-rosette	taproot-long	0	0	1	0	0	0	0	0	0	0	0	0
966	Caragana spinosa	NA	NA	NA	NA	NA	NA	NA	NA	NA	NA	NA	NA	NA	0	0	1	pha	1	0	0	0	0	0	shrub	0	1	0	0	0	0	0	0	NA	NA	NA	NA	NA	NA	NA	NA	NA	NA	NA	NA	NA	NA	NA	NA
967	Cardamine amara	35	0	0	0	0	1	1	0	0	0	0	0	0	0	0	1	hem	0	0	1	0	0	0	herb_poli	0	0	0	1	0	0	0	0	NA	NA	NA	NA	NA	NA	NA	NA	NA	NA	NA	NA	NA	NA	NA	NA
968	Cardamine dentata	30	0	0	0	0	1	1	0	0	0	0	0	0	0	0	1	hem	0	0	1	0	0	0	herb_poli	0	0	0	1	0	0	0	0	NA	NA	NA	NA	NA	NA	NA	NA	NA	NA	NA	NA	NA	NA	NA	NA
969	Cardamine flexuosa	20	0	0	0	1	1	0	0	0	0	0	0	0	1	1	0	the (hem)	0	0	1	0	0	1	herb_mono	0	0	0	0	1	0	0	0	NA	NA	NA	NA	NA	NA	NA	NA	NA	NA	NA	NA	NA	NA	NA	NA
970	Cardamine graeca	12.5	0	0	0	1	1	0	0	0	0	0	0	0	1	1	0	the (hem)	0	0	1	0	0	1	herb_mono	0	0	0	0	1	0	0	0	emed	ephemeral	semi-rosette	taproot-medium	0	0	0	0	0	0	0	1	0	0	0	0
971	Cardamine hirsuta	17.5	0	0	0	1	1	0	0	0	0	0	0	0	1	1	0	the (hem)	0	0	1	0	0	1	herb_mono	0	0	0	0	1	0	0	0	eur-med-was	ephemeral	semi-rosette	taproot-short	0	0	0	0	0	0	0	1	0	0	0	0
972	Cardamine impatiens	45	0	0	0	0	1	1	0	0	0	0	0	0	1	1	0	the (hem)	0	0	1	0	0	1	herb_mono	0	0	0	0	1	0	0	0	pal	ephemeral	semi-rosette	taproot-medium	0	0	0	0	0	0	0	1	0	0	0	0
973	Cardamine majovskii	25	0	0	0	0	1	1	0	0	0	0	0	0	0	0	1	hem	0	0	1	0	0	0	herb_poli	0	0	0	1	0	0	0	0	NA	NA	NA	NA	NA	NA	NA	NA	NA	NA	NA	NA	NA	NA	NA	NA
974	Cardamine matthioli	25	0	0	0	0	1	1	0	0	0	0	0	0	0	0	1	hem	0	0	1	0	0	0	herb_poli	0	0	0	1	0	0	0	0	NA	NA	NA	NA	NA	NA	NA	NA	NA	NA	NA	NA	NA	NA	NA	NA
975	Cardamine opicii	40	0	0	0	0	1	1	1	0	0	0	0	0	0	0	1	hem	0	0	1	0	0	0	herb_poli	0	0	0	1	0	0	0	0	NA	NA	NA	NA	NA	NA	NA	NA	NA	NA	NA	NA	NA	NA	NA	NA
976	Cardamine parviflora	20	0	0	0	0	1	1	1	0	0	0	0	0	1	0	0	the	0	0	0	0	0	1	herb_mono	0	0	0	0	1	0	0	0	NA	NA	NA	NA	NA	NA	NA	NA	NA	NA	NA	NA	NA	NA	NA	NA
977	Cardamine pratensis	25	0	0	0	0	1	1	0	0	0	0	0	0	0	0	1	hem	0	0	1	0	0	0	herb_poli	0	0	0	1	0	0	0	0	NA	NA	NA	NA	NA	NA	NA	NA	NA	NA	NA	NA	NA	NA	NA	NA
978	Cardamine rivularis	12.5	0	0	0	0	0	1	1	0	0	0	0	0	0	0	1	hem	0	0	1	0	0	0	herb_poli	0	0	0	1	0	0	0	0	NA	NA	NA	NA	NA	NA	NA	NA	NA	NA	NA	NA	NA	NA	NA	NA
979	Cardamine tenera	32.5	0	0	1	1	0	0	0	0	0	0	0	0	0	0	1	hem	0	0	1	0	0	0	herb_poli	0	0	0	1	0	0	0	0	was	summer-winter-green	semi-rosette	fibrous-short	0	0	0	0	0	1	0	0	0	0	0	0
980	Cardamine trifolia	25	0	0	0	0	1	1	0	0	0	0	0	0	0	0	1	geo	0	0	0	1	0	0	herb_poli	0	0	0	1	0	0	0	0	NA	NA	NA	NA	NA	NA	NA	NA	NA	NA	NA	NA	NA	NA	NA	NA
981	Cardaminopsis arenosa	30	0	0	0	1	1	1	0	0	0	0	0	0	0	1	0	hem	0	0	1	0	0	0	herb_mono	0	0	0	0	1	0	0	0	NA	NA	NA	NA	NA	NA	NA	NA	NA	NA	NA	NA	NA	NA	NA	NA
982	Cardaminopsis halleri	27.5	0	0	0	0	1	1	1	0	0	0	0	0	0	0	1	hem	0	0	1	0	0	0	herb_poli	0	0	0	1	0	0	0	0	NA	NA	NA	NA	NA	NA	NA	NA	NA	NA	NA	NA	NA	NA	NA	NA
983	Cardaminopsis multijuga	15	0	0	0	1	1	1	0	0	0	0	0	0	0	1	0	hem	0	0	1	0	0	0	herb_mono	0	0	0	0	1	0	0	0	NA	NA	NA	NA	NA	NA	NA	NA	NA	NA	NA	NA	NA	NA	NA	NA
984	Cardaminopsis neglecta	17.5	0	0	0	0	1	1	1	0	0	0	0	0	0	0	1	hem	0	0	1	0	0	0	herb_poli	0	0	0	1	0	0	0	0	NA	NA	NA	NA	NA	NA	NA	NA	NA	NA	NA	NA	NA	NA	NA	NA
985	Cardaminopsis ovirensis	15	0	0	0	1	1	1	0	0	0	0	0	0	NA	NA	NA	hem	0	0	1	0	0	0	herb_poli	0	0	0	1	0	0	0	0	NA	NA	NA	NA	NA	NA	NA	NA	NA	NA	NA	NA	NA	NA	NA	NA
986	Cardaminopsis petraea	17.5	0	0	0	1	1	1	0	0	0	0	0	0	0	0	1	hem	0	0	1	0	0	0	herb_poli	0	0	0	1	0	0	0	0	NA	NA	NA	NA	NA	NA	NA	NA	NA	NA	NA	NA	NA	NA	NA	NA
987	Cardaminopsis petrogena	30	0	0	0	1	1	1	0	0	0	0	0	0	0	1	0	hem	0	0	1	0	0	0	herb_mono	0	0	0	0	1	0	0	0	NA	NA	NA	NA	NA	NA	NA	NA	NA	NA	NA	NA	NA	NA	NA	NA
988	Cardaria chalepensis	NA	NA	NA	NA	NA	NA	NA	NA	NA	NA	NA	NA	NA	0	0	1	hem (geo)	0	0	1	1	0	0	herb_poli	0	0	0	1	0	0	0	0	NA	NA	NA	NA	NA	NA	NA	NA	NA	NA	NA	NA	NA	NA	NA	NA
989	Cardaria draba	35	0	0	0	0	1	1	0	0	0	0	0	0	0	0	1	geo	0	0	0	1	0	0	herb_poli	0	0	0	1	0	0	0	0	med-was-euras-step	ephemeral	semi-rosette	taproot-long	0	0	0	0	0	1	0	0	0	0	0	0
990	Cardaria pubescens	NA	NA	NA	NA	NA	NA	NA	NA	NA	NA	NA	NA	NA	NA	NA	NA	hem	0	0	1	0	0	0	herb_poli	0	0	0	1	0	0	0	0	NA	NA	NA	NA	NA	NA	NA	NA	NA	NA	NA	NA	NA	NA	NA	NA
991	Carduus acanthoides	90	0	0	0	0	0	0	0	1	1	0	0	0	1	1	0	the (hem)	0	0	1	0	0	0	herb_mono	0	0	0	0	1	0	0	0	eur-med	summer-winter-green	semi-rosette	taproot-long	0	0	0	0	0	1	1	0	0	0	0	0
992	Carduus arabicus	40	0	0	0	0	1	1	1	0	0	0	0	0	1	1	0	the (hem)	0	0	1	0	0	1	herb_mono	0	0	0	0	1	0	0	0	NA	NA	NA	NA	NA	NA	NA	NA	NA	NA	NA	NA	NA	NA	NA	NA
993	Carduus cinereus	40	0	0	0	0	0	1	1	0	0	0	0	0	1	1	0	the (hem)	0	0	1	0	0	1	herb_mono	0	0	0	0	1	0	0	0	was-euras-step	ephemeral	semi-rosette	taproot-long	0	0	0	0	0	0	0	1	0	0	0	0
994	Carduus collinus	NA	NA	NA	NA	NA	NA	NA	NA	NA	NA	NA	NA	NA	NA	NA	NA	hem	0	0	1	0	0	0	herb_poli	0	0	0	1	0	0	0	0	NA	NA	NA	NA	NA	NA	NA	NA	NA	NA	NA	NA	NA	NA	NA	NA
995	Carduus crispus	125	0	0	0	0	0	0	1	1	1	0	0	0	0	1	0	hem	0	0	1	0	0	0	herb_mono	0	0	0	0	1	0	0	0	pal	summer-winter-green	semi-rosette	taproot-long	0	0	0	0	0	1	1	0	0	0	0	0
996	Carduus glaucinus	65	0	0	0	0	0	0	1	1	0	0	0	0	0	0	1	hem	0	0	1	0	0	0	herb_poli	0	0	0	1	0	0	0	0	NA	NA	NA	NA	NA	NA	NA	NA	NA	NA	NA	NA	NA	NA	NA	NA
997	Carduus hamulosus	55	0	0	0	0	0	1	1	1	0	0	0	0	0	1	0	hem	0	0	1	0	0	0	herb_mono	0	0	0	0	1	0	0	0	med-euras-step	summer-winter-green	semi-rosette	taproot-long	0	0	0	0	0	1	1	0	0	0	0	0
998	Carduus kerneri	65	0	0	0	0	0	0	1	1	0	0	0	0	0	0	1	hem	0	0	1	0	0	0	herb_poli	0	0	0	1	0	0	0	0	NA	NA	NA	NA	NA	NA	NA	NA	NA	NA	NA	NA	NA	NA	NA	NA
999	Carduus nutans	65	0	0	0	0	0	1	1	1	1	0	0	0	0	1	0	hem	0	0	1	0	0	0	herb_mono	0	0	0	0	1	0	0	0	wpal	summer-winter-green	semi-rosette	taproot-long	0	0	0	0	0	0	1	0	0	0	0	0
1000	Carduus personata	150	0	0	0	0	0	0	1	1	0	0	0	0	0	0	1	hem	0	0	1	0	0	0	herb_poli	0	0	0	1	0	0	0	0	NA	NA	NA	NA	NA	NA	NA	NA	NA	NA	NA	NA	NA	NA	NA	NA
1001	Carduus pseudocollinus	75	0	0	0	0	0	1	1	1	0	0	0	0	0	1	0	hem	0	0	1	0	0	0	herb_mono	0	0	0	0	1	0	0	0	NA	NA	NA	NA	NA	NA	NA	NA	NA	NA	NA	NA	NA	NA	NA	NA
1002	Carduus pycnocephalus	85	0	0	0	0	1	1	1	1	0	0	0	0	1	1	0	the (hem)	0	0	1	0	0	1	herb_mono	0	0	0	0	1	0	0	0	NA	NA	NA	NA	NA	NA	NA	NA	NA	NA	NA	NA	NA	NA	NA	NA
1003	Carduus pycnocephalus subsp. albidus	NA	NA	NA	NA	NA	NA	NA	NA	NA	NA	NA	NA	NA	1	0	0	the	0	0	0	0	0	1	herb_mono	0	0	0	0	1	0	0	0	was-euras-step	summer-green	semi-rosette	taproot-long	0	0	0	0	0	0	0	1	0	0	0	0
1004	Carduus stenocephalus	NA	NA	NA	NA	NA	NA	NA	NA	NA	NA	NA	NA	NA	NA	NA	NA	hem	0	0	1	0	0	0	herb_poli	0	0	0	1	0	0	0	0	NA	NA	NA	NA	NA	NA	NA	NA	NA	NA	NA	NA	NA	NA	NA	NA
1005	Carduus tauricus	32.5	0	0	0	0	0	1	1	1	0	0	0	0	0	1	1	hem	0	0	1	0	0	0	herb_mono	0	0	0	0	1	0	0	0	NA	NA	NA	NA	NA	NA	NA	NA	NA	NA	NA	NA	NA	NA	NA	NA
1006	Carduus thoermeri	65	0	0	0	0	0	1	1	1	1	0	0	0	0	1	0	hem	0	0	1	0	0	0	herb_mono	0	0	0	0	1	0	0	0	pal	summer-winter-green	semi-rosette	taproot-long	0	0	0	0	0	0	1	0	0	0	0	0
1007	Carduus tortuosus	55	0	0	0	0	0	1	1	1	0	0	0	0	0	1	0	hem	0	0	1	0	0	0	herb_mono	0	0	0	0	1	0	0	0	NA	NA	NA	NA	NA	NA	NA	NA	NA	NA	NA	NA	NA	NA	NA	NA
1008	Carduus uncinatus	52.5	0	0	0	0	1	1	0	0	0	0	0	0	0	1	0	hem	0	0	1	0	0	0	herb_mono	0	0	0	0	1	0	0	0	was-euras-step	summer-winter-green	semi-rosette	taproot-long	0	0	0	0	0	0	1	0	0	0	0	0
1009	Carex acuta	95	0	0	0	0	1	1	0	0	0	0	0	0	0	0	1	hem (geo)	0	0	1	1	0	0	herb_poli	0	0	0	1	0	0	0	0	NA	NA	NA	NA	NA	NA	NA	NA	NA	NA	NA	NA	NA	NA	NA	NA
1010	Carex acutiformis	85	0	0	0	0	1	1	0	0	0	0	0	0	0	0	1	hem (geo)	0	0	1	1	0	0	herb_poli	0	0	0	1	0	0	0	0	spal	evergreen	semi-rosette	fibrous-long	0	0	0	0	0	1	0	0	0	0	0	0
1011	Carex alba	15	0	0	0	0	1	0	0	0	0	0	0	0	0	0	1	hem (geo)	0	0	1	1	0	0	herb_poli	0	0	0	1	0	0	0	0	NA	NA	NA	NA	NA	NA	NA	NA	NA	NA	NA	NA	NA	NA	NA	NA
1012	Carex appropinquata	75	0	0	0	0	1	1	0	0	0	0	0	0	0	0	1	hem	0	0	1	0	0	0	herb_poli	0	0	0	1	0	0	0	0	NA	NA	NA	NA	NA	NA	NA	NA	NA	NA	NA	NA	NA	NA	NA	NA
1013	Carex aterrima	22.5	0	0	0	0	0	1	1	0	0	0	0	0	0	0	1	hem	0	0	1	0	0	0	herb_poli	0	0	0	1	0	0	0	0	NA	NA	NA	NA	NA	NA	NA	NA	NA	NA	NA	NA	NA	NA	NA	NA
1014	Carex atherodes	70	0	0	0	0	1	1	0	0	0	0	0	0	0	0	1	hem	0	0	1	0	0	0	herb_poli	0	0	0	1	0	0	0	0	NA	NA	NA	NA	NA	NA	NA	NA	NA	NA	NA	NA	NA	NA	NA	NA
1015	Carex atrata	22.5	0	0	0	0	0	1	1	0	0	0	0	0	0	0	1	hem	0	0	1	0	0	0	herb_poli	0	0	0	1	0	0	0	0	NA	NA	NA	NA	NA	NA	NA	NA	NA	NA	NA	NA	NA	NA	NA	NA
1016	Carex atrofusca	NA	NA	NA	NA	NA	NA	NA	NA	NA	NA	NA	NA	NA	0	0	1	hem	0	0	1	0	0	0	herb_poli	0	0	0	1	0	0	0	0	NA	NA	NA	NA	NA	NA	NA	NA	NA	NA	NA	NA	NA	NA	NA	NA
1017	Carex bicolor	12.5	0	0	0	0	0	1	1	0	0	0	0	0	0	0	1	hem	0	0	1	0	0	0	herb_poli	0	0	0	1	0	0	0	0	NA	NA	NA	NA	NA	NA	NA	NA	NA	NA	NA	NA	NA	NA	NA	NA
1018	Carex bigelowii	20	0	0	0	0	1	1	0	0	0	0	0	0	0	0	1	hem (geo)	0	0	1	1	0	0	herb_poli	0	0	0	1	0	0	0	0	NA	NA	NA	NA	NA	NA	NA	NA	NA	NA	NA	NA	NA	NA	NA	NA
1019	Carex bohemica	22.5	0	0	0	0	0	1	1	0	0	0	0	0	0	1	1	hem	0	0	1	0	0	0	herb_poli	0	0	0	1	0	0	0	0	NA	NA	NA	NA	NA	NA	NA	NA	NA	NA	NA	NA	NA	NA	NA	NA
1020	Carex brevicollis	35	0	0	0	1	1	0	0	0	0	0	0	0	0	0	1	hem	0	0	1	0	0	0	herb_poli	0	0	0	1	0	0	0	0	NA	NA	NA	NA	NA	NA	NA	NA	NA	NA	NA	NA	NA	NA	NA	NA
1021	Carex brizoides	45	0	0	0	1	1	0	0	0	0	0	0	0	0	0	1	hem (geo)	0	0	1	1	0	0	herb_poli	0	0	0	1	0	0	0	0	NA	NA	NA	NA	NA	NA	NA	NA	NA	NA	NA	NA	NA	NA	NA	NA
1022	Carex brunnescens	NA	NA	NA	NA	NA	NA	NA	NA	NA	NA	NA	NA	NA	0	0	1	hem	0	0	1	0	0	0	herb_poli	0	0	0	1	0	0	0	0	NA	NA	NA	NA	NA	NA	NA	NA	NA	NA	NA	NA	NA	NA	NA	NA
1023	Carex buekii	72.5	0	0	0	0	1	1	0	0	0	0	0	0	0	0	1	hem (geo)	0	0	1	1	0	0	herb_poli	0	0	0	1	0	0	0	0	NA	NA	NA	NA	NA	NA	NA	NA	NA	NA	NA	NA	NA	NA	NA	NA
1024	Carex buxbaumii	50	0	0	0	0	1	1	0	0	0	0	0	0	0	0	1	hem (geo)	0	0	1	1	0	0	herb_poli	0	0	0	1	0	0	0	0	NA	NA	NA	NA	NA	NA	NA	NA	NA	NA	NA	NA	NA	NA	NA	NA
1025	Carex capillaris	19	0	0	0	0	1	1	0	0	0	0	0	0	0	0	1	hem	0	0	1	0	0	0	herb_poli	0	0	0	1	0	0	0	0	NA	NA	NA	NA	NA	NA	NA	NA	NA	NA	NA	NA	NA	NA	NA	NA
1026	Carex caryophyllea	22.5	0	0	0	1	1	0	0	0	0	0	0	0	0	0	1	hem (geo)	0	0	1	1	0	0	herb_poli	0	0	0	1	0	0	0	0	wpal	evergreen	rosette	fibrous-medium	0	0	0	0	0	1	0	0	0	0	0	0
1027	Carex cespitosa	37.5	0	0	0	1	1	0	0	0	0	0	0	0	0	0	1	hem	0	0	1	0	0	0	herb_poli	0	0	0	1	0	0	0	0	NA	NA	NA	NA	NA	NA	NA	NA	NA	NA	NA	NA	NA	NA	NA	NA
1028	Carex chordorrhiza	12.5	0	0	0	0	1	1	0	0	0	0	0	0	0	0	1	hem (geo)	0	0	1	1	0	0	herb_poli	0	0	0	1	0	0	0	0	NA	NA	NA	NA	NA	NA	NA	NA	NA	NA	NA	NA	NA	NA	NA	NA
1029	Carex cinerea	35	0	0	0	0	1	1	0	0	0	0	0	0	0	0	1	hem	0	0	1	0	0	0	herb_poli	0	0	0	1	0	0	0	0	NA	NA	NA	NA	NA	NA	NA	NA	NA	NA	NA	NA	NA	NA	NA	NA
1030	Carex curvula	20	0	0	0	0	0	1	1	0	0	0	0	0	0	0	1	hem	0	0	1	0	0	0	herb_poli	0	0	0	1	0	0	0	0	NA	NA	NA	NA	NA	NA	NA	NA	NA	NA	NA	NA	NA	NA	NA	NA
1031	Carex cuspidata	55	0	0	0	0	1	0	0	0	0	0	0	0	0	0	1	hem (geo)	0	0	1	1	0	0	herb_poli	0	0	0	1	0	0	0	0	med-was	evergreen	rosette	fibrous-long	0	0	0	0	0	1	0	0	0	0	0	0
1032	Carex davalliana	25	0	0	0	0	1	1	0	0	0	0	0	0	0	0	1	hem	0	0	1	0	0	0	herb_poli	0	0	0	1	0	0	0	0	NA	NA	NA	NA	NA	NA	NA	NA	NA	NA	NA	NA	NA	NA	NA	NA
1033	Carex demissa	NA	NA	NA	NA	NA	NA	NA	NA	NA	NA	NA	NA	NA	0	0	1	hem	0	0	1	0	0	0	herb_poli	0	0	0	1	0	0	0	0	NA	NA	NA	NA	NA	NA	NA	NA	NA	NA	NA	NA	NA	NA	NA	NA
1034	Carex depauperata	50	0	0	0	1	0	0	0	0	0	0	0	0	0	0	1	hem	0	0	1	0	0	0	herb_poli	0	0	0	1	0	0	0	0	eur-med	evergreen	semi-rosette	fibrous-long	0	0	0	0	0	1	0	0	0	0	0	0
1035	Carex diandra	60	0	0	0	0	1	1	0	0	0	0	0	0	0	0	1	hem (geo)	0	0	1	1	0	0	herb_poli	0	0	0	1	0	0	0	0	NA	NA	NA	NA	NA	NA	NA	NA	NA	NA	NA	NA	NA	NA	NA	NA
1036	Carex digitata	20	0	0	0	0	1	0	0	0	0	0	0	0	0	0	1	hem	0	0	1	0	0	0	herb_poli	0	0	0	1	0	0	0	0	wpal	evergreen	rosette	fibrous-long	0	0	0	0	0	1	0	0	0	0	0	0
1037	Carex diluta	35	0	0	0	0	1	0	0	0	0	0	0	0	0	0	1	hem	0	0	1	0	0	0	herb_poli	0	0	0	1	0	0	0	0	euras-step	evergreen	semi-rosette	fibrous-long	0	0	0	0	0	1	0	0	0	0	0	0
1038	Carex dioica	19	0	0	0	0	1	1	0	0	0	0	0	0	0	0	1	hem (geo)	0	0	1	1	0	0	herb_poli	0	0	0	1	0	0	0	0	NA	NA	NA	NA	NA	NA	NA	NA	NA	NA	NA	NA	NA	NA	NA	NA
1039	Carex distans	50	0	0	0	0	1	1	0	0	0	0	0	0	0	0	1	hem	0	0	1	0	0	0	herb_poli	0	0	0	1	0	0	0	0	eur-med	evergreen	rosette	fibrous-long	0	0	0	0	0	1	0	0	0	0	0	0
1040	Carex disticha	85	0	0	0	0	1	1	0	0	0	0	0	0	0	0	1	hem (geo)	0	0	1	1	0	0	herb_poli	0	0	0	1	0	0	0	0	pal	evergreen	rosette	fibrous-long	0	0	0	0	0	1	0	0	0	0	0	0
1041	Carex divisa	35	0	0	0	1	1	1	0	0	0	0	0	0	0	0	1	hem (geo)	0	0	1	1	0	0	herb_poli	0	0	0	1	0	0	0	0	eur-med-was	evergreen	rosette	fibrous-long	0	0	0	0	0	1	0	0	0	0	0	0
1042	Carex divulsa	40	0	0	0	0	1	1	0	0	0	0	0	0	0	0	1	hem	0	0	1	0	0	0	herb_poli	0	0	0	1	0	0	0	0	eur-med-was	evergreen	rosette	fibrous-long	0	0	0	0	0	1	0	0	0	0	0	0
1043	Carex echinata	27.5	0	0	0	0	1	1	0	0	0	0	0	0	0	0	1	hem	0	0	1	0	0	0	herb_poli	0	0	0	1	0	0	0	0	NA	NA	NA	NA	NA	NA	NA	NA	NA	NA	NA	NA	NA	NA	NA	NA
1044	Carex elata	85	0	0	0	1	1	0	0	0	0	0	0	0	0	0	1	hem	0	0	1	0	0	0	herb_poli	0	0	0	1	0	0	0	0	NA	NA	NA	NA	NA	NA	NA	NA	NA	NA	NA	NA	NA	NA	NA	NA
1045	Carex elongata	55	0	0	0	0	1	1	0	0	0	0	0	0	0	0	1	hem	0	0	1	0	0	0	herb_poli	0	0	0	1	0	0	0	0	NA	NA	NA	NA	NA	NA	NA	NA	NA	NA	NA	NA	NA	NA	NA	NA
1046	Carex ericetorum	22.5	0	0	0	1	1	0	0	0	0	0	0	0	0	0	1	hem (geo)	0	0	1	1	0	0	herb_poli	0	0	0	1	0	0	0	0	NA	NA	NA	NA	NA	NA	NA	NA	NA	NA	NA	NA	NA	NA	NA	NA
1047	Carex extensa	30	0	0	0	0	1	0	0	0	0	0	0	0	0	0	1	hem	0	0	1	0	0	0	herb_poli	0	0	0	1	0	0	0	0	eur-med	evergreen	semi-rosette	fibrous-medium	0	0	0	0	0	1	0	0	0	0	0	0
1048	Carex ferruginea	NA	NA	NA	NA	NA	NA	NA	NA	NA	NA	NA	NA	NA	0	0	1	hem (geo)	0	0	1	1	0	0	herb_poli	0	0	0	1	0	0	0	0	NA	NA	NA	NA	NA	NA	NA	NA	NA	NA	NA	NA	NA	NA	NA	NA
1049	Carex firma	NA	NA	NA	NA	NA	NA	NA	NA	NA	NA	NA	NA	NA	0	0	1	hem	0	0	1	0	0	0	herb_poli	0	0	0	1	0	0	0	0	NA	NA	NA	NA	NA	NA	NA	NA	NA	NA	NA	NA	NA	NA	NA	NA
1050	Carex flacca	35	0	0	0	0	1	1	0	0	0	0	0	0	0	0	1	hem (geo)	0	0	1	1	0	0	herb_poli	0	0	0	1	0	0	0	0	eur	evergreen	rosette	fibrous-long	0	0	0	0	0	1	0	0	0	0	0	0
1051	Carex flava	32.5	0	0	0	0	1	1	0	0	0	0	0	0	0	0	1	hem	0	0	1	0	0	0	herb_poli	0	0	0	1	0	0	0	0	eur	evergreen	semi-rosette	fibrous-medium	0	0	0	0	0	1	0	0	0	0	0	0
1052	Carex fuliginosa	17.5	0	0	0	0	0	1	0	0	0	0	0	0	0	0	1	hem	0	0	1	0	0	0	herb_poli	0	0	0	1	0	0	0	0	NA	NA	NA	NA	NA	NA	NA	NA	NA	NA	NA	NA	NA	NA	NA	NA
1053	Carex globularis	35	0	0	0	0	1	1	0	0	0	0	0	0	0	0	1	hem (geo)	0	0	1	1	0	0	herb_poli	0	0	0	1	0	0	0	0	NA	NA	NA	NA	NA	NA	NA	NA	NA	NA	NA	NA	NA	NA	NA	NA
1054	Carex guestphalica	55	0	0	0	0	1	1	0	0	0	0	0	0	0	0	1	hem	0	0	1	0	0	0	herb_poli	0	0	0	1	0	0	0	0	eur-med-was	summer-green	rosette	fibrous-long	0	0	0	0	0	1	0	0	0	0	0	0
1055	Carex halleriana	25	0	0	1	1	1	0	0	0	0	0	0	0	0	0	1	hem	0	0	1	0	0	0	herb_poli	0	0	0	1	0	0	0	0	med-was	evergreen	rosette	fibrous-long	0	0	0	0	0	1	0	0	0	0	0	0
1056	Carex hartmaniorum	55	0	0	0	1	1	1	0	0	0	0	0	0	0	0	1	hem (geo)	0	0	1	1	0	0	herb_poli	0	0	0	1	0	0	0	0	NA	NA	NA	NA	NA	NA	NA	NA	NA	NA	NA	NA	NA	NA	NA	NA
1057	Carex heleonastes	22.5	0	0	0	0	1	1	0	0	0	0	0	0	0	0	1	hem	0	0	1	0	0	0	herb_poli	0	0	0	1	0	0	0	0	NA	NA	NA	NA	NA	NA	NA	NA	NA	NA	NA	NA	NA	NA	NA	NA
1058	Carex hirta	40	0	0	0	0	1	1	0	0	0	0	0	0	0	0	1	hem (geo)	0	0	1	1	0	0	herb_poli	0	0	0	1	0	0	0	0	eur-med	summer-green	semi-rosette	fibrous-long	0	0	0	0	0	1	0	0	0	0	0	0
1059	Carex hordeistichos	25	0	0	0	0	1	0	0	0	0	0	0	0	0	0	1	hem	0	0	1	0	0	0	herb_poli	0	0	0	1	0	0	0	0	eur-med	summer-green	semi-rosette	fibrous-long	0	0	0	0	0	1	0	0	0	0	0	0
1060	Carex hostiana	37.5	0	0	0	0	1	0	0	0	0	0	0	0	0	0	1	hem (geo)	0	0	1	1	0	0	herb_poli	0	0	0	1	0	0	0	0	NA	NA	NA	NA	NA	NA	NA	NA	NA	NA	NA	NA	NA	NA	NA	NA
1061	Carex humilis	10	0	0	0	1	1	0	0	0	0	0	0	0	0	0	1	hem	0	0	1	0	0	0	herb_poli	0	0	0	1	0	0	0	0	pont-kaz	evergreen	rosette	fibrous-long	0	0	0	0	0	1	0	0	0	0	0	0
1062	Carex juncella	50	0	0	0	0	1	1	0	0	0	0	0	0	0	0	1	hem (geo)	0	0	1	1	0	0	herb_poli	0	0	0	1	0	0	0	0	NA	NA	NA	NA	NA	NA	NA	NA	NA	NA	NA	NA	NA	NA	NA	NA
1063	Carex lachenalii	40	0	0	0	0	1	1	1	0	0	0	0	0	0	0	1	hem	0	0	1	0	0	0	herb_poli	0	0	0	1	0	0	0	0	NA	NA	NA	NA	NA	NA	NA	NA	NA	NA	NA	NA	NA	NA	NA	NA
1064	Carex lasiocarpa	65	0	0	0	0	1	1	0	0	0	0	0	0	0	0	1	hem (geo)	0	0	1	1	0	0	herb_poli	0	0	0	1	0	0	0	0	holar	evergreen	rosette	fibrous-medium	0	0	0	0	0	1	0	0	0	0	0	0
1065	Carex lepidocarpa	32.5	0	0	0	0	1	1	0	0	0	0	0	0	0	0	1	hem	0	0	1	0	0	0	herb_poli	0	0	0	1	0	0	0	0	NA	NA	NA	NA	NA	NA	NA	NA	NA	NA	NA	NA	NA	NA	NA	NA
1066	Carex ligerica	35	0	0	0	1	1	0	0	0	0	0	0	0	0	0	1	hem (geo)	0	0	1	1	0	0	herb_poli	0	0	0	1	0	0	0	0	pont-kaz	summer-winter-green	rosette	fibrous-medium	0	0	0	0	0	1	0	0	0	0	0	0
1067	Carex limosa	35	0	0	0	0	1	1	0	0	0	0	0	0	0	0	1	hem (geo)	0	0	1	1	0	0	herb_poli	0	0	0	1	0	0	0	0	NA	NA	NA	NA	NA	NA	NA	NA	NA	NA	NA	NA	NA	NA	NA	NA
1068	Carex liparocarpos	14	0	0	0	1	1	0	0	0	0	0	0	0	0	0	1	hem (geo)	0	0	1	1	0	0	herb_poli	0	0	0	1	0	0	0	0	eur-med	evergreen	rosette	fibrous-medium	0	0	0	0	0	1	0	0	0	0	0	0
1069	Carex loliacea	NA	NA	NA	NA	NA	NA	NA	NA	NA	NA	NA	NA	NA	0	0	1	hem (geo)	0	0	1	1	0	0	herb_poli	0	0	0	1	0	0	0	0	NA	NA	NA	NA	NA	NA	NA	NA	NA	NA	NA	NA	NA	NA	NA	NA
1070	Carex melanostachya	37.5	0	0	0	0	1	0	0	0	0	0	0	0	0	0	1	hem (geo)	0	0	1	1	0	0	herb_poli	0	0	0	1	0	0	0	0	eur-med-was	evergreen	semi-rosette	fibrous-long	0	0	0	0	0	1	0	0	0	0	0	0
1071	Carex michelii	30	0	0	0	1	1	0	0	0	0	0	0	0	0	0	1	hem (geo)	0	0	1	1	0	0	herb_poli	0	0	0	1	0	0	0	0	eur	evergreen	semi-rosette	fibrous-medium	0	0	0	0	0	1	0	0	0	0	0	0
1072	Carex montana	20	0	0	0	1	1	0	0	0	0	0	0	0	0	0	1	hem	0	0	1	0	0	0	herb_poli	0	0	0	1	0	0	0	0	NA	NA	NA	NA	NA	NA	NA	NA	NA	NA	NA	NA	NA	NA	NA	NA
1073	Carex muricata	40	0	0	0	0	1	1	0	0	0	0	0	0	0	0	1	hem	0	0	1	0	0	0	herb_poli	0	0	0	1	0	0	0	0	holar	evergreen	semi-rosette	fibrous-medium	0	0	0	0	0	1	0	0	0	0	0	0
1074	Carex nigra	30	0	0	0	0	1	1	0	0	0	0	0	0	0	0	1	hem (geo)	0	0	1	1	0	0	herb_poli	0	0	0	1	0	0	0	0	holar	evergreen	semi-rosette	fibrous-long	0	0	0	0	0	1	0	0	0	0	0	0
1075	Carex obtusata	10	0	0	0	0	1	1	0	0	0	0	0	0	0	0	1	hem (geo)	0	0	1	1	0	0	herb_poli	0	0	0	1	0	0	0	0	NA	NA	NA	NA	NA	NA	NA	NA	NA	NA	NA	NA	NA	NA	NA	NA
1076	Carex omskiana	NA	NA	NA	NA	NA	NA	NA	NA	NA	NA	NA	NA	NA	0	0	1	hem	0	0	1	0	0	0	herb_poli	0	0	0	1	0	0	0	0	NA	NA	NA	NA	NA	NA	NA	NA	NA	NA	NA	NA	NA	NA	NA	NA
1077	Carex ornithopoda	12.5	0	0	0	0	1	0	0	0	0	0	0	0	0	0	1	hem	0	0	1	0	0	0	herb_poli	0	0	0	1	0	0	0	0	NA	NA	NA	NA	NA	NA	NA	NA	NA	NA	NA	NA	NA	NA	NA	NA
1078	Carex otrubae	55	0	0	0	0	1	1	0	0	0	0	0	0	0	0	1	hem	0	0	1	0	0	0	herb_poli	0	0	0	1	0	0	0	0	eur-med-was	evergreen	rosette	fibrous-medium	0	0	0	0	0	1	0	0	0	0	0	0
1079	Carex ovalis	NA	NA	NA	NA	NA	NA	NA	NA	NA	NA	NA	NA	NA	0	0	1	hem	0	0	1	0	0	0	herb_poli	0	0	0	1	0	0	0	0	NA	NA	NA	NA	NA	NA	NA	NA	NA	NA	NA	NA	NA	NA	NA	NA
1080	Carex pallescens	30	0	0	0	0	1	1	0	0	0	0	0	0	0	0	1	hem	0	0	1	0	0	0	herb_poli	0	0	0	1	0	0	0	0	pal	summer-green	rosette	fibrous-medium	0	0	0	0	0	1	0	0	0	0	0	0
1081	Carex panicea	25	0	0	0	0	1	0	0	0	0	0	0	0	0	0	1	hem (geo)	0	0	1	1	0	0	herb_poli	0	0	0	1	0	0	0	0	spal	evergreen	rosette	fibrous-medium	0	0	0	0	0	1	0	0	0	0	0	0
1082	Carex paniculata	70	0	0	0	0	1	1	0	0	0	0	0	0	0	0	1	hem	0	0	1	0	0	0	herb_poli	0	0	0	1	0	0	0	0	NA	NA	NA	NA	NA	NA	NA	NA	NA	NA	NA	NA	NA	NA	NA	NA
1083	Carex pauciflora	15	0	0	0	0	0	1	1	0	0	0	0	0	0	0	1	hem (geo)	0	0	1	1	0	0	herb_poli	0	0	0	1	0	0	0	0	NA	NA	NA	NA	NA	NA	NA	NA	NA	NA	NA	NA	NA	NA	NA	NA
1084	Carex paupercula	NA	NA	NA	NA	NA	NA	NA	NA	NA	NA	NA	NA	NA	0	0	1	hem (geo)	0	0	1	1	0	0	herb_poli	0	0	0	1	0	0	0	0	NA	NA	NA	NA	NA	NA	NA	NA	NA	NA	NA	NA	NA	NA	NA	NA
1085	Carex pediformis	17.5	0	0	0	1	1	0	0	0	0	0	0	0	0	0	1	hem	0	0	1	0	0	0	herb_poli	0	0	0	1	0	0	0	0	NA	NA	NA	NA	NA	NA	NA	NA	NA	NA	NA	NA	NA	NA	NA	NA
1086	Carex pendula	105	0	0	0	1	1	0	0	0	0	0	0	0	0	0	1	hem	0	0	1	0	0	0	herb_poli	0	0	0	1	0	0	0	0	eur-med	evergreen	semi-rosette	fibrous-long	0	0	0	0	0	1	0	0	0	0	0	0
1087	Carex pilosa	35	0	0	0	1	1	0	0	0	0	0	0	0	0	0	1	hem (geo)	0	0	1	1	0	0	herb_poli	0	0	0	1	0	0	0	0	NA	NA	NA	NA	NA	NA	NA	NA	NA	NA	NA	NA	NA	NA	NA	NA
1088	Carex pilulifera	25	0	0	0	0	1	0	0	0	0	0	0	0	0	0	1	hem	0	0	1	0	0	0	herb_poli	0	0	0	1	0	0	0	0	NA	NA	NA	NA	NA	NA	NA	NA	NA	NA	NA	NA	NA	NA	NA	NA
1089	Carex praecox	22.5	0	0	0	1	1	0	0	0	0	0	0	0	0	0	1	hem (geo)	0	0	1	1	0	0	herb_poli	0	0	0	1	0	0	0	0	pal	evergreen	rosette	fibrous-medium	0	0	0	0	0	1	0	0	0	0	0	0
1090	Carex pseudocyperus	75	0	0	0	0	1	1	0	0	0	0	0	0	0	0	1	hem	0	0	1	0	0	0	herb_poli	0	0	0	1	0	0	0	0	holar	evergreen	semi-rosette	fibrous-long	0	0	0	0	0	1	0	0	0	0	0	0
1091	Carex remota	45	0	0	0	0	1	1	0	0	0	0	0	0	0	0	1	hem	0	0	1	0	0	0	herb_poli	0	0	0	1	0	0	0	0	eur-med	evergreen	semi-rosette	fibrous-long	0	0	0	0	0	1	0	0	0	0	0	0
1092	Carex rhizina	32.5	0	0	0	0	1	1	0	0	0	0	0	0	0	0	1	hem	0	0	1	0	0	0	herb_poli	0	0	0	1	0	0	0	0	NA	NA	NA	NA	NA	NA	NA	NA	NA	NA	NA	NA	NA	NA	NA	NA
1093	Carex riparia	105	0	0	0	0	1	1	0	0	0	0	0	0	0	0	1	hem (geo)	0	0	1	1	0	0	herb_poli	0	0	0	1	0	0	0	0	wpal	evergreen	semi-rosette	fibrous-long	0	0	0	0	0	1	0	0	0	0	0	0
1094	Carex rostrata	65	0	0	0	0	1	1	0	0	0	0	0	0	0	0	1	hem (geo)	0	0	1	1	0	0	herb_poli	0	0	0	1	0	0	0	0	NA	NA	NA	NA	NA	NA	NA	NA	NA	NA	NA	NA	NA	NA	NA	NA
1095	Carex rupestris	10	0	0	0	0	0	1	1	0	0	0	0	0	0	0	1	hem	0	0	1	0	0	0	herb_poli	0	0	0	1	0	0	0	0	NA	NA	NA	NA	NA	NA	NA	NA	NA	NA	NA	NA	NA	NA	NA	NA
1096	Carex schkuhrii	14	0	0	0	1	1	0	0	0	0	0	0	0	0	0	1	hem (geo)	0	0	1	1	0	0	herb_poli	0	0	0	1	0	0	0	0	was	evergreen	rosette	fibrous-medium	0	0	0	0	0	1	0	0	0	0	0	0
1097	Carex secalina	25	0	0	0	0	1	0	0	0	0	0	0	0	0	0	1	hem	0	0	1	0	0	0	herb_poli	0	0	0	1	0	0	0	0	NA	NA	NA	NA	NA	NA	NA	NA	NA	NA	NA	NA	NA	NA	NA	NA
1098	Carex sempervirens	30	0	0	0	0	1	1	0	0	0	0	0	0	0	0	1	hem	0	0	1	0	0	0	herb_poli	0	0	0	1	0	0	0	0	NA	NA	NA	NA	NA	NA	NA	NA	NA	NA	NA	NA	NA	NA	NA	NA
1099	Carex spicata	60	0	0	0	0	1	1	0	0	0	0	0	0	0	0	1	hem	0	0	1	0	0	0	herb_poli	0	0	0	1	0	0	0	0	wpal	evergreen	rosette	fibrous-long	0	0	0	0	0	1	0	0	0	0	0	0
1100	Carex stenophylla	17.5	0	0	0	1	1	0	0	0	0	0	0	0	0	0	1	hem (geo)	0	0	1	1	0	0	herb_poli	0	0	0	1	0	0	0	0	pont-kaz	evergreen	rosette	fibrous-medium	0	0	0	0	0	1	0	0	0	0	0	0
1101	Carex strigosa	NA	NA	NA	NA	NA	NA	NA	NA	NA	NA	NA	NA	NA	0	0	1	hem	0	0	1	0	0	0	herb_poli	0	0	0	1	0	0	0	0	NA	NA	NA	NA	NA	NA	NA	NA	NA	NA	NA	NA	NA	NA	NA	NA
1102	Carex supina	12.5	0	0	0	1	1	0	0	0	0	0	0	0	0	0	1	hem (geo)	0	0	1	1	0	0	herb_poli	0	0	0	1	0	0	0	0	pont-kaz	evergreen	rosette	fibrous-medium	0	0	0	0	0	1	0	0	0	0	0	0
1103	Carex sylvatica	55	0	0	0	0	1	1	0	0	0	0	0	0	0	0	1	hem	0	0	1	0	0	0	herb_poli	0	0	0	1	0	0	0	0	eur-med	summer-green	semi-rosette	fibrous-medium	0	0	0	0	0	1	0	0	0	0	0	0
1104	Carex tomentosa	25	0	0	0	0	1	0	0	0	0	0	0	0	0	0	1	hem (geo)	0	0	1	1	0	0	herb_poli	0	0	0	1	0	0	0	0	eur	summer-green	rosette	fibrous-medium	0	0	0	0	0	1	0	0	0	0	0	0
1105	Carex transsilvanica	17.5	0	0	0	1	1	0	0	0	0	0	0	0	0	0	1	hem	0	0	1	0	0	0	herb_poli	0	0	0	1	0	0	0	0	eur-med-was	evergreen	rosette	fibrous-medium	0	0	0	0	0	1	0	0	0	0	0	0
1106	Carex umbrosa	27.5	0	0	0	1	0	0	0	0	0	0	0	0	0	0	1	hem	0	0	1	0	0	0	herb_poli	0	0	0	1	0	0	0	0	NA	NA	NA	NA	NA	NA	NA	NA	NA	NA	NA	NA	NA	NA	NA	NA
1107	Carex vaginata	35	0	0	0	0	1	0	0	0	0	0	0	0	0	0	1	hem (geo)	0	0	1	1	0	0	herb_poli	0	0	0	1	0	0	0	0	NA	NA	NA	NA	NA	NA	NA	NA	NA	NA	NA	NA	NA	NA	NA	NA
1108	Carex vesicaria	65	0	0	0	0	1	1	0	0	0	0	0	0	0	0	1	hem (geo)	0	0	1	1	0	0	herb_poli	0	0	0	1	0	0	0	0	wpal	evergreen	semi-rosette	fibrous-long	0	0	0	0	0	1	0	0	0	0	0	0
1109	Carex viridula	12.5	0	0	0	0	1	1	0	0	0	0	0	0	0	0	1	hem	0	0	1	0	0	0	herb_poli	0	0	0	1	0	0	0	0	NA	NA	NA	NA	NA	NA	NA	NA	NA	NA	NA	NA	NA	NA	NA	NA
1110	Carex vulpina	75	0	0	0	0	1	1	0	0	0	0	0	0	0	0	1	hem	0	0	1	0	0	0	herb_poli	0	0	0	1	0	0	0	0	wpal	evergreen	semi-rosette	fibrous-long	0	0	0	0	0	1	0	0	0	0	0	0
1111	Carex vulpinoidea	NA	NA	NA	NA	NA	NA	NA	NA	NA	NA	NA	NA	NA	0	0	1	hem	0	0	1	0	0	0	herb_poli	0	0	0	1	0	0	0	0	NA	NA	NA	NA	NA	NA	NA	NA	NA	NA	NA	NA	NA	NA	NA	NA
1112	Carex x involuta	NA	NA	NA	NA	NA	NA	NA	NA	NA	NA	NA	NA	NA	0	0	1	hem	0	0	1	0	0	0	herb_poli	0	0	0	1	0	0	0	0	NA	NA	NA	NA	NA	NA	NA	NA	NA	NA	NA	NA	NA	NA	NA	NA
1113	Carlina acaulis	15.5	0	0	0	0	0	0	0	1	1	0	0	0	0	0	1	hem	0	0	1	0	0	0	herb_poli	0	0	0	1	0	0	0	0	NA	NA	NA	NA	NA	NA	NA	NA	NA	NA	NA	NA	NA	NA	NA	NA
1114	Carlina biebersteinii	75	0	0	0	0	0	0	1	1	1	0	0	0	0	1	0	hem	0	0	1	0	0	0	herb_mono	0	0	0	0	1	0	0	0	NA	NA	NA	NA	NA	NA	NA	NA	NA	NA	NA	NA	NA	NA	NA	NA
1115	Carlina cirsioides	27.5	0	0	0	0	0	0	0	1	1	0	0	0	0	0	1	hem	0	0	1	0	0	0	herb_poli	0	0	0	1	0	0	0	0	NA	NA	NA	NA	NA	NA	NA	NA	NA	NA	NA	NA	NA	NA	NA	NA
1116	Carlina intermedia	NA	NA	NA	NA	NA	NA	NA	NA	NA	NA	NA	NA	NA	0	1	0	hem	0	0	1	0	0	0	herb_mono	0	0	0	0	1	0	0	0	NA	NA	NA	NA	NA	NA	NA	NA	NA	NA	NA	NA	NA	NA	NA	NA
1117	Carlina onopordifolia	NA	0	0	0	0	0	0	0	1	1	0	0	0	0	0	1	hem	0	0	1	0	0	0	herb_poli	0	0	0	1	0	0	0	0	NA	NA	NA	NA	NA	NA	NA	NA	NA	NA	NA	NA	NA	NA	NA	NA
1118	Carlina taurica	30	0	0	0	0	0	0	1	1	0	0	0	0	0	1	0	hem	0	0	1	0	0	0	herb_mono	0	0	0	0	1	0	0	0	NA	NA	NA	NA	NA	NA	NA	NA	NA	NA	NA	NA	NA	NA	NA	NA
1119	Carlina vulgaris	50	0	0	0	0	0	1	1	1	1	0	0	0	0	1	0	hem	0	0	1	0	0	0	herb_mono	0	0	0	0	1	0	0	0	wpal	summer-winter-green	semi-rosette	taproot-long	0	0	0	0	0	0	1	0	0	0	0	0
1120	Caroxylon laricinum	45	0	0	0	0	0	0	1	1	1	0	0	0	0	0	1	cha	0	1	0	0	0	0	semishrub	0	0	1	0	0	0	0	0	was-euras-step	summer-winter-green	rosetteless	taproot-long	0	0	0	1	0	0	0	0	0	0	0	0
1121	Carpesium cernuum	37.5	0	0	0	0	0	0	1	1	1	0	0	0	0	0	1	hem	0	0	1	0	0	0	herb_poli	0	0	0	1	0	0	0	0	NA	NA	NA	NA	NA	NA	NA	NA	NA	NA	NA	NA	NA	NA	NA	NA
1122	Carpinus betulus	1100	0	0	1	1	0	0	0	0	0	0	0	0	0	0	1	pha	1	0	0	0	0	0	tree	1	0	0	0	0	0	0	0	eur-med	summer-green	rosetteless	taproot-long	1	0	0	0	0	0	0	0	0	0	0	0
1123	Carpinus orientalis	700	0	0	0	1	1	0	0	0	0	0	0	0	0	0	1	pha	1	0	0	0	0	0	tree	1	0	0	0	0	0	0	0	med-was	summer-green	rosetteless	taproot-long	1	1	0	0	0	0	0	0	0	0	0	0
1124	Carthamus glaucus	NA	NA	NA	NA	NA	NA	NA	NA	NA	NA	NA	NA	NA	1	0	0	the	0	0	0	0	0	1	herb_mono	0	0	0	0	1	0	0	0	was	summer-winter-green	semi-rosette	taproot-long	0	0	0	0	0	0	1	1	0	0	0	0
1125	Carthamus lanatus	NA	NA	NA	NA	NA	NA	NA	NA	NA	NA	NA	NA	NA	1	0	0	the	0	0	0	0	0	1	herb_mono	0	0	0	0	1	0	0	0	med-was	summer-winter-green	semi-rosette	taproot-long	0	0	0	0	0	0	1	1	0	0	0	0
1126	Carthamus tinctorius	NA	NA	NA	NA	NA	NA	NA	NA	NA	NA	NA	NA	NA	1	0	0	the	0	0	0	0	0	1	herb_mono	0	0	0	0	1	0	0	0	NA	NA	NA	NA	NA	NA	NA	NA	NA	NA	NA	NA	NA	NA	NA	NA
1127	Carum carvi	55	0	0	0	0	0	1	1	0	0	0	0	0	0	1	0	hem	0	0	1	0	0	0	herb_mono	0	0	0	0	1	0	0	0	pal	summer-green	semi-rosette	taproot-long	0	0	0	0	0	0	1	0	0	0	0	0
1128	Carya cordiformis	NA	NA	NA	NA	NA	NA	NA	NA	NA	NA	NA	NA	NA	0	0	1	pha	1	0	0	0	0	0	tree	1	0	0	0	0	0	0	0	NA	NA	NA	NA	NA	NA	NA	NA	NA	NA	NA	NA	NA	NA	NA	NA
1129	Carya glabra	NA	NA	NA	NA	NA	NA	NA	NA	NA	NA	NA	NA	NA	0	0	1	pha	1	0	0	0	0	0	tree	1	0	0	0	0	0	0	0	NA	NA	NA	NA	NA	NA	NA	NA	NA	NA	NA	NA	NA	NA	NA	NA
1130	Carya illinoinensis	1750	0	0	0	0	1	0	0	0	0	0	0	0	0	0	1	pha	1	0	0	0	0	0	tree	1	0	0	0	0	0	0	0	NA	NA	NA	NA	NA	NA	NA	NA	NA	NA	NA	NA	NA	NA	NA	NA
1131	Carya laciniosa	NA	NA	NA	NA	NA	NA	NA	NA	NA	NA	NA	NA	NA	0	0	1	pha	1	0	0	0	0	0	tree	1	0	0	0	0	0	0	0	NA	NA	NA	NA	NA	NA	NA	NA	NA	NA	NA	NA	NA	NA	NA	NA
1132	Carya ovata	1500	0	0	0	0	1	0	0	0	0	0	0	0	0	0	1	pha	1	0	0	0	0	0	tree	1	0	0	0	0	0	0	0	NA	NA	NA	NA	NA	NA	NA	NA	NA	NA	NA	NA	NA	NA	NA	NA
1133	Castanea dentata	NA	NA	NA	NA	NA	NA	NA	NA	NA	NA	NA	NA	NA	0	0	1	pha	1	0	0	0	0	0	tree	1	0	0	0	0	0	0	0	NA	NA	NA	NA	NA	NA	NA	NA	NA	NA	NA	NA	NA	NA	NA	NA
1134	Castanea sativa	NA	0	0	0	0	0	1	0	0	0	0	0	0	0	0	1	pha	1	0	0	0	0	0	tree	1	0	0	0	0	0	0	0	crim-adv	summer-green	rosetteless	taproot-long	1	0	0	0	0	0	0	0	0	0	0	0
1135	Catabrosa aquatica	45	0	0	0	0	0	1	1	0	0	0	0	0	0	0	1	hem	0	0	1	0	0	0	herb_poli	0	0	0	1	0	0	0	0	holar	summer-winter-green	semi-rosette	fibrous-medium	0	0	0	0	0	1	0	0	0	0	0	0
1136	Catalpa bignonioides	1500	0	0	0	0	0	1	1	0	0	0	0	0	0	0	1	pha	1	0	0	0	0	0	tree	1	0	0	0	0	0	0	0	NA	NA	NA	NA	NA	NA	NA	NA	NA	NA	NA	NA	NA	NA	NA	NA
1137	Catalpa bungei	NA	NA	NA	NA	NA	NA	NA	NA	NA	NA	NA	NA	NA	0	0	1	pha	1	0	0	0	0	0	tree	1	0	0	0	0	0	0	0	NA	NA	NA	NA	NA	NA	NA	NA	NA	NA	NA	NA	NA	NA	NA	NA
1138	Catalpa ovata	1000	0	0	0	0	1	0	0	0	0	0	0	0	0	0	1	pha	1	0	0	0	0	0	tree	1	0	0	0	0	0	0	0	NA	NA	NA	NA	NA	NA	NA	NA	NA	NA	NA	NA	NA	NA	NA	NA
1139	Catalpa speciosa	1500	0	0	0	0	0	1	1	0	0	0	0	0	0	0	1	pha	1	0	0	0	0	0	tree	1	0	0	0	0	0	0	0	NA	NA	NA	NA	NA	NA	NA	NA	NA	NA	NA	NA	NA	NA	NA	NA
1140	Caucalis bischoffii	30	0	0	0	0	0	1	1	0	0	0	0	0	1	0	0	the	0	0	0	0	0	1	herb_mono	0	0	0	0	1	0	0	0	NA	NA	NA	NA	NA	NA	NA	NA	NA	NA	NA	NA	NA	NA	NA	NA
1141	Caucalis platycarpos	25	0	0	0	0	0	1	1	0	0	0	0	0	1	1	0	the	0	0	0	0	0	1	herb_mono	0	0	0	0	1	0	0	0	eur-med-was	ephemeral	semi-rosette	taproot-medium	0	0	0	0	0	0	1	0	0	0	0	0
1142	Caulinia graminea	NA	NA	NA	NA	NA	NA	NA	NA	NA	NA	NA	NA	NA	1	0	0	hydr	0	0	0	0	1	0	herb_mono	0	0	0	0	1	0	0	0	NA	NA	NA	NA	NA	NA	NA	NA	NA	NA	NA	NA	NA	NA	NA	NA
1143	Caulinia minor	15	0	0	0	0	0	1	1	1	1	0	0	0	1	0	0	hydr	0	0	0	0	1	0	herb_mono	0	0	0	0	1	0	0	0	pal	summer-green	rosetteless	fibrous-short	0	0	0	0	0	0	0	0	1	0	1	0
1144	Ceanothus americanus	90	0	0	0	0	0	1	1	1	0	0	0	0	0	0	1	pha	1	0	0	0	0	0	shrub	0	1	0	0	0	0	0	0	NA	NA	NA	NA	NA	NA	NA	NA	NA	NA	NA	NA	NA	NA	NA	NA
1145	Ceanothus fendleri	NA	NA	NA	NA	NA	NA	NA	NA	NA	NA	NA	NA	NA	NA	NA	NA	pha	1	0	0	0	0	0	shrub	0	1	0	0	0	0	0	0	NA	NA	NA	NA	NA	NA	NA	NA	NA	NA	NA	NA	NA	NA	NA	NA
1146	Cedrus atlantica	3500	0	0	0	0	0	0	0	0	0	1	0	0	0	0	1	pha	1	0	0	0	0	0	tree	1	0	0	0	0	0	0	0	crim-adv	evergreen	semi-rosette	taproot-long	1	0	0	0	0	0	0	0	0	0	0	0
1147	Cedrus deodara	2500	0	0	0	0	0	0	0	0	0	1	1	0	0	0	1	pha	1	0	0	0	0	0	tree	1	0	0	0	0	0	0	0	NA	NA	NA	NA	NA	NA	NA	NA	NA	NA	NA	NA	NA	NA	NA	NA
1148	Cedrus libani	3000	0	0	0	0	0	0	0	0	0	1	0	0	0	0	1	pha	1	0	0	0	0	0	tree	1	0	0	0	0	0	0	0	NA	NA	NA	NA	NA	NA	NA	NA	NA	NA	NA	NA	NA	NA	NA	NA
1149	Celastrus scandens	NA	NA	NA	NA	NA	NA	NA	NA	NA	NA	NA	NA	NA	NA	NA	NA	pha	1	0	0	0	0	0	liana_woody	0	0	0	0	0	0	1	0	NA	NA	NA	NA	NA	NA	NA	NA	NA	NA	NA	NA	NA	NA	NA	NA
1150	Celosia cristata	25	0	0	0	0	0	0	1	1	1	0	0	0	1	0	0	the	0	0	0	0	0	1	herb_mono	0	0	0	0	1	0	0	0	NA	NA	NA	NA	NA	NA	NA	NA	NA	NA	NA	NA	NA	NA	NA	NA
1151	Celtis australis	750	0	0	0	0	1	0	0	0	0	0	0	0	0	0	1	pha	1	0	0	0	0	0	tree	1	0	0	0	0	0	0	0	crim-adv	summer-green	rosetteless	taproot-long	1	0	0	0	0	0	0	0	0	0	0	0
1152	Celtis caucasica	750	0	0	0	0	1	0	0	0	0	0	0	0	0	0	1	pha	1	0	0	0	0	0	tree	1	0	0	0	0	0	0	0	crim-adv	summer-green	rosetteless	taproot-long	1	0	0	0	0	0	0	0	0	0	0	0
1153	Celtis glabrata	300	0	0	1	1	0	0	0	0	0	0	0	0	0	0	1	pha	1	0	0	0	0	0	tree	1	0	0	0	0	0	0	0	crim-cau	summer-green	rosetteless	taproot-long	1	0	0	0	0	0	0	0	0	0	0	0
1154	Celtis occidentalis	150	0	0	0	0	1	0	0	0	0	0	0	0	0	0	1	pha	1	0	0	0	0	0	tree	1	0	0	0	0	0	0	0	NA	NA	NA	NA	NA	NA	NA	NA	NA	NA	NA	NA	NA	NA	NA	NA
1155	Cenchrus longispinus	40	0	0	0	0	0	1	1	0	0	0	0	0	1	0	0	the	0	0	0	0	0	1	herb_mono	0	0	0	0	1	0	0	0	crim-adv	ephemeral	semi-rosette	fibrous-short	0	0	0	0	0	0	0	1	0	0	0	0
1156	Cenolophium denudatum	75	0	0	0	0	0	1	1	1	0	0	0	0	0	0	1	hem	0	0	1	0	0	0	herb_poli	0	0	0	1	0	0	0	0	NA	NA	NA	NA	NA	NA	NA	NA	NA	NA	NA	NA	NA	NA	NA	NA
1157	Centaurea abbreviata	45	0	0	0	0	0	0	1	1	0	0	0	0	0	0	1	hem	0	0	1	0	0	0	herb_poli	0	0	0	1	0	0	0	0	crim-cau-anat	summer-green	semi-rosette	fibrous-long	0	0	0	0	0	1	0	0	0	0	0	0
1158	Centaurea adamii	62.5	0	0	0	0	0	0	1	1	1	0	0	0	1	1	0	hem (the)	0	0	1	0	0	1	herb_mono	0	0	0	0	1	0	0	0	pont	summer-winter-green	semi-rosette	taproot-long	0	0	0	0	0	0	1	0	0	0	0	0
1159	Centaurea adpressa	75	0	0	0	0	0	1	1	1	0	0	0	0	0	0	1	hem	0	0	1	0	0	0	herb_poli	0	0	0	1	0	0	0	0	pont-kaz	summer-green	semi-rosette	taproot-long	0	0	0	0	0	1	0	0	0	0	0	0
1160	Centaurea aemulans	45	0	0	0	0	0	0	1	1	1	0	0	0	0	1	0	hem	0	0	1	0	0	0	herb_mono	0	0	0	0	1	0	0	0	crim	summer-winter-green	semi-rosette	taproot-long	0	0	0	0	0	0	1	0	0	0	0	0
1161	Centaurea alutacea	70	0	0	0	0	0	1	1	0	0	0	0	0	0	0	1	hem	0	0	1	0	0	0	herb_poli	0	0	0	1	0	0	0	0	crim-cau	summer-green	semi-rosette	taproot-long	0	0	0	0	0	1	0	0	0	0	0	0
1162	Centaurea apiculata	80	0	0	0	0	0	1	1	1	0	0	0	0	0	0	1	hem	0	0	1	0	0	0	herb_poli	0	0	0	1	0	0	0	0	med-euras-step	summer-green	semi-rosette	taproot-long	0	0	0	0	0	1	0	0	0	0	0	0
1163	Centaurea appendicata	75	0	0	0	0	0	0	1	1	0	0	0	0	0	1	0	hem	0	0	1	0	0	0	herb_mono	0	0	0	0	1	0	0	0	NA	NA	NA	NA	NA	NA	NA	NA	NA	NA	NA	NA	NA	NA	NA	NA
1164	Centaurea arenaria	NA	NA	NA	NA	NA	NA	NA	NA	NA	NA	NA	NA	NA	0	0	1	hem	0	0	1	0	0	0	herb_poli	0	0	0	1	0	0	0	0	NA	NA	NA	NA	NA	NA	NA	NA	NA	NA	NA	NA	NA	NA	NA	NA
1165	Centaurea besseriana	32.5	0	0	0	0	0	1	1	1	0	0	0	0	0	1	0	hem	0	0	1	0	0	0	herb_mono	0	0	0	0	1	0	0	0	NA	NA	NA	NA	NA	NA	NA	NA	NA	NA	NA	NA	NA	NA	NA	NA
1166	Centaurea biebersteinii	47.5	0	0	0	0	0	0	1	1	0	0	0	0	0	1	0	hem	0	0	1	0	0	0	herb_mono	0	0	0	0	1	0	0	0	pont-kaz	summer-winter-green	semi-rosette	taproot-long	0	0	0	0	0	0	1	0	0	0	0	0
1167	Centaurea borysthenica	72.5	0	0	0	0	0	1	1	1	1	0	0	0	0	1	0	hem	0	0	1	0	0	0	herb_mono	0	0	0	0	1	0	0	0	NA	NA	NA	NA	NA	NA	NA	NA	NA	NA	NA	NA	NA	NA	NA	NA
1168	Centaurea breviceps	95	0	0	0	0	0	1	1	1	0	0	0	0	0	1	0	hem	0	0	1	0	0	0	herb_mono	0	0	0	0	1	0	0	0	NA	NA	NA	NA	NA	NA	NA	NA	NA	NA	NA	NA	NA	NA	NA	NA
1169	Centaurea calcitrapa	37.5	0	0	0	0	0	0	1	1	1	0	0	0	0	1	0	hem	0	0	1	0	0	0	herb_mono	0	0	0	0	1	0	0	0	eur-med	summer-winter-green	semi-rosette	taproot-long	0	0	0	0	0	0	1	0	0	0	0	0
1170	Centaurea caprina	35	0	0	0	0	0	0	1	1	1	0	0	0	0	1	0	hem	0	0	1	0	0	0	herb_mono	0	0	0	0	1	0	0	0	crim	summer-winter-green	semi-rosette	taproot-long	0	0	0	0	0	0	1	0	0	0	0	0
1171	Centaurea carbonata	17.5	0	0	0	0	1	1	0	0	0	0	0	0	0	0	1	hem	0	0	1	0	0	0	herb_poli	0	0	0	1	0	0	0	0	NA	NA	NA	NA	NA	NA	NA	NA	NA	NA	NA	NA	NA	NA	NA	NA
1172	Centaurea carpatica	32.5	0	0	0	0	0	0	1	1	0	0	0	0	0	0	1	hem	0	0	1	0	0	0	herb_poli	0	0	0	1	0	0	0	0	NA	NA	NA	NA	NA	NA	NA	NA	NA	NA	NA	NA	NA	NA	NA	NA
1173	Centaurea compereana	NA	NA	NA	NA	NA	NA	NA	NA	NA	NA	NA	NA	NA	NA	NA	NA	hem	0	0	1	0	0	0	herb_poli	0	0	0	1	0	0	0	0	crim	summer-winter-green	semi-rosette	taproot-long	0	0	0	0	0	0	1	0	0	0	0	0
1174	Centaurea cyanus	62.5	0	0	0	0	0	1	1	0	0	0	0	0	1	0	0	the	0	0	0	0	0	1	herb_mono	0	0	0	0	1	0	0	0	holar	summer-green	semi-rosette	taproot-medium	0	0	0	0	0	0	0	1	0	0	0	0
1175	Centaurea declinata	12.5	0	0	0	1	1	0	0	0	0	0	0	0	0	0	1	hem	0	0	1	0	0	0	herb_poli	0	0	0	1	0	0	0	0	crim-cau	summer-winter-green	semi-rosette	taproot-long	0	0	0	0	0	1	0	0	0	0	0	0
1176	Centaurea depressa	12.5	0	0	0	0	0	1	1	0	0	0	0	0	1	0	0	the	0	0	0	0	0	1	herb_mono	0	0	0	0	1	0	0	0	med-was	summer-green	semi-rosette	taproot-medium	0	0	0	0	0	0	0	1	0	0	0	0
1177	Centaurea diffusa	32.5	0	0	0	0	0	0	1	1	0	0	0	0	0	1	0	hem	0	0	1	0	0	0	herb_mono	0	0	0	0	1	0	0	0	med-euras-step	summer-winter-green	semi-rosette	taproot-long	0	0	0	0	0	0	1	1	0	0	0	0
1178	Centaurea dominii	NA	NA	NA	NA	NA	NA	NA	NA	NA	NA	NA	NA	NA	NA	NA	NA	hem	0	0	1	0	0	0	herb_poli	0	0	0	1	0	0	0	0	NA	NA	NA	NA	NA	NA	NA	NA	NA	NA	NA	NA	NA	NA	NA	NA
1179	Centaurea donetzica	40	0	0	0	0	0	1	1	1	0	0	0	0	0	1	0	hem	0	0	1	0	0	0	herb_mono	0	0	0	0	1	0	0	0	NA	NA	NA	NA	NA	NA	NA	NA	NA	NA	NA	NA	NA	NA	NA	NA
1180	Centaurea fuscomarginata	25	0	0	0	0	0	1	1	0	0	0	0	0	0	0	1	hem	0	0	1	0	0	0	herb_poli	0	0	0	1	0	0	0	0	crim	summer-green	semi-rosette	fibrous-medium	0	0	0	0	0	1	0	0	0	0	0	0
1181	Centaurea iberica	40	0	0	0	0	0	0	1	1	1	0	0	0	0	1	0	hem	0	0	1	0	0	0	herb_mono	0	0	0	0	1	0	0	0	med-was	summer-green	semi-rosette	taproot-long	0	0	0	0	0	0	0	1	0	0	0	0
1182	Centaurea indurata	NA	NA	NA	NA	NA	NA	NA	NA	NA	NA	NA	NA	NA	0	0	1	hem	0	0	1	0	0	0	herb_poli	0	0	0	1	0	0	0	0	NA	NA	NA	NA	NA	NA	NA	NA	NA	NA	NA	NA	NA	NA	NA	NA
1183	Centaurea jacea	65	0	0	0	0	0	1	1	1	0	0	0	0	0	0	1	hem	0	0	1	0	0	0	herb_poli	0	0	0	1	0	0	0	0	eur	summer-green	semi-rosette	fibrous-long	0	0	0	0	0	1	0	0	0	0	0	0
1184	Centaurea konkae	NA	0	0	0	0	0	0	0	1	1	0	0	0	0	1	0	hem	0	0	1	0	0	0	herb_mono	0	0	0	0	1	0	0	0	NA	NA	NA	NA	NA	NA	NA	NA	NA	NA	NA	NA	NA	NA	NA	NA
1185	Centaurea kotschyana	42.5	0	0	0	0	0	1	1	1	0	0	0	0	0	0	1	hem	0	0	1	0	0	0	herb_poli	0	0	0	1	0	0	0	0	NA	NA	NA	NA	NA	NA	NA	NA	NA	NA	NA	NA	NA	NA	NA	NA
1186	Centaurea lavrenkoana	45	0	0	0	0	0	1	1	1	0	0	0	0	0	1	0	hem	0	0	1	0	0	0	herb_mono	0	0	0	0	1	0	0	0	crim	summer-winter-green	semi-rosette	taproot-long	0	0	0	0	0	1	0	0	0	0	0	0
1187	Centaurea majorovii	42.5	0	0	0	0	0	0	1	1	0	0	0	0	0	1	0	hem	0	0	1	0	0	0	herb_mono	0	0	0	0	1	0	0	0	eeur-emed	summer-winter-green	semi-rosette	taproot-long	0	0	0	0	0	0	1	0	0	0	0	0
1188	Centaurea maramarosiensis	60	0	0	0	0	0	1	1	1	0	0	0	0	0	0	1	hem	0	0	1	0	0	0	herb_poli	0	0	0	1	0	0	0	0	NA	NA	NA	NA	NA	NA	NA	NA	NA	NA	NA	NA	NA	NA	NA	NA
1189	Centaurea margarita-alba	65	0	0	0	0	0	0	0	1	1	0	0	0	0	1	0	hem	0	0	1	0	0	0	herb_mono	0	0	0	0	1	0	0	0	NA	NA	NA	NA	NA	NA	NA	NA	NA	NA	NA	NA	NA	NA	NA	NA
1190	Centaurea margaritacea	85	0	0	0	0	0	0	1	1	0	0	0	0	0	1	0	hem	0	0	1	0	0	0	herb_mono	0	0	0	0	1	0	0	0	NA	NA	NA	NA	NA	NA	NA	NA	NA	NA	NA	NA	NA	NA	NA	NA
1191	Centaurea marschalliana	12	0	0	0	0	1	1	0	0	0	0	0	0	0	0	1	hem	0	0	1	0	0	0	herb_poli	0	0	0	1	0	0	0	0	NA	NA	NA	NA	NA	NA	NA	NA	NA	NA	NA	NA	NA	NA	NA	NA
1192	Centaurea melanocalathia	NA	0	0	0	0	0	0	0	1	0	0	0	0	0	0	1	hem	0	0	1	0	0	0	herb_poli	0	0	0	1	0	0	0	0	NA	NA	NA	NA	NA	NA	NA	NA	NA	NA	NA	NA	NA	NA	NA	NA
1193	Centaurea mollis	40	0	0	0	0	0	1	1	1	0	0	0	0	0	0	1	hem	0	0	1	0	0	0	herb_poli	0	0	0	1	0	0	0	0	NA	NA	NA	NA	NA	NA	NA	NA	NA	NA	NA	NA	NA	NA	NA	NA
1194	Centaurea montana	NA	NA	NA	NA	NA	NA	NA	NA	NA	NA	NA	NA	NA	NA	NA	NA	hem	0	0	1	0	0	0	herb_poli	0	0	0	1	0	0	0	0	NA	NA	NA	NA	NA	NA	NA	NA	NA	NA	NA	NA	NA	NA	NA	NA
1195	Centaurea odessana	50	0	0	0	0	0	0	1	1	1	0	0	0	0	1	0	hem	0	0	1	0	0	0	herb_mono	0	0	0	0	1	0	0	0	pont	summer-winter-green	semi-rosette	taproot-long	0	0	0	0	0	0	1	0	0	0	0	0
1196	Centaurea orientalis	65	0	0	0	0	0	1	1	1	0	0	0	0	0	0	1	hem	0	0	1	0	0	0	herb_poli	0	0	0	1	0	0	0	0	pont	summer-green	semi-rosette	taproot-long	0	0	0	0	0	1	0	0	0	0	0	0
1197	Centaurea ossethica	35	0	0	0	0	0	1	1	1	0	0	0	0	0	0	1	hem	0	0	1	0	0	0	herb_poli	0	0	0	1	0	0	0	0	NA	summer-green	semi-rosette	taproot-long	0	0	0	0	0	1	0	0	0	0	0	0
1198	Centaurea paczoskii	42.5	0	0	0	0	0	0	0	1	1	0	0	0	0	1	0	hem	0	0	1	0	0	0	herb_mono	0	0	0	0	1	0	0	0	NA	NA	NA	NA	NA	NA	NA	NA	NA	NA	NA	NA	NA	NA	NA	NA
1199	Centaurea pannonica	45	0	0	0	0	0	1	1	1	1	1	0	0	0	0	1	hem	0	0	1	0	0	0	herb_poli	0	0	0	1	0	0	0	0	NA	NA	NA	NA	NA	NA	NA	NA	NA	NA	NA	NA	NA	NA	NA	NA
1200	Centaurea phrygia	55	0	0	0	0	0	0	1	1	0	0	0	0	0	0	1	hem	0	0	1	0	0	0	herb_poli	0	0	0	1	0	0	0	0	eur-wsib	summer-winter-green	semi-rosette	taproot-long	0	0	0	0	0	1	0	0	0	0	0	0
1201	Centaurea protogerberi	42.5	0	0	0	0	0	0	1	1	0	0	0	0	0	1	0	hem	0	0	1	0	0	0	herb_mono	0	0	0	0	1	0	0	0	NA	NA	NA	NA	NA	NA	NA	NA	NA	NA	NA	NA	NA	NA	NA	NA
1202	Centaurea protomargaritacea	62.5	0	0	0	0	0	0	1	1	1	0	0	0	0	1	0	hem	0	0	1	0	0	0	herb_mono	0	0	0	0	1	0	0	0	NA	NA	NA	NA	NA	NA	NA	NA	NA	NA	NA	NA	NA	NA	NA	NA
1203	Centaurea pseudoleucolepis	NA	0	0	0	0	0	0	1	1	0	0	0	0	0	1	0	hem	0	0	1	0	0	0	herb_mono	0	0	0	0	1	0	0	0	NA	NA	NA	NA	NA	NA	NA	NA	NA	NA	NA	NA	NA	NA	NA	NA
1204	Centaurea pseudomaculosa	50	0	0	0	0	0	0	1	1	0	0	0	0	0	1	0	hem	0	0	1	0	0	0	herb_mono	0	0	0	0	1	0	0	0	pont-kaz	summer-winter-green	semi-rosette	taproot-long	0	0	0	0	0	0	1	0	0	0	0	0
1205	Centaurea pseudophrygia	NA	0	0	0	0	0	0	1	1	0	0	0	0	0	0	1	hem	0	0	1	0	0	0	herb_poli	0	0	0	1	0	0	0	0	NA	NA	NA	NA	NA	NA	NA	NA	NA	NA	NA	NA	NA	NA	NA	NA
1206	Centaurea rubriflora	25	0	0	0	0	0	1	1	1	0	0	0	0	0	0	1	hem	0	0	1	0	0	0	herb_poli	0	0	0	1	0	0	0	0	crim-balk	summer-winter-green	semi-rosette	taproot-long	0	0	0	0	0	1	0	0	0	0	0	0
1207	Centaurea ruthenica	110	0	0	0	0	1	1	1	1	0	0	0	0	0	0	1	hem	0	0	1	0	0	0	herb_poli	0	0	0	1	0	0	0	0	NA	NA	NA	NA	NA	NA	NA	NA	NA	NA	NA	NA	NA	NA	NA	NA
1208	Centaurea salicifolia	NA	NA	NA	NA	NA	NA	NA	NA	NA	NA	NA	NA	NA	0	0	1	hem	0	0	1	0	0	0	herb_poli	0	0	0	1	0	0	0	0	NA	NA	NA	NA	NA	NA	NA	NA	NA	NA	NA	NA	NA	NA	NA	NA
1209	Centaurea salonitana	70	0	0	0	0	0	1	1	0	0	0	0	0	0	0	1	hem	0	0	1	0	0	0	herb_poli	0	0	0	1	0	0	0	0	pont	summer-green	semi-rosette	taproot-long	0	0	0	0	0	1	0	0	0	0	0	0
1210	Centaurea sarandinakiae	40	0	0	0	0	0	0	1	1	0	0	0	0	0	0	1	hem	0	0	1	0	0	0	herb_poli	0	0	0	1	0	0	0	0	crim	summer-winter-green	semi-rosette	taproot-long	0	0	0	0	0	1	1	0	0	0	0	0
1211	Centaurea savranica	45	0	0	0	0	0	0	0	1	0	0	0	0	0	1	0	hem	0	0	1	0	0	0	herb_mono	0	0	0	0	1	0	0	0	NA	NA	NA	NA	NA	NA	NA	NA	NA	NA	NA	NA	NA	NA	NA	NA
1212	Centaurea scabiosa	90	0	0	0	0	0	0	1	1	0	0	0	0	0	0	1	hem	0	0	1	0	0	0	herb_poli	0	0	0	1	0	0	0	0	NA	NA	NA	NA	NA	NA	NA	NA	NA	NA	NA	NA	NA	NA	NA	NA
1213	Centaurea semijusta	NA	0	0	0	0	0	0	1	1	0	0	0	0	0	0	1	hem	0	0	1	0	0	0	herb_poli	0	0	0	1	0	0	0	0	crim	summer-winter-green	semi-rosette	taproot-long	0	0	0	0	0	1	1	0	0	0	0	0
1214	Centaurea solstitialis	62.5	0	0	0	0	0	0	1	1	1	0	0	0	1	1	0	hem (the)	0	0	1	0	0	1	herb_mono	0	0	0	0	1	0	0	0	med-was-euras-step	summer-green	rosetteless	taproot-medium	0	0	0	0	0	0	0	1	1	0	0	0
1215	Centaurea stenolepis	65	0	0	0	0	0	0	1	1	1	0	0	0	0	0	1	hem	0	0	1	0	0	0	herb_poli	0	0	0	1	0	0	0	0	NA	NA	NA	NA	NA	NA	NA	NA	NA	NA	NA	NA	NA	NA	NA	NA
1216	Centaurea stereophylla	45	0	0	0	0	0	1	1	0	0	0	0	0	0	0	1	hem	0	0	1	0	0	0	herb_poli	0	0	0	1	0	0	0	0	NA	NA	NA	NA	NA	NA	NA	NA	NA	NA	NA	NA	NA	NA	NA	NA
1217	Centaurea sterilis	NA	0	0	0	0	0	1	1	1	0	0	0	0	0	1	0	hem	0	0	1	0	0	0	herb_mono	0	0	0	0	1	0	0	0	crim	summer-winter-green	semi-rosette	taproot-long	0	0	0	0	0	1	1	0	0	0	0	0
1218	Centaurea steveniana	45	0	0	0	0	0	0	1	1	0	0	0	0	0	1	0	hem	0	0	1	0	0	0	herb_mono	0	0	0	0	1	0	0	0	NA	NA	NA	NA	NA	NA	NA	NA	NA	NA	NA	NA	NA	NA	NA	NA
1219	Centaurea stoebe	55	0	0	0	0	0	0	1	1	1	0	0	0	0	1	0	hem	0	0	1	0	0	0	herb_mono	0	0	0	0	1	0	0	0	NA	NA	NA	NA	NA	NA	NA	NA	NA	NA	NA	NA	NA	NA	NA	NA
1220	Centaurea stricta	45	0	0	0	0	0	1	1	1	0	0	0	0	0	0	1	hem	0	0	1	0	0	0	herb_poli	0	0	0	1	0	0	0	0	NA	NA	NA	NA	NA	NA	NA	NA	NA	NA	NA	NA	NA	NA	NA	NA
1221	Centaurea substituta	50	0	0	0	0	0	0	1	1	0	0	0	0	0	0	1	hem	0	0	1	0	0	0	herb_poli	0	0	0	1	0	0	0	0	pont	summer-green	semi-rosette	taproot-long	0	0	0	0	0	1	0	0	0	0	0	0
1222	Centaurea sumensis	19.5	0	0	0	0	1	1	0	0	0	0	0	0	0	0	1	hem	0	0	1	0	0	0	herb_poli	0	0	0	1	0	0	0	0	NA	NA	NA	NA	NA	NA	NA	NA	NA	NA	NA	NA	NA	NA	NA	NA
1223	Centaurea taliewii	77.5	0	0	0	0	0	1	1	0	0	0	0	0	0	0	1	hem	0	0	1	0	0	0	herb_poli	0	0	0	1	0	0	0	0	pont	summer-green	semi-rosette	taproot-long	0	0	0	0	0	1	0	0	0	0	0	0
1224	Centaurea tanaitica	40	0	0	0	0	0	1	1	0	0	0	0	0	0	0	1	hem	0	0	1	0	0	0	herb_poli	0	0	0	1	0	0	0	0	NA	NA	NA	NA	NA	NA	NA	NA	NA	NA	NA	NA	NA	NA	NA	NA
1225	Centaurea trichocephala	30	0	0	0	0	0	1	1	1	0	0	0	0	0	0	1	hem	0	0	1	0	0	0	herb_poli	0	0	0	1	0	0	0	0	NA	NA	NA	NA	NA	NA	NA	NA	NA	NA	NA	NA	NA	NA	NA	NA
1226	Centaurea trinervia	35	0	0	0	0	1	1	0	0	0	0	0	0	0	0	1	hem	0	0	1	0	0	0	herb_poli	0	0	0	1	0	0	0	0	pont	summer-green	rosetteless	taproot-long	0	0	0	0	1	0	0	0	0	0	0	0
1227	Centaurea triumfettii	45	0	0	0	0	0	1	1	1	0	0	0	0	0	0	1	hem	0	0	1	0	0	0	herb_poli	0	0	0	1	0	0	0	0	NA	NA	NA	NA	NA	NA	NA	NA	NA	NA	NA	NA	NA	NA	NA	NA
1228	Centaurea vankovii	32.5	0	0	0	0	0	1	1	0	0	0	0	0	0	0	1	hem	0	0	1	0	0	0	herb_poli	0	0	0	1	0	0	0	0	crim	summer-winter-green	semi-rosette	taproot-long	0	0	0	0	0	1	0	0	0	0	0	0
1229	Centaurea x dobroczaevae	NA	NA	NA	NA	NA	NA	NA	NA	NA	NA	NA	NA	NA	NA	NA	NA	hem	0	0	1	0	0	0	herb_poli	0	0	0	1	0	0	0	0	NA	NA	NA	NA	NA	NA	NA	NA	NA	NA	NA	NA	NA	NA	NA	NA
1230	Centaurea x hypanica	NA	NA	NA	NA	NA	NA	NA	NA	NA	NA	NA	NA	NA	0	1	0	hem	0	0	1	0	0	0	herb_mono	0	0	0	0	1	0	0	0	NA	NA	NA	NA	NA	NA	NA	NA	NA	NA	NA	NA	NA	NA	NA	NA
1231	Centaurea x iljiniana	NA	NA	NA	NA	NA	NA	NA	NA	NA	NA	NA	NA	NA	NA	NA	NA	hem	0	0	1	0	0	0	herb_poli	0	0	0	1	0	0	0	0	NA	NA	NA	NA	NA	NA	NA	NA	NA	NA	NA	NA	NA	NA	NA	NA
1232	Centaurea x klokovii	NA	NA	NA	NA	NA	NA	NA	NA	NA	NA	NA	NA	NA	NA	NA	NA	hem	0	0	1	0	0	0	herb_poli	0	0	0	1	0	0	0	0	NA	NA	NA	NA	NA	NA	NA	NA	NA	NA	NA	NA	NA	NA	NA	NA
1233	Centaurea x livonica	NA	NA	NA	NA	NA	NA	NA	NA	NA	NA	NA	NA	NA	NA	NA	NA	hem	0	0	1	0	0	0	herb_poli	0	0	0	1	0	0	0	0	NA	NA	NA	NA	NA	NA	NA	NA	NA	NA	NA	NA	NA	NA	NA	NA
1234	Centaurea x longiaristata	NA	NA	NA	NA	NA	NA	NA	NA	NA	NA	NA	NA	NA	NA	NA	NA	hem	0	0	1	0	0	0	herb_poli	0	0	0	1	0	0	0	0	NA	NA	NA	NA	NA	NA	NA	NA	NA	NA	NA	NA	NA	NA	NA	NA
1235	Centaurea x ninae	NA	NA	NA	NA	NA	NA	NA	NA	NA	NA	NA	NA	NA	NA	NA	NA	hem	0	0	1	0	0	0	herb_poli	0	0	0	1	0	0	0	0	NA	NA	NA	NA	NA	NA	NA	NA	NA	NA	NA	NA	NA	NA	NA	NA
1236	Centaurium anatolicum	NA	NA	NA	NA	NA	NA	NA	NA	NA	NA	NA	NA	NA	NA	NA	NA	hem	0	0	1	0	0	0	herb_poli	0	0	0	1	0	0	0	0	emed	ephemeral	semi-rosette	taproot-short	0	0	0	0	0	0	0	1	0	0	0	0
1237	Centaurium erythraea	22.5	0	0	0	0	0	0	1	1	0	0	0	0	1	0	0	the	0	0	0	0	0	1	herb_mono	0	0	0	0	1	0	0	0	eur-med-was	ephemeral	semi-rosette	taproot-short	0	0	0	0	0	0	0	1	0	0	0	0
1238	Centaurium erythraea subsp. ruthenicum	NA	NA	NA	NA	NA	NA	NA	NA	NA	NA	NA	NA	NA	1	0	0	the	0	0	0	0	0	1	herb_mono	0	0	0	0	1	0	0	0	NA	NA	NA	NA	NA	NA	NA	NA	NA	NA	NA	NA	NA	NA	NA	NA
1239	Centaurium littorale	NA	NA	NA	NA	NA	NA	NA	NA	NA	NA	NA	NA	NA	1	0	0	the	0	0	0	0	0	1	herb_mono	0	0	0	0	1	0	0	0	NA	NA	NA	NA	NA	NA	NA	NA	NA	NA	NA	NA	NA	NA	NA	NA
1240	Centaurium meyeri	20	0	0	0	0	0	0	1	1	0	0	0	0	1	0	0	the	0	0	0	0	0	1	herb_mono	0	0	0	0	1	0	0	0	was-euras-step	ephemeral	semi-rosette	taproot-short	0	0	0	0	0	0	0	1	0	0	0	0
1241	Centaurium pulchellum	10	0	0	0	0	0	0	1	1	0	0	0	0	1	0	0	the	0	0	0	0	0	1	herb_mono	0	0	0	0	1	0	0	0	eur-med-was	ephemeral	semi-rosette	taproot-short	0	0	0	0	0	0	0	1	0	0	0	0
1242	Centaurium spicatum	15	0	0	0	0	0	0	1	1	1	0	0	0	1	0	0	the	0	0	0	0	0	1	herb_mono	0	0	0	0	1	0	0	0	med-was	summer-green	rosetteless	taproot-short	0	0	0	0	0	0	0	0	1	0	0	0
1243	Centaurium tenuiflorum	27.5	0	0	0	0	0	1	1	1	1	1	0	0	1	0	0	the	0	0	0	0	0	1	herb_mono	0	0	0	0	1	0	0	0	med	summer-green	rosetteless	taproot-short	0	0	0	0	0	0	0	0	1	0	0	0
1244	Centaurium uliginosum	20	0	0	0	0	0	0	0	1	1	1	0	0	1	1	0	the (hem)	0	0	1	0	0	1	herb_mono	0	0	0	0	1	0	0	0	NA	NA	NA	NA	NA	NA	NA	NA	NA	NA	NA	NA	NA	NA	NA	NA
1245	Centranthus calcitrapae	35	0	0	0	1	1	0	0	0	0	0	0	0	1	0	0	the	0	0	0	0	0	1	herb_mono	0	0	0	0	1	0	0	0	med	ephemeral	semi-rosette	taproot-short	0	0	0	0	0	0	0	1	0	0	0	0
1246	Centranthus ruber	45	0	0	0	0	1	1	1	1	0	0	0	0	0	0	1	hem	0	0	1	0	0	0	herb_poli	0	0	0	1	0	0	0	0	crim-adv	summer-winter-green	rosetteless	taproot-long	0	0	0	0	0	1	0	0	0	0	0	0
1247	Centunculus minimus	5.5	0	0	0	0	0	1	1	1	1	0	0	0	1	0	0	the	0	0	0	0	0	1	herb_mono	0	0	0	0	1	0	0	0	NA	NA	NA	NA	NA	NA	NA	NA	NA	NA	NA	NA	NA	NA	NA	NA
1248	Cephalanthera damasonium	40	0	0	0	0	1	1	0	0	0	0	0	0	0	0	1	geo	0	0	0	1	0	0	herb_poli	0	0	0	1	0	0	0	0	eur-med	ephemeral-spring	rosetteless	fibrous-medium	0	0	0	0	0	1	0	0	0	0	0	0
1249	Cephalanthera longifolia	30	0	0	0	0	1	1	0	0	0	0	0	0	0	0	1	geo	0	0	0	1	0	0	herb_poli	0	0	0	1	0	0	0	0	eur-med-was	ephemeral-spring	rosetteless	fibrous-medium	0	0	0	0	0	1	0	0	0	0	0	0
1250	Cephalanthera rubra	40	0	0	0	0	0	1	1	0	0	0	0	0	0	0	1	geo	0	0	0	1	0	0	herb_poli	0	0	0	1	0	0	0	0	eur-med-was	ephemeral-spring	rosetteless	fibrous-medium	0	0	0	0	0	1	0	0	0	0	0	0
1251	Cephalaria coriacea	65	0	0	0	0	0	1	1	1	0	0	0	0	0	0	1	hem (cha)	0	1	1	0	0	0	herb_poli (semishrub)	0	0	1	1	0	0	0	0	crim-cau	summer-winter-green	semi-rosette	taproot-long	0	0	0	0	1	0	0	0	0	0	0	0
1252	Cephalaria demetrii	90	0	0	0	0	0	0	0	1	0	0	0	0	0	0	1	hem (cha)	0	1	1	0	0	0	herb_poli (semishrub)	0	0	1	1	0	0	0	0	crim	summer-winter-green	semi-rosette	taproot-long	0	0	0	0	1	0	0	0	0	0	0	0
1253	Cephalaria gigantea	NA	NA	NA	NA	NA	NA	NA	NA	NA	NA	NA	NA	NA	0	0	1	hem	0	0	1	0	0	0	herb_poli	0	0	0	1	0	0	0	0	NA	NA	NA	NA	NA	NA	NA	NA	NA	NA	NA	NA	NA	NA	NA	NA
1254	Cephalaria litvinovii	150	0	0	0	0	0	0	1	1	0	0	0	0	0	0	1	hem	0	0	1	0	0	0	herb_poli	0	0	0	1	0	0	0	0	NA	NA	NA	NA	NA	NA	NA	NA	NA	NA	NA	NA	NA	NA	NA	NA
1255	Cephalaria transsylvanica	85	0	0	0	0	0	1	1	0	0	0	0	0	1	1	0	the (hem)	0	0	1	0	0	1	herb_mono	0	0	0	0	1	0	0	0	med-euras-step	summer-green	semi-rosette	taproot-medium	0	0	0	0	0	0	0	1	0	0	0	0
1256	Cephalaria uralensis	60	0	0	0	0	0	0	1	1	0	0	0	0	0	0	1	hem (cha)	0	1	1	0	0	0	herb_poli (semishrub)	0	0	1	1	0	0	0	0	pont	summer-winter-green	semi-rosette	taproot-long	0	0	0	0	1	0	0	0	0	0	0	0
1257	Cephalorrhynchus tuberosus	55	0	0	0	0	0	1	1	1	0	0	0	0	0	1	0	hem	0	0	1	0	0	0	herb_mono	0	0	0	0	1	0	0	0	was	ephemeral	semi-rosette	fibrous-medium	0	0	0	0	0	1	0	0	0	0	0	0
1258	Cerastium alpinum	NA	NA	NA	NA	NA	NA	NA	NA	NA	NA	NA	NA	NA	0	0	1	hem	0	0	1	0	0	0	herb_poli	0	0	0	1	0	0	0	0	NA	NA	NA	NA	NA	NA	NA	NA	NA	NA	NA	NA	NA	NA	NA	NA
1259	Cerastium arvense	20	0	0	0	0	1	1	0	0	0	0	0	0	0	0	1	hem (cha)	0	1	1	0	0	0	herb_poli	0	0	0	1	0	0	0	0	NA	NA	NA	NA	NA	NA	NA	NA	NA	NA	NA	NA	NA	NA	NA	NA
1260	Cerastium atriusculum	NA	NA	NA	NA	NA	NA	NA	NA	NA	NA	NA	NA	NA	1	0	0	the	0	0	0	0	0	1	herb_mono	0	0	0	0	1	0	0	0	NA	NA	NA	NA	NA	NA	NA	NA	NA	NA	NA	NA	NA	NA	NA	NA
1261	Cerastium balearicum	10	0	0	0	1	1	0	0	0	0	0	0	0	1	0	0	the	0	0	0	0	0	1	herb_mono	0	0	0	0	1	0	0	0	med-was	ephemeral	semi-rosette	taproot-short	0	0	0	0	0	0	0	1	0	0	0	0
1262	Cerastium biebersteinii	17.5	0	0	0	0	1	1	1	0	0	0	0	0	0	0	1	cha	0	1	0	0	0	0	semishrub	0	0	1	0	0	0	0	0	crim	summer-winter-green	rosetteless	taproot-long	0	0	0	0	1	0	0	0	0	0	0	0
1263	Cerastium crassiusculum	20	0	0	0	1	1	0	0	0	0	0	0	0	1	0	0	the	0	0	0	0	0	1	herb_mono	0	0	0	0	1	0	0	0	crim-doubt	ephemeral	semi-rosette	taproot-short	0	0	0	0	0	0	0	1	0	0	0	0
1264	Cerastium eriophorum	11	0	0	0	0	0	0	1	1	0	0	0	0	0	0	1	hem	0	0	1	0	0	0	herb_poli	0	0	0	1	0	0	0	0	NA	NA	NA	NA	NA	NA	NA	NA	NA	NA	NA	NA	NA	NA	NA	NA
1265	Cerastium fontanum	20	0	0	0	0	0	1	1	0	0	0	0	0	0	0	1	hem	0	0	1	0	0	0	herb_poli	0	0	0	1	0	0	0	0	NA	NA	NA	NA	NA	NA	NA	NA	NA	NA	NA	NA	NA	NA	NA	NA
1266	Cerastium glomeratum	17.5	0	0	0	1	1	1	1	1	1	0	0	0	1	0	0	the	0	0	0	0	0	1	herb_mono	0	0	0	0	1	0	0	0	holar	ephemeral	semi-rosette	taproot-short	0	0	0	0	0	0	0	1	0	0	0	0
1267	Cerastium heterotrichum	12.5	0	0	0	1	1	0	0	0	0	0	0	0	1	0	0	the	0	0	0	0	0	1	herb_mono	0	0	0	0	1	0	0	0	NA	NA	NA	NA	NA	NA	NA	NA	NA	NA	NA	NA	NA	NA	NA	NA
1268	Cerastium holosteoides	20	0	0	0	0	1	1	1	0	0	0	0	0	0	1	1	hem	0	0	1	0	0	0	herb_poli	0	0	0	1	0	0	0	0	holar	ephemeral	semi-rosette	taproot-short	0	0	0	0	0	0	0	1	0	0	0	0
1269	Cerastium kioviense	11.5	0	0	0	0	1	1	0	0	0	0	0	0	1	0	0	the	0	0	0	0	0	1	herb_mono	0	0	0	0	1	0	0	0	NA	NA	NA	NA	NA	NA	NA	NA	NA	NA	NA	NA	NA	NA	NA	NA
1270	Cerastium lucorum	20	0	0	0	0	0	1	1	0	0	0	0	0	0	0	1	hem	0	0	1	0	0	0	herb_poli	0	0	0	1	0	0	0	0	NA	NA	NA	NA	NA	NA	NA	NA	NA	NA	NA	NA	NA	NA	NA	NA
1271	Cerastium nemorale	32.5	0	0	0	0	1	1	0	0	0	0	0	0	1	0	0	the	0	0	0	0	0	1	herb_mono	0	0	0	0	1	0	0	0	pont	ephemeral	rosetteless	taproot-short	0	0	0	0	0	0	0	1	0	0	0	0
1272	Cerastium odessanum	13.5	0	0	0	0	1	1	0	0	0	0	0	0	1	0	0	the	0	0	0	0	0	1	herb_mono	0	0	0	0	1	0	0	0	NA	NA	NA	NA	NA	NA	NA	NA	NA	NA	NA	NA	NA	NA	NA	NA
1273	Cerastium perfoliatum	35	0	0	0	1	1	0	0	0	0	0	0	0	1	0	0	the	0	0	0	0	0	1	herb_mono	0	0	0	0	1	0	0	0	med-was	ephemeral	semi-rosette	taproot-short	0	0	0	0	0	0	0	1	0	0	0	0
1274	Cerastium pseudobulgaricum	7.5	0	0	0	1	1	0	0	0	0	0	0	0	1	0	0	the	0	0	0	0	0	1	herb_mono	0	0	0	0	1	0	0	0	eur-med	ephemeral	semi-rosette	taproot-short	0	0	0	0	0	0	0	1	0	0	0	0
1275	Cerastium pumilum	NA	NA	NA	NA	NA	NA	NA	NA	NA	NA	NA	NA	NA	1	0	0	the	0	0	0	0	0	1	herb_mono	0	0	0	0	1	0	0	0	NA	NA	NA	NA	NA	NA	NA	NA	NA	NA	NA	NA	NA	NA	NA	NA
1276	Cerastium pumilum subsp. glutinosum	NA	NA	NA	NA	NA	NA	NA	NA	NA	NA	NA	NA	NA	1	0	0	the	0	0	0	0	0	1	herb_mono	0	0	0	0	1	0	0	0	eur-med	ephemeral	semi-rosette	taproot-short	0	0	0	0	0	0	0	1	0	0	0	0
1277	Cerastium schmalhausenii	10	0	0	0	1	1	0	0	0	0	0	0	0	1	0	0	the	0	0	0	0	0	1	herb_mono	0	0	0	0	1	0	0	0	pont	ephemeral	semi-rosette	taproot-short	0	0	0	0	0	0	0	1	0	0	0	0
1278	Cerastium semidecandrum	11.5	0	0	0	1	1	1	0	0	0	0	0	0	1	0	0	the	0	0	0	0	0	1	herb_mono	0	0	0	0	1	0	0	0	NA	NA	NA	NA	NA	NA	NA	NA	NA	NA	NA	NA	NA	NA	NA	NA
1279	Cerastium stevenii	12.5	0	0	0	0	1	0	0	0	0	0	0	0	1	0	0	hem	0	0	1	0	0	0	herb_poli	0	0	0	1	0	0	0	0	crim	ephemeral	semi-rosette	taproot-short	0	0	0	0	0	0	0	1	0	0	0	0
1280	Cerastium sylvaticum	45	0	0	0	0	0	1	1	0	0	0	0	0	0	0	1	hem	0	0	1	0	0	0	herb_poli	0	0	0	1	0	0	0	0	NA	NA	NA	NA	NA	NA	NA	NA	NA	NA	NA	NA	NA	NA	NA	NA
1281	Cerastium syvaschicum	12.5	0	0	0	1	1	0	0	0	0	0	0	0	1	0	0	the	0	0	0	0	0	1	herb_mono	0	0	0	0	1	0	0	0	NA	NA	NA	NA	NA	NA	NA	NA	NA	NA	NA	NA	NA	NA	NA	NA
1282	Cerastium tauricum	10	0	0	0	1	1	0	0	0	0	0	0	0	1	0	0	the	0	0	0	0	0	1	herb_mono	0	0	0	0	1	0	0	0	eur-med	ephemeral	semi-rosette	taproot-short	0	0	0	0	0	0	0	1	0	0	0	0
1283	Cerastium tomentosum	NA	NA	NA	NA	NA	NA	NA	NA	NA	NA	NA	NA	NA	0	0	1	cha	0	1	0	0	0	0	semishrub	0	0	1	0	0	0	0	0	NA	NA	NA	NA	NA	NA	NA	NA	NA	NA	NA	NA	NA	NA	NA	NA
1284	Cerastium ucrainicum	15.5	0	0	0	0	1	1	0	0	0	0	0	0	1	0	0	the	0	0	0	0	0	1	herb_mono	0	0	0	0	1	0	0	0	NA	NA	NA	NA	NA	NA	NA	NA	NA	NA	NA	NA	NA	NA	NA	NA
1285	Cerasus avium	1750	0	0	0	1	1	0	0	0	0	0	0	0	0	0	1	pha	1	0	0	0	0	0	tree	1	0	0	0	0	0	0	0	eur-med-was	summer-green	semi-rosette	taproot-long	1	0	0	0	0	0	0	0	0	0	0	0
1286	Cerasus fruticosa	200	0	0	0	1	1	0	0	0	0	0	0	0	0	0	1	pha	1	0	0	0	0	0	shrub	0	1	0	0	0	0	0	0	NA	NA	NA	NA	NA	NA	NA	NA	NA	NA	NA	NA	NA	NA	NA	NA
1287	Cerasus japonica	NA	NA	NA	NA	NA	NA	NA	NA	NA	NA	NA	NA	NA	0	0	1	pha	1	0	0	0	0	0	shrub	0	1	0	0	0	0	0	0	NA	NA	NA	NA	NA	NA	NA	NA	NA	NA	NA	NA	NA	NA	NA	NA
1288	Cerasus klokovii	50	0	0	0	1	1	0	0	0	0	0	0	0	0	0	1	pha	1	0	0	0	0	0	shrub	0	1	0	0	0	0	0	0	NA	NA	NA	NA	NA	NA	NA	NA	NA	NA	NA	NA	NA	NA	NA	NA
1289	Cerasus mahaleb	750	0	0	0	0	1	1	0	0	0	0	0	0	0	0	1	pha	1	0	0	0	0	0	shrub (tree)	1	1	0	0	0	0	0	0	eur-med-was	summer-green	semi-rosette	taproot-long	1	0	0	0	0	0	0	0	0	0	0	0
1290	Cerasus tomentosa	NA	NA	NA	NA	NA	NA	NA	NA	NA	NA	NA	NA	NA	0	0	1	pha	1	0	0	0	0	0	shrub	0	1	0	0	0	0	0	0	NA	NA	NA	NA	NA	NA	NA	NA	NA	NA	NA	NA	NA	NA	NA	NA
1291	Cerasus vulgaris	525	0	0	0	1	1	0	0	0	0	0	0	0	0	0	1	pha	1	0	0	0	0	0	tree	1	0	0	0	0	0	0	0	crim-adv	summer-green	semi-rosette	taproot-long	1	1	0	0	0	0	0	0	0	0	0	0
1292	Ceratocarpus arenarius	17.5	0	0	0	0	1	1	1	1	1	0	0	0	1	0	0	the	0	0	0	0	0	1	herb_mono	0	0	0	0	1	0	0	0	euras-step	summer-green	rosetteless	taproot-long	0	0	0	0	0	0	0	0	1	0	0	0
1293	Ceratocarpus turkestanicus	NA	NA	NA	NA	NA	NA	NA	NA	NA	NA	NA	NA	NA	1	0	0	the	0	0	0	0	0	1	herb_mono	0	0	0	0	1	0	0	0	NA	NA	NA	NA	NA	NA	NA	NA	NA	NA	NA	NA	NA	NA	NA	NA
1294	Ceratocephala falcata	7.5	0	0	1	1	0	0	0	0	0	0	0	0	1	0	0	the	0	0	0	0	0	1	herb_mono	0	0	0	0	1	0	0	0	med-was	ephemeral	rosette	taproot-short	0	0	0	0	0	0	0	1	0	0	0	0
1295	Ceratocephala incurva	7.5	0	0	1	1	0	0	0	0	0	0	0	0	1	0	0	the	0	0	0	0	0	1	herb_mono	0	0	0	0	1	0	0	0	NA	NA	NA	NA	NA	NA	NA	NA	NA	NA	NA	NA	NA	NA	NA	NA
1296	Ceratocephala testiculata	7.5	0	0	1	1	1	0	0	0	0	0	0	0	1	0	0	the	0	0	0	0	0	1	herb_mono	0	0	0	0	1	0	0	0	was-euras-step	ephemeral	rosette	taproot-short	0	0	0	0	0	0	0	1	0	0	0	0
1297	Ceratochloa carinata	NA	NA	NA	NA	NA	NA	NA	NA	NA	NA	NA	NA	NA	1	1	1	hem (the)	0	0	1	0	0	1	herb_poli	0	0	0	1	0	0	0	0	NA	NA	NA	NA	NA	NA	NA	NA	NA	NA	NA	NA	NA	NA	NA	NA
1298	Ceratochloa cathartica	NA	NA	NA	NA	NA	NA	NA	NA	NA	NA	NA	NA	NA	1	1	1	hem (the)	0	0	1	0	0	1	herb_poli	0	0	0	1	0	0	0	0	NA	NA	NA	NA	NA	NA	NA	NA	NA	NA	NA	NA	NA	NA	NA	NA
1299	Ceratophyllum demersum	65	0	0	0	0	0	1	1	1	1	0	0	0	0	0	1	hydr	0	0	0	0	1	0	herb_poli	0	0	0	1	0	0	0	0	pal	summer-green	rosetteless	fibrous-short	0	0	0	0	0	1	0	0	0	0	1	0
1300	Ceratophyllum pentacanthum	55	0	0	0	0	0	1	1	1	1	0	0	0	0	0	1	hydr	0	0	0	0	1	0	herb_poli	0	0	0	1	0	0	0	0	NA	NA	NA	NA	NA	NA	NA	NA	NA	NA	NA	NA	NA	NA	NA	NA
1301	Ceratophyllum submersum	25	0	0	0	0	0	1	1	1	1	0	0	0	0	0	1	hydr	0	0	0	0	1	0	herb_poli	0	0	0	1	0	0	0	0	wpal	summer-green	rosetteless	fibrous-short	0	0	0	0	0	1	0	0	0	0	1	0
1302	Ceratophyllum tanaiticum	65	0	0	0	0	1	0	0	0	0	0	0	0	0	0	1	hydr	0	0	0	0	1	0	herb_poli	0	0	0	1	0	0	0	0	NA	NA	NA	NA	NA	NA	NA	NA	NA	NA	NA	NA	NA	NA	NA	NA
1303	Ceratostigma plumbaginoides	NA	NA	NA	NA	NA	NA	NA	NA	NA	NA	NA	NA	NA	NA	NA	NA	hem	0	0	1	0	0	0	herb_poli	0	0	0	1	0	0	0	0	NA	NA	NA	NA	NA	NA	NA	NA	NA	NA	NA	NA	NA	NA	NA	NA
1304	Cercis canadensis	NA	NA	NA	NA	NA	NA	NA	NA	NA	NA	NA	NA	NA	NA	NA	NA	pha	1	0	0	0	0	0	tree	1	0	0	0	0	0	0	0	NA	NA	NA	NA	NA	NA	NA	NA	NA	NA	NA	NA	NA	NA	NA	NA
1305	Cercis chinensis	NA	NA	NA	NA	NA	NA	NA	NA	NA	NA	NA	NA	NA	NA	NA	NA	pha	1	0	0	0	0	0	tree	1	0	0	0	0	0	0	0	NA	NA	NA	NA	NA	NA	NA	NA	NA	NA	NA	NA	NA	NA	NA	NA
1306	Cercis siliquastrum	850	0	0	0	1	1	0	0	0	0	0	0	0	0	0	1	pha	1	0	0	0	0	0	tree (shrub)	1	1	0	0	0	0	0	0	crim-adv	summer-green	rosetteless	taproot-long	1	1	0	0	0	0	0	0	0	0	0	0
1307	Cerinthe minor	40	0	0	0	0	1	1	1	1	0	0	0	0	1	1	1	hem (the)	0	0	1	0	0	1	herb_mono	0	0	0	0	1	0	0	0	eur-med-was	summer-green	rosetteless	taproot-long	0	0	0	0	0	1	0	0	0	0	0	0
1308	Ceterach officinarum	12.5	0	0	0	0	0	0	1	1	0	0	0	0	0	0	1	hem	0	0	1	0	0	0	herb_poli	0	0	0	1	0	0	0	0	eur-med-was	evergreen	rosette	fibrous-medium	0	0	0	0	0	1	0	0	0	0	0	0
1309	Chaenomeles japonica	200	0	0	1	1	0	0	0	0	0	0	0	0	0	0	1	pha	1	0	0	0	0	0	shrub	0	1	0	0	0	0	0	0	NA	NA	NA	NA	NA	NA	NA	NA	NA	NA	NA	NA	NA	NA	NA	NA
1310	Chaenomeles speciosa	200	0	0	1	1	0	0	0	0	0	0	0	0	0	0	1	pha	1	0	0	0	0	0	shrub	0	1	0	0	0	0	0	0	NA	NA	NA	NA	NA	NA	NA	NA	NA	NA	NA	NA	NA	NA	NA	NA
1311	Chaenomeles x superba	NA	NA	NA	NA	NA	NA	NA	NA	NA	NA	NA	NA	NA	NA	NA	NA	pha	1	0	0	0	0	0	shrub	0	1	0	0	0	0	0	0	NA	NA	NA	NA	NA	NA	NA	NA	NA	NA	NA	NA	NA	NA	NA	NA
1312	Chaenorhinum klokovii	17.5	0	0	0	0	0	1	1	1	0	0	0	0	1	0	0	the	0	0	0	0	0	1	herb_mono	0	0	0	0	1	0	0	0	NA	NA	NA	NA	NA	NA	NA	NA	NA	NA	NA	NA	NA	NA	NA	NA
1313	Chaenorhinum minus	15	0	0	0	0	0	1	1	1	0	0	0	0	1	0	0	the	0	0	0	0	0	1	herb_mono	0	0	0	0	1	0	0	0	eur	summer-green	rosetteless	taproot-short	0	0	0	0	0	0	0	0	1	0	0	0
1314	Chaerophyllum aromaticum	100	0	0	0	0	0	0	1	0	0	0	0	0	0	0	1	hem	0	0	1	0	0	0	herb_poli	0	0	0	1	0	0	0	0	NA	NA	NA	NA	NA	NA	NA	NA	NA	NA	NA	NA	NA	NA	NA	NA
1315	Chaerophyllum aureum	90	0	0	0	0	0	1	1	0	0	0	0	0	0	0	1	hem	0	0	1	0	0	0	herb_poli	0	0	0	1	0	0	0	0	med-was	ephemeral	semi-rosette	taproot-long	0	0	0	0	0	1	0	0	0	0	0	0
1316	Chaerophyllum bulbosum	120	0	0	0	0	0	1	1	0	0	0	0	0	0	1	0	geo (hem)	0	0	1	1	0	0	herb_mono	0	0	0	0	1	0	0	0	eur	ephemeral	semi-rosette	taproot-short	0	0	0	0	0	0	1	0	0	0	0	0
1317	Chaerophyllum hirsutum	65	0	0	0	0	0	1	1	0	0	0	0	0	0	0	1	hem	0	0	1	0	0	0	herb_poli	0	0	0	1	0	0	0	0	NA	NA	NA	NA	NA	NA	NA	NA	NA	NA	NA	NA	NA	NA	NA	NA
1318	Chaerophyllum prescottii	75	0	0	0	0	0	1	1	0	0	0	0	0	0	1	0	geo (hem)	0	0	1	1	0	0	herb_mono	0	0	0	0	1	0	0	0	NA	NA	NA	NA	NA	NA	NA	NA	NA	NA	NA	NA	NA	NA	NA	NA
1319	Chaerophyllum temulum	60	0	0	0	0	1	1	0	0	0	0	0	0	1	1	0	hem (the)	0	0	1	0	0	1	herb_mono	0	0	0	0	1	0	0	0	eur	summer-green	semi-rosette	taproot-medium	0	0	0	0	0	0	1	0	0	0	0	0
1320	Chaiturus marrubiastrum	45	0	0	0	0	0	0	1	1	0	0	0	0	1	1	0	hem (the)	0	0	1	0	0	1	herb_mono	0	0	0	0	1	0	0	0	crim-adv	summer-winter-green	rosetteless	taproot-medium	0	0	0	0	0	0	1	0	0	0	0	0
1321	Chamaecyparis lawsoniana	1600	0	0	0	1	1	0	0	0	0	0	0	0	0	0	1	pha	1	0	0	0	0	0	tree	1	0	0	0	0	0	0	0	NA	NA	NA	NA	NA	NA	NA	NA	NA	NA	NA	NA	NA	NA	NA	NA
1322	Chamaecyparis nootkatensis	1300	0	0	0	1	1	0	0	0	0	0	0	0	0	0	1	pha	1	0	0	0	0	0	tree	1	0	0	0	0	0	0	0	NA	NA	NA	NA	NA	NA	NA	NA	NA	NA	NA	NA	NA	NA	NA	NA
1323	Chamaecyparis pisifera	650	0	0	0	1	1	0	0	0	0	0	0	0	0	0	1	pha	1	0	0	0	0	0	tree	1	0	0	0	0	0	0	0	NA	NA	NA	NA	NA	NA	NA	NA	NA	NA	NA	NA	NA	NA	NA	NA
1324	Chamaecytisus albus	65	0	0	0	0	0	1	1	1	0	0	0	0	0	0	1	pha (cha)	1	1	0	0	0	0	shrub (semishrub)	0	1	1	0	0	0	0	0	NA	NA	NA	NA	NA	NA	NA	NA	NA	NA	NA	NA	NA	NA	NA	NA
1325	Chamaecytisus austriacus	45	0	0	0	0	0	1	1	1	0	0	0	0	0	0	1	pha (cha)	1	1	0	0	0	0	shrub (semishrub)	0	1	1	0	0	0	0	0	pont	summer-green	rosetteless	taproot-long	0	0	1	0	0	0	0	0	0	0	0	0
1326	Chamaecytisus blockianus	35	0	0	0	0	1	1	1	0	0	0	0	0	0	0	1	pha (cha)	1	1	0	0	0	0	shrub (semishrub)	0	1	1	0	0	0	0	0	NA	NA	NA	NA	NA	NA	NA	NA	NA	NA	NA	NA	NA	NA	NA	NA
1327	Chamaecytisus borysthenicus	90	0	0	0	0	1	1	0	0	0	0	0	0	0	0	1	pha	1	0	0	0	0	0	shrub	0	1	0	0	0	0	0	0	NA	NA	NA	NA	NA	NA	NA	NA	NA	NA	NA	NA	NA	NA	NA	NA
1328	Chamaecytisus elongatus	NA	NA	NA	NA	NA	NA	NA	NA	NA	NA	NA	NA	NA	0	0	1	pha	1	0	0	0	0	0	shrub	0	1	0	0	0	0	0	0	NA	NA	NA	NA	NA	NA	NA	NA	NA	NA	NA	NA	NA	NA	NA	NA
1329	Chamaecytisus glaber	NA	NA	NA	NA	NA	NA	NA	NA	NA	NA	NA	NA	NA	0	0	1	pha	1	0	0	0	0	0	shrub	0	1	0	0	0	0	0	0	NA	NA	NA	NA	NA	NA	NA	NA	NA	NA	NA	NA	NA	NA	NA	NA
1330	Chamaecytisus graniticus	NA	NA	NA	NA	NA	NA	NA	NA	NA	NA	NA	NA	NA	0	0	1	pha (cha)	1	1	0	0	0	0	shrub (semishrub)	0	1	1	0	0	0	0	0	NA	NA	NA	NA	NA	NA	NA	NA	NA	NA	NA	NA	NA	NA	NA	NA
1331	Chamaecytisus kreczetoviczii	45	0	0	0	0	1	1	1	0	0	0	0	0	0	0	1	pha (cha)	1	1	0	0	0	0	shrub (semishrub)	0	1	1	0	0	0	0	0	NA	NA	NA	NA	NA	NA	NA	NA	NA	NA	NA	NA	NA	NA	NA	NA
1332	Chamaecytisus leiocarpus	NA	NA	NA	NA	NA	NA	NA	NA	NA	NA	NA	NA	NA	0	0	1	pha (cha)	1	1	0	0	0	0	shrub (semishrub)	0	1	1	0	0	0	0	0	NA	NA	NA	NA	NA	NA	NA	NA	NA	NA	NA	NA	NA	NA	NA	NA
1333	Chamaecytisus leucotrichus	NA	NA	NA	NA	NA	NA	NA	NA	NA	NA	NA	NA	NA	0	0	1	pha (cha)	1	1	0	0	0	0	shrub (semishrub)	0	1	1	0	0	0	0	0	NA	NA	NA	NA	NA	NA	NA	NA	NA	NA	NA	NA	NA	NA	NA	NA
1334	Chamaecytisus lindemannii	45	0	0	0	0	1	1	1	0	0	0	0	0	0	0	1	pha (cha)	1	1	0	0	0	0	shrub (semishrub)	0	1	1	0	0	0	0	0	NA	NA	NA	NA	NA	NA	NA	NA	NA	NA	NA	NA	NA	NA	NA	NA
1335	Chamaecytisus litwinowii	42.5	0	0	0	0	1	1	1	0	0	0	0	0	0	0	1	pha (cha)	1	1	0	0	0	0	shrub (semishrub)	0	1	1	0	0	0	0	0	NA	NA	NA	NA	NA	NA	NA	NA	NA	NA	NA	NA	NA	NA	NA	NA
1336	Chamaecytisus paczoskii	45	0	0	0	0	1	1	0	0	0	0	0	0	0	0	1	pha (cha)	1	1	0	0	0	0	shrub (semishrub)	0	1	1	0	0	0	0	0	NA	NA	NA	NA	NA	NA	NA	NA	NA	NA	NA	NA	NA	NA	NA	NA
1337	Chamaecytisus pineticola	70	0	0	0	0	0	1	1	0	0	0	0	0	0	0	1	pha	1	0	0	0	0	0	shrub	0	1	0	0	0	0	0	0	NA	NA	NA	NA	NA	NA	NA	NA	NA	NA	NA	NA	NA	NA	NA	NA
1338	Chamaecytisus podolicus	40	0	0	0	0	0	1	1	0	0	0	0	0	0	0	1	pha (cha)	1	1	0	0	0	0	shrub (semishrub)	0	1	1	0	0	0	0	0	NA	NA	NA	NA	NA	NA	NA	NA	NA	NA	NA	NA	NA	NA	NA	NA
1339	Chamaecytisus polytrichus	16.5	0	0	0	0	1	1	0	0	0	0	0	0	0	0	1	pha (cha)	1	1	0	0	0	0	shrub (semishrub)	0	1	1	0	0	0	0	0	crim-balk	summer-green	semi-rosette	taproot-long	0	0	1	0	0	0	0	0	0	0	0	0
1340	Chamaecytisus purpureus	NA	NA	NA	NA	NA	NA	NA	NA	NA	NA	NA	NA	NA	0	0	1	pha (cha)	1	1	0	0	0	0	shrub (semishrub)	0	1	1	0	0	0	0	0	NA	NA	NA	NA	NA	NA	NA	NA	NA	NA	NA	NA	NA	NA	NA	NA
1341	Chamaecytisus ratisbonensis	22.5	0	0	0	0	0	1	1	0	0	0	0	0	0	0	1	pha (cha)	1	1	0	0	0	0	shrub (semishrub)	0	1	1	0	0	0	0	0	NA	NA	NA	NA	NA	NA	NA	NA	NA	NA	NA	NA	NA	NA	NA	NA
1342	Chamaecytisus rochelii	90	0	0	0	0	0	1	1	1	0	0	0	0	0	0	1	pha (cha)	1	1	0	0	0	0	shrub (semishrub)	0	1	1	0	0	0	0	0	NA	NA	NA	NA	NA	NA	NA	NA	NA	NA	NA	NA	NA	NA	NA	NA
1343	Chamaecytisus ruthenicus	120	0	0	0	0	0	1	1	1	0	0	0	0	0	0	1	pha (cha)	1	1	0	0	0	0	shrub (semishrub)	0	1	1	0	0	0	0	0	pont-kaz	summer-green	semi-rosette	taproot-long	0	1	0	0	0	0	0	0	0	0	0	0
1344	Chamaecytisus supinus	45	0	0	0	0	0	1	1	1	0	0	0	0	0	0	1	pha (cha)	1	1	0	0	0	0	shrub (semishrub)	0	1	1	0	0	0	0	0	NA	NA	NA	NA	NA	NA	NA	NA	NA	NA	NA	NA	NA	NA	NA	NA
1345	Chamaecytisus wulffii	14	0	0	0	0	1	1	0	0	0	0	0	0	0	0	1	cha	0	1	0	0	0	0	semishrub	0	0	1	0	0	0	0	0	crim-cau	summer-green	semi-rosette	taproot-long	0	0	1	0	0	0	0	0	0	0	0	0
1346	Chamaedaphne calyculata	32.5	0	0	0	0	1	1	0	0	0	0	0	0	0	0	1	cha	0	1	0	0	0	0	shrub	0	1	0	0	0	0	0	0	NA	NA	NA	NA	NA	NA	NA	NA	NA	NA	NA	NA	NA	NA	NA	NA
1347	Chamaemelum mixtum	NA	NA	NA	NA	NA	NA	NA	NA	NA	NA	NA	NA	NA	1	0	0	the	0	0	0	0	0	1	herb_mono	0	0	0	0	1	0	0	0	NA	NA	NA	NA	NA	NA	NA	NA	NA	NA	NA	NA	NA	NA	NA	NA
1348	Chamaemelum nobile	22.5	0	0	0	0	0	0	1	1	0	0	0	0	0	0	1	hem	0	0	1	0	0	0	herb_poli	0	0	0	1	0	0	0	0	NA	NA	NA	NA	NA	NA	NA	NA	NA	NA	NA	NA	NA	NA	NA	NA
1349	Chamaerops humilis	125	0	0	0	0	1	1	0	0	0	0	0	0	0	0	1	pha	1	0	0	0	0	0	shrub	0	1	0	0	0	0	0	0	NA	NA	NA	NA	NA	NA	NA	NA	NA	NA	NA	NA	NA	NA	NA	NA
1350	Chamerion angustifolium	100	0	0	0	0	0	1	1	1	1	0	0	0	0	0	1	hem (geo)	0	0	1	1	0	0	herb_poli	0	0	0	1	0	0	0	0	holar	summer-green	rosetteless	taproot-long	0	0	0	0	0	1	0	0	0	0	0	0
1351	Chamerion dodonaei	60	0	0	0	0	0	0	1	1	0	0	0	0	0	0	1	hem	0	0	1	0	0	0	herb_poli	0	0	0	1	0	0	0	0	NA	NA	NA	NA	NA	NA	NA	NA	NA	NA	NA	NA	NA	NA	NA	NA
1352	Chartolepis intermedia	92.5	0	0	0	0	0	0	1	1	0	0	0	0	0	0	1	hem	0	0	1	0	0	0	herb_poli	0	0	0	1	0	0	0	0	NA	NA	NA	NA	NA	NA	NA	NA	NA	NA	NA	NA	NA	NA	NA	NA
1353	Cheilanthes acrostica	17.5	0	0	0	0	0	1	1	0	0	0	0	0	0	0	1	hem (geo)	0	0	1	1	0	0	herb_poli	0	0	0	1	0	0	0	0	med-was	evergreen	rosette	fibrous-medium	0	0	0	0	0	1	0	0	0	0	0	0
1354	Cheilanthes persica	12.5	0	0	0	0	0	0	1	1	0	0	0	0	0	0	1	hem (geo)	0	0	1	1	0	0	herb_poli	0	0	0	1	0	0	0	0	med-was	evergreen	rosette	fibrous-medium	0	0	0	0	0	1	0	0	0	0	0	0
1355	Cheiranthus cheiri	70	0	0	0	0	0	0	1	1	1	0	0	0	0	0	1	cha	0	1	0	0	0	0	semishrub	0	0	1	0	0	0	0	0	crim-adv	summer-winter-green	semi-rosette	taproot-long	0	0	0	0	1	0	0	0	0	0	0	0
1356	Chelidonium majus	45	0	0	0	1	1	1	1	1	1	0	0	0	0	0	1	hem	0	0	1	0	0	0	herb_poli	0	0	0	1	0	0	0	0	pal	summer-winter-green	semi-rosette	taproot-medium	0	0	0	0	0	1	0	0	0	0	0	0
1357	Chenopodium acerifolium	35	0	0	0	0	0	0	1	1	0	0	0	0	1	0	0	the	0	0	0	0	0	1	herb_mono	0	0	0	0	1	0	0	0	NA	NA	NA	NA	NA	NA	NA	NA	NA	NA	NA	NA	NA	NA	NA	NA
1358	Chenopodium album	55	0	0	0	0	0	0	1	1	1	0	0	0	1	0	0	the	0	0	0	0	0	1	herb_mono	0	0	0	0	1	0	0	0	holar	summer-green	rosetteless	taproot-medium	0	0	0	0	0	0	0	0	1	0	0	0
1359	Chenopodium ambrosioides	55	0	0	0	0	0	1	1	1	1	0	0	0	1	0	0	the	0	0	0	0	0	1	herb_mono	0	0	0	0	1	0	0	0	NA	NA	NA	NA	NA	NA	NA	NA	NA	NA	NA	NA	NA	NA	NA	NA
1360	Chenopodium aristatum	17.5	0	0	0	0	0	0	1	1	0	0	0	0	1	0	0	the	0	0	0	0	0	1	herb_mono	0	0	0	0	1	0	0	0	NA	NA	NA	NA	NA	NA	NA	NA	NA	NA	NA	NA	NA	NA	NA	NA
1361	Chenopodium berlandieri subsp. zschackei	NA	NA	NA	NA	NA	NA	NA	NA	NA	NA	NA	NA	NA	1	0	0	the	0	0	0	0	0	1	herb_mono	0	0	0	0	1	0	0	0	NA	NA	NA	NA	NA	NA	NA	NA	NA	NA	NA	NA	NA	NA	NA	NA
1362	Chenopodium bonus-henricus	37.5	0	0	0	0	1	1	1	1	0	0	0	0	0	0	1	hem	0	0	1	0	0	0	herb_poli	0	0	0	1	0	0	0	0	NA	NA	NA	NA	NA	NA	NA	NA	NA	NA	NA	NA	NA	NA	NA	NA
1363	Chenopodium botrys	35	0	0	0	0	0	0	1	1	1	0	0	0	1	0	0	the	0	0	0	0	0	1	herb_mono	0	0	0	0	1	0	0	0	spal	summer-green	rosetteless	taproot-medium	0	0	0	0	0	0	0	0	1	0	0	0
1364	Chenopodium capitatum	37.5	0	0	0	0	0	0	1	1	0	0	0	0	1	0	0	the	0	0	0	0	0	1	herb_mono	0	0	0	0	1	0	0	0	NA	NA	NA	NA	NA	NA	NA	NA	NA	NA	NA	NA	NA	NA	NA	NA
1365	Chenopodium chenopodioides	27.5	0	0	0	0	0	0	1	1	1	0	0	0	1	0	0	the	0	0	0	0	0	1	herb_mono	0	0	0	0	1	0	0	0	NA	NA	NA	NA	NA	NA	NA	NA	NA	NA	NA	NA	NA	NA	NA	NA
1366	Chenopodium diversifolium	55	0	0	0	0	0	0	1	1	1	0	0	0	1	0	0	the	0	0	0	0	0	1	herb_mono	0	0	0	0	1	0	0	0	NA	NA	NA	NA	NA	NA	NA	NA	NA	NA	NA	NA	NA	NA	NA	NA
1367	Chenopodium ficifolium	90	0	0	0	0	0	1	1	1	1	0	0	0	1	0	0	the	0	0	0	0	0	1	herb_mono	0	0	0	0	1	0	0	0	NA	NA	NA	NA	NA	NA	NA	NA	NA	NA	NA	NA	NA	NA	NA	NA
1368	Chenopodium foliosum	37.5	0	0	0	0	0	0	1	1	0	0	0	0	1	0	0	the	0	0	0	0	0	1	herb_mono	0	0	0	0	1	0	0	0	pal	summer-green	rosetteless	taproot-medium	0	0	0	0	0	0	0	0	1	0	0	0
1369	Chenopodium glaucophyllum	60	0	0	0	0	0	0	0	1	1	0	0	0	1	0	0	the	0	0	0	0	0	1	herb_mono	0	0	0	0	1	0	0	0	NA	NA	NA	NA	NA	NA	NA	NA	NA	NA	NA	NA	NA	NA	NA	NA
1370	Chenopodium glaucum	40	0	0	0	0	0	0	1	1	1	1	0	0	1	0	0	the	0	0	0	0	0	1	herb_mono	0	0	0	0	1	0	0	0	holar	summer-green	rosetteless	taproot-medium	0	0	0	0	0	0	0	0	1	0	0	0
1371	Chenopodium hircinum	120	0	0	0	0	0	0	0	0	1	1	0	0	1	0	0	the	0	0	0	0	0	1	herb_mono	0	0	0	0	1	0	0	0	NA	NA	NA	NA	NA	NA	NA	NA	NA	NA	NA	NA	NA	NA	NA	NA
1372	Chenopodium hybridum	62.5	0	0	0	0	0	0	1	1	1	0	0	0	1	0	0	the	0	0	0	0	0	1	herb_mono	0	0	0	0	1	0	0	0	crim-adv	summer-green	rosetteless	taproot-medium	0	0	0	0	0	0	0	0	1	0	0	0
1373	Chenopodium missouriense	NA	NA	NA	NA	NA	NA	NA	NA	NA	NA	NA	NA	NA	NA	NA	NA	the	0	0	0	0	0	1	herb_mono	0	0	0	0	1	0	0	0	NA	NA	NA	NA	NA	NA	NA	NA	NA	NA	NA	NA	NA	NA	NA	NA
1374	Chenopodium murale	17.5	0	0	0	0	0	0	1	1	1	0	0	0	1	0	0	the	0	0	0	0	0	1	herb_mono	0	0	0	0	1	0	0	0	crim-adv	summer-green	rosetteless	taproot-medium	0	0	0	0	0	0	0	0	1	0	0	0
1375	Chenopodium novopokrovskyanum	60	0	0	0	0	0	0	0	1	1	0	0	0	1	0	0	the	0	0	0	0	0	1	herb_mono	0	0	0	0	1	0	0	0	NA	NA	NA	NA	NA	NA	NA	NA	NA	NA	NA	NA	NA	NA	NA	NA
1376	Chenopodium opulifolium	72.5	0	0	0	0	0	0	1	1	1	0	0	0	1	0	0	the	0	0	0	0	0	1	herb_mono	0	0	0	0	1	0	0	0	med-was-euras-step	summer-green	rosetteless	taproot-medium	0	0	0	0	0	0	0	0	1	0	0	0
1377	Chenopodium pedunculare	NA	NA	NA	NA	NA	NA	NA	NA	NA	NA	NA	NA	NA	1	0	0	the	0	0	0	0	0	1	herb_mono	0	0	0	0	1	0	0	0	NA	NA	NA	NA	NA	NA	NA	NA	NA	NA	NA	NA	NA	NA	NA	NA
1378	Chenopodium polyspermum	55	0	0	0	0	0	0	1	1	1	0	0	0	1	0	0	the	0	0	0	0	0	1	herb_mono	0	0	0	0	1	0	0	0	pal	summer-green	rosetteless	taproot-medium	0	0	0	0	0	0	0	0	1	0	0	0
1379	Chenopodium pratericola	NA	NA	NA	NA	NA	NA	NA	NA	NA	NA	NA	NA	NA	1	0	0	the	0	0	0	0	0	1	herb_mono	0	0	0	0	1	0	0	0	NA	NA	NA	NA	NA	NA	NA	NA	NA	NA	NA	NA	NA	NA	NA	NA
1380	Chenopodium probstii	55	0	0	0	0	0	0	1	1	1	0	0	0	1	0	0	the	0	0	0	0	0	1	herb_mono	0	0	0	0	1	0	0	0	NA	NA	NA	NA	NA	NA	NA	NA	NA	NA	NA	NA	NA	NA	NA	NA
1381	Chenopodium pumilio	NA	NA	NA	NA	NA	NA	NA	NA	NA	NA	NA	NA	NA	1	0	0	the	0	0	0	0	0	1	herb_mono	0	0	0	0	1	0	0	0	NA	NA	NA	NA	NA	NA	NA	NA	NA	NA	NA	NA	NA	NA	NA	NA
1382	Chenopodium quinoa	NA	NA	NA	NA	NA	NA	NA	NA	NA	NA	NA	NA	NA	1	0	0	the	0	0	0	0	0	1	herb_mono	0	0	0	0	1	0	0	0	NA	NA	NA	NA	NA	NA	NA	NA	NA	NA	NA	NA	NA	NA	NA	NA
1383	Chenopodium reticulatum	55	0	0	0	0	0	0	1	1	1	0	0	0	1	0	0	the	0	0	0	0	0	1	herb_mono	0	0	0	0	1	0	0	0	NA	NA	NA	NA	NA	NA	NA	NA	NA	NA	NA	NA	NA	NA	NA	NA
1384	Chenopodium rubrum	55	0	0	0	0	0	0	1	1	1	0	0	0	1	0	0	the	0	0	0	0	0	1	herb_mono	0	0	0	0	1	0	0	0	holar	summer-green	rosetteless	taproot-long	0	0	0	0	0	0	0	0	1	0	0	0
1385	Chenopodium schraderianum	40	0	0	0	0	0	0	1	1	1	0	0	0	1	0	0	the	0	0	0	0	0	1	herb_mono	0	0	0	0	1	0	0	0	NA	NA	NA	NA	NA	NA	NA	NA	NA	NA	NA	NA	NA	NA	NA	NA
1386	Chenopodium striatiforme	NA	NA	NA	NA	NA	NA	NA	NA	NA	NA	NA	NA	NA	1	0	0	the	0	0	0	0	0	1	herb_mono	0	0	0	0	1	0	0	0	NA	NA	NA	NA	NA	NA	NA	NA	NA	NA	NA	NA	NA	NA	NA	NA
1387	Chenopodium strictum	60	0	0	0	0	0	0	0	1	1	0	0	0	1	0	0	the	0	0	0	0	0	1	herb_mono	0	0	0	0	1	0	0	0	NA	NA	NA	NA	NA	NA	NA	NA	NA	NA	NA	NA	NA	NA	NA	NA
1388	Chenopodium suecicum	62.5	0	0	0	0	0	1	1	1	1	0	0	0	1	0	0	the	0	0	0	0	0	1	herb_mono	0	0	0	0	1	0	0	0	NA	NA	NA	NA	NA	NA	NA	NA	NA	NA	NA	NA	NA	NA	NA	NA
1389	Chenopodium ucrainicum	NA	NA	NA	NA	NA	NA	NA	NA	NA	NA	NA	NA	NA	1	0	0	the	0	0	0	0	0	1	herb_mono	0	0	0	0	1	0	0	0	NA	NA	NA	NA	NA	NA	NA	NA	NA	NA	NA	NA	NA	NA	NA	NA
1390	Chenopodium urbicum	62.5	0	0	0	0	0	1	1	1	1	0	0	0	1	0	0	the	0	0	0	0	0	1	herb_mono	0	0	0	0	1	0	0	0	pal	summer-green	rosetteless	taproot-long	0	0	0	0	0	0	0	0	1	0	0	0
1391	Chenopodium urbicum var. intermedium	NA	NA	NA	NA	NA	NA	NA	NA	NA	NA	NA	NA	NA	1	0	0	the	0	0	0	0	0	1	herb_mono	0	0	0	0	1	0	0	0	NA	NA	NA	NA	NA	NA	NA	NA	NA	NA	NA	NA	NA	NA	NA	NA
1392	Chenopodium vulvaria	32.5	0	0	0	0	0	0	1	1	1	0	0	0	1	0	0	the	0	0	0	0	0	1	herb_mono	0	0	0	0	1	0	0	0	eur-med	summer-green	rosetteless	taproot-medium	0	0	0	0	0	0	0	0	1	0	0	0
1393	Chenopodium x dvorakianum	NA	NA	NA	NA	NA	NA	NA	NA	NA	NA	NA	NA	NA	NA	NA	NA	the	0	0	0	0	0	1	herb_mono	0	0	0	0	1	0	0	0	NA	NA	NA	NA	NA	NA	NA	NA	NA	NA	NA	NA	NA	NA	NA	NA
1394	Chenopodium x fursajevii	NA	NA	NA	NA	NA	NA	NA	NA	NA	NA	NA	NA	NA	NA	NA	NA	the	0	0	0	0	0	1	herb_mono	0	0	0	0	1	0	0	0	NA	NA	NA	NA	NA	NA	NA	NA	NA	NA	NA	NA	NA	NA	NA	NA
1395	Chenopodium x gruellii	NA	NA	NA	NA	NA	NA	NA	NA	NA	NA	NA	NA	NA	NA	NA	NA	the	0	0	0	0	0	1	herb_mono	0	0	0	0	1	0	0	0	NA	NA	NA	NA	NA	NA	NA	NA	NA	NA	NA	NA	NA	NA	NA	NA
1396	Chenopodium x humiliforme	NA	NA	NA	NA	NA	NA	NA	NA	NA	NA	NA	NA	NA	NA	NA	NA	the	0	0	0	0	0	1	herb_mono	0	0	0	0	1	0	0	0	NA	NA	NA	NA	NA	NA	NA	NA	NA	NA	NA	NA	NA	NA	NA	NA
1397	Chenopodium x jedlickae	NA	NA	NA	NA	NA	NA	NA	NA	NA	NA	NA	NA	NA	NA	NA	NA	the	0	0	0	0	0	1	herb_mono	0	0	0	0	1	0	0	0	NA	NA	NA	NA	NA	NA	NA	NA	NA	NA	NA	NA	NA	NA	NA	NA
1398	Chenopodium x morarii	NA	NA	NA	NA	NA	NA	NA	NA	NA	NA	NA	NA	NA	NA	NA	NA	the	0	0	0	0	0	1	herb_mono	0	0	0	0	1	0	0	0	NA	NA	NA	NA	NA	NA	NA	NA	NA	NA	NA	NA	NA	NA	NA	NA
1399	Chenopodium x perhybridum	NA	NA	NA	NA	NA	NA	NA	NA	NA	NA	NA	NA	NA	NA	NA	NA	the	0	0	0	0	0	1	herb_mono	0	0	0	0	1	0	0	0	NA	NA	NA	NA	NA	NA	NA	NA	NA	NA	NA	NA	NA	NA	NA	NA
1400	Chenopodium x praeacutum	NA	NA	NA	NA	NA	NA	NA	NA	NA	NA	NA	NA	NA	NA	NA	NA	the	0	0	0	0	0	1	herb_mono	0	0	0	0	1	0	0	0	NA	NA	NA	NA	NA	NA	NA	NA	NA	NA	NA	NA	NA	NA	NA	NA
1401	Chenopodium x preissmannii	NA	NA	NA	NA	NA	NA	NA	NA	NA	NA	NA	NA	NA	NA	NA	NA	the	0	0	0	0	0	1	herb_mono	0	0	0	0	1	0	0	0	NA	NA	NA	NA	NA	NA	NA	NA	NA	NA	NA	NA	NA	NA	NA	NA
1402	Chenopodium x pseudostriatum	NA	NA	NA	NA	NA	NA	NA	NA	NA	NA	NA	NA	NA	NA	NA	NA	the	0	0	0	0	0	1	herb_mono	0	0	0	0	1	0	0	0	NA	NA	NA	NA	NA	NA	NA	NA	NA	NA	NA	NA	NA	NA	NA	NA
1403	Chenopodium x schulzeanum	NA	NA	NA	NA	NA	NA	NA	NA	NA	NA	NA	NA	NA	NA	NA	NA	the	0	0	0	0	0	1	herb_mono	0	0	0	0	1	0	0	0	NA	NA	NA	NA	NA	NA	NA	NA	NA	NA	NA	NA	NA	NA	NA	NA
1404	Chenopodium x smardae	NA	NA	NA	NA	NA	NA	NA	NA	NA	NA	NA	NA	NA	NA	NA	NA	the	0	0	0	0	0	1	herb_mono	0	0	0	0	1	0	0	0	NA	NA	NA	NA	NA	NA	NA	NA	NA	NA	NA	NA	NA	NA	NA	NA
1405	Chenopodium x striatialbum	NA	NA	NA	NA	NA	NA	NA	NA	NA	NA	NA	NA	NA	NA	NA	NA	the	0	0	0	0	0	1	herb_mono	0	0	0	0	1	0	0	0	NA	NA	NA	NA	NA	NA	NA	NA	NA	NA	NA	NA	NA	NA	NA	NA
1406	Chenopodium x striatisuecicum	NA	NA	NA	NA	NA	NA	NA	NA	NA	NA	NA	NA	NA	NA	NA	NA	the	0	0	0	0	0	1	herb_mono	0	0	0	0	1	0	0	0	NA	NA	NA	NA	NA	NA	NA	NA	NA	NA	NA	NA	NA	NA	NA	NA
1407	Chenopodium x thellungii	NA	NA	NA	NA	NA	NA	NA	NA	NA	NA	NA	NA	NA	NA	NA	NA	the	0	0	0	0	0	1	herb_mono	0	0	0	0	1	0	0	0	NA	NA	NA	NA	NA	NA	NA	NA	NA	NA	NA	NA	NA	NA	NA	NA
1408	Chenopodium zerovii	30	0	0	0	0	0	0	0	1	0	0	0	0	1	0	0	the	0	0	0	0	0	1	herb_mono	0	0	0	0	1	0	0	0	NA	NA	NA	NA	NA	NA	NA	NA	NA	NA	NA	NA	NA	NA	NA	NA
1409	Chimaphila umbellata	15	NA	NA	NA	NA	NA	NA	NA	NA	NA	NA	NA	NA	0	0	1	cha	0	1	0	0	0	0	semishrub	0	0	1	0	0	0	0	0	holar	evergreen	rosetteless	fibrous-short	0	0	1	0	0	0	0	0	0	0	0	0
1410	Chimonobambusa quadrangularis	NA	NA	NA	NA	NA	NA	NA	NA	NA	NA	NA	NA	NA	NA	NA	NA	pha	1	0	0	0	0	0	herb_poli	0	0	0	1	0	0	0	0	NA	NA	NA	NA	NA	NA	NA	NA	NA	NA	NA	NA	NA	NA	NA	NA
1411	Chionanthus virginica	750	0	0	0	0	1	1	0	0	0	0	0	0	0	0	1	pha	1	0	0	0	0	0	tree	1	0	0	0	0	0	0	0	NA	NA	NA	NA	NA	NA	NA	NA	NA	NA	NA	NA	NA	NA	NA	NA
1412	Chondrilla acantholepis	60	0	0	0	0	0	1	1	1	1	0	0	0	0	1	1	hem	0	0	1	0	0	0	herb_poli	0	0	0	1	0	0	0	0	was	summer-winter-green	semi-rosette	taproot-long	0	0	0	0	0	1	0	0	0	0	0	0
1413	Chondrilla graminea	65	0	0	0	0	0	1	1	1	1	0	0	0	0	1	1	hem	0	0	1	0	0	0	herb_poli	0	0	0	1	0	0	0	0	NA	NA	NA	NA	NA	NA	NA	NA	NA	NA	NA	NA	NA	NA	NA	NA
1414	Chondrilla juncea	60	0	0	0	0	0	0	1	1	1	0	0	0	0	1	1	hem	0	0	1	0	0	0	herb_poli	0	0	0	1	0	0	0	0	med-was-euras-step	summer-winter-green	semi-rosette	taproot-long	0	0	0	0	0	1	0	0	0	0	0	0
1415	Chondrilla latifolia	85	0	0	0	0	0	1	1	1	0	0	0	0	0	1	1	hem	0	0	1	0	0	0	herb_poli	0	0	0	1	0	0	0	0	med-was	summer-winter-green	semi-rosette	taproot-long	0	0	0	0	0	1	0	0	0	0	0	0
1416	Chorispora tenella	20	0	0	0	1	1	0	0	0	0	0	0	0	1	0	0	the	0	0	0	0	0	1	herb_mono	0	0	0	0	1	0	0	0	was-euras-step	ephemeral	semi-rosette	taproot-medium	0	0	0	0	0	0	0	1	0	0	0	0
1417	Chrozophora hierosolymitana	NA	NA	NA	NA	NA	NA	NA	NA	NA	NA	NA	NA	NA	1	0	0	the	0	0	0	0	0	1	herb_mono	0	0	0	0	1	0	0	0	NA	NA	NA	NA	NA	NA	NA	NA	NA	NA	NA	NA	NA	NA	NA	NA
1418	Chrozophora obliqua	NA	NA	NA	NA	NA	NA	NA	NA	NA	NA	NA	NA	NA	1	0	0	the	0	0	0	0	0	1	herb_mono	0	0	0	0	1	0	0	0	NA	NA	NA	NA	NA	NA	NA	NA	NA	NA	NA	NA	NA	NA	NA	NA
1419	Chrozophora tinctoria	35	0	0	0	0	1	1	0	0	0	0	0	0	1	0	0	the	0	0	0	0	0	1	herb_mono	0	0	0	0	1	0	0	0	med	summer-green	rosetteless	taproot-long	0	0	0	0	0	0	0	0	1	0	0	0
1420	Chrysanthemum carinatum	60	0	0	0	0	0	1	1	1	0	0	0	0	1	0	0	the	0	0	0	0	0	1	herb_mono	0	0	0	0	1	0	0	0	NA	NA	NA	NA	NA	NA	NA	NA	NA	NA	NA	NA	NA	NA	NA	NA
1421	Chrysanthemum coronarium	45	0	0	0	0	0	1	1	1	0	0	0	0	1	0	0	the	0	0	0	0	0	1	herb_mono	0	0	0	0	1	0	0	0	NA	NA	NA	NA	NA	NA	NA	NA	NA	NA	NA	NA	NA	NA	NA	NA
1422	Chrysanthemum segetum	40	0	0	0	0	0	1	1	0	0	0	0	0	1	0	0	the	0	0	0	0	0	1	herb_mono	0	0	0	0	1	0	0	0	NA	NA	NA	NA	NA	NA	NA	NA	NA	NA	NA	NA	NA	NA	NA	NA
1423	Chrysolarix amabilis	2500	0	0	0	1	0	0	0	0	0	0	0	0	0	0	1	pha	1	0	0	0	0	0	tree	1	0	0	0	0	0	0	0	NA	NA	NA	NA	NA	NA	NA	NA	NA	NA	NA	NA	NA	NA	NA	NA
1424	Chrysopogon gryllus	100	0	0	0	0	1	1	1	1	0	0	0	0	0	0	1	hem	0	0	1	0	0	0	herb_poli	0	0	0	1	0	0	0	0	NA	NA	NA	NA	NA	NA	NA	NA	NA	NA	NA	NA	NA	NA	NA	NA
1425	Chrysosplenium alpinum	7.5	0	0	0	0	1	1	0	0	0	0	0	0	0	0	1	hem	0	0	1	0	0	0	herb_poli	0	0	0	1	0	0	0	0	NA	NA	NA	NA	NA	NA	NA	NA	NA	NA	NA	NA	NA	NA	NA	NA
1426	Chrysosplenium alternifolium	10	0	0	0	1	1	0	0	0	0	0	0	0	0	0	1	hem	0	0	1	0	0	0	herb_poli	0	0	0	1	0	0	0	0	NA	NA	NA	NA	NA	NA	NA	NA	NA	NA	NA	NA	NA	NA	NA	NA
1427	Cicer arietinum	45	0	0	0	0	1	1	0	0	0	0	0	0	1	0	0	the	0	0	0	0	0	1	herb_mono	0	0	0	0	1	0	0	0	NA	NA	NA	NA	NA	NA	NA	NA	NA	NA	NA	NA	NA	NA	NA	NA
1428	Cicerbita alpina	100	0	0	0	0	0	1	1	1	0	0	0	0	0	0	1	hem	0	0	1	0	0	0	herb_poli	0	0	0	1	0	0	0	0	NA	NA	NA	NA	NA	NA	NA	NA	NA	NA	NA	NA	NA	NA	NA	NA
1429	Cichorium endivia	45	0	0	0	0	0	0	1	1	1	0	0	0	1	0	0	the	0	0	0	0	0	1	herb_mono	0	0	0	0	1	0	0	0	NA	NA	NA	NA	NA	NA	NA	NA	NA	NA	NA	NA	NA	NA	NA	NA
1430	Cichorium intybus	67.5	0	0	0	0	0	0	1	1	1	0	0	0	0	0	1	hem	0	0	1	0	0	0	herb_poli	0	0	0	1	0	0	0	0	wpal	summer-winter-green	semi-rosette	taproot-long	0	0	0	0	0	1	0	0	0	0	0	0
1431	Cichorium intybus subsp. glabratum	NA	NA	NA	NA	NA	NA	NA	NA	NA	NA	NA	NA	NA	0	0	1	hem	0	0	1	0	0	0	herb_poli	0	0	0	1	0	0	0	0	med-was	summer-winter-green	semi-rosette	taproot-long	0	0	0	0	0	1	0	0	0	0	0	0
1432	Cicuta virosa	75	0	0	0	0	0	0	1	1	0	0	0	0	0	0	1	hem	0	0	1	0	0	0	herb_poli	0	0	0	1	0	0	0	0	NA	NA	NA	NA	NA	NA	NA	NA	NA	NA	NA	NA	NA	NA	NA	NA
1433	Cimicifuga europaea	115	0	0	0	0	0	0	1	1	0	0	0	0	0	0	1	geo	0	0	0	1	0	0	herb_poli	0	0	0	1	0	0	0	0	NA	NA	NA	NA	NA	NA	NA	NA	NA	NA	NA	NA	NA	NA	NA	NA
1434	Circaea alpina	15	0	0	0	0	0	1	1	0	0	0	0	0	0	0	1	geo	0	0	0	1	0	0	herb_poli	0	0	0	1	0	0	0	0	NA	NA	NA	NA	NA	NA	NA	NA	NA	NA	NA	NA	NA	NA	NA	NA
1435	Circaea lutetiana	47.5	0	0	0	0	0	1	1	1	0	0	0	0	0	0	1	geo	0	0	0	1	0	0	herb_poli	0	0	0	1	0	0	0	0	holar	summer-green	rosetteless	fibrous-short	0	0	0	0	0	1	0	0	0	0	0	0
1436	Circaea x intermedia	NA	0	0	0	0	1	1	0	0	0	0	0	0	0	0	1	hem (geo)	0	0	1	1	0	0	herb_poli	0	0	0	1	0	0	0	0	NA	NA	NA	NA	NA	NA	NA	NA	NA	NA	NA	NA	NA	NA	NA	NA
1437	Cirsium alatum	62.5	0	0	0	0	0	0	1	1	1	0	0	0	0	0	1	hem	0	0	1	0	0	0	herb_poli	0	0	0	1	0	0	0	0	NA	NA	NA	NA	NA	NA	NA	NA	NA	NA	NA	NA	NA	NA	NA	NA
1438	Cirsium arvense	100	0	0	0	0	0	1	1	1	1	1	0	0	0	0	1	geo (hem)	0	0	1	1	0	0	herb_poli	0	0	0	1	0	0	0	0	eur-med	summer-green	rosetteless	taproot-long	0	0	0	0	0	1	0	0	0	0	0	0
1439	Cirsium canum	65	0	0	0	0	0	0	1	1	0	0	0	0	0	0	1	hem	0	0	1	0	0	0	herb_poli	0	0	0	1	0	0	0	0	NA	NA	NA	NA	NA	NA	NA	NA	NA	NA	NA	NA	NA	NA	NA	NA
1440	Cirsium ciliatum	75	0	0	0	0	0	0	1	1	1	0	0	0	0	1	0	hem	0	0	1	0	0	0	herb_mono	0	0	0	0	1	0	0	0	NA	NA	NA	NA	NA	NA	NA	NA	NA	NA	NA	NA	NA	NA	NA	NA
1441	Cirsium decussatum	NA	NA	NA	NA	NA	NA	NA	NA	NA	NA	NA	NA	NA	0	1	0	hem	0	0	1	0	0	0	herb_mono	0	0	0	0	1	0	0	0	NA	NA	NA	NA	NA	NA	NA	NA	NA	NA	NA	NA	NA	NA	NA	NA
1442	Cirsium erisithales	90	0	0	0	0	0	0	1	1	1	0	0	0	0	0	1	hem	0	0	1	0	0	0	herb_poli	0	0	0	1	0	0	0	0	NA	NA	NA	NA	NA	NA	NA	NA	NA	NA	NA	NA	NA	NA	NA	NA
1443	Cirsium esculentum	22	0	0	0	0	0	0	1	1	1	0	0	0	0	0	1	hem	0	0	1	0	0	0	herb_poli	0	0	0	1	0	0	0	0	NA	NA	NA	NA	NA	NA	NA	NA	NA	NA	NA	NA	NA	NA	NA	NA
1444	Cirsium heterophyllum	75	0	0	0	0	0	1	1	1	0	0	0	0	0	0	1	hem	0	0	1	0	0	0	herb_poli	0	0	0	1	0	0	0	0	NA	NA	NA	NA	NA	NA	NA	NA	NA	NA	NA	NA	NA	NA	NA	NA
1445	Cirsium incanum	70	0	0	0	0	0	0	1	1	1	0	0	0	0	0	1	geo (hem)	0	0	1	1	0	0	herb_poli	0	0	0	1	0	0	0	0	was-euras-step	summer-green	rosetteless	taproot-long	0	0	0	0	0	1	0	0	0	0	0	0
1446	Cirsium laniflorum	105	0	0	0	0	0	0	1	1	1	0	0	0	0	0	1	hem	0	0	1	0	0	0	herb_poli	0	0	0	1	0	0	0	0	crim	summer-green	semi-rosette	taproot-long	0	0	0	0	0	1	0	0	0	0	0	0
1447	Cirsium oleraceum	125	0	0	0	0	0	1	1	1	1	0	0	0	0	0	1	hem	0	0	1	0	0	0	herb_poli	0	0	0	1	0	0	0	0	NA	NA	NA	NA	NA	NA	NA	NA	NA	NA	NA	NA	NA	NA	NA	NA
1448	Cirsium palustre	100	0	0	0	0	0	1	1	1	1	0	0	0	0	0	1	hem	0	0	1	0	0	0	herb_poli	0	0	0	1	0	0	0	0	NA	NA	NA	NA	NA	NA	NA	NA	NA	NA	NA	NA	NA	NA	NA	NA
1449	Cirsium pannonicum	40	0	0	0	0	0	1	1	0	0	0	0	0	0	0	1	hem	0	0	1	0	0	0	herb_poli	0	0	0	1	0	0	0	0	NA	NA	NA	NA	NA	NA	NA	NA	NA	NA	NA	NA	NA	NA	NA	NA
1450	Cirsium polonicum	125	0	0	0	0	0	0	1	1	1	0	0	0	0	1	0	hem	0	0	1	0	0	0	herb_mono	0	0	0	0	1	0	0	0	NA	NA	NA	NA	NA	NA	NA	NA	NA	NA	NA	NA	NA	NA	NA	NA
1451	Cirsium rivulare	90	0	0	0	0	0	1	1	0	0	0	0	0	0	0	1	hem	0	0	1	0	0	0	herb_poli	0	0	0	1	0	0	0	0	NA	NA	NA	NA	NA	NA	NA	NA	NA	NA	NA	NA	NA	NA	NA	NA
1452	Cirsium roseolum	22	0	0	0	0	0	0	1	1	1	0	0	0	0	0	1	hem	0	0	1	0	0	0	herb_poli	0	0	0	1	0	0	0	0	NA	NA	NA	NA	NA	NA	NA	NA	NA	NA	NA	NA	NA	NA	NA	NA
1453	Cirsium serrulatum	NA	NA	NA	NA	NA	NA	NA	NA	NA	NA	NA	NA	NA	0	1	0	hem	0	0	1	0	0	0	herb_mono	0	0	0	0	1	0	0	0	pont-kaz	summer-winter-green	semi-rosette	taproot-long	0	0	0	0	0	0	1	0	0	0	0	0
1454	Cirsium setosum	85	0	0	0	0	0	1	1	1	1	1	0	0	0	0	1	geo (hem)	0	0	1	1	0	0	herb_poli	0	0	0	1	0	0	0	0	NA	NA	NA	NA	NA	NA	NA	NA	NA	NA	NA	NA	NA	NA	NA	NA
1455	Cirsium sublaniflorum	75	0	0	0	0	0	0	1	1	1	0	0	0	0	1	1	hem	0	0	1	0	0	0	herb_poli	0	0	0	1	0	0	0	0	crim	summer-green	semi-rosette	taproot-long	0	0	0	0	0	1	0	0	0	0	0	0
1456	Cirsium tauricum	70	0	0	0	0	0	0	1	1	0	0	0	0	0	0	1	hem	0	0	1	0	0	0	herb_poli	0	0	0	1	0	0	0	0	crim-doubt	summer-green	semi-rosette	taproot-long	0	0	0	0	0	1	0	0	0	0	0	0
1457	Cirsium ukranicum	100	0	0	0	0	0	0	1	1	1	0	0	0	0	1	0	hem	0	0	1	0	0	0	herb_mono	0	0	0	0	1	0	0	0	NA	NA	NA	NA	NA	NA	NA	NA	NA	NA	NA	NA	NA	NA	NA	NA
1458	Cirsium vulgare	100	0	0	0	0	0	1	1	1	1	0	0	0	0	1	0	hem	0	0	1	0	0	0	herb_mono	0	0	0	0	1	0	0	0	wpal	summer-green	semi-rosette	taproot-long	0	0	0	0	0	0	1	0	0	0	0	0
1459	Cirsium waldsteinii	140	0	0	0	0	0	1	1	1	0	0	0	0	0	0	1	hem	0	0	1	0	0	0	herb_poli	0	0	0	1	0	0	0	0	NA	NA	NA	NA	NA	NA	NA	NA	NA	NA	NA	NA	NA	NA	NA	NA
1460	Cirsium x erucagineum	NA	NA	NA	NA	NA	NA	NA	NA	NA	NA	NA	NA	NA	NA	NA	NA	hem	0	0	1	0	0	0	herb_poli	0	0	0	1	0	0	0	0	NA	NA	NA	NA	NA	NA	NA	NA	NA	NA	NA	NA	NA	NA	NA	NA
1461	Cirsium x hybridum	NA	NA	NA	NA	NA	NA	NA	NA	NA	NA	NA	NA	NA	NA	NA	NA	hem	0	0	1	0	0	0	herb_poli	0	0	0	1	0	0	0	0	NA	NA	NA	NA	NA	NA	NA	NA	NA	NA	NA	NA	NA	NA	NA	NA
1462	Cirsium x reichardtii	NA	NA	NA	NA	NA	NA	NA	NA	NA	NA	NA	NA	NA	NA	NA	NA	hem	0	0	1	0	0	0	herb_poli	0	0	0	1	0	0	0	0	NA	NA	NA	NA	NA	NA	NA	NA	NA	NA	NA	NA	NA	NA	NA	NA
1463	Cirsium x silesiacum	NA	NA	NA	NA	NA	NA	NA	NA	NA	NA	NA	NA	NA	NA	NA	NA	hem	0	0	1	0	0	0	herb_poli	0	0	0	1	0	0	0	0	NA	NA	NA	NA	NA	NA	NA	NA	NA	NA	NA	NA	NA	NA	NA	NA
1464	Cistus tauricus	50	0	0	0	0	1	1	1	0	0	0	0	0	0	0	1	pha	1	0	0	0	0	0	shrub	0	1	0	0	0	0	0	0	emed	summer-winter-green	rosetteless	taproot-long	0	1	0	0	0	0	0	0	0	0	0	0
1465	Citrullus colocynthis	250	0	0	0	0	0	0	1	1	0	0	0	0	0	0	1	hem	0	0	1	0	0	0	herb_poli (liana_herb)	0	0	0	1	0	0	0	1	NA	NA	NA	NA	NA	NA	NA	NA	NA	NA	NA	NA	NA	NA	NA	NA
1466	Citrullus lanatus	NA	0	0	0	0	0	1	1	0	0	0	0	0	1	0	0	the	0	0	0	0	0	1	herb_mono (liana_herb)	0	0	0	0	1	0	0	1	NA	NA	NA	NA	NA	NA	NA	NA	NA	NA	NA	NA	NA	NA	NA	NA
1467	Citrus x aurantium	NA	NA	NA	NA	NA	NA	NA	NA	NA	NA	NA	NA	NA	0	0	1	pha	1	0	0	0	0	0	tree	1	0	0	0	0	0	0	0	NA	NA	NA	NA	NA	NA	NA	NA	NA	NA	NA	NA	NA	NA	NA	NA
1468	Citrus x limon	400	0	0	1	1	0	0	0	0	0	0	0	0	0	0	1	pha	1	0	0	0	0	0	tree	1	0	0	0	0	0	0	0	NA	NA	NA	NA	NA	NA	NA	NA	NA	NA	NA	NA	NA	NA	NA	NA
1469	Citrus x sinensis	NA	NA	NA	NA	NA	NA	NA	NA	NA	NA	NA	NA	NA	0	0	1	pha	1	0	0	0	0	0	tree	1	0	0	0	0	0	0	0	NA	NA	NA	NA	NA	NA	NA	NA	NA	NA	NA	NA	NA	NA	NA	NA
1470	Citrus x unshiu	275	0	0	1	1	0	0	0	0	0	0	0	0	0	0	1	pha	1	0	0	0	0	0	tree	1	0	0	0	0	0	0	0	NA	NA	NA	NA	NA	NA	NA	NA	NA	NA	NA	NA	NA	NA	NA	NA
1471	Cladium mariscus	125	0	0	0	0	0	1	1	0	0	0	0	0	0	0	1	geo	0	0	0	1	0	0	herb_poli	0	0	0	1	0	0	0	0	eur-med-was	summer-winter-green	semi-rosette	fibrous-long	0	0	0	0	0	1	0	0	0	0	0	0
1472	Cladium martii	NA	NA	NA	NA	NA	NA	NA	NA	NA	NA	NA	NA	NA	NA	NA	NA	hem	0	0	1	0	0	0	herb_poli	0	0	0	1	0	0	0	0	NA	NA	NA	NA	NA	NA	NA	NA	NA	NA	NA	NA	NA	NA	NA	NA
1473	Cladrastis kentukea	1750	0	0	0	0	1	1	0	0	0	0	0	0	0	0	1	pha	1	0	0	0	0	0	tree	1	0	0	0	0	0	0	0	NA	NA	NA	NA	NA	NA	NA	NA	NA	NA	NA	NA	NA	NA	NA	NA
1474	Clarkia amoena	NA	NA	NA	NA	NA	NA	NA	NA	NA	NA	NA	NA	NA	NA	NA	NA	the	0	0	0	0	0	1	herb_mono	0	0	0	0	1	0	0	0	NA	NA	NA	NA	NA	NA	NA	NA	NA	NA	NA	NA	NA	NA	NA	NA
1475	Clarkia pulchella	NA	NA	NA	NA	NA	NA	NA	NA	NA	NA	NA	NA	NA	NA	NA	NA	the	0	0	0	0	0	1	herb_mono	0	0	0	0	1	0	0	0	NA	NA	NA	NA	NA	NA	NA	NA	NA	NA	NA	NA	NA	NA	NA	NA
1476	Clarkia unguiculata	NA	NA	NA	NA	NA	NA	NA	NA	NA	NA	NA	NA	NA	NA	NA	NA	the	0	0	0	0	0	1	herb_mono	0	0	0	0	1	0	0	0	NA	NA	NA	NA	NA	NA	NA	NA	NA	NA	NA	NA	NA	NA	NA	NA
1477	Clausia aprica	4.5	0	0	0	0	1	1	1	0	0	0	0	0	0	0	1	hem	0	0	1	0	0	0	herb_poli	0	0	0	1	0	0	0	0	NA	NA	NA	NA	NA	NA	NA	NA	NA	NA	NA	NA	NA	NA	NA	NA
1478	Cleistogenes bulgarica	40	0	0	0	0	0	0	1	1	0	0	0	0	0	0	1	hem	0	0	1	0	0	0	herb_poli	0	0	0	1	0	0	0	0	med	summer-green	rosetteless	fibrous-long	0	0	0	0	0	1	0	0	0	0	0	0
1479	Cleistogenes serotina	55	0	0	0	0	0	0	1	1	0	0	0	0	0	0	1	hem	0	0	1	0	0	0	herb_poli	0	0	0	1	0	0	0	0	med	summer-green	rosetteless	fibrous-long	0	0	0	0	0	1	0	0	0	0	0	0
1480	Cleistogenes squarrosa	30	0	0	0	0	0	1	1	0	0	0	0	0	0	0	1	hem	0	0	1	0	0	0	herb_poli	0	0	0	1	0	0	0	0	NA	NA	NA	NA	NA	NA	NA	NA	NA	NA	NA	NA	NA	NA	NA	NA
1481	Clematis flammula	300	0	0	0	0	0	1	1	0	0	0	0	0	0	0	1	pha	1	0	0	0	0	0	liana_woody	0	0	0	0	0	0	1	0	crim-adv	evergreen	rosetteless	taproot-long	0	1	0	0	0	0	0	0	0	0	0	1
1482	Clematis integrifolia	40	0	0	0	0	0	1	1	0	0	0	0	0	0	0	1	hem	0	0	1	0	0	0	herb_poli	0	NA	0	1	0	0	0	0	med-euras-step	summer-green	rosetteless	taproot-long	0	0	0	0	0	1	0	0	0	0	0	0
1483	Clematis lathyrifolia	55	0	0	0	0	0	1	1	0	0	0	0	0	0	0	1	hem	0	0	1	0	0	0	herb_poli	0	NA	0	1	0	0	0	0	NA	NA	NA	NA	NA	NA	NA	NA	NA	NA	NA	NA	NA	NA	NA	NA
1484	Clematis orientalis	300	0	0	0	0	0	0	1	1	0	0	0	0	0	0	1	pha	1	0	0	0	0	0	liana_woody	0	0	0	0	0	0	1	0	NA	NA	NA	NA	NA	NA	NA	NA	NA	NA	NA	NA	NA	NA	NA	NA
1485	Clematis recta	75	0	0	0	0	1	1	0	0	0	0	0	0	0	0	1	hem	0	0	1	0	0	0	herb_poli	0	NA	0	1	0	0	0	0	NA	NA	NA	NA	NA	NA	NA	NA	NA	NA	NA	NA	NA	NA	NA	NA
1486	Clematis vitalba	350	0	0	0	0	0	1	1	0	0	0	0	0	0	0	1	pha	1	0	0	0	0	0	liana_woody	0	0	0	0	0	0	1	0	eur-med	summer-green	rosetteless	taproot-long	0	1	0	0	0	0	0	0	0	0	0	1
1487	Clematis viticella	NA	NA	NA	NA	NA	NA	NA	NA	NA	NA	NA	NA	NA	0	0	1	pha	1	0	0	0	0	0	liana_woody	0	0	0	0	0	0	1	0	NA	NA	NA	NA	NA	NA	NA	NA	NA	NA	NA	NA	NA	NA	NA	NA
1488	Clematis x jackmanii	350	0	0	0	0	1	1	1	0	0	0	0	0	0	0	1	pha	1	0	0	0	0	0	shrub	0	NA	0	0	0	0	1	0	NA	NA	NA	NA	NA	NA	NA	NA	NA	NA	NA	NA	NA	NA	NA	NA
1489	Cleome canescens	50	0	0	0	0	0	1	1	0	0	0	0	0	1	0	0	the	0	0	0	0	0	1	herb_mono	0	0	0	0	1	0	0	0	crim	summer-green	rosetteless	taproot-medium	0	0	0	0	0	0	0	0	1	0	0	0
1490	Cleome donetzica	30	0	0	0	0	0	1	1	1	0	0	0	0	1	0	0	the	0	0	0	0	0	1	herb_mono	0	0	0	0	1	0	0	0	NA	NA	NA	NA	NA	NA	NA	NA	NA	NA	NA	NA	NA	NA	NA	NA
1491	Cleome spinosa	150	0	0	0	0	0	0	1	1	1	1	0	0	1	0	0	the	0	0	0	0	0	1	herb_mono	0	0	0	0	1	0	0	0	NA	NA	NA	NA	NA	NA	NA	NA	NA	NA	NA	NA	NA	NA	NA	NA
1492	Clerodendrum bungei	NA	NA	NA	NA	NA	NA	NA	NA	NA	NA	NA	NA	NA	NA	NA	NA	pha	1	0	0	0	0	0	shrub	0	1	0	0	0	0	0	0	NA	NA	NA	NA	NA	NA	NA	NA	NA	NA	NA	NA	NA	NA	NA	NA
1493	Climacoptera brachiata	7.5	0	0	0	0	0	0	1	1	1	0	0	0	1	0	0	the	0	0	0	0	0	1	herb_mono	0	0	0	0	1	0	0	0	euras-step	summer-green	rosetteless	taproot-long	0	0	0	0	0	0	0	0	1	0	0	0
1494	Climacoptera crassa	NA	NA	NA	NA	NA	NA	NA	NA	NA	NA	NA	NA	NA	0	0	1	cha	0	1	0	0	0	0	semishrub	0	0	1	0	0	0	0	0	NA	NA	NA	NA	NA	NA	NA	NA	NA	NA	NA	NA	NA	NA	NA	NA
1495	Clinopodium vulgare	50	0	0	0	0	0	1	1	1	0	0	0	0	0	0	1	hem	0	0	1	0	0	0	herb_poli	0	0	0	1	0	0	0	0	pal	summer-winter-green	rosetteless	taproot-medium	0	0	0	0	0	1	0	0	0	0	0	0
1496	Clypeola jonthlaspi	15	0	0	0	1	1	0	0	0	0	0	0	0	1	0	0	the	0	0	0	0	0	1	herb_mono	0	0	0	0	1	0	0	0	med-was	ephemeral	rosetteless	taproot-short	0	0	0	0	0	0	0	1	0	0	0	0
1497	Clypeola microcarpa	15	0	0	0	1	1	0	0	0	0	0	0	0	1	0	0	the	0	0	0	0	0	1	herb_mono	0	0	0	0	1	0	0	0	med-was	ephemeral	rosetteless	taproot-short	0	0	0	0	0	0	0	1	0	0	0	0
1498	Cnicus benedictus	40	0	0	0	0	0	1	1	0	0	0	0	0	1	0	0	the	0	0	0	0	0	1	herb_mono	0	0	0	0	1	0	0	0	NA	NA	NA	NA	NA	NA	NA	NA	NA	NA	NA	NA	NA	NA	NA	NA
1499	Cnidium dubium	55	0	0	0	0	0	0	1	1	0	0	0	0	0	1	1	hem	0	0	1	0	0	0	herb_mono	0	0	0	0	1	0	0	0	NA	NA	NA	NA	NA	NA	NA	NA	NA	NA	NA	NA	NA	NA	NA	NA
1500	Coccyganthe flos-cuculi	NA	NA	NA	NA	NA	NA	NA	NA	NA	NA	NA	NA	NA	0	0	1	hem	0	0	1	0	0	0	herb_poli	0	0	0	1	0	0	0	0	NA	NA	NA	NA	NA	NA	NA	NA	NA	NA	NA	NA	NA	NA	NA	NA
1501	Cochlearia pyrenaica	22.5	0	0	0	0	1	1	1	0	0	0	0	0	0	0	1	hem	0	0	1	0	0	0	herb_poli	0	0	0	1	0	0	0	0	NA	NA	NA	NA	NA	NA	NA	NA	NA	NA	NA	NA	NA	NA	NA	NA
1502	Coeloglossum viride	22.5	0	0	0	0	1	1	1	0	0	0	0	0	0	0	1	geo	0	0	0	1	0	0	herb_poli	0	0	0	1	0	0	0	0	holar	ephemeral-spring	semi-rosette	fibrous-short	0	0	0	0	0	1	0	0	0	0	0	0
1503	Colchicum ancyrense	12.5	0	1	1	0	0	0	0	0	0	0	0	0	0	0	1	geo	0	0	0	1	0	0	herb_poli	0	0	0	1	0	0	0	0	crim-balk-anat	ephemeral-winter	rosette	fibrous-short	0	0	0	0	0	1	0	0	0	0	0	0
1504	Colchicum autumnale	17.5	0	0	0	0	0	0	0	1	1	1	0	0	0	0	1	geo	0	0	0	1	0	0	herb_poli	0	0	0	1	0	0	0	0	NA	NA	NA	NA	NA	NA	NA	NA	NA	NA	NA	NA	NA	NA	NA	NA
1505	Colchicum fominii	NA	NA	NA	NA	NA	NA	NA	NA	NA	NA	NA	NA	NA	0	0	1	geo	0	0	0	1	0	0	herb_poli	0	0	0	1	0	0	0	0	NA	NA	NA	NA	NA	NA	NA	NA	NA	NA	NA	NA	NA	NA	NA	NA
1506	Colchicum umbrosum	12.5	0	0	0	0	0	0	0	1	1	0	0	0	0	0	1	geo	0	0	0	1	0	0	herb_poli	0	0	0	1	0	0	0	0	crim-cau-anat	ephemeral-winter	rosette	fibrous-medium	0	0	0	0	0	1	0	0	0	0	0	0
1507	Coleostephus myconis	NA	NA	NA	NA	NA	NA	NA	NA	NA	NA	NA	NA	NA	NA	NA	NA	the	0	0	0	0	0	1	herb_mono	0	0	0	0	1	0	0	0	NA	NA	NA	NA	NA	NA	NA	NA	NA	NA	NA	NA	NA	NA	NA	NA
1508	Colutea arborescens	350	0	0	0	0	1	0	0	0	0	0	0	0	0	0	1	pha	1	0	0	0	0	0	shrub	0	1	0	0	0	0	0	0	eur-med	summer-green	rosetteless	taproot-long	0	1	0	0	0	0	0	0	0	0	0	0
1509	Colutea cilicica	300	0	0	0	0	1	1	0	0	0	0	0	0	0	0	1	pha	1	0	0	0	0	0	shrub	0	1	0	0	0	0	0	0	crim-cau-anat	summer-green	rosetteless	taproot-long	0	1	0	0	0	0	0	0	0	0	0	0
1510	Colutea orientalis	300	0	0	0	0	1	1	0	0	0	0	0	0	0	0	1	pha	1	0	0	0	0	0	shrub	0	1	0	0	0	0	0	0	crim-cau	summer-green	rosetteless	taproot-long	0	1	0	0	0	0	0	0	0	0	0	0
1511	Commelina communis	62.5	0	0	0	0	0	1	1	1	1	0	0	0	1	0	0	the	0	0	0	0	0	1	herb_mono	0	0	0	0	1	0	0	0	NA	NA	NA	NA	NA	NA	NA	NA	NA	NA	NA	NA	NA	NA	NA	NA
1512	Comperia comperiana	37.5	0	0	0	0	1	0	0	0	0	0	0	0	0	0	1	geo	0	0	0	1	0	0	herb_poli	0	0	0	1	0	0	0	0	crim-anat	ephemeral	semi-rosette	fibrous-short	0	0	0	0	0	1	0	0	0	0	0	0
1513	Conioselinum tataricum	100	0	0	0	0	0	1	1	1	0	0	0	0	0	0	1	hem	0	0	1	0	0	0	herb_poli	0	0	0	1	0	0	0	0	NA	NA	NA	NA	NA	NA	NA	NA	NA	NA	NA	NA	NA	NA	NA	NA
1514	Conium maculatum	125	0	0	0	0	1	1	1	1	1	0	0	0	0	1	0	hem	0	0	1	0	0	0	herb_mono	0	0	0	0	1	0	0	0	wpal	summer-winter-green	semi-rosette	taproot-medium	0	0	0	0	0	0	1	1	0	0	0	0
1515	Conringia clavata	NA	NA	NA	NA	NA	NA	NA	NA	NA	NA	NA	NA	NA	1	0	0	the	0	0	0	0	0	1	herb_mono	0	0	0	0	1	0	0	0	was	ephemeral	semi-rosette	taproot-short	0	0	0	0	0	0	0	1	0	0	0	0
1516	Conringia orientalis	45	0	0	0	0	1	1	0	0	0	0	0	0	1	0	0	the	0	0	0	0	0	1	herb_mono	0	0	0	0	1	0	0	0	was-euras-step	ephemeral	semi-rosette	taproot-short	0	0	0	0	0	0	0	1	0	0	0	0
1517	Consolida ajacis	50	0	0	0	0	0	1	1	0	0	0	0	0	1	0	0	the	0	0	0	0	0	1	herb_mono	0	0	0	0	1	0	0	0	crim-adv	summer-green	rosetteless	taproot-medium	0	0	0	0	0	0	0	0	1	0	0	0
1518	Consolida divaricata	30	0	0	0	0	0	1	1	0	0	0	0	0	1	0	0	the	0	0	0	0	0	1	herb_mono	0	0	0	0	1	0	0	0	was-euras-step	summer-green	rosetteless	taproot-medium	0	0	0	0	0	0	0	0	1	0	0	0
1519	Consolida orientalis	47.5	0	0	0	0	1	1	1	0	0	0	0	0	1	0	0	the	0	0	0	0	0	1	herb_mono	0	0	0	0	1	0	0	0	med-was	ephemeral	semi-rosette	taproot-medium	0	0	0	0	0	0	0	1	0	0	0	0
1520	Consolida paniculata	80	0	0	0	0	1	1	1	0	0	0	0	0	1	0	0	the	0	0	0	0	0	1	herb_mono	0	0	0	0	1	0	0	0	med-euras-step	summer-green	semi-rosette	taproot-medium	0	0	0	0	0	0	0	1	0	0	0	0
1521	Consolida regalis	42.5	0	0	0	0	0	1	1	0	0	0	0	0	1	0	0	the	0	0	0	0	0	1	herb_mono	0	0	0	0	1	0	0	0	NA	NA	NA	NA	NA	NA	NA	NA	NA	NA	NA	NA	NA	NA	NA	NA
1522	Convallaria majalis	22.5	0	0	0	1	1	0	0	0	0	0	0	0	0	0	1	geo (hem)	0	0	1	1	0	0	herb_poli	0	0	0	1	0	0	0	0	holar	summer-green	rosette	fibrous-medium	0	0	0	0	0	1	0	0	0	0	0	0
1523	Convolvulus arvensis	65	0	0	0	0	1	1	1	1	1	0	0	0	0	0	1	geo (hem)	0	0	1	1	0	0	herb_poli (liana_herb)	0	0	0	1	0	0	0	1	holar	summer-green	rosetteless	taproot-long	0	0	0	0	0	1	0	0	0	0	0	1
1524	Convolvulus betonicifolius	NA	NA	NA	NA	NA	NA	NA	NA	NA	NA	NA	NA	NA	0	0	1	geo (hem)	0	0	1	1	0	0	herb_poli (liana_herb)	0	0	0	1	0	0	0	1	emed	summer-green	rosetteless	taproot-long	0	0	0	0	0	1	0	0	0	0	0	1
1525	Convolvulus bracteosus	NA	NA	NA	NA	NA	NA	NA	NA	NA	NA	NA	NA	NA	NA	NA	NA	cha	0	1	0	0	0	0	semishrub	0	0	1	0	0	0	0	0	NA	NA	NA	NA	NA	NA	NA	NA	NA	NA	NA	NA	NA	NA	NA	NA
1526	Convolvulus calvertii	NA	NA	NA	NA	NA	NA	NA	NA	NA	NA	NA	NA	NA	NA	NA	NA	cha	0	1	0	0	0	0	semishrub	0	0	1	0	0	0	0	0	was	summer-winter-green	semi-rosette	taproot-long	0	0	0	0	0	1	0	0	0	0	0	0
1527	Convolvulus cantabrica	30	0	0	0	0	1	1	1	0	0	0	0	0	0	0	1	cha (hem)	0	1	1	0	0	0	semishrub (herb_poli)	0	0	1	1	0	0	0	0	med-was-euras-step	summer-winter-green	semi-rosette	taproot-long	0	0	0	0	0	1	0	0	0	0	0	0
1528	Convolvulus holosericeus	22.5	0	0	0	0	1	1	1	0	0	0	0	0	0	0	1	cha (hem)	0	1	1	0	0	0	semishrub (herb_poli)	0	0	1	1	0	0	0	0	med-was	summer-winter-green	semi-rosette	taproot-long	0	0	0	0	1	0	0	0	0	0	0	0
1529	Convolvulus lineatus	12.5	0	0	0	0	0	1	1	1	0	0	0	0	0	0	1	cha (hem)	0	1	1	0	0	0	herb_poli	0	0	0	1	0	0	0	0	med-was-euras-step	summer-winter-green	semi-rosette	taproot-long	0	0	0	0	1	0	0	0	0	0	0	0
1530	Convolvulus scammonia	115	0	0	0	0	0	1	1	1	0	0	0	0	0	0	1	hem	0	0	1	0	0	0	herb_poli (liana_herb)	0	0	0	1	0	0	0	1	med-was	summer-green	rosetteless	taproot-long	0	0	0	0	0	1	0	0	0	0	0	1
1531	Convolvulus sericocephalus	22.5	0	0	0	0	1	1	0	0	0	0	0	0	0	0	1	cha	0	1	0	0	0	0	semishrub	0	0	1	0	0	0	0	0	crim	summer-winter-green	semi-rosette	taproot-long	0	0	0	0	0	1	0	0	0	0	0	0
1532	Convolvulus tauricus	17.5	0	0	0	0	1	1	0	0	0	0	0	0	0	0	1	cha	0	1	0	0	0	0	semishrub	0	0	1	0	0	0	0	0	crim	summer-winter-green	semi-rosette	taproot-long	0	0	0	0	0	1	0	0	0	0	0	0
1533	Conyza canadensis	55	0	0	0	0	0	0	1	1	1	0	0	0	1	0	0	the	0	0	0	0	0	1	herb_mono	0	0	0	0	1	0	0	0	crim-adv	summer-green	rosetteless	taproot-medium	0	0	0	0	0	0	0	0	1	0	0	0
1534	Conyzanthus graminifolius	NA	NA	NA	NA	NA	NA	NA	NA	NA	NA	NA	NA	NA	0	0	1	hem	0	0	1	0	0	0	herb_poli	0	0	0	1	0	0	0	0	crim-adv	summer-winter-green	semi-rosette	taproot-long	0	0	0	0	0	0	1	0	0	0	0	0
1535	Corallorhiza trifida	15	0	0	0	0	0	1	1	0	0	0	0	0	0	0	1	geo	0	0	0	1	0	0	herb_poli	0	0	0	1	0	0	0	0	holar	ephemeral-spring	rosetteless	fibrous-short	0	0	0	0	0	1	0	0	0	0	0	0
1536	Coreopsis grandiflora	60	0	0	0	0	0	1	1	1	0	0	0	0	0	0	1	hem	0	0	1	0	0	0	herb_poli	0	0	0	1	0	0	0	0	NA	NA	NA	NA	NA	NA	NA	NA	NA	NA	NA	NA	NA	NA	NA	NA
1537	Coreopsis lanceolata	NA	NA	NA	NA	NA	NA	NA	NA	NA	NA	NA	NA	NA	0	0	1	hem	0	0	1	0	0	0	herb_poli	0	0	0	1	0	0	0	0	NA	NA	NA	NA	NA	NA	NA	NA	NA	NA	NA	NA	NA	NA	NA	NA
1538	Coreopsis tinctoria	65	0	0	0	0	0	1	1	1	1	0	0	0	1	0	0	the	0	0	0	0	0	1	herb_mono	0	0	0	0	1	0	0	0	NA	NA	NA	NA	NA	NA	NA	NA	NA	NA	NA	NA	NA	NA	NA	NA
1539	Coriandrum sativum	45	0	0	0	0	0	1	1	0	0	0	0	0	1	0	0	the	0	0	0	0	0	1	herb_mono	0	0	0	0	1	0	0	0	crim-adv	summer-green	semi-rosette	taproot-medium	0	0	0	0	0	0	0	1	0	0	0	0
1540	Corispermum canescens	NA	NA	NA	NA	NA	NA	NA	NA	NA	NA	NA	NA	NA	1	0	0	the	0	0	0	0	0	1	herb_mono	0	0	0	0	1	0	0	0	NA	NA	NA	NA	NA	NA	NA	NA	NA	NA	NA	NA	NA	NA	NA	NA
1541	Corispermum declinatum	NA	NA	NA	NA	NA	NA	NA	NA	NA	NA	NA	NA	NA	1	0	0	the	0	0	0	0	0	1	herb_mono	0	0	0	0	1	0	0	0	NA	NA	NA	NA	NA	NA	NA	NA	NA	NA	NA	NA	NA	NA	NA	NA
1542	Corispermum elongatum	NA	NA	NA	NA	NA	NA	NA	NA	NA	NA	NA	NA	NA	1	0	0	the	0	0	0	0	0	1	herb_mono	0	0	0	0	1	0	0	0	NA	NA	NA	NA	NA	NA	NA	NA	NA	NA	NA	NA	NA	NA	NA	NA
1543	Corispermum hyssopifolium	37.5	0	0	0	0	0	1	1	1	1	0	0	0	1	0	0	the	0	0	0	0	0	1	herb_mono	0	0	0	0	1	0	0	0	NA	NA	NA	NA	NA	NA	NA	NA	NA	NA	NA	NA	NA	NA	NA	NA
1544	Corispermum marschallii	22.5	0	0	0	0	0	0	1	1	1	0	0	0	1	0	0	the	0	0	0	0	0	1	herb_mono	0	0	0	0	1	0	0	0	NA	NA	NA	NA	NA	NA	NA	NA	NA	NA	NA	NA	NA	NA	NA	NA
1545	Corispermum nitidum	37.5	0	0	0	0	0	0	1	1	0	0	0	0	1	0	0	the	0	0	0	0	0	1	herb_mono	0	0	0	0	1	0	0	0	pont	summer-green	rosetteless	taproot-medium	0	0	0	0	0	0	0	0	1	0	0	0
1546	Corispermum nitidum subsp. microspermum	25	0	0	0	0	0	0	1	1	0	0	0	0	1	0	0	the	0	0	0	0	0	1	herb_mono	0	0	0	0	1	0	0	0	NA	NA	NA	NA	NA	NA	NA	NA	NA	NA	NA	NA	NA	NA	NA	NA
1547	Corispermum orientale	NA	NA	NA	NA	NA	NA	NA	NA	NA	NA	NA	NA	NA	1	0	0	the	0	0	0	0	0	1	herb_mono	0	0	0	0	1	0	0	0	NA	NA	NA	NA	NA	NA	NA	NA	NA	NA	NA	NA	NA	NA	NA	NA
1548	Corispermum pallasii	NA	NA	NA	NA	NA	NA	NA	NA	NA	NA	NA	NA	NA	1	0	0	the	0	0	0	0	0	1	herb_mono	0	0	0	0	1	0	0	0	NA	NA	NA	NA	NA	NA	NA	NA	NA	NA	NA	NA	NA	NA	NA	NA
1549	Corispermum redowskii	NA	NA	NA	NA	NA	NA	NA	NA	NA	NA	NA	NA	NA	1	0	0	the	0	0	0	0	0	1	herb_mono	0	0	0	0	1	0	0	0	NA	NA	NA	NA	NA	NA	NA	NA	NA	NA	NA	NA	NA	NA	NA	NA
1550	Corispermum ucrainicum	25	0	0	0	0	0	0	1	1	1	0	0	0	1	0	0	the	0	0	0	0	0	1	herb_mono	0	0	0	0	1	0	0	0	NA	NA	NA	NA	NA	NA	NA	NA	NA	NA	NA	NA	NA	NA	NA	NA
1551	Corispermum x czernjaevii	30	0	0	0	0	0	0	1	1	1	0	0	0	1	0	0	the	0	0	0	0	0	1	herb_mono	0	0	0	0	1	0	0	0	NA	NA	NA	NA	NA	NA	NA	NA	NA	NA	NA	NA	NA	NA	NA	NA
1552	Corispermum x klokovii	NA	NA	NA	NA	NA	NA	NA	NA	NA	NA	NA	NA	NA	1	0	0	the	0	0	0	0	0	1	herb_mono	0	0	0	0	1	0	0	0	NA	NA	NA	NA	NA	NA	NA	NA	NA	NA	NA	NA	NA	NA	NA	NA
1553	Corispermum x modestii	NA	NA	NA	NA	NA	NA	NA	NA	NA	NA	NA	NA	NA	1	0	0	the	0	0	0	0	0	1	herb_mono	0	0	0	0	1	0	0	0	NA	NA	NA	NA	NA	NA	NA	NA	NA	NA	NA	NA	NA	NA	NA	NA
1554	Cornus mas	450	0	0	1	1	0	0	0	0	0	0	0	0	0	0	1	pha	1	0	0	0	0	0	shrub	0	1	0	0	0	0	0	0	eur-med	summer-green	rosetteless	taproot-long	0	1	0	0	0	0	0	0	0	0	0	0
1555	Coronaria coriacea	40	0	0	0	0	0	1	1	1	0	0	0	0	0	0	1	hem	0	0	1	0	0	0	herb_poli	0	0	0	1	0	0	0	0	med-was	summer-winter-green	semi-rosette	taproot-medium	0	0	0	0	0	1	0	0	0	0	0	0
1556	Coronilla coronata	37.5	0	0	0	0	1	1	0	0	0	0	0	0	0	0	1	hem	0	0	1	0	0	0	herb_poli	0	0	0	1	0	0	0	0	eur-med-was	summer-green	rosetteless	taproot-long	0	0	0	0	0	1	0	0	0	0	0	0
1557	Coronilla scorpioides	25	0	0	0	1	1	0	0	0	0	0	0	0	1	0	0	the	0	0	0	0	0	1	herb_mono	0	0	0	0	1	0	0	0	med-was	ephemeral	rosetteless	taproot-short	0	0	0	0	0	0	0	1	0	0	0	0
1558	Coronopus squamatus	17.5	0	0	0	1	1	1	0	0	0	0	0	0	1	1	0	hem (the)	0	0	1	0	0	1	herb_mono	0	0	0	0	1	0	0	0	eur-med	ephemeral	rosetteless	taproot-medium	0	0	0	0	0	0	1	1	0	0	0	0
1559	Corothamnus procumbens	NA	NA	NA	NA	NA	NA	NA	NA	NA	NA	NA	NA	NA	0	0	1	cha	0	1	0	0	0	0	semishrub	0	0	1	0	0	0	0	0	NA	NA	NA	NA	NA	NA	NA	NA	NA	NA	NA	NA	NA	NA	NA	NA
1560	Cortaderia selloana	250	0	0	0	0	0	0	0	1	1	0	0	0	0	0	1	hem	0	0	1	0	0	0	herb_poli	0	0	0	1	0	0	0	0	NA	NA	NA	NA	NA	NA	NA	NA	NA	NA	NA	NA	NA	NA	NA	NA
1561	Cortusa matthioli	22.5	0	0	0	0	1	1	1	0	0	0	0	0	0	0	1	hem	0	0	1	0	0	0	herb_poli	0	0	0	1	0	0	0	0	NA	NA	NA	NA	NA	NA	NA	NA	NA	NA	NA	NA	NA	NA	NA	NA
1562	Corydalis capnoides	25	0	0	0	0	0	1	1	0	0	0	0	0	1	1	0	the (hem)	0	0	1	0	0	1	herb_mono	0	0	0	0	1	0	0	0	NA	NA	NA	NA	NA	NA	NA	NA	NA	NA	NA	NA	NA	NA	NA	NA
1563	Corydalis cava	22.5	0	0	0	1	1	0	0	0	0	0	0	0	0	0	1	geo	0	0	0	1	0	0	herb_poli	0	0	0	1	0	0	0	0	NA	NA	NA	NA	NA	NA	NA	NA	NA	NA	NA	NA	NA	NA	NA	NA
1564	Corydalis intermedia	12.5	0	0	1	1	0	0	0	0	0	0	0	0	0	0	1	geo	0	0	0	1	0	0	herb_poli	0	0	0	1	0	0	0	0	NA	NA	NA	NA	NA	NA	NA	NA	NA	NA	NA	NA	NA	NA	NA	NA
1565	Corydalis lutea	NA	NA	NA	NA	NA	NA	NA	NA	NA	NA	NA	NA	NA	0	0	1	hem	0	0	1	0	0	0	herb_poli	0	0	0	1	0	0	0	0	NA	NA	NA	NA	NA	NA	NA	NA	NA	NA	NA	NA	NA	NA	NA	NA
1566	Corydalis marschalliana	27.5	0	0	1	1	0	0	0	0	0	0	0	0	0	0	1	geo	0	0	0	1	0	0	herb_poli	0	0	0	1	0	0	0	0	was-euras-step	ephemeral-spring	rosetteless	fibrous-short	0	0	0	0	0	1	0	0	0	0	0	0
1567	Corydalis paczoskii	20	0	0	1	1	0	0	0	0	0	0	0	0	0	0	1	geo	0	0	0	1	0	0	herb_poli	0	0	0	1	0	0	0	0	pont	ephemeral-spring	rosetteless	fibrous-short	0	0	0	0	0	1	0	0	0	0	0	0
1568	Corydalis pumila	NA	NA	NA	NA	NA	NA	NA	NA	NA	NA	NA	NA	NA	0	0	1	geo	0	0	0	1	0	0	herb_poli	0	0	0	1	0	0	0	0	NA	NA	NA	NA	NA	NA	NA	NA	NA	NA	NA	NA	NA	NA	NA	NA
1569	Corydalis solida	12.5	0	0	1	1	0	0	0	0	0	0	0	0	0	0	1	geo	0	0	0	1	0	0	herb_poli	0	0	0	1	0	0	0	0	NA	NA	NA	NA	NA	NA	NA	NA	NA	NA	NA	NA	NA	NA	NA	NA
1570	Corylus avellana	400	0	0	1	1	0	0	0	0	0	0	0	0	0	0	1	pha	1	0	0	0	0	0	shrub	0	1	0	0	0	0	0	0	eur-med	summer-green	rosetteless	taproot-long	0	1	0	0	0	0	0	0	0	0	0	0
1571	Corylus colurna	NA	0	0	0	1	1	0	0	0	0	0	0	0	0	0	1	pha	1	0	0	0	0	0	tree	1	0	0	0	0	0	0	0	NA	NA	NA	NA	NA	NA	NA	NA	NA	NA	NA	NA	NA	NA	NA	NA
1572	Corylus maxima	650	0	0	1	1	0	0	0	0	0	0	0	0	0	0	1	pha	1	0	0	0	0	0	shrub	0	1	0	0	0	0	0	0	NA	NA	NA	NA	NA	NA	NA	NA	NA	NA	NA	NA	NA	NA	NA	NA
1573	Corylus pontica	350	0	0	0	1	1	0	0	0	0	0	0	0	0	0	1	pha	1	0	0	0	0	0	shrub	0	1	0	0	0	0	0	0	NA	NA	NA	NA	NA	NA	NA	NA	NA	NA	NA	NA	NA	NA	NA	NA
1574	Corynephorus canescens	22.5	0	0	0	0	0	1	1	0	0	0	0	0	0	0	1	hem	0	0	1	0	0	0	herb_poli	0	0	0	1	0	0	0	0	NA	NA	NA	NA	NA	NA	NA	NA	NA	NA	NA	NA	NA	NA	NA	NA
1575	Cosmos bipinnatus	102.5	0	0	0	0	0	0	1	1	1	1	0	0	1	0	0	the	0	0	0	0	0	1	herb_mono	0	0	0	0	1	0	0	0	NA	NA	NA	NA	NA	NA	NA	NA	NA	NA	NA	NA	NA	NA	NA	NA
1576	Cosmos sulphureus	NA	NA	NA	NA	NA	NA	NA	NA	NA	NA	NA	NA	NA	1	0	0	the	0	0	0	0	0	1	herb_mono	0	0	0	0	1	0	0	0	NA	NA	NA	NA	NA	NA	NA	NA	NA	NA	NA	NA	NA	NA	NA	NA
1577	Cotinus coggygria	550	0	0	0	0	1	1	1	0	0	0	0	0	0	0	1	pha	1	0	0	0	0	0	shrub	0	1	0	0	0	0	0	0	spal	summer-green	rosetteless	taproot-long	0	1	0	0	0	0	0	0	0	0	0	0
1578	Cotoneaster integerrimus	175	0	0	0	0	1	1	0	0	0	0	0	0	0	0	1	pha	1	0	0	0	0	0	shrub	0	1	0	0	0	0	0	0	eur-med	summer-green	semi-rosette	taproot-long	0	1	0	0	0	0	0	0	0	0	0	0
1579	Cotoneaster melanocarpus	225	0	0	0	0	1	1	0	0	0	0	0	0	0	0	1	pha	1	0	0	0	0	0	shrub	0	1	0	0	0	0	0	0	pal	summer-green	semi-rosette	taproot-long	0	1	0	0	0	0	0	0	0	0	0	0
1580	Cotoneaster tauricus	125	0	0	0	0	1	0	0	0	0	0	0	0	0	0	1	pha	1	0	0	0	0	0	shrub	0	1	0	0	0	0	0	0	crim	summer-green	semi-rosette	taproot-long	0	1	0	0	0	0	0	0	0	0	0	0
1581	Crambe aspera	85	0	0	0	1	1	0	0	0	0	0	0	0	0	0	1	hem	0	0	1	0	0	0	herb_poli	0	0	0	1	0	0	0	0	pont	summer-winter-green	semi-rosette	taproot-long	0	0	0	0	0	1	0	0	0	0	0	0
1582	Crambe grandiflora	80	0	0	0	0	1	1	0	0	0	0	0	0	0	0	1	hem	0	0	1	0	0	0	herb_poli	0	0	0	1	0	0	0	0	pont	summer-winter-green	semi-rosette	taproot-long	0	0	0	0	0	1	0	0	0	0	0	0
1583	Crambe koktebelica	200	0	0	0	0	0	1	1	1	1	0	0	0	1	1	0	hem (the)	0	0	1	0	0	1	herb_mono	0	0	0	0	1	0	0	0	crim-cau	summer-winter-green	semi-rosette	taproot-long	0	0	0	0	0	0	1	0	0	0	0	0
1585	Crambe mitridatis	200	0	0	0	0	0	1	1	1	1	0	0	0	1	1	0	hem (the)	0	0	1	0	0	1	herb_mono	0	0	0	0	1	0	0	0	crim	summer-winter-green	semi-rosette	taproot-long	0	0	0	0	0	0	1	0	0	0	0	0
1586	Crambe pinnatifida	100	0	0	0	0	0	1	1	0	0	0	0	0	0	0	1	hem	0	0	1	0	0	0	herb_poli	0	0	0	1	0	0	0	0	pont	summer-winter-green	semi-rosette	taproot-long	0	0	0	0	0	1	0	0	0	0	0	0
1584	Crambe maritima	50	0	0	0	0	1	1	0	0	0	0	0	0	0	0	1	hem	0	0	1	0	0	0	herb_poli	0	0	0	1	0	0	0	0	eur-med	summer-winter-green	semi-rosette	taproot-long	0	0	0	0	0	1	0	0	0	0	0	0
1587	Crambe steveniana	80	0	0	0	0	1	1	0	0	0	0	0	0	0	0	1	hem	0	0	1	0	0	0	herb_poli	0	0	0	1	0	0	0	0	pont	summer-winter-green	semi-rosette	taproot-long	0	0	0	0	0	1	0	0	0	0	0	0
1588	Crambe tataria	70	0	0	0	0	1	1	0	0	0	0	0	0	0	0	1	hem	0	0	1	0	0	0	herb_poli	0	0	0	1	0	0	0	0	pont-kaz	summer-winter-green	semi-rosette	taproot-long	0	0	0	0	0	1	0	0	0	0	0	0
1589	Crataegus alutacea	250	0	0	0	0	1	0	0	0	0	0	0	0	0	0	1	pha	1	0	0	0	0	0	shrub (tree)	1	1	0	0	0	0	0	0	NA	NA	NA	NA	NA	NA	NA	NA	NA	NA	NA	NA	NA	NA	NA	NA
1590	Crataegus ambigua	500	0	0	0	0	1	0	0	0	0	0	0	0	0	0	1	pha	1	0	0	0	0	0	shrub	0	1	0	0	0	0	0	0	NA	NA	NA	NA	NA	NA	NA	NA	NA	NA	NA	NA	NA	NA	NA	NA
1591	Crataegus azarella	175	0	0	0	0	0	1	0	0	0	0	0	0	0	0	1	pha	1	0	0	0	0	0	shrub (tree)	1	1	0	0	0	0	0	0	emed	summer-green	semi-rosette	taproot-long	1	1	0	0	0	0	0	0	0	0	0	0
1592	Crataegus ceratocarpa	300	0	0	0	0	1	0	0	0	0	0	0	0	0	0	1	pha	1	0	0	0	0	0	shrub	0	1	0	0	0	0	0	0	crim	summer-green	semi-rosette	taproot-long	1	1	0	0	0	0	0	0	0	0	0	0
1593	Crataegus coccinea	350	NA	NA	NA	NA	NA	NA	NA	NA	NA	NA	NA	NA	0	0	1	pha	1	0	0	0	0	0	shrub	0	1	0	0	0	0	0	0	NA	NA	NA	NA	NA	NA	NA	NA	NA	NA	NA	NA	NA	NA	NA	NA
1594	Crataegus crus-galli	400	0	0	0	0	1	1	0	0	0	0	0	0	0	0	1	pha	1	0	0	0	0	0	tree (shrub)	1	1	0	0	0	0	0	0	NA	NA	NA	NA	NA	NA	NA	NA	NA	NA	NA	NA	NA	NA	NA	NA
1595	Crataegus curvisepala	300	0	0	0	0	0	1	0	0	0	0	0	0	0	0	1	pha	1	0	0	0	0	0	shrub	0	1	0	0	0	0	0	0	eur	summer-green	semi-rosette	taproot-long	0	1	0	0	0	0	0	0	0	0	0	0
1596	Crataegus karadaghensis	450	0	0	0	0	1	0	0	0	0	0	0	0	0	0	1	pha	1	0	0	0	0	0	shrub	0	1	0	0	0	0	0	0	crim	summer-green	semi-rosette	taproot-long	1	0	0	0	0	0	0	0	0	0	0	0
1597	Crataegus klokovii	300	0	0	0	0	1	1	0	0	0	0	0	0	0	0	1	pha	1	0	0	0	0	0	shrub	0	1	0	0	0	0	0	0	NA	NA	NA	NA	NA	NA	NA	NA	NA	NA	NA	NA	NA	NA	NA	NA
1598	Crataegus laevigata	300	0	0	0	0	1	1	0	0	0	0	0	0	0	0	1	pha	1	0	0	0	0	0	shrub	0	1	0	0	0	0	0	0	NA	NA	NA	NA	NA	NA	NA	NA	NA	NA	NA	NA	NA	NA	NA	NA
1599	Crataegus leiomonogyna	300	0	0	0	0	1	1	0	0	0	0	0	0	0	0	1	pha	1	0	0	0	0	0	shrub (tree)	1	1	0	0	0	0	0	0	NA	NA	NA	NA	NA	NA	NA	NA	NA	NA	NA	NA	NA	NA	NA	NA
1600	Crataegus lindmanii	NA	NA	NA	NA	NA	NA	NA	NA	NA	NA	NA	NA	NA	0	0	1	pha	1	0	0	0	0	0	shrub	0	1	0	0	0	0	0	0	NA	NA	NA	NA	NA	NA	NA	NA	NA	NA	NA	NA	NA	NA	NA	NA
1601	Crataegus lipskyi	300	0	0	0	0	1	0	0	0	0	0	0	0	0	0	1	pha	1	0	0	0	0	0	shrub (tree)	1	1	0	0	0	0	0	0	NA	NA	NA	NA	NA	NA	NA	NA	NA	NA	NA	NA	NA	NA	NA	NA
1602	Crataegus microphylla	125	0	0	0	0	1	1	0	0	0	0	0	0	0	0	1	pha	1	0	0	0	0	0	shrub	0	1	0	0	0	0	0	0	pont	summer-green	semi-rosette	taproot-long	0	1	0	0	0	0	0	0	0	0	0	0
1603	Crataegus monogyna	500	0	0	0	0	0	1	0	0	0	0	0	0	0	0	1	pha	1	0	0	0	0	0	shrub (tree)	1	1	0	0	0	0	0	0	eur-med	summer-green	semi-rosette	taproot-long	1	1	0	0	0	0	0	0	0	0	0	0
1604	Crataegus orientalis	275	0	0	0	0	1	1	0	0	0	0	0	0	0	0	1	pha	1	0	0	0	0	0	shrub	0	1	0	0	0	0	0	0	emed	summer-green	semi-rosette	taproot-long	1	1	0	0	0	0	0	0	0	0	0	0
1605	Crataegus pallasii	125	0	0	0	1	1	0	0	0	0	0	0	0	0	0	1	pha	1	0	0	0	0	0	shrub	0	1	0	0	0	0	0	0	crim-anat	summer-green	semi-rosette	taproot-long	1	1	0	0	0	0	0	0	0	0	0	0
1606	Crataegus pentagyna	300	0	0	0	0	1	1	0	0	0	0	0	0	0	0	1	pha	1	0	0	0	0	0	shrub	0	1	0	0	0	0	0	0	med-was	summer-green	semi-rosette	taproot-long	1	1	0	0	0	0	0	0	0	0	0	0
1607	Crataegus pinnatifida	450	0	0	0	0	1	1	0	0	0	0	0	0	0	0	1	pha	1	0	0	0	0	0	shrub	0	1	0	0	0	0	0	0	NA	NA	NA	NA	NA	NA	NA	NA	NA	NA	NA	NA	NA	NA	NA	NA
1608	Crataegus pojarkovae	450	0	0	0	0	0	1	0	0	0	0	0	0	0	0	1	pha	1	0	0	0	0	0	shrub	0	1	0	0	0	0	0	0	crim	summer-green	semi-rosette	taproot-long	1	1	0	0	0	0	0	0	0	0	0	0
1609	Crataegus popovii	225	0	0	0	0	1	0	0	0	0	0	0	0	0	0	1	pha	1	0	0	0	0	0	shrub (tree)	1	1	0	0	0	0	0	0	NA	NA	NA	NA	NA	NA	NA	NA	NA	NA	NA	NA	NA	NA	NA	NA
1610	Crataegus praearmata	250	0	0	0	0	1	0	0	0	0	0	0	0	0	0	1	pha	1	0	0	0	0	0	shrub (tree)	1	1	0	0	0	0	0	0	NA	NA	NA	NA	NA	NA	NA	NA	NA	NA	NA	NA	NA	NA	NA	NA
1611	Crataegus pseudokyrtostyla	500	0	0	0	0	1	1	0	0	0	0	0	0	0	0	1	pha	1	0	0	0	0	0	shrub	0	1	0	0	0	0	0	0	NA	NA	NA	NA	NA	NA	NA	NA	NA	NA	NA	NA	NA	NA	NA	NA
1612	Crataegus sanguinea	350	0	0	0	0	1	1	0	0	0	0	0	0	0	0	1	pha	1	0	0	0	0	0	shrub	0	1	0	0	0	0	0	0	NA	NA	NA	NA	NA	NA	NA	NA	NA	NA	NA	NA	NA	NA	NA	NA
1613	Crataegus sphaenophylla	425	0	0	0	0	0	1	0	0	0	0	0	0	0	0	1	pha	1	0	0	0	0	0	shrub	0	1	0	0	0	0	0	0	crim	summer-green	semi-rosette	taproot-long	1	1	0	0	0	0	0	0	0	0	0	0
1614	Crataegus stankovii	250	0	0	0	0	1	1	0	0	0	0	0	0	0	0	1	pha	1	0	0	0	0	0	shrub	0	1	0	0	0	0	0	0	crim	summer-green	semi-rosette	taproot-long	0	1	0	0	0	0	0	0	0	0	0	0
1615	Crataegus subrotunda	300	0	0	0	0	1	0	0	0	0	0	0	0	0	0	1	pha	1	0	0	0	0	0	shrub	0	1	0	0	0	0	0	0	NA	NA	NA	NA	NA	NA	NA	NA	NA	NA	NA	NA	NA	NA	NA	NA
1616	Crataegus taurica	225	0	0	0	0	1	1	0	0	0	0	0	0	0	0	1	pha	1	0	0	0	0	0	shrub	0	1	0	0	0	0	0	0	crim	summer-green	semi-rosette	taproot-long	0	1	0	0	0	0	0	0	0	0	0	0
1617	Crataegus tournefortii	200	0	0	0	0	0	1	0	0	0	0	0	0	0	0	1	pha	1	0	0	0	0	0	shrub	0	1	0	0	0	0	0	0	crim-cau	summer-green	semi-rosette	taproot-long	0	1	0	0	0	0	0	0	0	0	0	0
1618	Crataegus ucrainica	300	0	0	0	0	0	1	0	0	0	0	0	0	0	0	1	pha	1	0	0	0	0	0	shrub	0	1	0	0	0	0	0	0	NA	NA	NA	NA	NA	NA	NA	NA	NA	NA	NA	NA	NA	NA	NA	NA
1619	Crataegus x dipyrena	550	0	0	0	0	1	0	0	0	0	0	0	0	0	0	1	pha	1	0	0	0	0	0	shrub	0	1	0	0	0	0	0	0	crim	summer-green	semi-rosette	taproot-long	1	1	0	0	0	0	0	0	0	0	0	0
1620	Crataegus x fallacina	300	0	0	0	0	1	0	0	0	0	0	0	0	0	0	1	pha	1	0	0	0	0	0	shrub	0	1	0	0	0	0	0	0	NA	NA	NA	NA	NA	NA	NA	NA	NA	NA	NA	NA	NA	NA	NA	NA
1621	Crepis alpina	40	0	0	0	0	1	1	0	0	0	0	0	0	1	0	0	the	0	0	0	0	0	1	herb_mono	0	0	0	0	1	0	0	0	crim-cau-anat	ephemeral	semi-rosette	taproot-medium	0	0	0	0	0	0	0	1	0	0	0	0
1622	Crepis biennis	85	0	0	0	0	0	1	1	1	1	0	0	0	0	1	0	hem	0	0	1	0	0	0	herb_mono	0	0	0	0	1	0	0	0	NA	NA	NA	NA	NA	NA	NA	NA	NA	NA	NA	NA	NA	NA	NA	NA
1623	Crepis capillaris	30	0	0	0	0	0	1	1	1	1	1	0	0	1	1	0	the (hem)	0	0	1	0	0	1	herb_mono	0	0	0	0	1	0	0	0	NA	NA	NA	NA	NA	NA	NA	NA	NA	NA	NA	NA	NA	NA	NA	NA
1624	Crepis confusa	42.5	0	0	0	0	0	1	1	1	0	0	0	0	0	0	1	hem	0	0	1	0	0	0	herb_poli	0	0	0	1	0	0	0	0	NA	NA	NA	NA	NA	NA	NA	NA	NA	NA	NA	NA	NA	NA	NA	NA
1625	Crepis conyzifolia	42.5	0	0	0	0	0	1	1	1	0	0	0	0	0	0	1	hem	0	0	1	0	0	0	herb_poli	0	0	0	1	0	0	0	0	NA	NA	NA	NA	NA	NA	NA	NA	NA	NA	NA	NA	NA	NA	NA	NA
1626	Crepis foetida	22.5	0	0	0	0	0	1	1	1	1	0	0	0	1	1	0	the (hem)	0	0	1	0	0	1	herb_mono	0	0	0	0	1	0	0	0	eur-med-was	ephemeral	semi-rosette	taproot-medium	0	0	0	0	0	0	0	1	0	0	0	0
1627	Crepis jacquinii	NA	NA	NA	NA	NA	NA	NA	NA	NA	NA	NA	NA	NA	0	0	1	hem	0	0	1	0	0	0	herb_poli	0	0	0	1	0	0	0	0	NA	NA	NA	NA	NA	NA	NA	NA	NA	NA	NA	NA	NA	NA	NA	NA
1628	Crepis micrantha	30	0	0	0	0	1	1	1	0	0	0	0	0	1	0	0	the	0	0	0	0	0	1	herb_mono	0	0	0	0	1	0	0	0	med-was	ephemeral	semi-rosette	taproot-medium	0	0	0	0	0	0	0	1	0	0	0	0
1629	Crepis mollis	65	0	0	0	0	0	1	1	1	0	0	0	0	0	0	1	hem	0	0	1	0	0	0	herb_poli	0	0	0	1	0	0	0	0	NA	NA	NA	NA	NA	NA	NA	NA	NA	NA	NA	NA	NA	NA	NA	NA
1630	Crepis paludosa	45	0	0	0	0	0	1	1	1	0	0	0	0	0	0	1	hem	0	0	1	0	0	0	herb_poli	0	0	0	1	0	0	0	0	NA	NA	NA	NA	NA	NA	NA	NA	NA	NA	NA	NA	NA	NA	NA	NA
1631	Crepis pannonica	70	0	0	0	0	0	1	1	1	0	0	0	0	0	0	1	hem	0	0	1	0	0	0	herb_poli	0	0	0	1	0	0	0	0	was-euras-step	summer-green	semi-rosette	taproot-long	0	0	0	0	0	1	0	0	0	0	0	0
1632	Crepis praemorsa	40	0	0	0	0	0	1	1	0	0	0	0	0	0	0	1	hem	0	0	1	0	0	0	herb_poli	0	0	0	1	0	0	0	0	NA	NA	NA	NA	NA	NA	NA	NA	NA	NA	NA	NA	NA	NA	NA	NA
1633	Crepis pulchra	55	0	0	0	0	1	1	1	0	0	0	0	0	1	0	0	the	0	0	0	0	0	1	herb_mono	0	0	0	0	1	0	0	0	med-was	ephemeral	semi-rosette	taproot-medium	0	0	0	0	0	0	0	1	0	0	0	0
1634	Crepis purpurea	30	0	0	0	0	0	1	1	1	0	0	0	0	0	0	1	hem	0	0	1	0	0	0	herb_poli	0	0	0	1	0	0	0	0	crim	summer-winter-green	rosette	taproot-long	0	0	0	0	0	1	0	0	0	0	0	0
1635	Crepis ramosissima	30	0	0	0	0	1	1	0	0	0	0	0	0	1	0	0	the	0	0	0	0	0	1	herb_mono	0	0	0	0	1	0	0	0	pont	ephemeral	semi-rosette	taproot-long	0	0	0	0	0	0	0	1	0	0	0	0
1636	Crepis rhoeadifolia	40	0	0	0	0	0	1	1	1	0	0	0	0	1	0	0	the	0	0	0	0	0	1	herb_mono	0	0	0	0	1	0	0	0	eur-emed	ephemeral	semi-rosette	taproot-long	0	0	0	0	0	0	1	1	0	0	0	0
1637	Crepis setosa	75	0	0	0	0	0	1	1	1	0	0	0	0	1	0	0	the	0	0	0	0	0	1	herb_mono	0	0	0	0	1	0	0	0	eur-emed	ephemeral	semi-rosette	taproot-long	0	0	0	0	0	0	0	1	0	0	0	0
1638	Crepis sibirica	100	0	0	0	0	0	1	1	1	0	0	0	0	0	0	1	hem	0	0	1	0	0	0	herb_poli	0	0	0	1	0	0	0	0	NA	NA	NA	NA	NA	NA	NA	NA	NA	NA	NA	NA	NA	NA	NA	NA
1639	Crepis tectorum	50	0	0	0	0	0	1	1	1	1	0	0	0	1	1	0	the (hem)	0	0	1	0	0	1	herb_mono	0	0	0	0	1	0	0	0	NA	NA	NA	NA	NA	NA	NA	NA	NA	NA	NA	NA	NA	NA	NA	NA
1640	Crithmum maritimum	40	0	0	0	0	0	0	1	1	0	0	0	0	0	0	1	cha	0	1	0	0	0	0	semishrub	0	0	1	0	0	0	0	0	med	summer-winter-green	semi-rosette	taproot-long	0	0	0	0	1	0	0	0	0	0	0	0
1641	Crocus angustifolius	20	0	1	1	1	0	0	0	0	0	0	0	0	0	0	1	geo	0	0	0	1	0	0	herb_poli	0	0	0	1	0	0	0	0	med-euras-step	ephemeral	rosette	fibrous-short	0	0	0	0	0	1	0	0	0	0	0	0
1642	Crocus banaticus	12.5	0	0	0	0	0	0	0	1	1	1	0	0	0	0	1	geo	0	0	0	1	0	0	herb_poli	0	0	0	1	0	0	0	0	NA	NA	NA	NA	NA	NA	NA	NA	NA	NA	NA	NA	NA	NA	NA	NA
1643	Crocus chrysanthus	NA	NA	NA	NA	NA	NA	NA	NA	NA	NA	NA	NA	NA	0	0	1	geo	0	0	0	1	0	0	herb_poli	0	0	0	1	0	0	0	0	NA	NA	NA	NA	NA	NA	NA	NA	NA	NA	NA	NA	NA	NA	NA	NA
1644	Crocus flavus	22.5	0	0	1	1	0	0	0	0	0	0	0	0	0	0	1	geo	0	0	0	1	0	0	herb_poli	0	0	0	1	0	0	0	0	crim-adv	ephemeral-spring	rosette	fibrous-short	0	0	0	0	0	1	0	0	0	0	0	0
1645	Crocus heuffelianus	30	0	0	1	1	0	0	0	0	0	0	0	0	0	0	1	geo	0	0	0	1	0	0	herb_poli	0	0	0	1	0	0	0	0	NA	NA	NA	NA	NA	NA	NA	NA	NA	NA	NA	NA	NA	NA	NA	NA
1646	Crocus pallasii	12	0	0	0	0	0	0	0	1	1	1	0	0	0	0	1	geo	0	0	0	1	0	0	herb_poli	0	0	0	1	0	0	0	0	emed	ephemeral	rosette	fibrous-short	0	0	0	0	0	1	0	0	0	0	0	0
1647	Crocus puringii	NA	NA	NA	NA	NA	NA	NA	NA	NA	NA	NA	NA	NA	0	0	1	geo	0	0	0	1	0	0	herb_poli	0	0	0	1	0	0	0	0	NA	NA	NA	NA	NA	NA	NA	NA	NA	NA	NA	NA	NA	NA	NA	NA
1648	Crocus reticulatus	19	0	0	1	1	0	0	0	0	0	0	0	0	0	0	1	geo	0	0	0	1	0	0	herb_poli	0	0	0	1	0	0	0	0	med-euras-step	ephemeral	rosette	fibrous-short	0	0	0	0	0	1	0	0	0	0	0	0
1649	Crocus sativus	NA	NA	NA	NA	NA	NA	NA	NA	NA	NA	NA	NA	NA	0	0	1	geo	0	0	0	1	0	0	herb_poli	0	0	0	1	0	0	0	0	NA	NA	NA	NA	NA	NA	NA	NA	NA	NA	NA	NA	NA	NA	NA	NA
1650	Crocus speciosus	25	0	0	0	0	0	0	0	0	1	1	0	0	0	0	1	geo	0	0	0	1	0	0	herb_poli	0	0	0	1	0	0	0	0	med-was	ephemeral	rosette	fibrous-short	0	0	0	0	0	1	0	0	0	0	0	0
1651	Crocus tauricus	14	0	1	1	1	0	0	0	0	0	0	0	0	0	0	1	geo	0	0	0	1	0	0	herb_poli	0	0	0	1	0	0	0	0	crim-cau	ephemeral	rosette	fibrous-short	0	0	0	0	0	1	0	0	0	0	0	0
1652	Crocus vernus	11.5	0	0	1	1	0	0	0	0	0	0	0	0	0	0	1	geo	0	0	0	1	0	0	herb_poli	0	0	0	1	0	0	0	0	NA	NA	NA	NA	NA	NA	NA	NA	NA	NA	NA	NA	NA	NA	NA	NA
1653	Crotalaria juncea	NA	NA	NA	NA	NA	NA	NA	NA	NA	NA	NA	NA	NA	NA	NA	NA	hem	0	0	1	0	0	0	herb_poli	0	0	0	1	0	0	0	0	NA	NA	NA	NA	NA	NA	NA	NA	NA	NA	NA	NA	NA	NA	NA	NA
1654	Crucianella angustifolia	NA	NA	NA	NA	NA	NA	NA	NA	NA	NA	NA	NA	NA	1	0	0	the	0	0	0	0	0	1	herb_mono	0	0	0	0	1	0	0	0	med	ephemeral	rosetteless	taproot-short	0	0	0	0	0	0	0	1	0	0	0	0
1655	Crucianella catellata	16	0	0	0	0	1	1	0	0	0	0	0	0	1	0	0	the	0	0	0	0	0	1	herb_mono	0	0	0	0	1	0	0	0	med	ephemeral	rosetteless	taproot-short	0	0	0	0	0	0	0	1	0	0	0	0
1656	Crucianella gilanica	NA	NA	NA	NA	NA	NA	NA	NA	NA	NA	NA	NA	NA	0	0	1	cha	0	1	0	0	0	0	semishrub	0	0	1	0	0	0	0	0	crim-adv	summer-winter-green	rosetteless	taproot-long	0	0	0	0	0	1	0	0	0	0	0	0
1657	Cruciata articulata	9.5	0	0	0	1	1	0	0	0	0	0	0	0	1	0	0	the	0	0	0	0	0	1	herb_mono	0	0	0	0	1	0	0	0	med-was	summer-green	rosetteless	taproot-short	0	0	0	0	0	0	0	1	0	0	0	0
1658	Cruciata braunii	10	0	0	0	0	1	1	0	0	0	0	0	0	0	0	1	cha	0	1	0	0	0	0	semishrub	0	0	1	0	0	0	0	0	crim	summer-winter-green	rosetteless	taproot-long	0	0	0	0	1	0	0	0	0	0	0	0
1659	Cruciata decoronata	10	0	0	0	1	1	1	0	0	0	0	0	0	0	0	1	hem	0	0	1	0	0	0	herb_poli	0	0	0	1	0	0	0	0	crim	summer-winter-green	rosetteless	taproot-long	0	0	0	0	0	1	0	0	0	0	0	0
1660	Cruciata glabra	22.5	0	0	0	0	1	1	0	0	0	0	0	0	0	0	1	hem	0	0	1	0	0	0	herb_poli	0	0	0	1	0	0	0	0	NA	NA	NA	NA	NA	NA	NA	NA	NA	NA	NA	NA	NA	NA	NA	NA
1661	Cruciata laevipes	37.5	0	0	0	1	1	1	0	0	0	0	0	0	0	0	1	hem	0	0	1	0	0	0	herb_poli	0	0	0	1	0	0	0	0	eur-med-was	summer-winter-green	rosetteless	taproot-long	0	0	0	0	0	1	0	0	0	0	0	0
1662	Cruciata neotaurica	20	0	0	0	0	1	1	1	0	0	0	0	0	0	0	1	hem	0	0	1	0	0	0	herb_poli	0	0	0	1	0	0	0	0	crim	summer-green	rosetteless	taproot-long	0	0	0	0	0	1	0	0	0	0	0	0
1663	Cruciata pedemontana	25	0	0	0	1	1	0	0	0	0	0	0	0	1	0	0	the	0	0	0	0	0	1	herb_mono	0	0	0	0	1	0	0	0	med-was-euras-step	ephemeral	rosetteless	taproot-short	0	0	0	0	0	0	0	1	0	0	0	0
1664	Cruciata taurica	20	0	0	0	1	1	0	0	0	0	0	0	0	0	0	1	cha	0	1	0	0	0	0	semishrub	0	0	1	0	0	0	0	0	was	summer-winter-green	rosetteless	taproot-long	0	0	0	0	0	1	0	0	0	0	0	0
1665	Crupina vulgaris	60	0	0	0	0	0	1	1	1	0	0	0	0	1	0	0	the	0	0	0	0	0	1	herb_mono	0	0	0	0	1	0	0	0	eur-med-was	ephemeral	semi-rosette	taproot-medium	0	0	0	0	0	0	0	1	0	0	0	0
1666	Crypsis aculeata	12.5	0	0	0	0	0	0	1	1	1	0	0	0	1	0	0	the	0	0	0	0	0	1	herb_mono	0	0	0	0	1	0	0	0	med-euras-step	summer-green	semi-rosette	fibrous-short	0	0	0	0	0	0	0	0	1	0	0	0
1667	Crypsis alopecuroides	20	0	0	0	0	0	0	1	1	1	0	0	0	1	0	0	the	0	0	0	0	0	1	herb_mono	0	0	0	0	1	0	0	0	med-was-euras-step	summer-green	semi-rosette	fibrous-short	0	0	0	0	0	0	0	0	1	0	0	0
1668	Crypsis schoenoides	15	0	0	0	0	0	0	1	1	1	0	0	0	1	0	0	the	0	0	0	0	0	1	herb_mono	0	0	0	0	1	0	0	0	med-was-euras-step	summer-green	semi-rosette	fibrous-short	0	0	0	0	0	0	0	0	1	0	0	0
1669	Cryptomeria japonica	NA	NA	NA	NA	NA	NA	NA	NA	NA	NA	NA	NA	NA	0	0	1	pha	1	0	0	0	0	0	tree	1	0	0	0	0	0	0	0	NA	NA	NA	NA	NA	NA	NA	NA	NA	NA	NA	NA	NA	NA	NA	NA
1670	Cucubalus baccifer	125	0	0	0	0	0	1	1	1	0	0	0	0	0	0	1	hem (geo)	0	0	1	1	0	0	herb_poli	0	0	0	1	0	0	0	0	spal	summer-green	rosetteless	taproot-long	0	0	0	0	0	1	0	0	0	0	0	0
1671	Cucumis sativus	NA	0	0	0	0	1	1	1	0	0	0	0	0	1	0	0	the	0	0	0	0	0	1	herb_mono (liana_herb)	0	0	0	0	1	0	0	1	NA	NA	NA	NA	NA	NA	NA	NA	NA	NA	NA	NA	NA	NA	NA	NA
1672	Cucurbita maxima	NA	0	0	0	0	0	1	1	1	0	0	0	0	1	0	0	the	0	0	0	0	0	1	herb_mono (liana_herb)	0	0	0	0	1	0	0	1	NA	NA	NA	NA	NA	NA	NA	NA	NA	NA	NA	NA	NA	NA	NA	NA
1673	Cucurbita moschata	NA	0	0	0	0	0	1	1	1	1	0	0	0	1	0	0	the	0	0	0	0	0	1	herb_mono (liana_herb)	0	0	0	0	1	0	0	1	NA	NA	NA	NA	NA	NA	NA	NA	NA	NA	NA	NA	NA	NA	NA	NA
1674	Cucurbita pepo	650	0	0	0	0	0	1	1	1	0	0	0	0	1	0	0	the	0	0	0	0	0	1	herb_mono (liana_herb)	0	0	0	0	1	0	0	1	NA	NA	NA	NA	NA	NA	NA	NA	NA	NA	NA	NA	NA	NA	NA	NA
1675	Cupressus arizonica	NA	NA	NA	NA	NA	NA	NA	NA	NA	NA	NA	NA	NA	0	0	1	pha	1	0	0	0	0	0	tree	1	0	0	0	0	0	0	0	NA	NA	NA	NA	NA	NA	NA	NA	NA	NA	NA	NA	NA	NA	NA	NA
1676	Cupressus funebris	1600	0	0	1	1	0	0	0	0	0	0	0	0	0	0	1	pha	1	0	0	0	0	0	tree	1	0	0	0	0	0	0	0	NA	NA	NA	NA	NA	NA	NA	NA	NA	NA	NA	NA	NA	NA	NA	NA
1677	Cupressus goveniana	NA	NA	NA	NA	NA	NA	NA	NA	NA	NA	NA	NA	NA	0	0	1	pha	1	0	0	0	0	0	tree	1	0	0	0	0	0	0	0	NA	NA	NA	NA	NA	NA	NA	NA	NA	NA	NA	NA	NA	NA	NA	NA
1678	Cupressus guadalupensis	NA	NA	NA	NA	NA	NA	NA	NA	NA	NA	NA	NA	NA	NA	NA	NA	pha	1	0	0	0	0	0	tree	1	0	0	0	0	0	0	0	NA	NA	NA	NA	NA	NA	NA	NA	NA	NA	NA	NA	NA	NA	NA	NA
1679	Cupressus lusitanica	2000	0	0	1	1	0	0	0	0	0	0	0	0	0	0	1	pha	1	0	0	0	0	0	tree	1	0	0	0	0	0	0	0	NA	NA	NA	NA	NA	NA	NA	NA	NA	NA	NA	NA	NA	NA	NA	NA
1680	Cupressus macnabiana	NA	NA	NA	NA	NA	NA	NA	NA	NA	NA	NA	NA	NA	NA	NA	NA	pha	1	0	0	0	0	0	shrub (tree)	1	1	0	0	0	0	0	0	NA	NA	NA	NA	NA	NA	NA	NA	NA	NA	NA	NA	NA	NA	NA	NA
1681	Cupressus macrocarpa	NA	NA	NA	NA	NA	NA	NA	NA	NA	NA	NA	NA	NA	0	0	1	pha	1	0	0	0	0	0	tree	1	0	0	0	0	0	0	0	NA	NA	NA	NA	NA	NA	NA	NA	NA	NA	NA	NA	NA	NA	NA	NA
1682	Cupressus sempervirens	2750	NA	NA	NA	NA	NA	NA	NA	NA	NA	NA	NA	NA	0	0	1	pha	1	0	0	0	0	0	tree	1	0	0	0	0	0	0	0	crim-adv	evergreen	rosetteless	taproot-long	1	0	0	0	0	0	0	0	0	0	0	0
1683	Cupressus torulosa	2000	0	0	1	1	0	0	0	0	0	0	0	0	0	0	1	pha	1	0	0	0	0	0	tree	1	0	0	0	0	0	0	0	NA	NA	NA	NA	NA	NA	NA	NA	NA	NA	NA	NA	NA	NA	NA	NA
1684	Cuscuta alba	125	0	0	0	0	0	1	0	0	0	0	0	0	1	0	0	the	0	0	0	0	0	1	herb_mono (liana_herb)	0	0	0	0	1	0	0	1	med-euras-step	summer-green	rosetteless	taproot-short	0	0	0	0	0	0	0	0	1	0	0	1
1685	Cuscuta approximata	75	0	0	0	0	0	1	1	0	0	0	0	0	1	0	0	the	0	0	0	0	0	1	herb_mono (liana_herb)	0	0	0	0	1	0	0	1	was-euras-step	summer-green	rosetteless	taproot-short	0	0	0	0	0	0	0	0	1	0	0	1
1686	Cuscuta campestris	35	0	0	0	0	0	1	1	0	0	0	0	0	1	0	0	the	0	0	0	0	0	1	herb_mono (liana_herb)	0	0	0	0	1	0	0	1	crim-adv	summer-green	rosetteless	taproot-short	0	0	0	0	0	0	0	0	1	0	0	1
1687	Cuscuta cesatiana	55	0	0	0	0	0	1	1	0	0	0	0	0	1	0	0	the	0	0	0	0	0	1	herb_mono (liana_herb)	0	0	0	0	1	0	0	1	spal	summer-green	rosetteless	taproot-short	0	0	0	0	0	0	0	0	1	0	0	1
1688	Cuscuta epilinum	85	0	0	0	0	0	1	1	1	0	0	0	0	1	0	0	the	0	0	0	0	0	1	herb_mono (liana_herb)	0	0	0	0	1	0	0	1	pal	summer-green	rosetteless	taproot-short	0	0	0	0	0	0	0	0	1	0	0	1
1689	Cuscuta epithymum	75	0	0	0	0	0	1	1	0	0	0	0	0	1	0	0	the	0	0	0	0	0	1	herb_mono (liana_herb)	0	0	0	0	1	0	0	1	wpal	summer-green	rosetteless	taproot-short	0	0	0	0	0	0	0	0	1	0	0	1
1690	Cuscuta europaea	100	0	0	0	0	0	1	1	1	0	0	0	0	1	0	0	the	0	0	0	0	0	1	herb_mono (liana_herb)	0	0	0	0	1	0	0	1	pal	summer-green	rosetteless	taproot-short	0	0	0	0	0	0	0	0	1	0	0	1
1691	Cuscuta gronovii	20	0	0	0	0	0	1	1	1	0	0	0	0	1	0	0	the	0	0	0	0	0	1	herb_mono (liana_herb)	0	0	0	0	1	0	0	1	NA	NA	NA	NA	NA	NA	NA	NA	NA	NA	NA	NA	NA	NA	NA	NA
1692	Cuscuta kotschyi	75	0	0	0	0	0	1	1	0	0	0	0	0	1	0	0	the	0	0	0	0	0	1	herb_mono (liana_herb)	0	0	0	0	1	0	0	1	eur-med-was	summer-green	rosetteless	taproot-short	0	0	0	0	0	0	0	0	1	0	0	1
1693	Cuscuta lupuliformis	150	0	0	0	0	0	0	1	0	0	0	0	0	1	0	0	the	0	0	0	0	0	1	herb_mono (liana_herb)	0	0	0	0	1	0	0	1	wpal	summer-green	rosetteless	taproot-short	0	0	0	0	0	0	0	0	1	0	0	1
1694	Cuscuta monogyna	175	0	0	0	0	0	1	1	0	0	0	0	0	1	0	0	the	0	0	0	0	0	1	herb_mono (liana_herb)	0	0	0	0	1	0	0	1	med-was-euras-step	summer-green	rosetteless	taproot-short	0	0	0	0	0	0	0	0	1	0	0	1
1695	Cuscuta planiflora	NA	NA	NA	NA	NA	NA	NA	NA	NA	NA	NA	NA	NA	1	0	0	the	0	0	0	0	0	1	herb_mono (liana_herb)	0	0	0	0	1	0	0	1	med-was	summer-green	rosetteless	taproot-short	0	0	0	0	0	0	0	0	1	0	0	1
1696	Cuscuta suaveolens	20	0	0	0	0	0	1	0	0	0	0	0	0	1	0	0	the	0	0	0	0	0	1	herb_mono (liana_herb)	0	0	0	0	1	0	0	1	NA	NA	NA	NA	NA	NA	NA	NA	NA	NA	NA	NA	NA	NA	NA	NA
1697	Cuscuta tinei	NA	NA	NA	NA	NA	NA	NA	NA	NA	NA	NA	NA	NA	1	0	0	the	0	0	0	0	0	1	herb_mono (liana_herb)	0	0	0	0	1	0	0	1	med-euras-step	summer-green	rosetteless	taproot-short	0	0	0	0	0	0	0	0	1	0	0	1
1698	Cuscuta trifolii	75	0	0	0	0	0	1	1	0	0	0	0	0	1	0	0	the	0	0	0	0	0	1	herb_mono (liana_herb)	0	0	0	0	1	0	0	1	NA	NA	NA	NA	NA	NA	NA	NA	NA	NA	NA	NA	NA	NA	NA	NA
1699	Cyclamen hederifolium	NA	NA	NA	NA	NA	NA	NA	NA	NA	NA	NA	NA	NA	0	0	1	geo	0	0	0	1	0	0	herb_poli	0	0	0	1	0	0	0	0	crim-adv	ephemeral	rosette	fibrous-short	0	0	0	0	0	1	0	0	0	0	0	0
1700	Cyclamen kuznetzovii	12.5	0	1	1	0	0	0	0	0	0	0	0	0	0	0	1	geo	0	0	0	1	0	0	herb_poli	0	0	0	1	0	0	0	0	crim	ephemeral	rosette	fibrous-short	0	0	0	0	0	1	0	0	0	0	0	0
1701	Cyclamen purpurascens	10	0	0	0	0	0	0	0	0	1	1	0	0	0	0	1	geo	0	0	0	1	0	0	herb_poli	0	0	0	1	0	0	0	0	NA	NA	NA	NA	NA	NA	NA	NA	NA	NA	NA	NA	NA	NA	NA	NA
1702	Cydonia oblonga	475	0	0	0	0	1	1	0	0	0	0	0	0	0	0	1	pha	1	0	0	0	0	0	tree (shrub)	1	1	0	0	0	0	0	0	crim-adv	summer-green	rosetteless	taproot-long	1	1	0	0	0	0	0	0	0	0	0	0
1703	Cymbalaria muralis	45	0	0	0	0	0	1	1	1	0	0	0	0	0	0	1	hem	0	0	1	0	0	0	herb_poli	0	0	0	1	0	0	0	0	crim-adv	evergreen	rosetteless	fibrous-short	0	0	0	0	0	1	0	0	0	0	0	0
1704	Cymbochasma borysthenica	10	0	0	0	0	0	1	0	0	0	0	0	0	0	0	1	cha	0	1	0	0	0	0	semishrub	0	0	1	0	0	0	0	0	pont	summer-winter-green	rosetteless	taproot-medium	0	0	0	0	0	1	0	0	0	0	0	0
1705	Cynanchum acutum	150	0	0	0	0	0	1	1	0	0	0	0	0	0	0	1	pha	1	0	0	0	0	0	herb_poli	0	0	0	1	0	0	0	0	med-euras-step	summer-green	rosetteless	taproot-long	0	0	0	0	0	1	0	0	0	0	0	1
1706	Cynara scolymus	150	0	0	0	0	0	1	1	0	0	0	0	0	0	0	1	hem	0	0	1	0	0	0	herb_poli	0	0	0	1	0	0	0	0	NA	NA	NA	NA	NA	NA	NA	NA	NA	NA	NA	NA	NA	NA	NA	NA
1707	Cynodon dactylon	30	0	0	0	0	0	1	1	1	0	0	0	0	0	0	1	geo (hem)	0	0	1	1	0	0	herb_poli	0	0	0	1	0	0	0	0	med-was-euras-step	summer-winter-green	semi-rosette	fibrous-long	0	0	0	0	0	1	0	0	0	0	0	0
1708	Cynoglossum creticum	37.5	0	0	0	1	1	0	0	0	0	0	0	0	1	1	0	hem (the)	0	0	1	0	0	1	herb_mono	0	0	0	0	1	0	0	0	med-was	summer-winter-green	semi-rosette	taproot-long	0	0	0	0	0	0	1	0	0	0	0	0
1709	Cynoglossum germanicum	55	0	0	0	0	1	1	0	0	0	0	0	0	0	1	0	hem	0	0	1	0	0	0	herb_mono	0	0	0	0	1	0	0	0	eur-med-was	summer-winter-green	semi-rosette	taproot-long	0	0	0	0	0	0	1	0	0	0	0	0
1710	Cynoglossum officinale	65	0	0	0	0	1	1	0	0	0	0	0	0	0	1	0	hem	0	0	1	0	0	0	herb_mono	0	0	0	0	1	0	0	0	wpal	summer-green	semi-rosette	taproot-long	0	0	0	0	0	0	1	0	0	0	0	0
1711	Cynosurus cristatus	47.5	0	0	0	0	0	1	1	0	0	0	0	0	0	0	1	hem	0	0	1	0	0	0	herb_poli	0	0	0	1	0	0	0	0	eur-med	summer-winter-green	semi-rosette	fibrous-medium	0	0	0	0	0	1	0	0	0	0	0	0
1712	Cynosurus echinatus	32.5	0	0	0	0	1	1	0	0	0	0	0	0	1	0	0	the	0	0	0	0	0	1	herb_mono	0	0	0	0	1	0	0	0	med	ephemeral	semi-rosette	fibrous-short	0	0	0	0	0	0	0	1	0	0	0	0
1713	Cynoxylon floridum	NA	NA	NA	NA	NA	NA	NA	NA	NA	NA	NA	NA	NA	NA	NA	NA	pha	1	0	0	0	0	0	tree	1	0	0	0	0	0	0	0	NA	NA	NA	NA	NA	NA	NA	NA	NA	NA	NA	NA	NA	NA	NA	NA
1714	Cyperus badius	50	0	0	0	0	0	0	1	1	1	0	0	0	0	0	1	hem	0	0	1	0	0	0	herb_poli	0	0	0	1	0	0	0	0	med	summer-winter-green	semi-rosette	fibrous-medium	0	0	0	0	0	1	0	0	0	0	0	0
1715	Cyperus difformis	40	0	0	0	0	0	0	0	1	0	0	0	0	1	0	0	the	0	0	0	0	0	1	herb_mono	0	0	0	0	1	0	0	0	crim-adv	summer-green	semi-rosette	fibrous-medium	0	0	0	0	0	0	0	1	0	0	0	0
1716	Cyperus esculentus	40	0	0	0	0	0	0	1	1	0	0	0	0	0	0	1	geo	0	0	0	1	0	0	herb_poli	0	0	0	1	0	0	0	0	NA	NA	NA	NA	NA	NA	NA	NA	NA	NA	NA	NA	NA	NA	NA	NA
1717	Cyperus fuscus	17.5	0	0	0	0	0	0	1	1	1	0	0	0	1	0	0	the	0	0	0	0	0	1	herb_mono	0	0	0	0	1	0	0	0	holar	summer-green	semi-rosette	fibrous-medium	0	0	0	0	0	0	0	1	0	0	0	0
1718	Cyperus glaber	40	0	0	0	0	0	0	0	1	1	0	0	0	1	0	0	the	0	0	0	0	0	1	herb_mono	0	0	0	0	1	0	0	0	med-was	summer-green	semi-rosette	fibrous-medium	0	0	0	0	0	0	0	1	0	0	0	0
1719	Cyperus glomeratus	47.5	0	0	0	0	0	0	0	1	1	0	0	0	1	1	0	the (hem)	0	0	1	0	0	1	herb_mono	0	0	0	0	1	0	0	0	NA	NA	NA	NA	NA	NA	NA	NA	NA	NA	NA	NA	NA	NA	NA	NA
1720	Cyperus longus	75	0	0	0	0	0	1	1	1	1	0	0	0	0	0	1	hem	0	0	1	0	0	0	herb_poli	0	0	0	1	0	0	0	0	eur-med-was	summer-winter-green	semi-rosette	fibrous-medium	0	0	0	0	0	1	0	0	0	0	0	0
1721	Cyperus michelianus	9	0	0	0	0	0	0	1	1	1	0	0	0	1	0	0	the	0	0	0	0	0	1	herb_mono	0	0	0	0	1	0	0	0	NA	NA	NA	NA	NA	NA	NA	NA	NA	NA	NA	NA	NA	NA	NA	NA
1722	Cypripedium calceolus	30	0	0	0	0	1	1	0	0	0	0	0	0	0	0	1	geo	0	0	0	1	0	0	herb_poli	0	0	0	1	0	0	0	0	pal	ephemeral-spring	semi-rosette	fibrous-medium	0	0	0	0	0	1	0	0	0	0	0	0
1723	Cypripedium macranthos	NA	NA	NA	NA	NA	NA	NA	NA	NA	NA	NA	NA	NA	0	0	1	geo	0	0	0	1	0	0	herb_poli	0	0	0	1	0	0	0	0	NA	NA	NA	NA	NA	NA	NA	NA	NA	NA	NA	NA	NA	NA	NA	NA
1724	Cypripedium x ventricosum	NA	NA	NA	NA	NA	NA	NA	NA	NA	NA	NA	NA	NA	0	0	1	geo	0	0	0	1	0	0	herb_poli	0	0	0	1	0	0	0	0	NA	NA	NA	NA	NA	NA	NA	NA	NA	NA	NA	NA	NA	NA	NA	NA
1725	Cystopteris alpina	12.5	0	0	0	0	0	0	0	1	0	0	0	0	0	0	1	hem	0	0	1	0	0	0	herb_poli	0	0	0	1	0	0	0	0	NA	NA	NA	NA	NA	NA	NA	NA	NA	NA	NA	NA	NA	NA	NA	NA
1726	Cystopteris fragilis	17.5	0	0	0	0	0	0	0	1	1	0	0	0	0	0	1	hem	0	0	1	0	0	0	herb_poli	0	0	0	1	0	0	0	0	cosm	summer-green	rosette	fibrous-medium	0	0	0	0	0	1	0	0	0	0	0	0
1727	Cystopteris montana	25	0	0	0	0	0	0	1	1	0	0	0	0	0	0	1	hem	0	0	1	0	0	0	herb_poli	0	0	0	1	0	0	0	0	NA	NA	NA	NA	NA	NA	NA	NA	NA	NA	NA	NA	NA	NA	NA	NA
1728	Cystopteris sudetica	32.5	0	0	0	0	0	0	0	1	0	0	0	0	0	0	1	hem	0	0	1	0	0	0	herb_poli	0	0	0	1	0	0	0	0	NA	NA	NA	NA	NA	NA	NA	NA	NA	NA	NA	NA	NA	NA	NA	NA
1729	Cytisus sessilifolius	NA	NA	NA	NA	NA	NA	NA	NA	NA	NA	NA	NA	NA	0	0	1	pha	1	0	0	0	0	0	shrub	0	1	0	0	0	0	0	0	NA	NA	NA	NA	NA	NA	NA	NA	NA	NA	NA	NA	NA	NA	NA	NA
1730	Dactylis glomerata	70	0	0	0	0	1	1	1	1	0	0	0	0	0	0	1	hem	0	0	1	0	0	0	herb_poli	0	0	0	1	0	0	0	0	pal	summer-winter-green	semi-rosette	fibrous-medium	0	0	0	0	0	1	0	0	0	0	0	0
1731	Dactylis hispanica	60	0	0	0	0	1	1	0	0	0	0	0	0	0	0	1	hem	0	0	1	0	0	0	herb_poli	0	0	0	1	0	0	0	0	med-was	summer-winter-green	semi-rosette	fibrous-medium	0	0	0	0	0	1	0	0	0	0	0	0
1732	Dactylis polygama	85	0	0	0	0	1	1	1	1	0	0	0	0	0	0	1	hem	0	0	1	0	0	0	herb_poli	0	0	0	1	0	0	0	0	NA	NA	NA	NA	NA	NA	NA	NA	NA	NA	NA	NA	NA	NA	NA	NA
1733	Dactylis slovenica	NA	0	0	0	0	0	1	1	1	0	0	0	0	0	0	1	hem	0	0	1	0	0	0	herb_poli	0	0	0	1	0	0	0	0	NA	NA	NA	NA	NA	NA	NA	NA	NA	NA	NA	NA	NA	NA	NA	NA
1734	Dactylorhiza alpestris	42.5	0	0	0	0	1	1	1	0	0	0	0	0	0	0	1	geo	0	0	0	1	0	0	herb_poli	0	0	0	1	0	0	0	0	NA	NA	NA	NA	NA	NA	NA	NA	NA	NA	NA	NA	NA	NA	NA	NA
1735	Dactylorhiza cordigera	17.5	0	0	0	0	0	1	1	0	0	0	0	0	0	0	1	geo	0	0	0	1	0	0	herb_poli	0	0	0	1	0	0	0	0	NA	NA	NA	NA	NA	NA	NA	NA	NA	NA	NA	NA	NA	NA	NA	NA
1736	Dactylorhiza cruenta	40	0	0	0	0	1	1	1	0	0	0	0	0	0	0	1	geo	0	0	0	1	0	0	herb_poli	0	0	0	1	0	0	0	0	NA	NA	NA	NA	NA	NA	NA	NA	NA	NA	NA	NA	NA	NA	NA	NA
1737	Dactylorhiza elodes	35	0	0	0	0	0	1	1	0	0	0	0	0	0	0	1	geo	0	0	0	1	0	0	herb_poli	0	0	0	1	0	0	0	0	NA	NA	NA	NA	NA	NA	NA	NA	NA	NA	NA	NA	NA	NA	NA	NA
1738	Dactylorhiza fuchsii	45	0	0	0	0	0	1	1	0	0	0	0	0	0	0	1	geo	0	0	0	1	0	0	herb_poli	0	0	0	1	0	0	0	0	NA	NA	NA	NA	NA	NA	NA	NA	NA	NA	NA	NA	NA	NA	NA	NA
1739	Dactylorhiza hebridensis	45	0	0	0	0	0	1	1	0	0	0	0	0	0	0	1	geo	0	0	0	1	0	0	herb_poli	0	0	0	1	0	0	0	0	NA	NA	NA	NA	NA	NA	NA	NA	NA	NA	NA	NA	NA	NA	NA	NA
1740	Dactylorhiza iberica	40	0	0	0	0	1	1	1	0	0	0	0	0	0	0	1	geo	0	0	0	1	0	0	herb_poli	0	0	0	1	0	0	0	0	eur-med-was	ephemeral-winter	semi-rosette	fibrous-short	0	0	0	0	0	1	0	0	0	0	0	0
1741	Dactylorhiza incarnata	40	0	0	0	0	1	1	1	0	0	0	0	0	0	0	1	geo	0	0	0	1	0	0	herb_poli	0	0	0	1	0	0	0	0	pal	ephemeral-winter	semi-rosette	fibrous-short	0	0	0	0	0	1	0	0	0	0	0	0
1742	Dactylorhiza maculata	35	0	0	0	0	0	1	1	0	0	0	0	0	0	0	1	geo	0	0	0	1	0	0	herb_poli	0	0	0	1	0	0	0	0	NA	NA	NA	NA	NA	NA	NA	NA	NA	NA	NA	NA	NA	NA	NA	NA
1743	Dactylorhiza majalis	42.5	0	0	0	0	1	1	1	0	0	0	0	0	0	0	1	geo	0	0	0	1	0	0	herb_poli	0	0	0	1	0	0	0	0	eur-med	summer-green	semi-rosette	fibrous-short	0	0	0	0	0	1	0	0	0	0	0	0
1744	Dactylorhiza ochroleuca	40	0	0	0	0	1	1	1	0	0	0	0	0	0	0	1	geo	0	0	0	1	0	0	herb_poli	0	0	0	1	0	0	0	0	NA	NA	NA	NA	NA	NA	NA	NA	NA	NA	NA	NA	NA	NA	NA	NA
1745	Dactylorhiza romana	25	0	0	0	1	1	0	0	0	0	0	0	0	0	0	1	geo	0	0	0	1	0	0	herb_poli	0	0	0	1	0	0	0	0	med	ephemeral-winter	semi-rosette	fibrous-short	0	0	0	0	0	1	0	0	0	0	0	0
1746	Dactylorhiza sambucina	22.5	0	0	0	1	1	0	0	0	0	0	0	0	0	0	1	geo	0	0	0	1	0	0	herb_poli	0	0	0	1	0	0	0	0	NA	NA	NA	NA	NA	NA	NA	NA	NA	NA	NA	NA	NA	NA	NA	NA
1747	Dactylorhiza schurii	35	0	0	0	0	0	1	1	0	0	0	0	0	0	0	1	geo	0	0	0	1	0	0	herb_poli	0	0	0	1	0	0	0	0	NA	NA	NA	NA	NA	NA	NA	NA	NA	NA	NA	NA	NA	NA	NA	NA
1748	Dactylorhiza transsilvanica	35	0	0	0	0	0	1	1	0	0	0	0	0	0	0	1	geo	0	0	0	1	0	0	herb_poli	0	0	0	1	0	0	0	0	NA	NA	NA	NA	NA	NA	NA	NA	NA	NA	NA	NA	NA	NA	NA	NA
1749	Dactylorhiza traunsteineri	25	0	0	0	0	0	1	1	1	0	0	0	0	0	0	1	geo	0	0	0	1	0	0	herb_poli	0	0	0	1	0	0	0	0	NA	NA	NA	NA	NA	NA	NA	NA	NA	NA	NA	NA	NA	NA	NA	NA
1750	Dactylorhiza x aschersoniana	NA	NA	NA	NA	NA	NA	NA	NA	NA	NA	NA	NA	NA	0	0	1	geo	0	0	0	1	0	0	herb_poli	0	0	0	1	0	0	0	0	NA	NA	NA	NA	NA	NA	NA	NA	NA	NA	NA	NA	NA	NA	NA	NA
1751	Dactylorhiza x kerneriorum	NA	NA	NA	NA	NA	NA	NA	NA	NA	NA	NA	NA	NA	0	0	1	geo	0	0	0	1	0	0	herb_poli	0	0	0	1	0	0	0	0	NA	NA	NA	NA	NA	NA	NA	NA	NA	NA	NA	NA	NA	NA	NA	NA
1752	Dactylorhiza x transiens	NA	NA	NA	NA	NA	NA	NA	NA	NA	NA	NA	NA	NA	0	0	1	geo	0	0	0	1	0	0	herb_poli	0	0	0	1	0	0	0	0	NA	NA	NA	NA	NA	NA	NA	NA	NA	NA	NA	NA	NA	NA	NA	NA
1753	Dahlia pinnata	115	0	0	0	0	0	0	1	1	1	0	0	0	0	0	1	geo	0	0	0	1	0	0	herb_poli	0	0	0	1	0	0	0	0	NA	NA	NA	NA	NA	NA	NA	NA	NA	NA	NA	NA	NA	NA	NA	NA
1754	Damasonium alisma	20	0	0	0	0	1	0	0	0	0	0	0	0	0	0	1	hydr (hem)	0	0	1	0	1	0	herb_poli	0	0	0	1	0	0	0	0	NA	NA	NA	NA	NA	NA	NA	NA	NA	NA	NA	NA	NA	NA	NA	NA
1755	Danthonia alpina	45	0	0	0	0	0	1	1	0	0	0	0	0	0	0	1	hem	0	0	1	0	0	0	herb_poli	0	0	0	1	0	0	0	0	NA	NA	NA	NA	NA	NA	NA	NA	NA	NA	NA	NA	NA	NA	NA	NA
1756	Daphne cneorum	20	0	0	0	0	1	1	1	0	0	0	0	0	0	0	1	cha	0	1	0	0	0	0	semishrub	0	0	1	0	0	0	0	0	NA	NA	NA	NA	NA	NA	NA	NA	NA	NA	NA	NA	NA	NA	NA	NA
1757	Daphne laureola	80	0	0	0	0	0	1	1	0	0	0	0	0	0	0	1	pha	1	0	0	0	0	0	shrub	0	1	0	0	0	0	0	0	crim-adv	evergreen	rosetteless	taproot-long	0	1	0	0	0	0	0	0	0	0	0	0
1758	Daphne mezereum	90	0	0	0	1	1	0	0	0	0	0	0	0	0	0	1	pha	1	0	0	0	0	0	shrub	0	1	0	0	0	0	0	0	NA	NA	NA	NA	NA	NA	NA	NA	NA	NA	NA	NA	NA	NA	NA	NA
1759	Daphne sophia	40	0	0	0	0	1	1	0	0	0	0	0	0	0	0	1	pha	1	0	0	0	0	0	shrub	0	1	0	0	0	0	0	0	NA	NA	NA	NA	NA	NA	NA	NA	NA	NA	NA	NA	NA	NA	NA	NA
1760	Daphne taurica	60	0	0	0	0	1	1	0	0	0	0	0	0	0	0	1	pha	1	0	0	0	0	0	shrub	0	1	0	0	0	0	0	0	crim	evergreen	rosetteless	taproot-long	0	1	0	0	0	0	0	0	0	0	0	0
1761	Dasypyrum villosum	60	0	0	0	0	1	0	0	0	0	0	0	0	1	0	0	the	0	0	0	0	0	1	herb_mono	0	0	0	0	1	0	0	0	med	ephemeral	semi-rosette	fibrous-short	0	0	0	0	0	0	0	1	0	0	0	0
1762	Datura innoxia	NA	NA	NA	NA	NA	NA	NA	NA	NA	NA	NA	NA	NA	1	0	0	the	0	0	0	0	0	1	herb_mono	0	0	0	0	1	0	0	0	crim-adv	summer-green	rosetteless	taproot-long	0	0	0	0	0	0	0	0	1	0	0	0
1763	Datura metel	NA	NA	NA	NA	NA	NA	NA	NA	NA	NA	NA	NA	NA	NA	NA	NA	the	0	0	0	0	0	1	herb_mono	0	0	0	0	1	0	0	0	NA	NA	NA	NA	NA	NA	NA	NA	NA	NA	NA	NA	NA	NA	NA	NA
1764	Datura meteloides	65	0	0	0	0	0	1	1	1	0	0	0	0	1	0	0	the	0	0	0	0	0	1	herb_mono	0	0	0	0	1	0	0	0	NA	NA	NA	NA	NA	NA	NA	NA	NA	NA	NA	NA	NA	NA	NA	NA
1765	Datura stramonium	NA	NA	NA	NA	NA	NA	NA	NA	NA	NA	NA	NA	NA	1	0	0	the	0	0	0	0	0	1	herb_mono	0	0	0	0	1	0	0	0	spal	summer-green	rosetteless	taproot-long	0	0	0	0	0	0	0	0	1	0	0	0
1766	Datura tatula	NA	NA	NA	NA	NA	NA	NA	NA	NA	NA	NA	NA	NA	1	0	0	the	0	0	0	0	0	1	herb_mono	0	0	0	0	1	0	0	0	cosm	summer-green	rosetteless	taproot-long	0	0	0	0	0	0	0	1	0	0	0	0
1767	Daucus carota	60	0	0	0	0	0	1	1	0	0	0	0	0	1	1	0	hem (the)	0	0	1	0	0	1	herb_mono	0	0	0	0	1	0	0	0	eur-med-was	summer-winter-green	semi-rosette	taproot-medium	0	0	0	0	0	0	1	0	0	0	0	0
1768	Daucus sativus	60	0	0	0	0	0	1	1	0	0	0	0	0	1	1	0	hem (the)	0	0	1	0	0	1	herb_mono	0	0	0	0	1	0	0	0	NA	NA	NA	NA	NA	NA	NA	NA	NA	NA	NA	NA	NA	NA	NA	NA
1769	Delphinium cuneatum	100	0	0	0	0	0	0	1	1	0	0	0	0	0	0	1	geo	0	0	0	1	0	0	herb_poli	0	0	0	1	0	0	0	0	NA	NA	NA	NA	NA	NA	NA	NA	NA	NA	NA	NA	NA	NA	NA	NA
1770	Delphinium elatum	NA	NA	NA	NA	NA	NA	NA	NA	NA	NA	NA	NA	NA	0	0	1	hem	0	0	1	0	0	0	herb_poli	0	0	0	1	0	0	0	0	NA	NA	NA	NA	NA	NA	NA	NA	NA	NA	NA	NA	NA	NA	NA	NA
1771	Delphinium fissum	NA	NA	NA	NA	NA	NA	NA	NA	NA	NA	NA	NA	NA	0	0	1	hem	0	0	1	0	0	0	herb_poli	0	0	0	1	0	0	0	0	crim-cau	ephemeral-spring	semi-rosette	fibrous-medium	0	0	0	0	0	1	0	0	0	0	0	0
1772	Delphinium litwinowii	85	0	0	0	0	0	0	1	1	0	0	0	0	0	0	1	geo	0	0	0	1	0	0	herb_poli	0	0	0	1	0	0	0	0	NA	NA	NA	NA	NA	NA	NA	NA	NA	NA	NA	NA	NA	NA	NA	NA
1773	Delphinium nacladense	62.5	0	0	0	0	0	0	1	1	0	0	0	0	0	0	1	hem	0	0	1	0	0	0	herb_poli	0	0	0	1	0	0	0	0	NA	NA	NA	NA	NA	NA	NA	NA	NA	NA	NA	NA	NA	NA	NA	NA
1774	Delphinium pallasii	55	0	0	0	0	0	1	1	0	0	0	0	0	0	0	1	hem	0	0	1	0	0	0	herb_poli	0	0	0	1	0	0	0	0	NA	NA	NA	NA	NA	NA	NA	NA	NA	NA	NA	NA	NA	NA	NA	NA
1775	Delphinium puniceum	55	0	0	0	0	0	0	1	0	0	0	0	0	0	0	1	hem	0	0	1	0	0	0	herb_poli	0	0	0	1	0	0	0	0	NA	NA	NA	NA	NA	NA	NA	NA	NA	NA	NA	NA	NA	NA	NA	NA
1776	Delphinium schmalhausenii	NA	NA	NA	NA	NA	NA	NA	NA	NA	NA	NA	NA	NA	0	0	1	hem	0	0	1	0	0	0	herb_poli	0	0	0	1	0	0	0	0	NA	NA	NA	NA	NA	NA	NA	NA	NA	NA	NA	NA	NA	NA	NA	NA
1777	Delphinium sergii	70	0	0	0	0	0	0	1	1	0	0	0	0	0	0	1	hem	0	0	1	0	0	0	herb_poli	0	0	0	1	0	0	0	0	NA	NA	NA	NA	NA	NA	NA	NA	NA	NA	NA	NA	NA	NA	NA	NA
1778	Dendranthema indicum	62.5	0	0	0	0	0	0	0	1	1	0	0	0	0	0	1	hem	0	0	1	0	0	0	herb_poli	0	0	0	1	0	0	0	0	NA	NA	NA	NA	NA	NA	NA	NA	NA	NA	NA	NA	NA	NA	NA	NA
1779	Dendranthema x morifolium	62.5	0	0	0	0	0	0	1	1	1	0	0	0	0	0	1	hem	0	0	1	0	0	0	herb_poli	0	0	0	1	0	0	0	0	NA	NA	NA	NA	NA	NA	NA	NA	NA	NA	NA	NA	NA	NA	NA	NA
1780	Dendranthema zawadskii	42.5	0	0	0	0	0	0	1	1	1	0	0	0	0	0	1	hem	0	0	1	0	0	0	herb_poli	0	0	0	1	0	0	0	0	NA	NA	NA	NA	NA	NA	NA	NA	NA	NA	NA	NA	NA	NA	NA	NA
1781	Dentaria bulbifera	50	0	0	0	1	1	0	0	0	0	0	0	0	0	0	1	geo	0	0	0	1	0	0	herb_poli	0	0	0	1	0	0	0	0	eur-med-was	ephemeral	rosetteless	fibrous-short	0	0	0	0	0	1	0	0	0	0	0	0
1782	Dentaria glandulosa	37.5	0	0	0	1	1	0	0	0	0	0	0	0	0	0	1	geo	0	0	0	1	0	0	herb_poli	0	0	0	1	0	0	0	0	NA	NA	NA	NA	NA	NA	NA	NA	NA	NA	NA	NA	NA	NA	NA	NA
1783	Dentaria quinquefolia	22.5	0	0	0	1	1	0	0	0	0	0	0	0	0	0	1	hem	0	0	1	0	0	0	herb_poli	0	0	0	1	0	0	0	0	eur-med-was	ephemeral	rosetteless	fibrous-short	0	0	0	0	0	1	0	0	0	0	0	0
1784	Deschampsia cespitosa	110	0	0	0	0	0	1	1	0	0	0	0	0	0	0	1	hem	0	0	1	0	0	0	herb_poli	0	0	0	1	0	0	0	0	holar	summer-winter-green	semi-rosette	fibrous-long	0	0	0	0	0	1	0	0	0	0	0	0
1785	Deschampsia cespitosa subsp. alpicola	NA	NA	NA	NA	NA	NA	NA	NA	NA	NA	NA	NA	NA	0	0	1	hem	0	0	1	0	0	0	herb_poli	0	0	0	1	0	0	0	0	NA	NA	NA	NA	NA	NA	NA	NA	NA	NA	NA	NA	NA	NA	NA	NA
1786	Deschampsia cespitosa subsp. parviflora	NA	NA	NA	NA	NA	NA	NA	NA	NA	NA	NA	NA	NA	0	0	1	hem	0	0	1	0	0	0	herb_poli	0	0	0	1	0	0	0	0	NA	NA	NA	NA	NA	NA	NA	NA	NA	NA	NA	NA	NA	NA	NA	NA
1787	Descurainia sophia	47.5	0	0	0	0	1	1	1	1	1	0	0	0	1	0	0	the	0	0	0	0	0	1	herb_mono	0	0	0	0	1	0	0	0	pal	ephemeral	semi-rosette	taproot-medium	0	0	0	0	0	0	0	1	0	0	0	0
1788	Deutzia scabra	150	0	0	0	0	0	1	1	0	0	0	0	0	0	0	1	pha	1	0	0	0	0	0	shrub	0	1	0	0	0	0	0	0	NA	NA	NA	NA	NA	NA	NA	NA	NA	NA	NA	NA	NA	NA	NA	NA
1789	Dianthus andrzejowskianus	50	0	0	0	0	0	1	1	0	0	0	0	0	0	0	1	hem	0	0	1	0	0	0	herb_poli	0	0	0	1	0	0	0	0	NA	NA	NA	NA	NA	NA	NA	NA	NA	NA	NA	NA	NA	NA	NA	NA
1790	Dianthus armeria	45	0	0	0	0	0	0	1	1	0	0	0	0	1	1	0	hem (the)	0	0	1	0	0	1	herb_mono	0	0	0	0	1	0	0	0	eur	summer-winter-green	semi-rosette	taproot-medium	0	0	0	0	0	0	1	1	0	0	0	0
1791	Dianthus barbatus	50	0	0	0	0	0	1	1	0	0	0	0	0	0	0	1	hem	0	0	1	0	0	0	herb_poli	0	0	0	1	0	0	0	0	NA	NA	NA	NA	NA	NA	NA	NA	NA	NA	NA	NA	NA	NA	NA	NA
1792	Dianthus bessarabicus	50	0	0	0	0	0	1	1	1	1	0	0	0	0	0	1	hem	0	0	1	0	0	0	herb_poli	0	0	0	1	0	0	0	0	NA	NA	NA	NA	NA	NA	NA	NA	NA	NA	NA	NA	NA	NA	NA	NA
1793	Dianthus borbasii	47.5	0	0	0	0	0	1	1	1	0	0	0	0	0	0	1	hem	0	0	1	0	0	0	herb_poli	0	0	0	1	0	0	0	0	pont-kaz	summer-winter-green	semi-rosette	taproot-long	0	0	0	0	1	0	0	0	0	0	0	0
1794	Dianthus campestris	37.5	0	0	0	0	0	1	1	1	1	0	0	0	0	0	1	hem	0	0	1	0	0	0	herb_poli	0	0	0	1	0	0	0	0	pont-kaz	summer-winter-green	rosetteless	taproot-long	0	0	0	0	1	0	0	0	0	0	0	0
1795	Dianthus capitatus	35	0	0	0	0	0	1	1	0	0	0	0	0	0	0	1	hem	0	0	1	0	0	0	herb_poli	0	0	0	1	0	0	0	0	pont	summer-winter-green	semi-rosette	taproot-long	0	0	0	0	0	1	0	0	0	0	0	0
1796	Dianthus capitellatus	45	0	0	0	0	0	0	1	1	0	0	0	0	0	0	1	hem	0	0	1	0	0	0	herb_poli	0	0	0	1	0	0	0	0	NA	NA	NA	NA	NA	NA	NA	NA	NA	NA	NA	NA	NA	NA	NA	NA
1797	Dianthus carbonatus	20	0	0	0	0	0	0	1	1	0	0	0	0	0	0	1	hem	0	0	1	0	0	0	herb_poli	0	0	0	1	0	0	0	0	pont-end	summer-winter-green	rosetteless	taproot-long	0	0	0	0	0	1	0	0	0	0	0	0
1798	Dianthus carpathicus	17.5	0	0	0	0	0	0	1	1	0	0	0	0	0	0	1	hem	0	0	1	0	0	0	herb_poli	0	0	0	1	0	0	0	0	NA	NA	NA	NA	NA	NA	NA	NA	NA	NA	NA	NA	NA	NA	NA	NA
1799	Dianthus carthusianorum	52.5	0	0	0	0	0	1	1	1	0	0	0	0	0	0	1	hem	0	0	1	0	0	0	herb_poli	0	0	0	1	0	0	0	0	NA	NA	NA	NA	NA	NA	NA	NA	NA	NA	NA	NA	NA	NA	NA	NA
1800	Dianthus caryophyllus	27.5	0	0	0	0	0	1	1	1	1	0	0	0	0	0	1	hem	0	0	1	0	0	0	herb_poli	0	0	0	1	0	0	0	0	NA	NA	NA	NA	NA	NA	NA	NA	NA	NA	NA	NA	NA	NA	NA	NA
1801	Dianthus chinensis	40	0	0	0	0	0	1	1	1	1	0	0	0	1	1	0	the (hem)	0	0	1	0	0	1	herb_mono	0	0	0	0	1	0	0	0	NA	NA	NA	NA	NA	NA	NA	NA	NA	NA	NA	NA	NA	NA	NA	NA
1802	Dianthus collinus	55	0	0	0	0	0	0	1	1	0	0	0	0	0	0	1	hem	0	0	1	0	0	0	herb_poli	0	0	0	1	0	0	0	0	NA	NA	NA	NA	NA	NA	NA	NA	NA	NA	NA	NA	NA	NA	NA	NA
1803	Dianthus compactus	35	0	0	0	0	0	1	1	0	0	0	0	0	0	0	1	hem	0	0	1	0	0	0	herb_poli	0	0	0	1	0	0	0	0	NA	NA	NA	NA	NA	NA	NA	NA	NA	NA	NA	NA	NA	NA	NA	NA
1804	Dianthus deltoides	25	0	0	0	0	0	0	1	1	1	0	0	0	0	0	1	hem	0	0	1	0	0	0	herb_poli	0	0	0	1	0	0	0	0	NA	NA	NA	NA	NA	NA	NA	NA	NA	NA	NA	NA	NA	NA	NA	NA
1805	Dianthus elongatus	NA	NA	NA	NA	NA	NA	NA	NA	NA	NA	NA	NA	NA	0	0	1	hem	0	0	1	0	0	0	herb_poli	0	0	0	1	0	0	0	0	NA	NA	NA	NA	NA	NA	NA	NA	NA	NA	NA	NA	NA	NA	NA	NA
1806	Dianthus eugeniae	55	0	0	0	0	0	0	1	1	0	0	0	0	0	0	1	hem	0	0	1	0	0	0	herb_poli	0	0	0	1	0	0	0	0	NA	NA	NA	NA	NA	NA	NA	NA	NA	NA	NA	NA	NA	NA	NA	NA
1807	Dianthus euponticus	65	0	0	0	0	0	1	1	0	0	0	0	0	0	0	1	hem	0	0	1	0	0	0	herb_poli	0	0	0	1	0	0	0	0	NA	NA	NA	NA	NA	NA	NA	NA	NA	NA	NA	NA	NA	NA	NA	NA
1808	Dianthus glabriusculus	55	0	0	0	0	0	0	1	1	0	0	0	0	0	0	1	hem	0	0	1	0	0	0	herb_poli	0	0	0	1	0	0	0	0	NA	NA	NA	NA	NA	NA	NA	NA	NA	NA	NA	NA	NA	NA	NA	NA
1809	Dianthus gratianopolitanus	16.5	0	0	0	0	1	1	0	0	0	0	0	0	0	0	1	hem	0	0	1	0	0	0	herb_poli	0	0	0	1	0	0	0	0	NA	NA	NA	NA	NA	NA	NA	NA	NA	NA	NA	NA	NA	NA	NA	NA
1810	Dianthus guttatus	32.5	0	0	0	0	0	0	1	1	0	0	0	0	0	0	1	hem	0	0	1	0	0	0	herb_poli	0	0	0	1	0	0	0	0	pont-end	summer-winter-green	rosetteless	taproot-long	0	0	0	0	0	1	0	0	0	0	0	0
1811	Dianthus humilis	20	0	0	0	0	0	1	1	0	0	0	0	0	0	0	1	hem (cha)	0	1	1	0	0	0	herb_poli	0	0	0	1	0	0	0	0	pont	summer-winter-green	semi-rosette	taproot-long	0	0	0	0	1	0	0	0	0	0	0	0
1812	Dianthus hypanicus	16.5	0	0	0	0	0	0	1	1	0	0	0	0	0	0	1	cha	0	1	0	0	0	0	semishrub	0	0	1	0	0	0	0	0	NA	NA	NA	NA	NA	NA	NA	NA	NA	NA	NA	NA	NA	NA	NA	NA
1813	Dianthus laevigatus	37.5	0	0	0	0	0	1	1	1	1	0	0	0	0	0	1	hem	0	0	1	0	0	0	herb_poli	0	0	0	1	0	0	0	0	NA	NA	NA	NA	NA	NA	NA	NA	NA	NA	NA	NA	NA	NA	NA	NA
1814	Dianthus lanceolatus	57.5	0	0	0	0	0	1	1	0	0	0	0	0	0	0	1	hem	0	0	1	0	0	0	herb_poli	0	0	0	1	0	0	0	0	NA	NA	NA	NA	NA	NA	NA	NA	NA	NA	NA	NA	NA	NA	NA	NA
1815	Dianthus marschallii	32.5	0	0	0	0	1	1	0	0	0	0	0	0	0	0	1	hem	0	0	1	0	0	0	herb_poli	0	0	0	1	0	0	0	0	pont	summer-winter-green	rosetteless	taproot-long	0	0	0	0	0	1	0	0	0	0	0	0
1816	Dianthus membranaceus	47.5	0	0	0	0	0	1	1	1	0	0	0	0	0	0	1	hem	0	0	1	0	0	0	herb_poli	0	0	0	1	0	0	0	0	NA	NA	NA	NA	NA	NA	NA	NA	NA	NA	NA	NA	NA	NA	NA	NA
1817	Dianthus pallidiflorus	32.5	0	0	0	0	0	0	1	1	0	0	0	0	0	0	1	hem	0	0	1	0	0	0	herb_poli	0	0	0	1	0	0	0	0	pont-end	summer-winter-green	semi-rosette	taproot-long	0	0	0	0	1	0	0	0	0	0	0	0
1818	Dianthus pineticola	50	0	0	0	0	0	1	1	0	0	0	0	0	0	0	1	hem	0	0	1	0	0	0	herb_poli	0	0	0	1	0	0	0	0	NA	NA	NA	NA	NA	NA	NA	NA	NA	NA	NA	NA	NA	NA	NA	NA
1819	Dianthus platyodon	40	0	0	0	0	0	1	1	1	1	0	0	0	0	0	1	hem	0	0	1	0	0	0	herb_poli	0	0	0	1	0	0	0	0	pont	summer-winter-green	semi-rosette	taproot-long	0	0	0	0	0	1	0	0	0	0	0	0
1820	Dianthus polonicus	50	0	0	0	0	0	1	1	1	0	0	0	0	0	0	1	hem	0	0	1	0	0	0	herb_poli	0	0	0	1	0	0	0	0	NA	NA	NA	NA	NA	NA	NA	NA	NA	NA	NA	NA	NA	NA	NA	NA
1821	Dianthus pontederae	NA	NA	NA	NA	NA	NA	NA	NA	NA	NA	NA	NA	NA	0	0	1	hem	0	0	1	0	0	0	herb_poli	0	0	0	1	0	0	0	0	eur	summer-winter-green	semi-rosette	taproot-long	0	0	0	0	0	1	0	0	0	0	0	0
1822	Dianthus pseudarmeria	27.5	0	0	0	0	0	1	1	1	0	0	0	0	1	1	0	the (hem)	0	0	1	0	0	1	herb_mono	0	0	0	0	1	0	0	0	pont	summer-winter-green	semi-rosette	taproot-medium	0	0	0	0	0	0	1	1	0	0	0	0
1823	Dianthus pseudoserotinus	20	0	0	0	0	0	0	1	1	1	0	0	0	0	0	1	hem	0	0	1	0	0	0	herb_poli	0	0	0	1	0	0	0	0	NA	NA	NA	NA	NA	NA	NA	NA	NA	NA	NA	NA	NA	NA	NA	NA
1824	Dianthus pseudosquarrosus	32.5	0	0	0	0	0	1	1	0	0	0	0	0	0	0	1	hem	0	0	1	0	0	0	herb_poli	0	0	0	1	0	0	0	0	NA	NA	NA	NA	NA	NA	NA	NA	NA	NA	NA	NA	NA	NA	NA	NA
1825	Dianthus pseudoversicolor	37.5	0	0	0	0	0	1	1	1	1	0	0	0	0	0	1	hem	0	0	1	0	0	0	herb_poli	0	0	0	1	0	0	0	0	NA	NA	NA	NA	NA	NA	NA	NA	NA	NA	NA	NA	NA	NA	NA	NA
1826	Dianthus rigidus	25	0	0	0	0	0	1	1	0	0	0	0	0	0	0	1	cha	0	1	0	0	0	0	semishrub	0	0	1	0	0	0	0	0	pont-kaz	summer-winter-green	rosetteless	taproot-long	0	0	0	0	1	0	0	0	0	0	0	0
1827	Dianthus serotinus	30	0	0	0	0	0	0	1	1	0	0	0	0	0	0	1	hem	0	0	1	0	0	0	herb_poli	0	0	0	1	0	0	0	0	NA	NA	NA	NA	NA	NA	NA	NA	NA	NA	NA	NA	NA	NA	NA	NA
1828	Dianthus speciosus	40	0	0	0	0	0	0	1	1	0	0	0	0	0	0	1	hem	0	0	1	0	0	0	herb_poli	0	0	0	1	0	0	0	0	NA	NA	NA	NA	NA	NA	NA	NA	NA	NA	NA	NA	NA	NA	NA	NA
1829	Dianthus spiculifolius	12.5	0	0	0	0	0	0	1	1	0	0	0	0	0	0	1	hem	0	0	1	0	0	0	herb_poli	0	0	0	1	0	0	0	0	NA	NA	NA	NA	NA	NA	NA	NA	NA	NA	NA	NA	NA	NA	NA	NA
1830	Dianthus squarrosus	37.5	0	0	0	0	0	1	1	0	0	0	0	0	0	0	1	hem	0	0	1	0	0	0	semishrub	0	0	1	0	0	0	0	0	NA	NA	NA	NA	NA	NA	NA	NA	NA	NA	NA	NA	NA	NA	NA	NA
1831	Dianthus stenocalyx	42.5	0	0	0	0	0	1	1	1	0	0	0	0	0	0	1	hem	0	0	1	0	0	0	herb_poli	0	0	0	1	0	0	0	0	NA	NA	NA	NA	NA	NA	NA	NA	NA	NA	NA	NA	NA	NA	NA	NA
1832	Dicentra spectabilis	75	0	0	0	0	1	1	0	0	0	0	0	0	0	0	1	geo	0	0	0	1	0	0	herb_poli	0	0	0	1	0	0	0	0	NA	NA	NA	NA	NA	NA	NA	NA	NA	NA	NA	NA	NA	NA	NA	NA
1833	Dichodon cerastoides	12.5	0	0	0	0	0	1	1	1	0	0	0	0	0	0	1	hem	0	0	1	0	0	0	herb_poli	0	0	0	1	0	0	0	0	NA	NA	NA	NA	NA	NA	NA	NA	NA	NA	NA	NA	NA	NA	NA	NA
1834	Dichodon viscidum	12.5	0	0	0	0	1	0	0	0	0	0	0	0	1	0	0	the	0	0	0	0	0	1	herb_mono	0	0	0	0	1	0	0	0	eur-med-was	ephemeral	semi-rosette	taproot-short	0	0	0	0	0	0	0	1	0	0	0	0
1835	Dictamnus albus	100	0	0	0	0	1	1	0	0	0	0	0	0	0	0	1	hem (geo)	0	0	1	1	0	0	herb_poli	0	0	0	1	0	0	0	0	NA	NA	NA	NA	NA	NA	NA	NA	NA	NA	NA	NA	NA	NA	NA	NA
1836	Dictamnus gymnostylis	85	0	0	0	0	1	1	0	0	0	0	0	0	0	0	1	hem (geo)	0	0	1	1	0	0	herb_poli	0	0	0	1	0	0	0	0	med-euras-step	summer-green	rosetteless	taproot-long	0	0	0	0	0	1	0	0	0	0	0	0
1837	Diervilla sessilifolia	125	0	0	0	0	0	1	1	1	0	0	0	0	0	0	1	pha	1	0	0	0	0	0	shrub	0	1	0	0	0	0	0	0	NA	NA	NA	NA	NA	NA	NA	NA	NA	NA	NA	NA	NA	NA	NA	NA
1838	Digitalis grandiflora	60	0	0	0	0	0	1	1	1	0	0	0	0	0	0	1	hem	0	0	1	0	0	0	herb_poli	0	0	0	1	0	0	0	0	NA	NA	NA	NA	NA	NA	NA	NA	NA	NA	NA	NA	NA	NA	NA	NA
1839	Digitalis lanata	85	0	0	0	0	0	0	1	1	0	0	0	0	0	0	1	hem	0	0	1	0	0	0	herb_poli	0	0	0	1	0	0	0	0	NA	NA	NA	NA	NA	NA	NA	NA	NA	NA	NA	NA	NA	NA	NA	NA
1840	Digitalis purpurea	80	0	0	0	0	0	0	1	1	0	0	0	0	NA	NA	NA	hem	0	0	1	0	0	0	herb_poli	0	0	0	1	0	0	0	0	NA	NA	NA	NA	NA	NA	NA	NA	NA	NA	NA	NA	NA	NA	NA	NA
1841	Digitaria aegyptiaca	55	0	0	0	0	0	0	1	1	1	0	0	0	1	0	0	the	0	0	0	0	0	1	herb_mono	0	0	0	0	1	0	0	0	NA	NA	NA	NA	NA	NA	NA	NA	NA	NA	NA	NA	NA	NA	NA	NA
1842	Digitaria ciliaris	NA	NA	NA	NA	NA	NA	NA	NA	NA	NA	NA	NA	NA	1	0	0	the	0	0	0	0	0	1	herb_mono	0	0	0	0	1	0	0	0	NA	NA	NA	NA	NA	NA	NA	NA	NA	NA	NA	NA	NA	NA	NA	NA
1843	Digitaria ischaemum	25	0	0	0	0	0	0	1	1	1	0	0	0	1	0	0	the	0	0	0	0	0	1	herb_mono	0	0	0	0	1	0	0	0	pal	summer-green	semi-rosette	fibrous-short	0	0	0	0	0	0	0	0	1	0	0	0
1844	Digitaria pectiniformis	30	0	0	0	0	0	0	1	1	1	0	0	0	1	0	0	the	0	0	0	0	0	1	herb_mono	0	0	0	0	1	0	0	0	eur-med-was	summer-green	semi-rosette	fibrous-short	0	0	0	0	0	0	0	0	1	0	0	0
1845	Digitaria sanguinalis	52.5	0	0	0	0	0	0	1	1	1	1	0	0	1	0	0	the	0	0	0	0	0	1	herb_mono	0	0	0	0	1	0	0	0	eur-med-was	summer-green	semi-rosette	fibrous-short	0	0	0	0	0	0	0	0	1	0	0	0
1846	Dimorphotheca hybrida	27.5	0	0	0	0	0	1	1	1	1	0	0	0	1	1	1	the	0	0	0	0	0	1	herb_mono	0	0	0	0	1	0	0	0	NA	NA	NA	NA	NA	NA	NA	NA	NA	NA	NA	NA	NA	NA	NA	NA
1847	Dimorphotheca pluvialis	NA	NA	NA	NA	NA	NA	NA	NA	NA	NA	NA	NA	NA	NA	NA	NA	the	0	0	0	0	0	1	herb_mono	0	0	0	0	1	0	0	0	NA	NA	NA	NA	NA	NA	NA	NA	NA	NA	NA	NA	NA	NA	NA	NA
1848	Diospyros kaki	1250	0	0	0	0	1	0	0	0	0	0	0	0	0	0	1	pha	1	0	0	0	0	0	tree	1	0	0	0	0	0	0	0	NA	NA	NA	NA	NA	NA	NA	NA	NA	NA	NA	NA	NA	NA	NA	NA
1849	Diospyros lotus	NA	0	0	0	0	1	0	0	0	0	0	0	0	0	0	1	pha	1	0	0	0	0	0	tree	1	0	0	0	0	0	0	0	NA	NA	NA	NA	NA	NA	NA	NA	NA	NA	NA	NA	NA	NA	NA	NA
1850	Diospyros virginiana	1750	0	0	0	0	1	0	0	0	0	0	0	0	0	0	1	pha	1	0	0	0	0	0	tree	1	0	0	0	0	0	0	0	NA	NA	NA	NA	NA	NA	NA	NA	NA	NA	NA	NA	NA	NA	NA	NA
1851	Diphasiastrum alpinum	7.5	0	0	0	0	0	0	0	1	1	0	0	0	0	0	1	cha	0	1	0	0	0	0	herb_poli	0	0	0	1	0	0	0	0	NA	NA	NA	NA	NA	NA	NA	NA	NA	NA	NA	NA	NA	NA	NA	NA
1852	Diphasiastrum complanatum	65	0	0	0	0	0	0	1	1	1	0	0	0	0	0	1	cha	0	1	0	0	0	0	herb_poli	0	0	0	1	0	0	0	0	NA	NA	NA	NA	NA	NA	NA	NA	NA	NA	NA	NA	NA	NA	NA	NA
1853	Diphasiastrum issleri	12.5	0	0	0	0	0	0	0	1	1	0	0	0	0	0	1	cha	0	1	0	0	0	0	herb_poli	0	0	0	1	0	0	0	0	NA	NA	NA	NA	NA	NA	NA	NA	NA	NA	NA	NA	NA	NA	NA	NA
1854	Diphasiastrum tristachyum	9.5	0	0	0	0	0	0	1	1	1	0	0	0	0	0	1	cha	0	1	0	0	0	0	herb_poli	0	0	0	1	0	0	0	0	NA	NA	NA	NA	NA	NA	NA	NA	NA	NA	NA	NA	NA	NA	NA	NA
1855	Diphasiastrum zeilleri	13.5	0	0	0	0	0	1	1	0	0	0	0	0	0	0	1	cha	0	1	0	0	0	0	herb_poli	0	0	0	1	0	0	0	0	NA	NA	NA	NA	NA	NA	NA	NA	NA	NA	NA	NA	NA	NA	NA	NA
1856	Diphelypaea coccinea	25	0	0	0	0	1	1	0	0	0	0	0	0	NA	NA	NA	the	0	0	0	0	0	1	herb_mono	0	0	0	0	1	0	0	0	was	summer-green	rosetteless	fibrous-short	0	0	0	0	0	1	0	0	0	0	0	0
1857	Diphelypaea helenae	25	0	0	0	0	1	1	0	0	0	0	0	0	NA	NA	NA	the	0	0	0	0	0	1	herb_mono	0	0	0	0	1	0	0	0	crim	summer-green	rosetteless	fibrous-short	0	0	0	0	0	1	0	0	0	0	0	0
1858	Diplachne fascicularis	NA	NA	NA	NA	NA	NA	NA	NA	NA	NA	NA	NA	NA	1	0	0	the	0	0	0	0	0	1	herb_mono	0	0	0	0	1	0	0	0	NA	NA	NA	NA	NA	NA	NA	NA	NA	NA	NA	NA	NA	NA	NA	NA
1859	Diplotaxis cretacea	55	0	0	0	0	0	1	1	1	1	0	0	0	0	0	1	hem	0	0	1	0	0	0	herb_poli	0	0	0	1	0	0	0	0	NA	NA	NA	NA	NA	NA	NA	NA	NA	NA	NA	NA	NA	NA	NA	NA
1860	Diplotaxis muralis	30	0	0	0	0	0	1	1	0	0	0	0	0	1	1	0	the (hem)	0	0	1	0	0	1	herb_mono	0	0	0	0	1	0	0	0	eur	ephemeral	semi-rosette	taproot-medium	0	0	0	0	0	0	0	1	0	0	0	0
1861	Diplotaxis tanaitica	NA	NA	NA	NA	NA	NA	NA	NA	NA	NA	NA	NA	NA	NA	NA	NA	the	0	0	0	0	0	1	herb_mono	0	0	0	0	1	0	0	0	NA	NA	NA	NA	NA	NA	NA	NA	NA	NA	NA	NA	NA	NA	NA	NA
1862	Diplotaxis tenuifolia	55	0	0	0	0	0	1	1	0	0	0	0	0	0	0	1	hem (cha)	0	1	1	0	0	0	herb_poli	0	0	0	1	0	0	0	0	eur-med	summer-winter-green	semi-rosette	taproot-long	0	0	0	1	0	0	0	0	0	0	0	0
1863	Diplotaxis viminea	27.5	0	0	0	0	1	1	1	1	1	0	0	0	1	0	0	the	0	0	0	0	0	1	herb_mono	0	0	0	0	1	0	0	0	med	ephemeral	semi-rosette	taproot-medium	0	0	0	0	0	0	0	1	0	0	0	0
1864	Dipsacus gmelinii	100	0	0	0	0	0	0	1	1	0	0	0	0	0	1	0	hem	0	0	1	0	0	0	herb_mono	0	0	0	0	1	0	0	0	NA	NA	NA	NA	NA	NA	NA	NA	NA	NA	NA	NA	NA	NA	NA	NA
1865	Dipsacus laciniatus	150	0	0	0	0	1	1	1	1	0	0	0	0	0	1	0	hem	0	0	1	0	0	0	herb_mono	0	0	0	0	1	0	0	0	eur-med-was	summer-green	semi-rosette	taproot-long	0	0	0	0	0	0	1	0	0	0	0	0
1866	Dipsacus pilosus	100	0	0	0	0	0	0	1	1	0	0	0	0	0	1	0	hem	0	0	1	0	0	0	herb_mono	0	0	0	0	1	0	0	0	eur-med-was	summer-green	semi-rosette	taproot-long	0	0	0	0	0	0	1	0	0	0	0	0
1867	Dipsacus sativus	150	0	0	0	0	0	1	1	0	0	0	0	0	0	1	0	hem	0	0	1	0	0	0	herb_mono	0	0	0	0	1	0	0	0	NA	NA	NA	NA	NA	NA	NA	NA	NA	NA	NA	NA	NA	NA	NA	NA
1868	Dipsacus strigosus	100	0	0	0	0	0	1	1	0	0	0	0	0	0	1	0	hem	0	0	1	0	0	0	herb_mono	0	0	0	0	1	0	0	0	eur-emed	summer-green	semi-rosette	taproot-long	0	0	0	0	0	0	1	0	0	0	0	0
1869	Dipsacus sylvestris	140	0	0	0	0	0	0	1	1	0	0	0	0	0	1	0	hem	0	0	1	0	0	0	herb_mono	0	0	0	0	1	0	0	0	pont	summer-green	semi-rosette	taproot-long	0	0	0	0	0	0	1	0	0	0	0	0
1870	Dodartia orientalis	32.5	0	0	0	0	1	1	1	0	0	0	0	0	0	0	1	hem	0	0	1	0	0	0	herb_poli	0	0	0	1	0	0	0	0	NA	NA	NA	NA	NA	NA	NA	NA	NA	NA	NA	NA	NA	NA	NA	NA
1871	Doronicum austriacum	85	0	0	0	0	0	0	1	1	0	0	0	0	0	0	1	hem	0	0	1	0	0	0	herb_poli	0	0	0	1	0	0	0	0	NA	NA	NA	NA	NA	NA	NA	NA	NA	NA	NA	NA	NA	NA	NA	NA
1872	Doronicum carpaticum	27.5	0	0	0	0	0	0	1	1	0	0	0	0	0	0	1	hem	0	0	1	0	0	0	herb_poli	0	0	0	1	0	0	0	0	NA	NA	NA	NA	NA	NA	NA	NA	NA	NA	NA	NA	NA	NA	NA	NA
1873	Doronicum hungaricum	60	0	0	0	0	1	1	0	0	0	0	0	0	0	0	1	hem	0	0	1	0	0	0	herb_poli	0	0	0	1	0	0	0	0	NA	NA	NA	NA	NA	NA	NA	NA	NA	NA	NA	NA	NA	NA	NA	NA
1874	Doronicum orientale	40	0	0	0	1	1	0	0	0	0	0	0	0	0	0	1	hem	0	0	1	0	0	0	herb_poli	0	0	0	1	0	0	0	0	med	ephemeral	semi-rosette	fibrous-short	0	0	0	0	0	1	0	0	0	0	0	0
1875	Doronicum pardalianches	85	0	0	0	0	0	0	1	1	1	0	0	0	0	0	1	hem	0	0	1	0	0	0	herb_poli	0	0	0	1	0	0	0	0	NA	NA	NA	NA	NA	NA	NA	NA	NA	NA	NA	NA	NA	NA	NA	NA
1876	Doronicum stiriacum	12.5	0	0	0	0	0	0	1	1	1	0	0	0	0	0	1	hem	0	0	1	0	0	0	herb_poli	0	0	0	1	0	0	0	0	NA	NA	NA	NA	NA	NA	NA	NA	NA	NA	NA	NA	NA	NA	NA	NA
1877	Dorycnium graecum	45	0	0	0	0	1	1	0	0	0	0	0	0	0	0	1	cha	0	1	0	0	0	0	semishrub	0	0	1	0	0	0	0	0	emed	evergreen	rosetteless	taproot-long	0	0	0	0	1	0	0	0	0	0	0	0
1878	Dorycnium herbaceum	30	0	0	0	0	1	1	0	0	0	0	0	0	0	0	1	cha	0	1	0	0	0	0	semishrub	0	0	1	0	0	0	0	0	emed	evergreen	rosetteless	taproot-long	0	0	0	0	1	0	0	0	0	0	0	0
1879	Dorycnium pentaphyllum	NA	NA	NA	NA	NA	NA	NA	NA	NA	NA	NA	NA	NA	0	0	1	cha	0	1	0	0	0	0	semishrub	0	0	1	0	0	0	0	0	NA	NA	NA	NA	NA	NA	NA	NA	NA	NA	NA	NA	NA	NA	NA	NA
1880	Draba aizoides	7.5	0	0	0	0	1	1	0	0	0	0	0	0	0	0	1	hem	0	0	1	0	0	0	herb_poli	0	0	0	1	0	0	0	0	NA	NA	NA	NA	NA	NA	NA	NA	NA	NA	NA	NA	NA	NA	NA	NA
1881	Draba carinthiaca	10	0	0	0	0	0	1	1	0	0	0	0	0	0	0	1	hem	0	0	1	0	0	0	herb_poli	0	0	0	1	0	0	0	0	NA	NA	NA	NA	NA	NA	NA	NA	NA	NA	NA	NA	NA	NA	NA	NA
1882	Draba cuspidata	8.5	0	0	0	1	1	0	0	0	0	0	0	0	0	0	1	cha	0	1	0	0	0	0	semishrub	0	0	1	0	0	0	0	0	crim-anat	summer-winter-green	rosette	taproot-medium	0	0	0	0	1	0	0	0	0	0	0	0
1883	Draba muralis	29	0	0	0	0	1	1	0	0	0	0	0	0	1	0	0	the	0	0	0	0	0	1	herb_mono	0	0	0	0	1	0	0	0	eur-med	ephemeral	semi-rosette	taproot-short	0	0	0	0	0	0	0	1	0	0	0	0
1884	Draba nemorosa	22.5	0	0	0	1	1	1	0	0	0	0	0	0	1	0	0	the	0	0	0	0	0	1	herb_mono	0	0	0	0	1	0	0	0	pal	ephemeral	semi-rosette	taproot-short	0	0	0	0	0	0	0	1	0	0	0	0
1885	Draba sibirica	15	0	0	0	1	1	1	0	0	0	0	0	0	0	0	1	hem	0	0	1	0	0	0	herb_mono	0	0	0	0	1	0	0	0	NA	NA	NA	NA	NA	NA	NA	NA	NA	NA	NA	NA	NA	NA	NA	NA
1886	Dracocephalum austriacum	40	0	0	0	0	1	1	1	0	0	0	0	0	0	0	1	hem	0	0	1	0	0	0	herb_poli	0	0	0	1	0	0	0	0	NA	NA	NA	NA	NA	NA	NA	NA	NA	NA	NA	NA	NA	NA	NA	NA
1887	Dracocephalum moldavica	37.5	0	0	0	0	0	0	1	1	0	0	0	0	1	0	0	the	0	0	0	0	0	1	herb_mono	0	0	0	0	1	0	0	0	crim-adv	summer-green	rosetteless	taproot-medium	0	0	0	0	0	0	0	0	1	0	0	0
1888	Dracocephalum ruyschiana	42.5	0	0	0	0	1	1	1	0	0	0	0	0	0	0	1	hem	0	0	1	0	0	0	herb_poli	0	0	0	1	0	0	0	0	NA	NA	NA	NA	NA	NA	NA	NA	NA	NA	NA	NA	NA	NA	NA	NA
1889	Dracocephalum thymiflorum	35	0	0	0	0	1	1	1	0	0	0	0	0	1	0	0	the	0	0	0	0	0	1	herb_mono	0	0	0	0	1	0	0	0	crim-adv	summer-green	rosetteless	taproot-short	0	0	0	0	0	0	0	1	0	0	0	0
1890	Drosera intermedia	7.5	0	0	0	0	0	1	1	0	0	0	0	0	0	0	1	hem	0	0	1	0	0	0	herb_poli	0	0	0	1	0	0	0	0	NA	NA	NA	NA	NA	NA	NA	NA	NA	NA	NA	NA	NA	NA	NA	NA
1891	Drosera longifolia	17.5	0	0	0	0	0	0	1	1	0	0	0	0	0	0	1	hem	0	0	1	0	0	0	herb_poli	0	0	0	1	0	0	0	0	NA	NA	NA	NA	NA	NA	NA	NA	NA	NA	NA	NA	NA	NA	NA	NA
1892	Drosera rotundifolia	17.5	0	0	0	0	0	1	1	1	0	0	0	0	0	0	1	hem	0	0	1	0	0	0	herb_poli	0	0	0	1	0	0	0	0	NA	NA	NA	NA	NA	NA	NA	NA	NA	NA	NA	NA	NA	NA	NA	NA
1893	Drosera x obovata	NA	NA	NA	NA	NA	NA	NA	NA	NA	NA	NA	NA	NA	NA	NA	NA	hem	0	0	1	0	0	0	herb_poli	0	0	0	1	0	0	0	0	NA	NA	NA	NA	NA	NA	NA	NA	NA	NA	NA	NA	NA	NA	NA	NA
1894	Dryas octopetala	7	0	0	0	0	0	0	1	0	0	0	0	0	0	0	1	cha	0	1	0	0	0	0	semishrub	0	0	1	0	0	0	0	0	NA	NA	NA	NA	NA	NA	NA	NA	NA	NA	NA	NA	NA	NA	NA	NA
1895	Dryopteris affinis	65	0	0	0	0	0	0	1	1	0	0	0	0	0	0	1	hem	0	0	1	0	0	0	herb_poli	0	0	0	1	0	0	0	0	NA	NA	NA	NA	NA	NA	NA	NA	NA	NA	NA	NA	NA	NA	NA	NA
1896	Dryopteris carthusiana	75	0	0	0	0	0	0	1	1	0	0	0	0	0	0	1	hem	0	0	1	0	0	0	herb_poli	0	0	0	1	0	0	0	0	holar	summer-green	rosette	fibrous-medium	0	0	0	0	0	1	0	0	0	0	0	0
1897	Dryopteris caucasica	NA	NA	NA	NA	NA	NA	NA	NA	NA	NA	NA	NA	NA	0	0	1	hem	0	0	1	0	0	0	herb_poli	0	0	0	1	0	0	0	0	crim-cau	summer-green	rosette	fibrous-medium	0	0	0	0	0	1	0	0	0	0	0	0
1898	Dryopteris cristata	55	0	0	0	0	0	0	1	1	0	0	0	0	0	0	1	hem	0	0	1	0	0	0	herb_poli	0	0	0	1	0	0	0	0	holar	summer-green	rosette	fibrous-medium	0	0	0	0	0	1	0	0	0	0	0	0
1899	Dryopteris dilatata	90	0	0	0	0	0	0	1	1	0	0	0	0	0	0	1	hem	0	0	1	0	0	0	herb_poli	0	0	0	1	0	0	0	0	NA	NA	NA	NA	NA	NA	NA	NA	NA	NA	NA	NA	NA	NA	NA	NA
1900	Dryopteris expansa	27.5	0	0	0	0	0	0	1	1	0	0	0	0	0	0	1	hem	0	0	1	0	0	0	herb_poli	0	0	0	1	0	0	0	0	NA	NA	NA	NA	NA	NA	NA	NA	NA	NA	NA	NA	NA	NA	NA	NA
1901	Dryopteris filix-mas	60	0	0	0	0	0	0	1	1	0	0	0	0	0	0	1	hem	0	0	1	0	0	0	herb_poli	0	0	0	1	0	0	0	0	holar	summer-green	rosette	fibrous-medium	0	0	0	0	0	1	0	0	0	0	0	0
1902	Dryopteris villarii	NA	NA	NA	NA	NA	NA	NA	NA	NA	NA	NA	NA	NA	0	0	1	hem	0	0	1	0	0	0	herb_poli	0	0	0	1	0	0	0	0	NA	NA	NA	NA	NA	NA	NA	NA	NA	NA	NA	NA	NA	NA	NA	NA
1903	Dryopteris x uliginosa	NA	NA	NA	NA	NA	NA	NA	NA	NA	NA	NA	NA	NA	0	0	1	hem	0	0	1	0	0	0	herb_poli	0	0	0	1	0	0	0	0	NA	NA	NA	NA	NA	NA	NA	NA	NA	NA	NA	NA	NA	NA	NA	NA
1904	Duchesnea indica	40	0	0	0	0	1	1	1	1	1	1	0	0	0	0	1	hem	0	0	1	0	0	0	herb_poli	0	0	0	1	0	0	0	0	NA	NA	NA	NA	NA	NA	NA	NA	NA	NA	NA	NA	NA	NA	NA	NA
1905	Duschekia alnobetula	125	0	0	0	0	1	1	0	0	0	0	0	0	0	0	1	pha	1	0	0	0	0	0	shrub	0	1	0	0	0	0	0	0	NA	NA	NA	NA	NA	NA	NA	NA	NA	NA	NA	NA	NA	NA	NA	NA
1906	Ecballium elaterium	47.5	0	0	0	0	0	1	1	1	1	0	0	0	0	0	1	geo (hem)	0	0	1	1	0	0	herb_poli	0	0	0	1	0	0	0	0	med-euras-step	summer-green	rosetteless	taproot-long	0	0	0	0	0	0	0	1	0	0	0	0
1907	Echinacea purpurea	100	0	0	0	0	0	0	0	1	1	1	0	0	0	0	1	hem	0	0	1	0	0	0	herb_poli	0	0	0	1	0	0	0	0	NA	NA	NA	NA	NA	NA	NA	NA	NA	NA	NA	NA	NA	NA	NA	NA
1908	Echinaria capitata	13	0	0	0	1	1	1	0	0	0	0	0	0	1	0	0	the	0	0	0	0	0	1	herb_mono	0	0	0	0	1	0	0	0	med	ephemeral	semi-rosette	fibrous-short	0	0	0	0	0	0	0	1	0	0	0	0
1909	Echinochloa colonum	NA	NA	NA	NA	NA	NA	NA	NA	NA	NA	NA	NA	NA	1	0	0	the	0	0	0	0	0	1	herb_mono	0	0	0	0	1	0	0	0	NA	NA	NA	NA	NA	NA	NA	NA	NA	NA	NA	NA	NA	NA	NA	NA
1910	Echinochloa crus-galli	55	0	0	0	0	0	0	1	1	1	1	0	0	1	0	0	the	0	0	0	0	0	1	herb_mono	0	0	0	0	1	0	0	0	holar	summer-green	semi-rosette	fibrous-short	0	0	0	0	0	0	0	0	1	0	0	0
1911	Echinochloa crus-galli subsp. spiralis	55	0	0	0	0	0	0	1	1	1	1	0	0	1	0	0	the	0	0	0	0	0	1	herb_mono	0	0	0	0	1	0	0	0	NA	NA	NA	NA	NA	NA	NA	NA	NA	NA	NA	NA	NA	NA	NA	NA
1912	Echinochloa esculenta	NA	NA	NA	NA	NA	NA	NA	NA	NA	NA	NA	NA	NA	1	0	0	the	0	0	0	0	0	1	herb_mono	0	0	0	0	1	0	0	0	NA	NA	NA	NA	NA	NA	NA	NA	NA	NA	NA	NA	NA	NA	NA	NA
1913	Echinochloa frumentacea	85	0	0	0	0	0	0	0	1	1	0	0	0	1	0	0	the	0	0	0	0	0	1	herb_mono	0	0	0	0	1	0	0	0	NA	NA	NA	NA	NA	NA	NA	NA	NA	NA	NA	NA	NA	NA	NA	NA
1914	Echinochloa microstachya	NA	NA	NA	NA	NA	NA	NA	NA	NA	NA	NA	NA	NA	1	0	0	the	0	0	0	0	0	1	herb_mono	0	0	0	0	1	0	0	0	NA	NA	NA	NA	NA	NA	NA	NA	NA	NA	NA	NA	NA	NA	NA	NA
1915	Echinochloa microstachya subsp. wiegandii	NA	NA	NA	NA	NA	NA	NA	NA	NA	NA	NA	NA	NA	1	0	0	the	0	0	0	0	0	1	herb_mono	0	0	0	0	1	0	0	0	NA	NA	NA	NA	NA	NA	NA	NA	NA	NA	NA	NA	NA	NA	NA	NA
1916	Echinochloa oryzicola	NA	NA	NA	NA	NA	NA	NA	NA	NA	NA	NA	NA	NA	1	0	0	the	0	0	0	0	0	1	herb_mono	0	0	0	0	1	0	0	0	NA	NA	NA	NA	NA	NA	NA	NA	NA	NA	NA	NA	NA	NA	NA	NA
1917	Echinochloa oryzoides	100	0	0	0	0	0	0	0	1	1	0	0	0	1	0	0	the	0	0	0	0	0	1	herb_mono	0	0	0	0	1	0	0	0	crim-adv	summer-green	semi-rosette	fibrous-short	0	0	0	0	0	0	0	0	1	0	0	0
1918	Echinochloa oryzoides subsp. phyllopogon	NA	NA	NA	NA	NA	NA	NA	NA	NA	NA	NA	NA	NA	1	0	0	the	0	0	0	0	0	1	herb_mono	0	0	0	0	1	0	0	0	NA	NA	NA	NA	NA	NA	NA	NA	NA	NA	NA	NA	NA	NA	NA	NA
1919	Echinocystis lobata	400	0	0	0	0	0	0	1	1	1	0	0	0	1	0	0	the	0	0	0	0	0	1	herb_mono (liana_herb)	0	0	0	0	1	0	0	1	NA	NA	NA	NA	NA	NA	NA	NA	NA	NA	NA	NA	NA	NA	NA	NA
1920	Echinophora sibthorpiana	25	0	0	0	0	0	0	1	1	0	0	0	0	0	0	1	hem	0	0	1	0	0	0	herb_poli	0	0	0	1	0	0	0	0	med-was	summer-green	semi-rosette	taproot-long	0	0	0	0	0	1	1	0	0	0	0	0
1921	Echinops armatus	125	0	0	0	0	0	1	1	1	0	0	0	0	0	0	1	hem	0	0	1	0	0	0	herb_poli	0	0	0	1	0	0	0	0	emed	summer-green	semi-rosette	taproot-long	0	0	0	0	0	1	0	0	0	0	0	0
1922	Echinops exaltatus	100	0	0	0	0	0	1	0	0	0	0	0	0	0	0	1	hem	0	0	1	0	0	0	herb_poli	0	0	0	1	0	0	0	0	NA	NA	NA	NA	NA	NA	NA	NA	NA	NA	NA	NA	NA	NA	NA	NA
1923	Echinops ruthenicus	55	0	0	0	0	0	0	1	1	1	0	0	0	0	0	1	hem	0	0	1	0	0	0	herb_poli	0	0	0	1	0	0	0	0	med-was-euras-step	summer-green	semi-rosette	taproot-long	0	0	0	0	0	1	0	0	0	0	0	0
1924	Echinops sphaerocephalus	100	0	0	0	0	0	0	1	1	0	0	0	0	0	0	1	hem	0	0	1	0	0	0	herb_poli	0	0	0	1	0	0	0	0	eur-med	summer-green	semi-rosette	taproot-long	0	0	0	0	0	1	0	0	0	0	0	0
1925	Echium biebersteinii	65	0	0	0	0	0	1	1	1	0	0	0	0	0	1	0	hem	0	0	1	0	0	0	herb_mono	0	0	0	0	1	0	0	0	eur-med-was	summer-winter-green	semi-rosette	taproot-long	0	0	0	0	0	0	1	0	0	0	0	0
1926	Echium plantagineum	30	0	0	0	0	1	1	0	0	0	0	0	0	0	1	0	the (hem)	0	0	1	0	0	1	herb_mono	0	0	0	0	1	0	0	0	crim-adv	summer-winter-green	semi-rosette	taproot-long	0	0	0	0	0	0	1	0	0	0	0	0
1927	Echium popovii	35	0	0	0	0	1	1	1	1	0	0	0	0	0	1	0	hem	0	0	1	0	0	0	herb_mono	0	0	0	0	1	0	0	0	crim	summer-winter-green	semi-rosette	taproot-long	0	0	0	0	0	0	1	0	0	0	0	0
1928	Echium russicum	65	0	0	0	0	1	1	1	1	0	0	0	0	0	1	1	hem	0	0	1	0	0	0	herb_poli	0	0	0	1	0	0	0	0	med-euras-step	summer-winter-green	semi-rosette	taproot-long	0	0	0	0	0	1	1	0	0	0	0	0
1929	Echium vulgare	50	0	0	0	0	0	1	1	1	1	0	0	0	0	1	1	hem	0	0	1	0	0	0	herb_mono	0	0	0	0	1	0	0	0	pont-kaz	summer-winter-green	semi-rosette	taproot-long	0	0	0	0	0	0	1	0	0	0	0	0
1930	Eclipta prostrata	NA	NA	NA	NA	NA	NA	NA	NA	NA	NA	NA	NA	NA	1	1	1	the (hem)	0	0	1	0	0	1	herb_mono	0	0	0	0	1	0	0	0	NA	NA	NA	NA	NA	NA	NA	NA	NA	NA	NA	NA	NA	NA	NA	NA
1931	Elaeagnus angustifolia	700	0	0	0	0	0	1	0	0	0	0	0	0	0	0	1	pha	1	0	0	0	0	0	tree	1	0	0	0	0	0	0	0	crim-adv	evergreen	rosetteless	taproot-long	1	1	0	0	0	0	0	0	0	0	0	0
1932	Elaeagnus commutata	NA	NA	NA	NA	NA	NA	NA	NA	NA	NA	NA	NA	NA	0	0	1	pha	1	0	0	0	0	0	shrub	0	1	0	0	0	0	0	0	NA	NA	NA	NA	NA	NA	NA	NA	NA	NA	NA	NA	NA	NA	NA	NA
1933	Elaeosticta lutea	60	0	0	0	0	0	1	1	0	0	0	0	0	0	0	1	hem	0	0	1	0	0	0	herb_mono	0	0	0	0	1	0	0	0	pont	ephemeral	semi-rosette	taproot-short	0	0	0	0	0	0	1	0	0	0	0	0
1934	Elatine alsinastrum	20	0	0	0	0	0	1	1	1	0	0	0	0	1	0	0	hydr	0	0	0	0	1	0	herb_mono	0	0	0	0	1	0	0	0	NA	NA	NA	NA	NA	NA	NA	NA	NA	NA	NA	NA	NA	NA	NA	NA
1935	Elatine ambigua	5	0	0	0	0	0	0	1	1	0	0	0	0	1	0	0	hydr	0	0	0	0	1	0	herb_mono	0	0	0	0	1	0	0	0	NA	NA	NA	NA	NA	NA	NA	NA	NA	NA	NA	NA	NA	NA	NA	NA
1936	Elatine hungarica	5	0	0	0	0	0	1	1	1	0	0	0	0	1	0	0	the	0	0	0	0	0	1	herb_mono	0	0	0	0	1	0	0	0	crim-adv	summer-green	rosetteless	fibrous-short	0	0	0	0	0	0	0	0	1	0	1	0
1937	Elatine hydropiper	6	0	0	0	0	0	1	1	1	1	0	0	0	1	0	0	hydr	0	0	0	0	1	0	herb_mono	0	0	0	0	1	0	0	0	NA	NA	NA	NA	NA	NA	NA	NA	NA	NA	NA	NA	NA	NA	NA	NA
1938	Elatine triandra	NA	NA	NA	NA	NA	NA	NA	NA	NA	NA	NA	NA	NA	NA	NA	NA	hydr	0	0	0	0	1	0	herb_mono	0	0	0	0	1	0	0	0	NA	NA	NA	NA	NA	NA	NA	NA	NA	NA	NA	NA	NA	NA	NA	NA
1939	Eleocharis acicularis	7.5	0	0	0	0	0	1	1	1	0	0	0	0	0	0	1	hem (hydr)	0	0	1	0	1	0	herb_poli	0	0	0	1	0	0	0	0	holar	summer-winter-green	rosette	fibrous-short	0	0	0	0	0	1	0	0	0	0	0	0
1940	Eleocharis austriaca	25	0	0	0	0	0	1	1	0	0	0	0	0	0	0	1	hem	0	0	1	0	0	0	herb_poli	0	0	0	1	0	0	0	0	NA	NA	NA	NA	NA	NA	NA	NA	NA	NA	NA	NA	NA	NA	NA	NA
1941	Eleocharis carniolica	22.5	0	0	0	0	0	0	1	0	0	0	0	0	0	0	1	hem	0	0	1	0	0	0	herb_poli	0	0	0	1	0	0	0	0	NA	NA	NA	NA	NA	NA	NA	NA	NA	NA	NA	NA	NA	NA	NA	NA
1942	Eleocharis klingei	28.5	0	0	0	0	1	1	0	0	0	0	0	0	0	0	1	geo (hem)	0	0	1	1	0	0	herb_poli	0	0	0	1	0	0	0	0	NA	NA	NA	NA	NA	NA	NA	NA	NA	NA	NA	NA	NA	NA	NA	NA
1943	Eleocharis mitracarpa	35	0	0	0	0	0	1	0	0	0	0	0	0	0	0	1	hem	0	0	1	0	0	0	herb_poli	0	0	0	1	0	0	0	0	emed-was	evergreen	rosette	fibrous-medium	0	0	0	0	0	1	0	0	0	0	0	0
1944	Eleocharis multicaulis	22.5	0	0	0	0	0	1	1	1	0	0	0	0	0	0	1	hem	0	0	1	0	0	0	herb_poli	0	0	0	1	0	0	0	0	NA	NA	NA	NA	NA	NA	NA	NA	NA	NA	NA	NA	NA	NA	NA	NA
1945	Eleocharis ovata	12.5	0	0	0	0	0	1	1	0	0	0	0	0	1	0	0	the	0	0	0	0	0	1	herb_mono	0	0	0	0	1	0	0	0	NA	NA	NA	NA	NA	NA	NA	NA	NA	NA	NA	NA	NA	NA	NA	NA
1946	Eleocharis oxylepis	30	0	0	0	0	1	1	0	0	0	0	0	0	0	0	1	hem	0	0	1	0	0	0	herb_poli	0	0	0	1	0	0	0	0	NA	NA	NA	NA	NA	NA	NA	NA	NA	NA	NA	NA	NA	NA	NA	NA
1947	Eleocharis palustris	62.5	0	0	0	0	1	1	0	0	0	0	0	0	0	0	1	geo (hem)	0	0	1	1	0	0	herb_poli	0	0	0	1	0	0	0	0	holar	evergreen	rosette	fibrous-medium	0	0	0	0	0	1	0	0	0	0	0	0
1948	Eleocharis parvula	5	0	0	0	0	0	0	1	1	0	0	0	0	0	0	1	hem	0	0	1	0	0	0	herb_poli	0	0	0	1	0	0	0	0	holar	evergreen	rosette	fibrous-medium	0	0	0	0	0	1	0	0	0	0	0	0
1949	Eleocharis quinqueflora	17.5	0	0	0	0	0	1	0	0	0	0	0	0	0	0	1	hem	0	0	1	0	0	0	herb_poli	0	0	0	1	0	0	0	0	holar	evergreen	rosette	fibrous-medium	0	0	0	0	0	1	0	0	0	0	0	0
1950	Eleocharis uniglumis	28.5	0	0	0	0	1	1	0	0	0	0	0	0	0	0	1	geo (hem)	0	0	1	1	0	0	herb_poli	0	0	0	1	0	0	0	0	pal	evergreen	rosette	fibrous-medium	0	0	0	0	0	1	0	0	0	0	0	0
1951	Eleusine indica	NA	NA	NA	NA	NA	NA	NA	NA	NA	NA	NA	NA	NA	1	0	0	the	0	0	0	0	0	1	herb_mono	0	0	0	0	1	0	0	0	NA	NA	NA	NA	NA	NA	NA	NA	NA	NA	NA	NA	NA	NA	NA	NA
1952	Elisanthe noctiflora	55	0	0	0	0	0	1	1	1	1	0	0	0	1	1	0	the (hem)	0	0	1	0	0	1	herb_mono	0	0	0	0	1	0	0	0	wpal	summer-winter-green	semi-rosette	taproot-medium	0	0	0	0	0	0	1	0	0	0	0	0
1953	Elisanthe viscosa	55	0	0	0	0	0	1	1	1	0	0	0	0	1	1	0	the (hem)	0	0	1	0	0	1	herb_mono	0	0	0	0	1	0	0	0	wpal	summer-winter-green	semi-rosette	taproot-medium	0	0	0	0	0	0	1	0	0	0	0	0
1954	Elisanthe zawadzkii	22.5	0	0	0	0	0	0	1	1	0	0	0	0	0	0	1	hem	0	0	1	0	0	0	herb_poli	0	0	0	1	0	0	0	0	NA	NA	NA	NA	NA	NA	NA	NA	NA	NA	NA	NA	NA	NA	NA	NA
1955	Elodea canadensis	25	0	0	0	0	0	0	1	1	0	0	0	0	0	0	1	hydr	0	0	0	0	1	0	herb_poli	0	0	0	1	0	0	0	0	crim-adv	summer-green	rosetteless	fibrous-short	0	0	0	0	0	1	0	0	0	0	1	0
1956	Elodea densa	NA	NA	NA	NA	NA	NA	NA	NA	NA	NA	NA	NA	NA	0	0	1	hydr	0	0	0	0	1	0	herb_poli	0	0	0	1	0	0	0	0	NA	NA	NA	NA	NA	NA	NA	NA	NA	NA	NA	NA	NA	NA	NA	NA
1957	Elodea nuttallii	NA	NA	NA	NA	NA	NA	NA	NA	NA	NA	NA	NA	NA	0	0	1	hydr	0	0	0	0	1	0	herb_poli	0	0	0	1	0	0	0	0	NA	NA	NA	NA	NA	NA	NA	NA	NA	NA	NA	NA	NA	NA	NA	NA
1958	Elsholtzia ciliata	40	0	0	0	0	0	1	1	1	0	0	0	0	1	0	0	the	0	0	0	0	0	1	herb_mono	0	0	0	0	1	0	0	0	crim-adv	summer-green	rosetteless	taproot-medium	0	0	0	0	0	0	0	1	1	0	0	0
1959	Elymus caninus	87.5	0	0	0	0	0	1	1	0	0	0	0	0	0	0	1	hem	0	0	1	0	0	0	herb_poli	0	0	0	1	0	0	0	0	pal	summer-winter-green	semi-rosette	fibrous-medium	0	0	0	0	0	1	0	0	0	0	0	0
1960	Elymus panormitanus	92.5	0	0	0	0	0	1	0	0	0	0	0	0	0	0	1	hem	0	0	1	0	0	0	herb_poli	0	0	0	1	0	0	0	0	eur-med-was	summer-green	rosetteless	fibrous-medium	0	0	0	0	0	1	0	0	0	0	0	0
1961	Elymus sibiricus	NA	NA	NA	NA	NA	NA	NA	NA	NA	NA	NA	NA	NA	0	0	1	hem	0	0	1	0	0	0	herb_poli	0	0	0	1	0	0	0	0	NA	NA	NA	NA	NA	NA	NA	NA	NA	NA	NA	NA	NA	NA	NA	NA
1962	Elymus trachycaulus	60	0	0	0	0	0	1	1	0	0	0	0	0	0	0	1	hem	0	0	1	0	0	0	herb_poli	0	0	0	1	0	0	0	0	NA	NA	NA	NA	NA	NA	NA	NA	NA	NA	NA	NA	NA	NA	NA	NA
1963	Elytrigia bessarabica	37.5	0	0	0	0	0	1	1	0	0	0	0	0	0	0	1	geo	0	0	0	1	0	0	herb_poli	0	0	0	1	0	0	0	0	pont	summer-winter-green	semi-rosette	fibrous-long	0	0	0	0	0	1	0	0	0	0	0	0
1964	Elytrigia cretacea	65	0	0	0	0	0	1	0	0	0	0	0	0	0	0	1	hem	0	0	1	0	0	0	herb_poli	0	0	0	1	0	0	0	0	pont	summer-winter-green	semi-rosette	fibrous-long	0	0	0	0	0	1	0	0	0	0	0	0
1965	Elytrigia elongata	112.5	0	0	0	0	0	1	1	0	0	0	0	0	0	0	1	hem	0	0	1	0	0	0	herb_poli	0	0	0	1	0	0	0	0	med-euras-step	summer-winter-green	semi-rosette	fibrous-long	0	0	0	0	0	1	0	0	0	0	0	0
1966	Elytrigia intermedia	70	0	0	0	0	0	1	0	0	0	0	0	0	0	0	1	geo	0	0	0	1	0	0	herb_poli	0	0	0	1	0	0	0	0	med-was-euras-step	summer-winter-green	semi-rosette	fibrous-long	0	0	0	0	0	1	0	0	0	0	0	0
1967	Elytrigia kotovii	65	0	0	0	0	0	1	0	0	0	0	0	0	0	0	1	hem	0	0	1	0	0	0	herb_poli	0	0	0	1	0	0	0	0	crim-doubt	summer-winter-green	semi-rosette	fibrous-long	0	0	0	0	0	1	0	0	0	0	0	0
1968	Elytrigia lolioides	NA	NA	NA	NA	NA	NA	NA	NA	NA	NA	NA	NA	NA	0	0	1	hem	0	0	1	0	0	0	herb_poli	0	0	0	1	0	0	0	0	NA	NA	NA	NA	NA	NA	NA	NA	NA	NA	NA	NA	NA	NA	NA	NA
1969	Elytrigia maeotica	80	0	0	0	0	0	1	0	0	0	0	0	0	0	0	1	geo	0	0	0	1	0	0	herb_poli	0	0	0	1	0	0	0	0	pont	summer-green	semi-rosette	fibrous-long	0	0	0	0	0	1	0	0	0	0	0	0
1970	Elytrigia ninae	65	0	0	0	0	0	1	0	0	0	0	0	0	0	0	1	hem	0	0	1	0	0	0	herb_poli	0	0	0	1	0	0	0	0	crim	summer-winter-green	semi-rosette	fibrous-long	0	0	0	0	0	1	0	0	0	0	0	0
1971	Elytrigia nodosa	60	0	0	0	0	0	1	0	0	0	0	0	0	0	0	1	hem	0	0	1	0	0	0	herb_poli	0	0	0	1	0	0	0	0	crim	summer-winter-green	semi-rosette	fibrous-medium	0	0	0	0	0	1	0	0	0	0	0	0
1972	Elytrigia pseudocaesia	90	0	0	0	0	0	1	0	0	0	0	0	0	0	0	1	geo	0	0	0	1	0	0	herb_poli	0	0	0	1	0	0	0	0	NA	NA	NA	NA	NA	NA	NA	NA	NA	NA	NA	NA	NA	NA	NA	NA
1973	Elytrigia repens	90	0	0	0	0	0	1	1	0	0	0	0	0	0	0	1	geo	0	0	0	1	0	0	herb_poli	0	0	0	1	0	0	0	0	pal	summer-winter-green	semi-rosette	fibrous-long	0	0	0	0	0	1	0	0	0	0	0	0
1974	Elytrigia scythica	57.5	0	0	0	0	0	1	0	0	0	0	0	0	0	0	1	hem	0	0	1	0	0	0	herb_poli	0	0	0	1	0	0	0	0	crim	summer-winter-green	semi-rosette	fibrous-long	0	0	0	0	0	1	0	0	0	0	0	0
1975	Elytrigia stipifolia	65	0	0	0	0	0	1	0	0	0	0	0	0	0	0	1	hem	0	0	1	0	0	0	herb_poli	0	0	0	1	0	0	0	0	pont	summer-winter-green	semi-rosette	fibrous-long	0	0	0	0	0	1	0	0	0	0	0	0
1976	Elytrigia striatula	37.5	0	0	0	0	0	1	1	0	0	0	0	0	0	0	1	hem	0	0	1	0	0	0	herb_poli	0	0	0	1	0	0	0	0	NA	NA	NA	NA	NA	NA	NA	NA	NA	NA	NA	NA	NA	NA	NA	NA
1977	Elytrigia strigosa	57.5	0	0	0	0	0	1	0	0	0	0	0	0	0	0	1	hem	0	0	1	0	0	0	herb_poli	0	0	0	1	0	0	0	0	crim	summer-winter-green	semi-rosette	fibrous-long	0	0	0	0	0	1	0	0	0	0	0	0
1978	Elytrigia trichophora	80	0	0	0	0	0	1	0	0	0	0	0	0	0	0	1	geo	0	0	0	1	0	0	herb_poli	0	0	0	1	0	0	0	0	was-euras-step	summer-winter-green	semi-rosette	fibrous-long	0	0	0	0	0	1	0	0	0	0	0	0
1979	Elytrigia x mucronata	NA	NA	NA	NA	NA	NA	NA	NA	NA	NA	NA	NA	NA	0	0	1	hem	0	0	1	0	0	0	herb_poli	0	0	0	1	0	0	0	0	NA	NA	NA	NA	NA	NA	NA	NA	NA	NA	NA	NA	NA	NA	NA	NA
1980	Elytrigia x tesquicola	NA	NA	NA	NA	NA	NA	NA	NA	NA	NA	NA	NA	NA	0	0	1	geo	0	0	0	1	0	0	herb_poli	0	0	0	1	0	0	0	0	pont	summer-winter-green	semi-rosette	fibrous-long	0	0	0	0	0	1	0	0	0	0	0	0
1981	Empetrum hermaphroditum	30	0	0	0	0	0	1	0	0	0	0	0	0	0	0	1	cha	0	1	0	0	0	0	shrub	0	1	0	0	0	0	0	0	NA	NA	NA	NA	NA	NA	NA	NA	NA	NA	NA	NA	NA	NA	NA	NA
1982	Empetrum nigrum	30	0	0	0	0	1	1	0	0	0	0	0	0	0	0	1	cha	0	1	0	0	0	0	shrub	0	1	0	0	0	0	0	0	NA	NA	NA	NA	NA	NA	NA	NA	NA	NA	NA	NA	NA	NA	NA	NA
1983	Ephedra arborea	30	0	0	0	0	0	1	1	0	0	0	0	0	0	0	1	cha	0	1	0	0	0	0	semishrub	0	0	1	0	0	0	0	0	med	evergreen	rosetteless	taproot-long	0	1	0	0	0	0	0	0	0	0	0	0
1984	Ephedra distachya	10	0	0	0	1	1	1	1	0	0	0	0	0	0	0	1	cha	0	1	0	0	0	0	semishrub	0	0	1	0	0	0	0	0	med-euras-step	evergreen	rosetteless	taproot-long	0	0	1	0	0	0	0	0	0	0	0	0
1985	Epilobium adenocaulon	35	0	0	0	0	1	1	1	1	0	0	0	0	0	0	1	hem	0	0	1	0	0	0	herb_poli	0	0	0	1	0	0	0	0	NA	NA	NA	NA	NA	NA	NA	NA	NA	NA	NA	NA	NA	NA	NA	NA
1986	Epilobium alpestre	45	0	0	0	0	0	1	1	1	0	0	0	0	0	0	1	hem	0	0	1	0	0	0	herb_poli	0	0	0	1	0	0	0	0	NA	NA	NA	NA	NA	NA	NA	NA	NA	NA	NA	NA	NA	NA	NA	NA
1987	Epilobium alsinifolium	27.5	0	0	0	0	0	0	1	1	0	0	0	0	0	0	1	hem	0	0	1	0	0	0	herb_poli	0	0	0	1	0	0	0	0	NA	NA	NA	NA	NA	NA	NA	NA	NA	NA	NA	NA	NA	NA	NA	NA
1988	Epilobium anagallidifolium	6.5	0	0	0	0	0	0	1	1	0	0	0	0	0	0	1	hem	0	0	1	0	0	0	herb_poli	0	0	0	1	0	0	0	0	NA	NA	NA	NA	NA	NA	NA	NA	NA	NA	NA	NA	NA	NA	NA	NA
1989	Epilobium collinum	25	0	0	0	0	0	1	1	1	0	0	0	0	0	0	1	hem	0	0	1	0	0	0	herb_poli	0	0	0	1	0	0	0	0	NA	NA	NA	NA	NA	NA	NA	NA	NA	NA	NA	NA	NA	NA	NA	NA
1990	Epilobium consimile	NA	NA	NA	NA	NA	NA	NA	NA	NA	NA	NA	NA	NA	0	0	1	hem	0	0	1	0	0	0	herb_poli	0	0	0	1	0	0	0	0	NA	NA	NA	NA	NA	NA	NA	NA	NA	NA	NA	NA	NA	NA	NA	NA
1991	Epilobium hirsutum	100	0	0	0	0	0	1	1	1	0	0	0	0	0	0	1	hem	0	0	1	0	0	0	herb_poli	0	0	0	1	0	0	0	0	spal	summer-winter-green	rosetteless	taproot-medium	0	0	0	0	0	1	0	0	0	0	0	0
1992	Epilobium lamyi	55	0	0	0	0	0	1	1	0	0	0	0	0	0	0	1	hem	0	0	1	0	0	0	herb_poli	0	0	0	1	0	0	0	0	eur-med	summer-winter-green	rosetteless	fibrous-short	0	0	0	0	0	1	0	0	0	0	0	0
1993	Epilobium lanceolatum	37.5	0	0	0	0	0	1	1	1	1	0	0	0	0	0	1	hem	0	0	1	0	0	0	herb_poli	0	0	0	1	0	0	0	0	eur-med	summer-winter-green	rosetteless	fibrous-medium	0	0	0	0	0	1	0	0	0	0	0	0
1994	Epilobium montanum	55	0	0	0	0	0	1	1	1	1	0	0	0	0	0	1	hem	0	0	1	0	0	0	herb_poli	0	0	0	1	0	0	0	0	wpal	summer-winter-green	rosetteless	fibrous-medium	0	0	0	0	0	1	0	0	0	0	0	0
1995	Epilobium nutans	12.5	0	0	0	0	0	0	1	1	1	0	0	0	0	0	1	hem	0	0	1	0	0	0	herb_poli	0	0	0	1	0	0	0	0	NA	NA	NA	NA	NA	NA	NA	NA	NA	NA	NA	NA	NA	NA	NA	NA
1996	Epilobium obscurum	60	0	0	0	0	0	1	1	1	1	0	0	0	0	0	1	hem	0	0	1	0	0	0	herb_poli	0	0	0	1	0	0	0	0	NA	NA	NA	NA	NA	NA	NA	NA	NA	NA	NA	NA	NA	NA	NA	NA
1997	Epilobium palustre	40	0	0	0	0	0	1	1	1	1	0	0	0	0	0	1	hem	0	0	1	0	0	0	herb_poli	0	0	0	1	0	0	0	0	holar	summer-winter-green	rosetteless	fibrous-medium	0	0	0	0	0	1	0	0	0	0	0	0
1998	Epilobium parviflorum	40	0	0	0	0	0	1	1	1	1	0	0	0	0	0	1	hem	0	0	1	0	0	0	herb_poli	0	0	0	1	0	0	0	0	eur-med-was	summer-winter-green	rosetteless	fibrous-medium	0	0	0	0	0	1	0	0	0	0	0	0
1999	Epilobium pseudorubescens	NA	NA	NA	NA	NA	NA	NA	NA	NA	NA	NA	NA	NA	0	0	1	hem	0	0	1	0	0	0	herb_poli	0	0	0	1	0	0	0	0	NA	NA	NA	NA	NA	NA	NA	NA	NA	NA	NA	NA	NA	NA	NA	NA
[truncated: 4,199 more rows]
[truncated: 27 more columns]
