# Supplementary material for: Ukrainian Plant Trait Database: UkrTrait v. 1.0
Source: Biodivers Data J. 2024 Feb 13;12:e118128. doi: 10.3897/BDJ.12.e118128 (PMC10880025; doi:10.3897/BDJ.12.e118128)
Supplement: Supplementary material 2 — Dataset of measured plant traits [file bdj-12-e118128-s002.csv]

UI	ID_UkrTrait	taxon_UkrTrait	traitParameter	sampleNr	traitValue	locality	lat	lon	precision	date	collector
1	46	Achillea micranthoides	phosphorus_concentration	1	3.127	Kherson Region, Askania-Nova Nature Reserve	46.46	34.01	8000	2021	Shapoval V. et al.
2	46	Achillea micranthoides	nitrogen_concentration	1	11.245	Kherson Region, Askania-Nova Nature Reserve	46.46	34.01	8000	2021	Shapoval V. et al.
3	46	Achillea micranthoides	seed_dimension1_mm	1	1.35	Kherson Region, Askania-Nova Nature Reserve	46.46	34.01	8000	2021	Shapoval V. et al.
4	46	Achillea micranthoides	seed_dimension2_mm	1	0.45	Kherson Region, Askania-Nova Nature Reserve	46.46	34.01	8000	2021	Shapoval V. et al.
5	46	Achillea micranthoides	seed_dimension3_mm	1	0.14	Kherson Region, Askania-Nova Nature Reserve	46.46	34.01	8000	2021	Shapoval V. et al.
6	46	Achillea micranthoides	seed_mass_mg	1	0.05	Kherson Region, Askania-Nova Nature Reserve	46.46	34.01	8000	2021	Shapoval V. et al.
7	46	Achillea micranthoides	seed_shape	1	0.14	Kherson Region, Askania-Nova Nature Reserve	46.46	34.01	8000	2021	Shapoval V. et al.
8	49	Achillea nobilis	leaf_area_mm2	1	172.5	Mykolaiv Region, near Gurievka village, steppe gulley	47.134	31.879	100	2020-06-05	Chusova O., Borovyk D., Vynokurov D.
9	50	Achillea ochroleuca	leaf_area_mm2	1	34.31	Mykolaiv Region, near Lviv village, right bank of Southern Buh River, National park Buzkyi Gard	47.9065	31.0791	10	2021-07-19	Borovyk D., Shynder O., Lavrinenko K.
10	50	Achillea ochroleuca	leaf_mass_mg	1	3.05	Mykolaiv Region, near Lviv village, right bank of Southern Buh River, National park Buzkyi Gard	47.9065	31.0791	10	2021-07-19	Borovyk D., Shynder O., Lavrinenko K.
11	50	Achillea ochroleuca	sla_mm2_mg	1	12.16	Mykolaiv Region, near Lviv village, right bank of Southern Buh River, National park Buzkyi Gard	47.9065	31.0791	10	2021-07-19	Borovyk D., Shynder O., Lavrinenko K.
12	50	Achillea ochroleuca	phosphorus_concentration	1	3.784	Mykolaiv Region, near Lviv village, right bank of Southern Buh River, National park Buzkyi Gard	47.9065	31.0791	10	2021-07-19	Borovyk D., Shynder O., Lavrinenko K.
13	50	Achillea ochroleuca	nitrogen_concentration	1	11.083	Mykolaiv Region, near Lviv village, right bank of Southern Buh River, National park Buzkyi Gard	47.9065	31.0791	10	2021-07-19	Borovyk D., Shynder O., Lavrinenko K.
14	51	Achillea pannonica	seed_dimension1_mm	1	2.56	Kherson Region, Askania-Nova Nature Reserve	46.46	34.01	8000	2021	Shapoval V. et al.
15	51	Achillea pannonica	seed_dimension2_mm	1	0.74	Kherson Region, Askania-Nova Nature Reserve	46.46	34.01	8000	2021	Shapoval V. et al.
16	51	Achillea pannonica	seed_dimension3_mm	1	0.07	Kherson Region, Askania-Nova Nature Reserve	46.46	34.01	8000	2021	Shapoval V. et al.
17	51	Achillea pannonica	seed_mass_mg	1	0.06	Kherson Region, Askania-Nova Nature Reserve	46.46	34.01	8000	2021	Shapoval V. et al.
18	51	Achillea pannonica	seed_shape	1	0.17	Kherson Region, Askania-Nova Nature Reserve	46.46	34.01	8000	2021	Shapoval V. et al.
19	52	Achillea setacea	phosphorus_concentration	1	2.498	Kherson Region, Askania-Nova Nature Reserve	46.46	34.01	8000	2021	Shapoval V. et al.
20	52	Achillea setacea	nitrogen_concentration	1	13.866	Kherson Region, Askania-Nova Nature Reserve	46.46	34.01	8000	2021	Shapoval V. et al.
21	52	Achillea setacea	seed_dimension1_mm	1	1.8	Kherson Region, Askania-Nova Nature Reserve	46.46	34.01	8000	2021-07-15	Shapoval V. et al.
22	52	Achillea setacea	seed_dimension2_mm	1	0.31	Kherson Region, Askania-Nova Nature Reserve	46.46	34.01	8000	2021-07-15	Shapoval V. et al.
23	52	Achillea setacea	seed_dimension3_mm	1	0.26	Kherson Region, Askania-Nova Nature Reserve	46.46	34.01	8000	2021-07-15	Shapoval V. et al.
24	52	Achillea setacea	seed_mass_mg	1	0.07	Kherson Region, Askania-Nova Nature Reserve	46.46	34.01	8000	2021-07-15	Shapoval V. et al.
25	52	Achillea setacea	seed_shape	1	0.16	Kherson Region, Askania-Nova Nature Reserve	46.46	34.01	8000	2021-07-15	Shapoval V. et al.
26	52	Achillea setacea	seed_dimension1_mm	2	1.74	Kherson Region, Kherson, Kherson Botanical Garden	46.6569	32.591	10	2021-07-18	Skobel N. et al.
27	52	Achillea setacea	seed_dimension2_mm	2	0.3	Kherson Region, Kherson, Kherson Botanical Garden	46.6569	32.591	10	2021-07-18	Skobel N. et al.
28	52	Achillea setacea	seed_dimension3_mm	2	0.19	Kherson Region, Kherson, Kherson Botanical Garden	46.6569	32.591	10	2021-07-18	Skobel N. et al.
29	52	Achillea setacea	seed_shape	2	0.16	Kherson Region, Kherson, Kherson Botanical Garden	46.6569	32.591	10	2021-07-18	Skobel N. et al.
1600	52	Achillea setacea	height_gen_cm	1	5.94	Kherson Region, Kherson, Kherson Botanical Garden	46.6569	32.591	10	2021-07-18	Skobel N. et al.
2204	52	Achillea setacea	height_veg_cm	1	4.86	Kherson Region, Kherson, Kherson Botanical Garden	46.6569	32.591	10	2021-07-18	Skobel N. et al.
32	53	Achillea stepposa	phosphorus_concentration	1	5.345	Kherson Region, Askania-Nova Nature Reserve	46.46	34.01	8000	2021	Shapoval V. et al.
33	53	Achillea stepposa	nitrogen_concentration	1	22.866	Kherson Region, Askania-Nova Nature Reserve	46.46	34.01	8000	2021	Shapoval V. et al.
34	106	Adonis vernalis	leaf_area_mm2	1	265.38	Mykolaiv Region, gulley near Kapustyne village, steppe on limestone outcrops	47.09	32.035	100	2020-06-04	Chusova O., Borovyk D., Vynokurov D.
35	110	Aegilops cylindrica	seed_dimension1_mm	1	3.34	Kherson Region, Askania-Nova Nature Reserve	46.46	34.01	8000	2021-07-06	Shapoval V. et al.
36	110	Aegilops cylindrica	seed_dimension2_mm	1	1.98	Kherson Region, Askania-Nova Nature Reserve	46.46	34.01	8000	2021-07-06	Shapoval V. et al.
37	110	Aegilops cylindrica	seed_dimension3_mm	1	0.39	Kherson Region, Askania-Nova Nature Reserve	46.46	34.01	8000	2021-07-06	Shapoval V. et al.
38	110	Aegilops cylindrica	seed_mass_mg	1	3.06	Kherson Region, Askania-Nova Nature Reserve	46.46	34.01	8000	2021-07-06	Shapoval V. et al.
39	110	Aegilops cylindrica	seed_shape	1	0.13	Kherson Region, Askania-Nova Nature Reserve	46.46	34.01	8000	2021-07-06	Shapoval V. et al.
45	127	Agrimonia eupatoria	leaf_area_mm2	1	4591.12	Kyiv Region, between Rzhyshchiv and Onatsky village, plot ID = RZ2002	49.938	31.049	100	2020-06-22	Chusova O. et al.
46	127	Agrimonia eupatoria	leaf_area_mm2	2	8446.88	Kyiv Region, near Rzhyshchiv, Pidkova site, plot ID = RZ2004	49.961	31.13	100	2020-06-23	Chusova O. et al.
40	127	Agrimonia eupatoria	seed_dimension3_mm	1	3.66	Kharkiv region, Oril River Valley, near train station 108 km	49.16212	35.15296	5	2020-07-28	Davydova A., Davydov D.
41	127	Agrimonia eupatoria	seed_dimension2_mm	1	3.71	Kharkiv region, Oril River Valley, near train station 108 km	49.16212	35.15296	5	2020-07-28	Davydova A., Davydov D.
42	127	Agrimonia eupatoria	seed_dimension1_mm	1	6.65	Kharkiv region, Oril River Valley, near train station 108 km	49.16212	35.15296	5	2020-07-28	Davydova A., Davydov D.
43	127	Agrimonia eupatoria	seed_mass_mg	1	25.8	Kharkiv region, Oril River Valley, near train station 108 km	49.16212	35.15296	5	2020-07-28	Davydova A., Davydov D.
44	127	Agrimonia eupatoria	seed_shape	1	0.04	Kharkiv region, Oril River Valley, near train station 108 km	49.16212	35.15296	5	2020-07-28	Davydova A., Davydov D.
47	136	Agropyron pectinatum	seed_dimension1_mm	2	3.47	Kherson Region, Askania-Nova Nature Reserve	46.46	34.01	8000	2021	Shapoval V. et al.
48	136	Agropyron pectinatum	seed_dimension2_mm	2	1.16	Kherson Region, Askania-Nova Nature Reserve	46.46	34.01	8000	2021	Shapoval V. et al.
49	136	Agropyron pectinatum	seed_dimension3_mm	2	0.43	Kherson Region, Askania-Nova Nature Reserve	46.46	34.01	8000	2021	Shapoval V. et al.
50	136	Agropyron pectinatum	seed_mass_mg	2	0.83	Kherson Region, Askania-Nova Nature Reserve	46.46	34.01	8000	2021	Shapoval V. et al.
51	136	Agropyron pectinatum	seed_shape	2	0.14	Kherson Region, Askania-Nova Nature Reserve	46.46	34.01	8000	2021	Shapoval V. et al.
57	136	Agropyron pectinatum	phosphorus_concentration	1	2.756	Kherson Region, near Ivanivka village, slopes of Syvash Lake	46.23	33.94	1000	2021-05-26	Vynokurov D. et al.
58	136	Agropyron pectinatum	nitrogen_concentration	1	8.005	Kherson Region, near Ivanivka village, slopes of Syvash Lake	46.23	33.94	1000	2021-05-26	Vynokurov D. et al.
31	136	Agropyron pectinatum	height_gen_cm	1	50	Kherson Region, Kherson, old cemetery	46.6367	32.5829	10	2021-07-17	Skobel N. et al.
52	136	Agropyron pectinatum	seed_dimension1_mm	1	5.75	Kherson Region, Kherson, old cemetery	46.6367	32.5829	10	2021-07-17	Skobel N. et al.
53	136	Agropyron pectinatum	seed_dimension2_mm	1	0.74	Kherson Region, Kherson, old cemetery	46.6367	32.5829	10	2021-07-17	Skobel N. et al.
54	136	Agropyron pectinatum	seed_dimension3_mm	1	0.59	Kherson Region, Kherson, old cemetery	46.6367	32.5829	10	2021-07-17	Skobel N. et al.
55	136	Agropyron pectinatum	seed_mass_mg	1	0.42	Kherson Region, Kherson, old cemetery	46.6367	32.5829	10	2021-07-17	Skobel N. et al.
56	136	Agropyron pectinatum	seed_shape	1	0.17	Kherson Region, Kherson, old cemetery	46.6367	32.5829	10	2021-07-17	Skobel N. et al.
119	136	Agropyron pectinatum	height_veg_cm	1	35.3	Kherson Region, Kherson, old cemetery	46.6367	32.5829	10	2021-07-17	Skobel N. et al.
61	157	Ajuga chia	leaf_area_mm2	1	62.46	Mykolaiv Region, near Gurievka village, steppe gulley	47.134	31.879	100	2020-06-05	Chusova O., Borovyk D., Vynokurov D.
62	170	Alcea rosea	phosphorus_concentration	1	4.731	Kherson Region, Askania-Nova Nature Reserve	46.46	34.01	8000	2021	Shapoval V. et al.
63	170	Alcea rosea	nitrogen_concentration	1	26.692	Kherson Region, Askania-Nova Nature Reserve	46.46	34.01	8000	2021	Shapoval V. et al.
64	170	Alcea rosea	seed_dimension1_mm	1	2.92	Kherson Region, Askania-Nova Nature Reserve	46.46	34.01	8000	2021	Shapoval V. et al.
65	170	Alcea rosea	seed_dimension2_mm	1	1.9	Kherson Region, Askania-Nova Nature Reserve	46.46	34.01	8000	2021	Shapoval V. et al.
66	170	Alcea rosea	seed_dimension3_mm	1	1.7	Kherson Region, Askania-Nova Nature Reserve	46.46	34.01	8000	2021	Shapoval V. et al.
67	170	Alcea rosea	seed_mass_mg	1	2.5	Kherson Region, Askania-Nova Nature Reserve	46.46	34.01	8000	2021	Shapoval V. et al.
68	170	Alcea rosea	seed_shape	1	0.03	Kherson Region, Askania-Nova Nature Reserve	46.46	34.01	8000	2021	Shapoval V. et al.
69	254	Allium guttatum	phosphorus_concentration	1	2.437	Kherson Region, Askania-Nova Nature Reserve	46.46	34.01	8000	2021	Shapoval V. et al.
70	254	Allium guttatum	nitrogen_concentration	1	8.457	Kherson Region, Askania-Nova Nature Reserve	46.46	34.01	8000	2021	Shapoval V. et al.
71	255	Allium inaequale	seed_shape	1	0.04	Dnipro Region, near Pidgorodne village, Kilchen River Valley	48.594	35.063	100	2020-09-13	Vynokurov D., Borovyk D.
72	255	Allium inaequale	seed_mass_mg	1	0.77	Dnipro Region, near Pidgorodne village, Kilchen River Valley	48.594	35.063	100	2020-09-13	Vynokurov D., Borovyk D.
73	255	Allium inaequale	seed_dimension3_mm	1	1.07	Dnipro Region, near Pidgorodne village, Kilchen River Valley	48.594	35.063	100	2020-09-13	Vynokurov D., Borovyk D.
74	255	Allium inaequale	seed_dimension2_mm	1	1.11	Dnipro Region, near Pidgorodne village, Kilchen River Valley	48.594	35.063	100	2020-09-13	Vynokurov D., Borovyk D.
75	255	Allium inaequale	seed_dimension1_mm	1	1.87	Dnipro Region, near Pidgorodne village, Kilchen River Valley	48.594	35.063	100	2020-09-13	Vynokurov D., Borovyk D.
76	265	Allium paczoskianum	phosphorus_concentration	1	2.836	Kherson Region, Askania-Nova Nature Reserve	46.46	34.01	8000	2021	Shapoval V. et al.
77	265	Allium paczoskianum	nitrogen_concentration	1	7.866	Kherson Region, Askania-Nova Nature Reserve	46.46	34.01	8000	2021	Shapoval V. et al.
78	265	Allium paczoskianum	seed_dimension1_mm	1	3.3	Kherson Region, Askania-Nova Nature Reserve	46.46	34.01	8000	2021-06	Shapoval V. et al.
79	265	Allium paczoskianum	seed_dimension2_mm	1	1.46	Kherson Region, Askania-Nova Nature Reserve	46.46	34.01	8000	2021-06	Shapoval V. et al.
80	265	Allium paczoskianum	seed_dimension3_mm	1	0.34	Kherson Region, Askania-Nova Nature Reserve	46.46	34.01	8000	2021-06	Shapoval V. et al.
81	265	Allium paczoskianum	seed_mass_mg	1	0.51	Kherson Region, Askania-Nova Nature Reserve	46.46	34.01	8000	2021-06	Shapoval V. et al.
82	265	Allium paczoskianum	seed_shape	1	0.14	Kherson Region, Askania-Nova Nature Reserve	46.46	34.01	8000	2021-06	Shapoval V. et al.
83	265	Allium paczoskianum	seed_shape	1	0.13	Mykolaiv Region, near Kuripchyne village, left bank of Southern Buh River, National park Buzkyi Gard	48.0114	30.987	10	2020-09-23	Borovyk D., Vynokurov D.
84	265	Allium paczoskianum	seed_dimension3_mm	1	0.35	Mykolaiv Region, near Kuripchyne village, left bank of Southern Buh River, National park Buzkyi Gard	48.0114	30.987	10	2020-09-23	Borovyk D., Vynokurov D.
85	265	Allium paczoskianum	seed_mass_mg	1	0.61	Mykolaiv Region, near Kuripchyne village, left bank of Southern Buh River, National park Buzkyi Gard	48.0114	30.987	10	2020-09-23	Borovyk D., Vynokurov D.
86	265	Allium paczoskianum	seed_dimension2_mm	1	1.27	Mykolaiv Region, near Kuripchyne village, left bank of Southern Buh River, National park Buzkyi Gard	48.0114	30.987	10	2020-09-23	Borovyk D., Vynokurov D.
87	265	Allium paczoskianum	seed_dimension1_mm	1	2.88	Mykolaiv Region, near Kuripchyne village, left bank of Southern Buh River, National park Buzkyi Gard	48.0114	30.987	10	2020-09-23	Borovyk D., Vynokurov D.
88	266	Allium paniculatum	phosphorus_concentration	1	3.783	Kherson Region, Askania-Nova Nature Reserve	46.46	34.01	8000	2021	Shapoval V. et al.
89	266	Allium paniculatum	nitrogen_concentration	1	6.11	Kherson Region, Askania-Nova Nature Reserve	46.46	34.01	8000	2021	Shapoval V. et al.
60	266	Allium paniculatum	height_veg_cm	1	41.2	Kherson Region, Kherson, Kherson Botanical Garden	46.6568	32.5901	10	2021-07-18	Skobel N. et al.
95	266	Allium paniculatum	seed_dimension1_mm	2	2.66	Kherson Region, Kherson, Kherson Botanical Garden	46.6568	32.5901	10	2021-07-18	Skobel N. et al.
96	266	Allium paniculatum	seed_dimension2_mm	2	1.4	Kherson Region, Kherson, Kherson Botanical Garden	46.6568	32.5901	10	2021-07-18	Skobel N. et al.
97	266	Allium paniculatum	seed_dimension3_mm	2	0.3	Kherson Region, Kherson, Kherson Botanical Garden	46.6568	32.5901	10	2021-07-18	Skobel N. et al.
98	266	Allium paniculatum	seed_shape	2	0.13	Kherson Region, Kherson, Kherson Botanical Garden	46.6568	32.5901	10	2021-07-18	Skobel N. et al.
99	266	Allium paniculatum	height_gen_cm	1	36.9	Kherson Region, Kherson, Kherson Botanical Garden	46.6568	32.5901	10	2021-07-18	Skobel N. et al.
90	266	Allium paniculatum	seed_dimension1_mm	1	2.95	Kherson Region, Askania-Nova Nature Reserve	46.46	34.01	8000	2021-07-28	Shapoval V. et al.
91	266	Allium paniculatum	seed_dimension2_mm	1	1.55	Kherson Region, Askania-Nova Nature Reserve	46.46	34.01	8000	2021-07-28	Shapoval V. et al.
92	266	Allium paniculatum	seed_dimension3_mm	1	0.22	Kherson Region, Askania-Nova Nature Reserve	46.46	34.01	8000	2021-07-28	Shapoval V. et al.
93	266	Allium paniculatum	seed_mass_mg	1	0.56	Kherson Region, Askania-Nova Nature Reserve	46.46	34.01	8000	2021-07-28	Shapoval V. et al.
94	266	Allium paniculatum	seed_shape	1	0.14	Kherson Region, Askania-Nova Nature Reserve	46.46	34.01	8000	2021-07-28	Shapoval V. et al.
101	277	Allium schoenoprasum	seed_shape	1	0.08	Mykolaiv Region, near Myhiia village, left bank of Southern Buh River, National park Buzkyi Gard	48.0233	30.9614	20	2020-09-19	Vynokurov D.
102	277	Allium schoenoprasum	seed_mass_mg	1	0.83	Mykolaiv Region, near Myhiia village, left bank of Southern Buh River, National park Buzkyi Gard	48.0233	30.9614	20	2020-09-19	Vynokurov D.
103	277	Allium schoenoprasum	seed_dimension3_mm	1	0.92	Mykolaiv Region, near Myhiia village, left bank of Southern Buh River, National park Buzkyi Gard	48.0233	30.9614	20	2020-09-19	Vynokurov D.
104	277	Allium schoenoprasum	seed_dimension2_mm	1	1.87	Mykolaiv Region, near Myhiia village, left bank of Southern Buh River, National park Buzkyi Gard	48.0233	30.9614	20	2020-09-19	Vynokurov D.
105	277	Allium schoenoprasum	seed_dimension1_mm	1	2.98	Mykolaiv Region, near Myhiia village, left bank of Southern Buh River, National park Buzkyi Gard	48.0233	30.9614	20	2020-09-19	Vynokurov D.
106	309	Alyssum desertorum	phosphorus_concentration	1	2.682	Kherson Region, Askania-Nova Nature Reserve	46.46	34.01	8000	2021	Shapoval V. et al.
107	309	Alyssum desertorum	nitrogen_concentration	1	16.121	Kherson Region, Askania-Nova Nature Reserve	46.46	34.01	8000	2021	Shapoval V. et al.
108	309	Alyssum desertorum	seed_dimension1_mm	2	1.39	Kherson Region, Askania-Nova Nature Reserve	46.46	34.01	8000	2021	Shapoval V. et al.
109	309	Alyssum desertorum	seed_dimension2_mm	2	0.96	Kherson Region, Askania-Nova Nature Reserve	46.46	34.01	8000	2021	Shapoval V. et al.
110	309	Alyssum desertorum	seed_dimension3_mm	2	0.4	Kherson Region, Askania-Nova Nature Reserve	46.46	34.01	8000	2021	Shapoval V. et al.
111	309	Alyssum desertorum	seed_mass_mg	2	0.38	Kherson Region, Askania-Nova Nature Reserve	46.46	34.01	8000	2021	Shapoval V. et al.
112	309	Alyssum desertorum	seed_shape	2	0.08	Kherson Region, Askania-Nova Nature Reserve	46.46	34.01	8000	2021	Shapoval V. et al.
118	309	Alyssum desertorum	leaf_area_mm2	1	11.72	Kherson Region, near Respublikanets village, Kamianska Sich National Park	47.007	33.644	500	2021-04-17	Skobel N. et al.
1411	309	Alyssum desertorum	height_gen_cm	1	6.14	Kherson Region, near Respublikanets village, Kamianska Sich National Park	47.007	33.644	500	2021-04-17	Skobel N. et al.
2059	309	Alyssum desertorum	height_veg_cm	1	5.53	Kherson Region, near Respublikanets village, Kamianska Sich National Park	47.007	33.644	500	2021-04-17	Skobel N. et al.
113	309	Alyssum desertorum	seed_dimension1_mm	1	1.7	Kherson Region, Dolyna Kurganiv	46.3663	32.0978	10	2021-04-27	Skobel N. et al.
114	309	Alyssum desertorum	seed_dimension2_mm	1	1.16	Kherson Region, Dolyna Kurganiv	46.3663	32.0978	10	2021-04-27	Skobel N. et al.
115	309	Alyssum desertorum	seed_dimension3_mm	1	0.05	Kherson Region, Dolyna Kurganiv	46.3663	32.0978	10	2021-04-27	Skobel N. et al.
116	309	Alyssum desertorum	seed_mass_mg	1	0.07	Kherson Region, Dolyna Kurganiv	46.3663	32.0978	10	2021-04-27	Skobel N. et al.
117	309	Alyssum desertorum	seed_shape	1	0.16	Kherson Region, Dolyna Kurganiv	46.3663	32.0978	10	2021-04-27	Skobel N. et al.
2319	309	Alyssum desertorum	height_gen_cm	2	3.67	Kherson Region, Dolyna Kurganiv	46.3663	32.0978	10	2021-04-27	Skobel N. et al.
2320	309	Alyssum desertorum	height_veg_cm	2	2.93	Kherson Region, Dolyna Kurganiv	46.3663	32.0978	10	2021-04-27	Skobel N. et al.
123	312	Alyssum hirsutum	leaf_area_mm2	1	21.03	Kherson Region, Kherson, old jewish cemetery	46.6481	32.5865	10	2021-04-30	Skobel N. et al.
124	312	Alyssum hirsutum	leaf_mass_mg	1	1.2	Kherson Region, Kherson, old jewish cemetery	46.6481	32.5865	10	2021-04-30	Skobel N. et al.
125	312	Alyssum hirsutum	sla_mm2_mg	1	20.077	Kherson Region, Kherson, old jewish cemetery	46.6481	32.5865	10	2021-04-30	Skobel N. et al.
126	312	Alyssum hirsutum	seed_dimension1_mm	1	0.51	Kherson Region, Kherson, old jewish cemetery	46.6481	32.5865	10	2021-04-30	Skobel N. et al.
127	312	Alyssum hirsutum	seed_dimension2_mm	1	0.03	Kherson Region, Kherson, old jewish cemetery	46.6481	32.5865	10	2021-04-30	Skobel N. et al.
128	312	Alyssum hirsutum	seed_dimension3_mm	1	0.02	Kherson Region, Kherson, old jewish cemetery	46.6481	32.5865	10	2021-04-30	Skobel N. et al.
129	312	Alyssum hirsutum	seed_shape	1	0.2	Kherson Region, Kherson, old jewish cemetery	46.6481	32.5865	10	2021-04-30	Skobel N. et al.
2345	312	Alyssum hirsutum	height_veg_cm	1	2.6	Kherson Region, Kherson, old jewish cemetery	46.6481	32.5865	10	2021-04-30	Skobel N. et al.
2346	312	Alyssum hirsutum	height_gen_cm	1	2.26	Kherson Region, Kherson, old jewish cemetery	46.6481	32.5865	10	2021-04-30	Skobel N. et al.
132	316	Alyssum murale	seed_mass_mg	1	0.24	Mykolaiv Region, near Lviv village, right bank of Southern Buh River, National park Buzkyi Gard	47.897	31.092	200	2020-09-19	Vynokurov D. et al.
133	316	Alyssum murale	seed_dimension3_mm	1	0.3	Mykolaiv Region, near Lviv village, right bank of Southern Buh River, National park Buzkyi Gard	47.897	31.092	200	2020-09-19	Vynokurov D. et al.
134	316	Alyssum murale	seed_dimension2_mm	1	2.07	Mykolaiv Region, near Lviv village, right bank of Southern Buh River, National park Buzkyi Gard	47.897	31.092	200	2020-09-19	Vynokurov D. et al.
135	316	Alyssum murale	seed_dimension1_mm	1	2.28	Mykolaiv Region, near Lviv village, right bank of Southern Buh River, National park Buzkyi Gard	47.897	31.092	200	2020-09-19	Vynokurov D. et al.
136	316	Alyssum murale	seed_shape	1	0.15	Mykolaiv Region, near Lviv village, right bank of Southern Buh River, National park Buzkyi Gard	47.897	31.092	200	2020-09-19	Vynokurov D. et al.
137	321	Alyssum savranicum	leaf_area_mm2	1	11.34	Mykolaiv Region, near Yasna Poliana village	47.31	31.66	1000	2020-06-08	Chusova O., Borovyk D., Vynokurov D.
139	323	Alyssum tortuosum	leaf_area_mm2	2	20.36	Mykolaiv Region, near Stara Bohdanivka village, bank of the Buzkyi Estuary	46.827	31.901	100	2020-06-02	Chusova O., Borovyk D., Vynokurov D.
138	323	Alyssum tortuosum	leaf_area_mm2	1	23.33	Mykolaiv Region	NA	NA	NA	NA	Chusova O., Borovyk D., Vynokurov D.
140	326	Amaranthus albus	seed_shape	1	0	Kherson Region, Askania-Nova Nature Reserve	46.46	34.01	8000	2021	Shapoval V. et al.
141	326	Amaranthus albus	phosphorus_concentration	1	5.475	Kherson Region, Askania-Nova Nature Reserve	46.46	34.01	8000	2021	Shapoval V. et al.
142	326	Amaranthus albus	nitrogen_concentration	1	30.809	Kherson Region, Askania-Nova Nature Reserve	46.46	34.01	8000	2021	Shapoval V. et al.
143	326	Amaranthus albus	seed_dimension1_mm	1	0.73	Kherson Region, Askania-Nova Nature Reserve	46.46	34.01	8000	2021	Shapoval V. et al.
144	326	Amaranthus albus	seed_dimension2_mm	1	0.71	Kherson Region, Askania-Nova Nature Reserve	46.46	34.01	8000	2021	Shapoval V. et al.
145	326	Amaranthus albus	seed_dimension3_mm	1	0.69	Kherson Region, Askania-Nova Nature Reserve	46.46	34.01	8000	2021	Shapoval V. et al.
146	326	Amaranthus albus	seed_mass_mg	1	0.34	Kherson Region, Askania-Nova Nature Reserve	46.46	34.01	8000	2021	Shapoval V. et al.
147	341	Amaranthus retroflexus	seed_dimension1_mm	1	1.28	Kherson Region, Askania-Nova Nature Reserve	46.46	34.01	8000	2021-07-07	Shapoval V. et al.
148	341	Amaranthus retroflexus	seed_dimension2_mm	1	1.2	Kherson Region, Askania-Nova Nature Reserve	46.46	34.01	8000	2021-07-07	Shapoval V. et al.
149	341	Amaranthus retroflexus	seed_dimension3_mm	1	0.69	Kherson Region, Askania-Nova Nature Reserve	46.46	34.01	8000	2021-07-07	Shapoval V. et al.
150	341	Amaranthus retroflexus	seed_mass_mg	1	0.42	Kherson Region, Askania-Nova Nature Reserve	46.46	34.01	8000	2021-07-07	Shapoval V. et al.
151	341	Amaranthus retroflexus	phosphorus_concentration	1	10.595	Kherson Region, Askania-Nova Nature Reserve	46.46	34.01	8000	2021-07-07	Shapoval V. et al.
152	341	Amaranthus retroflexus	nitrogen_concentration	1	32.335	Kherson Region, Askania-Nova Nature Reserve	46.46	34.01	8000	2021-07-07	Shapoval V. et al.
153	341	Amaranthus retroflexus	seed_shape	1	0.04	Kherson Region, Askania-Nova Nature Reserve	46.46	34.01	8000	2021-07-07	Shapoval V. et al.
154	349	Ambrosia artemisiifolia	seed_dimension1_mm	1	2.73	Kherson Region, Askania-Nova Nature Reserve	46.46	34.01	8000	2021-07-06	Shapoval V. et al.
155	349	Ambrosia artemisiifolia	seed_dimension2_mm	1	1.72	Kherson Region, Askania-Nova Nature Reserve	46.46	34.01	8000	2021-07-06	Shapoval V. et al.
156	349	Ambrosia artemisiifolia	seed_dimension3_mm	1	1.71	Kherson Region, Askania-Nova Nature Reserve	46.46	34.01	8000	2021-07-06	Shapoval V. et al.
157	349	Ambrosia artemisiifolia	seed_mass_mg	1	4.03	Kherson Region, Askania-Nova Nature Reserve	46.46	34.01	8000	2021-07-06	Shapoval V. et al.
158	349	Ambrosia artemisiifolia	phosphorus_concentration	1	4.288	Kherson Region, Askania-Nova Nature Reserve	46.46	34.01	8000	2021-07-06	Shapoval V. et al.
159	349	Ambrosia artemisiifolia	nitrogen_concentration	1	28.436	Kherson Region, Askania-Nova Nature Reserve	46.46	34.01	8000	2021-07-06	Shapoval V. et al.
160	349	Ambrosia artemisiifolia	seed_shape	1	0.03	Kherson Region, Askania-Nova Nature Reserve	46.46	34.01	8000	2021-07-06	Shapoval V. et al.
161	366	Amygdalus nana	phosphorus_concentration	1	5.199	Kherson Region, Askania-Nova Nature Reserve	46.46	34.01	8000	2021	Shapoval V. et al.
162	366	Amygdalus nana	nitrogen_concentration	1	21.034	Kherson Region, Askania-Nova Nature Reserve	46.46	34.01	8000	2021	Shapoval V. et al.
163	366	Amygdalus nana	leaf_area_mm2	1	717.84	Mykolaiv Region, near Kuripchyne village, left bank of Southern Buh River, National park Buzkyi Gard, plot ID = SB20114	48.0114	30.987	10	2020-06-29	Borovyk D., Vynokurov D.
164	366	Amygdalus nana	leaf_mass_mg	1	78.44	Mykolaiv Region, near Kuripchyne village, left bank of Southern Buh River, National park Buzkyi Gard, plot ID = SB20114	48.0114	30.987	10	2020-06-29	Borovyk D., Vynokurov D.
165	366	Amygdalus nana	sla_mm2_mg	1	9.18	Mykolaiv Region, near Kuripchyne village, left bank of Southern Buh River, National park Buzkyi Gard, plot ID = SB20114	48.0114	30.987	10	2020-06-29	Borovyk D., Vynokurov D.
166	388	Androsace elongata	seed_shape	1	0.03	Mykolaiv Region, near Nova Odesa, Southern Buh River Valley	47.2671	31.763	50	2020-05-02	Borovyk D.
167	388	Androsace elongata	seed_mass_mg	1	0.17	Mykolaiv Region, near Nova Odesa, Southern Buh River Valley	47.2671	31.763	50	2020-05-02	Borovyk D.
168	388	Androsace elongata	seed_dimension3_mm	1	0.58	Mykolaiv Region, near Nova Odesa, Southern Buh River Valley	47.2671	31.763	50	2020-05-02	Borovyk D.
169	388	Androsace elongata	seed_dimension2_mm	1	0.74	Mykolaiv Region, near Nova Odesa, Southern Buh River Valley	47.2671	31.763	50	2020-05-02	Borovyk D.
170	388	Androsace elongata	seed_dimension1_mm	1	0.98	Mykolaiv Region, near Nova Odesa, Southern Buh River Valley	47.2671	31.763	50	2020-05-02	Borovyk D.
171	390	Androsace maxima subsp. turczaninovii	seed_shape	1	0.07	Mykolaiv Region, south of Parutyne village and Olvia, right bank of Buzkiy Estuary	46.661	31.902	100	2020-05-30	Borovyk D., Chusova O., Vynokurov D.
172	390	Androsace maxima subsp. turczaninovii	seed_dimension3_mm	1	0.74	Mykolaiv Region, south of Parutyne village and Olvia, right bank of Buzkiy Estuary	46.661	31.902	100	2020-05-30	Borovyk D., Chusova O., Vynokurov D.
173	390	Androsace maxima subsp. turczaninovii	seed_dimension2_mm	1	0.91	Mykolaiv Region, south of Parutyne village and Olvia, right bank of Buzkiy Estuary	46.661	31.902	100	2020-05-30	Borovyk D., Chusova O., Vynokurov D.
174	390	Androsace maxima subsp. turczaninovii	seed_mass_mg	1	1.12	Mykolaiv Region, south of Parutyne village and Olvia, right bank of Buzkiy Estuary	46.661	31.902	100	2020-05-30	Borovyk D., Chusova O., Vynokurov D.
175	390	Androsace maxima subsp. turczaninovii	seed_dimension1_mm	1	1.84	Mykolaiv Region, south of Parutyne village and Olvia, right bank of Buzkiy Estuary	46.661	31.902	100	2020-05-30	Borovyk D., Chusova O., Vynokurov D.
176	404	Anisantha sterilis	seed_dimension1_mm	1	12.62	Kherson Region, Askania-Nova Nature Reserve	46.46	34.01	8000	2021-07-06	Shapoval V. et al.
177	404	Anisantha sterilis	seed_dimension2_mm	1	1.1	Kherson Region, Askania-Nova Nature Reserve	46.46	34.01	8000	2021-07-06	Shapoval V. et al.
178	404	Anisantha sterilis	seed_dimension3_mm	1	0.89	Kherson Region, Askania-Nova Nature Reserve	46.46	34.01	8000	2021-07-06	Shapoval V. et al.
179	404	Anisantha sterilis	seed_mass_mg	1	4.9	Kherson Region, Askania-Nova Nature Reserve	46.46	34.01	8000	2021-07-06	Shapoval V. et al.
180	404	Anisantha sterilis	seed_shape	1	0.19	Kherson Region, Askania-Nova Nature Reserve	46.46	34.01	8000	2021-07-06	Shapoval V. et al.
181	405	Anisantha tectorum	seed_dimension1_mm	1	8.62	Kherson Region, Askania-Nova Nature Reserve	46.46	34.01	8000	2021	Shapoval V. et al.
182	405	Anisantha tectorum	seed_dimension2_mm	1	1.46	Kherson Region, Askania-Nova Nature Reserve	46.46	34.01	8000	2021	Shapoval V. et al.
183	405	Anisantha tectorum	seed_dimension3_mm	1	0.5	Kherson Region, Askania-Nova Nature Reserve	46.46	34.01	8000	2021	Shapoval V. et al.
184	405	Anisantha tectorum	seed_mass_mg	1	1.57	Kherson Region, Askania-Nova Nature Reserve	46.46	34.01	8000	2021	Shapoval V. et al.
185	405	Anisantha tectorum	seed_shape	1	0.18	Kherson Region, Askania-Nova Nature Reserve	46.46	34.01	8000	2021	Shapoval V. et al.
186	405	Anisantha tectorum	leaf_area_mm2	1	739.38	Kherson Region, Kherson, old jewish cemetery	46.649	32.587	150	2021-04-23	Skobel N. et al.
187	405	Anisantha tectorum	leaf_mass_mg	1	33.02	Kherson Region, Kherson, old jewish cemetery	46.649	32.587	150	2021-04-23	Skobel N. et al.
188	405	Anisantha tectorum	sla_mm2_mg	1	22.173	Kherson Region, Kherson, old jewish cemetery	46.649	32.587	150	2021-04-23	Skobel N. et al.
59	405	Anisantha tectorum	height_veg_cm	1	46.9	Kherson Region, Kherson, old jewish cemetery	46.648	32.586	150	2021-04-30	Skobel N. et al.
121	405	Anisantha tectorum	height_gen_cm	1	26.9	Kherson Region, Kherson, old jewish cemetery	46.648	32.586	150	2021-04-30	Skobel N. et al.
191	424	Anthemis ruthenica	seed_dimension1_mm	1	1.84	Kherson Region, Askania-Nova Nature Reserve	46.46	34.01	8000	2021	Shapoval V. et al.
192	424	Anthemis ruthenica	seed_dimension2_mm	1	1.04	Kherson Region, Askania-Nova Nature Reserve	46.46	34.01	8000	2021	Shapoval V. et al.
193	424	Anthemis ruthenica	seed_dimension3_mm	1	0.42	Kherson Region, Askania-Nova Nature Reserve	46.46	34.01	8000	2021	Shapoval V. et al.
194	424	Anthemis ruthenica	seed_mass_mg	1	0.11	Kherson Region, Askania-Nova Nature Reserve	46.46	34.01	8000	2021	Shapoval V. et al.
195	424	Anthemis ruthenica	seed_shape	1	0.1	Kherson Region, Askania-Nova Nature Reserve	46.46	34.01	8000	2021	Shapoval V. et al.
196	431	Anthericum ramosum	seed_dimension3_mm	1	1.54	Kharkiv Region, Dvorichansky National Nature Park	49.9613	37.8024	10	2020-08-07	Davydova A., Davydov D.
197	431	Anthericum ramosum	seed_dimension2_mm	1	1.63	Kharkiv Region, Dvorichansky National Nature Park	49.9613	37.8024	10	2020-08-07	Davydova A., Davydov D.
198	431	Anthericum ramosum	seed_dimension1_mm	1	2.72	Kharkiv Region, Dvorichansky National Nature Park	49.9613	37.8024	10	2020-08-07	Davydova A., Davydov D.
199	431	Anthericum ramosum	seed_mass_mg	1	3.44	Kharkiv Region, Dvorichansky National Nature Park	49.9613	37.8024	10	2020-08-07	Davydova A., Davydov D.
200	431	Anthericum ramosum	seed_shape	1	0.04	Kharkiv Region, Dvorichansky National Nature Park	49.9613	37.8024	10	2020-08-07	Davydova A., Davydov D.
201	431	Anthericum ramosum	leaf_area_mm2	1	2356.09	Mykolaiv Region, between Gruschivka and Ivanivka villages, National park Buzkyi Gard, plot ID = SB20112	47.99067	31.00981	1	2020-06-28	Borovyk D., Vynokurov D.
202	431	Anthericum ramosum	leaf_mass_mg	1	135.09	Mykolaiv Region, between Gruschivka and Ivanivka villages, National park Buzkyi Gard, plot ID = SB20112	47.99067	31.00981	1	2020-06-28	Borovyk D., Vynokurov D.
203	431	Anthericum ramosum	sla_mm2_mg	1	17.6	Mykolaiv Region, between Gruschivka and Ivanivka villages, National park Buzkyi Gard, plot ID = SB20112	47.99067	31.00981	1	2020-06-28	Borovyk D., Vynokurov D.
204	438	Anthriscus sylvestris	seed_dimension3_mm	1	0.87	Kharkiv Region, near Krasnograd town	49.3545	35.4591	10	2020-07-29	Davydova A., Davydov D.
205	438	Anthriscus sylvestris	seed_dimension2_mm	1	0.91	Kharkiv Region, near Krasnograd town	49.3545	35.4591	10	2020-07-29	Davydova A., Davydov D.
206	438	Anthriscus sylvestris	seed_mass_mg	1	2.28	Kharkiv Region, near Krasnograd town	49.3545	35.4591	10	2020-07-29	Davydova A., Davydov D.
207	438	Anthriscus sylvestris	seed_dimension1_mm	1	5.09	Kharkiv Region, near Krasnograd town	49.3545	35.4591	10	2020-07-29	Davydova A., Davydov D.
208	438	Anthriscus sylvestris	seed_shape	1	0.15	Kharkiv Region, near Krasnograd town	49.3545	35.4591	10	2020-07-29	Davydova A., Davydov D.
120	458	Arabidopsis thaliana	height_gen_cm	1	30.5	Kherson Region, Dolyna Kurganiv	46.359	32.0845	10	2021-04-27	Skobel N. et al.
211	458	Arabidopsis thaliana	leaf_area_mm2	1	37.31	Kherson Region, Dolyna Kurganiv	46.359	32.0845	10	2021-04-27	Skobel N. et al.
212	458	Arabidopsis thaliana	leaf_mass_mg	1	1.66	Kherson Region, Dolyna Kurganiv	46.359	32.0845	10	2021-04-27	Skobel N. et al.
213	458	Arabidopsis thaliana	sla_mm2_mg	1	27.45	Kherson Region, Dolyna Kurganiv	46.359	32.0845	10	2021-04-27	Skobel N. et al.
496	458	Arabidopsis thaliana	height_veg_cm	1	11.7	Kherson Region, Dolyna Kurganiv	46.359	32.0845	10	2021-04-27	Skobel N. et al.
214	475	Arctium lappa	phosphorus_concentration	1	4.888	Kherson Region, Askania-Nova Nature Reserve	46.46	34.01	8000	2021	Shapoval V. et al.
215	475	Arctium lappa	nitrogen_concentration	1	27.251	Kherson Region, Askania-Nova Nature Reserve	46.46	34.01	8000	2021	Shapoval V. et al.
216	475	Arctium lappa	seed_dimension1_mm	1	5.87	Kherson Region, Askania-Nova Nature Reserve	46.46	34.01	8000	2021	Shapoval V. et al.
217	475	Arctium lappa	seed_dimension2_mm	1	2.37	Kherson Region, Askania-Nova Nature Reserve	46.46	34.01	8000	2021	Shapoval V. et al.
218	475	Arctium lappa	seed_dimension3_mm	1	1.34	Kherson Region, Askania-Nova Nature Reserve	46.46	34.01	8000	2021	Shapoval V. et al.
219	475	Arctium lappa	seed_mass_mg	1	11.08	Kherson Region, Askania-Nova Nature Reserve	46.46	34.01	8000	2021	Shapoval V. et al.
220	475	Arctium lappa	seed_shape	1	0.11	Kherson Region, Askania-Nova Nature Reserve	46.46	34.01	8000	2021	Shapoval V. et al.
221	489	Arenaria serpyllifolia	phosphorus_concentration	1	3.168	Kherson Region, Askania-Nova Nature Reserve	46.46	34.01	8000	2021	Shapoval V. et al.
222	489	Arenaria serpyllifolia	nitrogen_concentration	1	14.862	Kherson Region, Askania-Nova Nature Reserve	46.46	34.01	8000	2021	Shapoval V. et al.
223	489	Arenaria serpyllifolia	seed_dimension1_mm	1	0.54	Kherson Region, Askania-Nova Nature Reserve	46.46	34.01	8000	2021-05	Shapoval V. et al.
224	489	Arenaria serpyllifolia	seed_dimension2_mm	1	0.43	Kherson Region, Askania-Nova Nature Reserve	46.46	34.01	8000	2021-05	Shapoval V. et al.
225	489	Arenaria serpyllifolia	seed_dimension3_mm	1	0.34	Kherson Region, Askania-Nova Nature Reserve	46.46	34.01	8000	2021-05	Shapoval V. et al.
226	489	Arenaria serpyllifolia	seed_mass_mg	1	0.04	Kherson Region, Askania-Nova Nature Reserve	46.46	34.01	8000	2021-05	Shapoval V. et al.
227	489	Arenaria serpyllifolia	seed_shape	1	0.02	Kherson Region, Askania-Nova Nature Reserve	46.46	34.01	8000	2021-05	Shapoval V. et al.
228	507	Arrhenatherum elatius	leaf_area_mm2	1	833.02	Kyiv Region, near Rzhyshchiv, Pidkova site, plot ID = RZ2001	49.961	31.13	100	2020-06-22	Chusova O. et al.
229	507	Arrhenatherum elatius	leaf_area_mm2	2	978.2	Kyiv Region, near Rzhyshchiv, Pidkova site, plot ID = RZ2004	49.961	31.13	100	2020-06-23	Chusova O. et al.
230	509	Artemisia absinthium	seed_dimension1_mm	1	1.29	Kherson Region, Askania-Nova Nature Reserve	46.46	34.01	8000	2021-07-27	Shapoval V. et al.
231	509	Artemisia absinthium	seed_dimension2_mm	1	0.28	Kherson Region, Askania-Nova Nature Reserve	46.46	34.01	8000	2021-07-27	Shapoval V. et al.
232	509	Artemisia absinthium	seed_dimension3_mm	1	0.25	Kherson Region, Askania-Nova Nature Reserve	46.46	34.01	8000	2021-07-27	Shapoval V. et al.
233	509	Artemisia absinthium	seed_mass_mg	1	0.03	Kherson Region, Askania-Nova Nature Reserve	46.46	34.01	8000	2021-07-27	Shapoval V. et al.
234	509	Artemisia absinthium	phosphorus_concentration	1	4.197	Kherson Region, Askania-Nova Nature Reserve	46.46	34.01	8000	2021-07-27	Shapoval V. et al.
235	509	Artemisia absinthium	nitrogen_concentration	1	26.275	Kherson Region, Askania-Nova Nature Reserve	46.46	34.01	8000	2021-07-27	Shapoval V. et al.
236	509	Artemisia absinthium	seed_shape	1	0.14	Kherson Region, Askania-Nova Nature Reserve	46.46	34.01	8000	2021-07-27	Shapoval V. et al.
237	511	Artemisia arenaria	phosphorus_concentration	1	4.193	Kherson Region, Askania-Nova Nature Reserve	46.46	34.01	8000	2021	Shapoval V. et al.
238	511	Artemisia arenaria	nitrogen_concentration	1	25.092	Kherson Region, Askania-Nova Nature Reserve	46.46	34.01	8000	2021	Shapoval V. et al.
239	514	Artemisia austriaca	phosphorus_concentration	1	3.112	Kherson Region, Askania-Nova Nature Reserve	46.46	34.01	8000	2021	Shapoval V. et al.
240	514	Artemisia austriaca	nitrogen_concentration	1	21.604	Kherson Region, Askania-Nova Nature Reserve	46.46	34.01	8000	2021	Shapoval V. et al.
244	521	Artemisia hololeuca	leaf_area_mm2	1	105.82	Luhansk Region, near Velykotsk village, plot ID = ST20015	49.3319	40.059	10	2020-07-14	Chusova O. et al.
245	521	Artemisia hololeuca	leaf_mass_mg	1	12.58	Luhansk Region, near Velykotsk village, plot ID = ST20015	49.3319	40.059	10	2020-07-14	Chusova O. et al.
246	521	Artemisia hololeuca	sla_mm2_mg	1	7.91	Luhansk Region, near Velykotsk village, plot ID = ST20015	49.3319	40.059	10	2020-07-14	Chusova O. et al.
241	521	Artemisia hololeuca	leaf_area_mm2	2	51.12	Luhansk Region, near Balakyrivka village, Aidar River Valley, steppe on chalk outcrops; plot ID = ST20025	49.3628	38.9208	10	2020-07-16	Chusova O. et al.
242	521	Artemisia hololeuca	leaf_mass_mg	2	7.5	Luhansk Region, near Balakyrivka village, Aidar River Valley, steppe on chalk outcrops; plot ID = ST20025	49.3628	38.9208	10	2020-07-16	Chusova O. et al.
243	521	Artemisia hololeuca	sla_mm2_mg	2	7.82	Luhansk Region, near Balakyrivka village, Aidar River Valley, steppe on chalk outcrops; plot ID = ST20025	49.3628	38.9208	10	2020-07-16	Chusova O. et al.
247	522	Artemisia lercheana	phosphorus_concentration	1	2.461	Kherson Region, near Ivanivka village, slopes of Syvash Lake, plot ID = UAS11	46.2256	33.9414	10	2021-05-26	Vynokurov D. et al.
248	522	Artemisia lercheana	nitrogen_concentration	1	22.468	Kherson Region, near Ivanivka village, slopes of Syvash Lake, plot ID = UAS11	46.2256	33.9414	10	2021-05-26	Vynokurov D. et al.
249	523	Artemisia marschalliana	leaf_area_mm2	1	196.26	Kyiv Region, near Rzhyshchiv, Pidkova site, plot ID = RZ2007	49.961	31.13	100	2020-06-23	Chusova O. et al.
250	527	Artemisia salsoloides	leaf_area_mm2	1	81.7	Luhansk Region, near Balakyrivka village, Aidar River Valley, steppe on chalk outcrops; plot ID = ST20024	49.3622	38.9213	10	2020-07-16	Chusova O. et al.
251	527	Artemisia salsoloides	leaf_mass_mg	1	9.38	Luhansk Region, near Balakyrivka village, Aidar River Valley, steppe on chalk outcrops; plot ID = ST20024	49.3622	38.9213	10	2020-07-16	Chusova O. et al.
252	527	Artemisia salsoloides	sla_mm2_mg	1	8.9	Luhansk Region, near Balakyrivka village, Aidar River Valley, steppe on chalk outcrops; plot ID = ST20024	49.3622	38.9213	10	2020-07-16	Chusova O. et al.
253	528	Artemisia santonicum	phosphorus_concentration	1	4.54	Kherson Region, Askania-Nova Nature Reserve	46.46	34.01	8000	2021	Shapoval V. et al.
254	528	Artemisia santonicum	nitrogen_concentration	1	18.542	Kherson Region, Askania-Nova Nature Reserve	46.46	34.01	8000	2021	Shapoval V. et al.
255	532	Artemisia taurica	phosphorus_concentration	1	2.919	Kherson Region, Askania-Nova Nature Reserve	46.46	34.01	8000	2021	Shapoval V. et al.
256	532	Artemisia taurica	nitrogen_concentration	1	17.823	Kherson Region, Askania-Nova Nature Reserve	46.46	34.01	8000	2021	Shapoval V. et al.
257	547	Asclepias syriaca	seed_dimension3_mm	1	0.72	Kyiv Region, near Rzhyshchiv, Pidkova site	49.961	31.13	200	2020-09-25	Vynokurov D., Borovyk D.
258	547	Asclepias syriaca	seed_dimension2_mm	1	4.49	Kyiv Region, near Rzhyshchiv, Pidkova site	49.961	31.13	200	2020-09-25	Vynokurov D., Borovyk D.
259	547	Asclepias syriaca	seed_mass_mg	1	5.58	Kyiv Region, near Rzhyshchiv, Pidkova site	49.961	31.13	200	2020-09-25	Vynokurov D., Borovyk D.
260	547	Asclepias syriaca	seed_dimension1_mm	1	8.18	Kyiv Region, near Rzhyshchiv, Pidkova site	49.961	31.13	200	2020-09-25	Vynokurov D., Borovyk D.
261	547	Asclepias syriaca	seed_shape	1	0.14	Kyiv Region, near Rzhyshchiv, Pidkova site	49.961	31.13	200	2020-09-25	Vynokurov D., Borovyk D.
262	564	Asperula cynanchica	seed_shape	1	0.01	Poltava Region, near Kostochky village	49.58	34.27	5000	2020-09-14	Vynokurov D. et al.
263	564	Asperula cynanchica	seed_dimension3_mm	1	0.76	Poltava Region, near Kostochky village	49.58	34.27	5000	2020-09-14	Vynokurov D. et al.
264	564	Asperula cynanchica	seed_dimension2_mm	1	0.88	Poltava Region, near Kostochky village	49.58	34.27	5000	2020-09-14	Vynokurov D. et al.
265	564	Asperula cynanchica	seed_mass_mg	1	0.9	Poltava Region, near Kostochky village	49.58	34.27	5000	2020-09-14	Vynokurov D. et al.
266	564	Asperula cynanchica	seed_dimension1_mm	1	1.01	Poltava Region, near Kostochky village	49.58	34.27	5000	2020-09-14	Vynokurov D. et al.
267	572	Asperula montana	seed_shape	1	0	Mykolaiv Region, near Hrushivka village, left bank of the Southern Buh River, National park Buzkyi Gard	48.0141	30.972	50	2020-09-19	Borovyk D., Vynokurov D.
268	572	Asperula montana	seed_mass_mg	1	0.39	Mykolaiv Region, near Hrushivka village, left bank of the Southern Buh River, National park Buzkyi Gard	48.0141	30.972	50	2020-09-19	Borovyk D., Vynokurov D.
269	572	Asperula montana	seed_dimension2_mm	1	1.01	Mykolaiv Region, near Hrushivka village, left bank of the Southern Buh River, National park Buzkyi Gard	48.0141	30.972	50	2020-09-19	Borovyk D., Vynokurov D.
270	572	Asperula montana	seed_dimension3_mm	1	1.03	Mykolaiv Region, near Hrushivka village, left bank of the Southern Buh River, National park Buzkyi Gard	48.0141	30.972	50	2020-09-19	Borovyk D., Vynokurov D.
271	572	Asperula montana	seed_dimension1_mm	1	1.09	Mykolaiv Region, near Hrushivka village, left bank of the Southern Buh River, National park Buzkyi Gard	48.0141	30.972	50	2020-09-19	Borovyk D., Vynokurov D.
272	614	Astragalus albicaulis	leaf_area_mm2	1	292.3	Luhansk Region, near Krynychne village, Luhansk Nature Reserve, Striltsivskyi Steppe; plot ID = ST20005	49.3025	40.0682	10	2020-07-12	Chusova O. et al.
273	614	Astragalus albicaulis	leaf_mass_mg	1	23.2	Luhansk Region, near Krynychne village, Luhansk Nature Reserve, Striltsivskyi Steppe; plot ID = ST20005	49.3025	40.0682	10	2020-07-12	Chusova O. et al.
274	614	Astragalus albicaulis	sla_mm2_mg	1	12.92	Luhansk Region, near Krynychne village, Luhansk Nature Reserve, Striltsivskyi Steppe; plot ID = ST20005	49.3025	40.0682	10	2020-07-12	Chusova O. et al.
278	615	Astragalus albidus	seed_shape	1	0.05	Mykolaiv Region, near Kuripchyne village, gulley, left bank of Southern Buh River, National park Buzkyi Gard	48.0005	31.0052	50	2020-06-30	Borovyk D., Vynokurov D.
279	615	Astragalus albidus	seed_dimension3_mm	1	0.89	Mykolaiv Region, near Kuripchyne village, gulley, left bank of Southern Buh River, National park Buzkyi Gard	48.0005	31.0052	50	2020-06-30	Borovyk D., Vynokurov D.
280	615	Astragalus albidus	seed_mass_mg	1	1.34	Mykolaiv Region, near Kuripchyne village, gulley, left bank of Southern Buh River, National park Buzkyi Gard	48.0005	31.0052	50	2020-06-30	Borovyk D., Vynokurov D.
281	615	Astragalus albidus	seed_dimension2_mm	1	1.51	Mykolaiv Region, near Kuripchyne village, gulley, left bank of Southern Buh River, National park Buzkyi Gard	48.0005	31.0052	50	2020-06-30	Borovyk D., Vynokurov D.
282	615	Astragalus albidus	seed_dimension1_mm	1	2.07	Mykolaiv Region, near Kuripchyne village, gulley, left bank of Southern Buh River, National park Buzkyi Gard	48.0005	31.0052	50	2020-06-30	Borovyk D., Vynokurov D.
275	615	Astragalus albidus	leaf_area_mm2	1	202.89	Mykolaiv Region, between Myhiia and Kuripchyne villages, National park Buzkyi Gard, plot ID = SB20117	48.0116	30.9792	10	2020-06-30	Borovyk D., Vynokurov D.
276	615	Astragalus albidus	leaf_mass_mg	1	23.21	Mykolaiv Region, between Myhiia and Kuripchyne villages, National park Buzkyi Gard, plot ID = SB20117	48.0116	30.9792	10	2020-06-30	Borovyk D., Vynokurov D.
277	615	Astragalus albidus	sla_mm2_mg	1	8.72	Mykolaiv Region, between Myhiia and Kuripchyne villages, National park Buzkyi Gard, plot ID = SB20117	48.0116	30.9792	10	2020-06-30	Borovyk D., Vynokurov D.
283	619	Astragalus austriacus	phosphorus_concentration	1	1.906	Kirovohrad Region, near Vilshanka village, Syniukha River Valley	48.20513	30.86927	5	2021-06-10	Borovyk D., Lavrinenko K., Vynokurov D.
284	619	Astragalus austriacus	nitrogen_concentration	1	26.76	Kirovohrad Region, near Vilshanka village, Syniukha River Valley	48.20513	30.86927	5	2021-06-10	Borovyk D., Lavrinenko K., Vynokurov D.
295	625	Astragalus cicer	leaf_area_mm2	1	2634.02	Kyiv Region, near Rzhyshchiv, Pidkova site, plot ID = RZ2004	49.961	31.13	100	2020-06-23	Chusova O. et al.
290	625	Astragalus cicer	seed_dimension3_mm	1	0.92	Kharkiv region, Oril River Valley, near train station 108 km	49.1647	35.1533	10	2020-07-28	Davydova A., Davydov D.
291	625	Astragalus cicer	seed_dimension2_mm	1	1.34	Kharkiv region, Oril River Valley, near train station 108 km	49.1647	35.1533	10	2020-07-28	Davydova A., Davydov D.
292	625	Astragalus cicer	seed_dimension1_mm	1	2.08	Kharkiv region, Oril River Valley, near train station 108 km	49.1647	35.1533	10	2020-07-28	Davydova A., Davydov D.
293	625	Astragalus cicer	seed_mass_mg	1	2.76	Kharkiv region, Oril River Valley, near train station 108 km	49.1647	35.1533	10	2020-07-28	Davydova A., Davydov D.
294	625	Astragalus cicer	seed_shape	1	0.05	Kharkiv region, Oril River Valley, near train station 108 km	49.1647	35.1533	10	2020-07-28	Davydova A., Davydov D.
285	625	Astragalus cicer	seed_shape	2	0.04	Dnipro Region, near Ocheretuvate village	48.724	34.959	300	2020-09-13	Vynokurov D. et al.
286	625	Astragalus cicer	seed_dimension3_mm	2	1.06	Dnipro Region, near Ocheretuvate village	48.724	34.959	300	2020-09-13	Vynokurov D. et al.
287	625	Astragalus cicer	seed_dimension2_mm	2	1.68	Dnipro Region, near Ocheretuvate village	48.724	34.959	300	2020-09-13	Vynokurov D. et al.
288	625	Astragalus cicer	seed_mass_mg	2	1.9	Dnipro Region, near Ocheretuvate village	48.724	34.959	300	2020-09-13	Vynokurov D. et al.
289	625	Astragalus cicer	seed_dimension1_mm	2	2.06	Dnipro Region, near Ocheretuvate village	48.724	34.959	300	2020-09-13	Vynokurov D. et al.
296	628	Astragalus cretophilus	leaf_mass_mg	1	67.02	Luhansk Region, between Balakyrivka and Prokazyne villages, Aidar River Valley, steppe on chalk outcrops	49.3402	38.92	10	2020-07-17	Chusova O. et al.
297	628	Astragalus cretophilus	seed_dimension3_mm	1	0.82	Luhansk Region, between Balakyrivka and Prokazyne villages, Aidar River Valley, steppe on chalk outcrops	49.3402	38.92	10	2020-07-17	Chusova O. et al.
298	628	Astragalus cretophilus	seed_dimension2_mm	1	1.49	Luhansk Region, between Balakyrivka and Prokazyne villages, Aidar River Valley, steppe on chalk outcrops	49.3402	38.92	10	2020-07-17	Chusova O. et al.
299	628	Astragalus cretophilus	seed_dimension1_mm	1	2.59	Luhansk Region, between Balakyrivka and Prokazyne villages, Aidar River Valley, steppe on chalk outcrops	49.3402	38.92	10	2020-07-17	Chusova O. et al.
300	628	Astragalus cretophilus	seed_mass_mg	1	2.62	Luhansk Region, between Balakyrivka and Prokazyne villages, Aidar River Valley, steppe on chalk outcrops	49.3402	38.92	10	2020-07-17	Chusova O. et al.
301	628	Astragalus cretophilus	seed_shape	1	0.08	Luhansk Region, between Balakyrivka and Prokazyne villages, Aidar River Valley, steppe on chalk outcrops	49.3402	38.92	10	2020-07-17	Chusova O. et al.
302	630	Astragalus dasyanthus	leaf_area_mm2	2	2760.04	Mykolaiv Region, near Kuripchyne village, gulley, left bank of Southern Buh River, National park Buzkyi Gard	48	31.007	200	2020-07-02	Borovyk D.
303	630	Astragalus dasyanthus	leaf_mass_mg	2	172.04	Mykolaiv Region, near Kuripchyne village, gulley, left bank of Southern Buh River, National park Buzkyi Gard	48	31.007	200	2020-07-02	Borovyk D.
304	630	Astragalus dasyanthus	sla_mm2_mg	2	15.96	Mykolaiv Region, near Kuripchyne village, gulley, left bank of Southern Buh River, National park Buzkyi Gard	48	31.007	200	2020-07-02	Borovyk D.
305	630	Astragalus dasyanthus	leaf_area_mm2	1	3030.72	Mykolaiv Region, near Lviv village, National park Buzkyi Gard, plot ID = SB20113	47.88786	31.1022	5	2020-06-28	Borovyk D., Vynokurov D.
306	630	Astragalus dasyanthus	leaf_mass_mg	1	232.62	Mykolaiv Region, near Lviv village, National park Buzkyi Gard, plot ID = SB20113	47.88786	31.1022	5	2020-06-28	Borovyk D., Vynokurov D.
307	630	Astragalus dasyanthus	sla_mm2_mg	1	13.57	Mykolaiv Region, near Lviv village, National park Buzkyi Gard, plot ID = SB20113	47.88786	31.1022	5	2020-06-28	Borovyk D., Vynokurov D.
308	632	Astragalus dolichophyllus	seed_shape	1	0.05	Mykolaiv Region, near Stara Bohdanivka village, right bank of the Buzky Estuary	46.824	31.895	500	2018-06-11	Borovyk D., Vynokurov D.
309	632	Astragalus dolichophyllus	seed_dimension3_mm	1	0.87	Mykolaiv Region, near Stara Bohdanivka village, right bank of the Buzky Estuary	46.824	31.895	500	2018-06-11	Borovyk D., Vynokurov D.
310	632	Astragalus dolichophyllus	seed_dimension2_mm	1	1.52	Mykolaiv Region, near Stara Bohdanivka village, right bank of the Buzky Estuary	46.824	31.895	500	2018-06-11	Borovyk D., Vynokurov D.
311	632	Astragalus dolichophyllus	seed_dimension1_mm	1	1.85	Mykolaiv Region, near Stara Bohdanivka village, right bank of the Buzky Estuary	46.824	31.895	500	2018-06-11	Borovyk D., Vynokurov D.
312	632	Astragalus dolichophyllus	seed_mass_mg	1	1.88	Mykolaiv Region, near Stara Bohdanivka village, right bank of the Buzky Estuary	46.824	31.895	500	2018-06-11	Borovyk D., Vynokurov D.
313	642	Astragalus odessanus	seed_shape	1	0.07	Mykolaiv region, near Novomatviivske village, Kapustyna gulley, plot ID = SB20161	47.1181	32.0457	10	2020-07-20	Borovyk D., Vynokurov D.
314	642	Astragalus odessanus	seed_dimension3_mm	1	0.77	Mykolaiv region, near Novomatviivske village, Kapustyna gulley, plot ID = SB20161	47.1181	32.0457	10	2020-07-20	Borovyk D., Vynokurov D.
315	642	Astragalus odessanus	seed_dimension2_mm	1	1.51	Mykolaiv region, near Novomatviivske village, Kapustyna gulley, plot ID = SB20161	47.1181	32.0457	10	2020-07-20	Borovyk D., Vynokurov D.
316	642	Astragalus odessanus	seed_mass_mg	1	2.17	Mykolaiv region, near Novomatviivske village, Kapustyna gulley, plot ID = SB20161	47.1181	32.0457	10	2020-07-20	Borovyk D., Vynokurov D.
317	642	Astragalus odessanus	seed_dimension1_mm	1	2.24	Mykolaiv region, near Novomatviivske village, Kapustyna gulley, plot ID = SB20161	47.1181	32.0457	10	2020-07-20	Borovyk D., Vynokurov D.
318	644	Astragalus onobrychis	phosphorus_concentration	1	3.229	Kherson Region, Askania-Nova Nature Reserve	46.46	34.01	8000	2021	Shapoval V. et al.
319	644	Astragalus onobrychis	nitrogen_concentration	1	32.219	Kherson Region, Askania-Nova Nature Reserve	46.46	34.01	8000	2021	Shapoval V. et al.
325	644	Astragalus onobrychis	leaf_area_mm2	1	914.13	Mykolaiv Region, near Kuripchyne village, gulley, left bank of Southern Buh River, National park Buzkyi Gard	48	31.007	200	2020-07-02	Borovyk D.
326	644	Astragalus onobrychis	leaf_mass_mg	1	66.23	Mykolaiv Region, near Kuripchyne village, gulley, left bank of Southern Buh River, National park Buzkyi Gard	48	31.007	200	2020-07-02	Borovyk D.
327	644	Astragalus onobrychis	sla_mm2_mg	1	14.29	Mykolaiv Region, near Kuripchyne village, gulley, left bank of Southern Buh River, National park Buzkyi Gard	48	31.007	200	2020-07-02	Borovyk D.
320	644	Astragalus onobrychis	seed_shape	1	0.03	Mykolaiv Region, near Hrushivka village, left bank of the Southern Buh River, National park Buzkyi Gard	48.0141	30.972	50	2020-09-19	Borovyk D., Vynokurov D.
321	644	Astragalus onobrychis	seed_dimension3_mm	1	0.95	Mykolaiv Region, near Hrushivka village, left bank of the Southern Buh River, National park Buzkyi Gard	48.0141	30.972	50	2020-09-19	Borovyk D., Vynokurov D.
322	644	Astragalus onobrychis	seed_mass_mg	1	1.26	Mykolaiv Region, near Hrushivka village, left bank of the Southern Buh River, National park Buzkyi Gard	48.0141	30.972	50	2020-09-19	Borovyk D., Vynokurov D.
323	644	Astragalus onobrychis	seed_dimension2_mm	1	1.32	Mykolaiv Region, near Hrushivka village, left bank of the Southern Buh River, National park Buzkyi Gard	48.0141	30.972	50	2020-09-19	Borovyk D., Vynokurov D.
324	644	Astragalus onobrychis	seed_dimension1_mm	1	1.57	Mykolaiv Region, near Hrushivka village, left bank of the Southern Buh River, National park Buzkyi Gard	48.0141	30.972	50	2020-09-19	Borovyk D., Vynokurov D.
328	647	Astragalus ponticus	phosphorus_concentration	2	3.066	Mykolaiv Region, near Kuripchyne village, gulley, left bank of Southern Buh River, National park Buzkyi Gard	48.001	31.007	200	2020-06-30	Borovyk D., Vynokurov D.
329	647	Astragalus ponticus	nitrogen_concentration	2	46.066	Mykolaiv Region, near Kuripchyne village, gulley, left bank of Southern Buh River, National park Buzkyi Gard	48.001	31.007	200	2020-06-30	Borovyk D., Vynokurov D.
330	647	Astragalus ponticus	phosphorus_concentration	1	2.818	Mykolaiv Region, near Kuripchyne village, gulley, left bank of Southern Buh River, National park Buzkyi Gard	48.001	31.007	200	2020-06-30	Borovyk D., Vynokurov D.
331	647	Astragalus ponticus	nitrogen_concentration	1	49.265	Mykolaiv Region, near Kuripchyne village, gulley, left bank of Southern Buh River, National park Buzkyi Gard	48.001	31.007	200	2020-06-30	Borovyk D., Vynokurov D.
332	647	Astragalus ponticus	leaf_area_mm2	1	8832.27	Mykolaiv Region, near Kuripchyne village, gulley, left bank of Southern Buh River, National park Buzkyi Gard	48	31.007	200	2020-07-02	Borovyk D.
333	647	Astragalus ponticus	leaf_mass_mg	1	654.85	Mykolaiv Region, near Kuripchyne village, gulley, left bank of Southern Buh River, National park Buzkyi Gard	48	31.007	200	2020-07-02	Borovyk D.
334	647	Astragalus ponticus	sla_mm2_mg	1	13.62	Mykolaiv Region, near Kuripchyne village, gulley, left bank of Southern Buh River, National park Buzkyi Gard	48	31.007	200	2020-07-02	Borovyk D.
335	647	Astragalus ponticus	seed_shape	1	0.07	Mykolaiv Region, near Romanova Balka village, gulley, National park Buzkyi Gard	47.937	31.024	200	2021-07-20	Borovyk D., Vynokurov D.
336	647	Astragalus ponticus	seed_dimension1_mm	1	3.7	Mykolaiv Region, near Romanova Balka village, gulley, National park Buzkyi Gard	47.937	31.024	200	2021-07-20	Borovyk D., Vynokurov D.
337	647	Astragalus ponticus	seed_dimension2_mm	1	2.8	Mykolaiv Region, near Romanova Balka village, gulley, National park Buzkyi Gard	47.937	31.024	200	2021-07-20	Borovyk D., Vynokurov D.
338	647	Astragalus ponticus	seed_dimension3_mm	1	1.3	Mykolaiv Region, near Romanova Balka village, gulley, National park Buzkyi Gard	47.937	31.024	200	2021-07-20	Borovyk D., Vynokurov D.
339	647	Astragalus ponticus	seed_mass_mg	1	4.75	Mykolaiv Region, near Romanova Balka village, gulley, National park Buzkyi Gard	47.937	31.024	200	2021-07-20	Borovyk D., Vynokurov D.
340	664	Astragalus ucrainicus	seed_dimension3_mm	1	1.71	Kherson Region, Kamianska Sich National Nature Park	47.02	33.58	10000	2021	Raksha O.
341	664	Astragalus ucrainicus	seed_dimension2_mm	1	0.5	Kherson Region, Kamianska Sich National Nature Park	47.02	33.58	10000	2021	Raksha O.
342	664	Astragalus ucrainicus	seed_dimension1_mm	1	0.24	Kherson Region, Kamianska Sich National Nature Park	47.02	33.58	10000	2021	Raksha O.
343	664	Astragalus ucrainicus	seed_shape	1	0.14	Kherson Region, Kamianska Sich National Nature Park	47.02	33.58	10000	2021	Raksha O.
344	664	Astragalus ucrainicus	phosphorus_concentration	1	2.402	Kherson Region, near Ivanivka village, slopes of Syvash Lake, plot ID = UAS11	46.2256	33.9414	10	2021-05-26	Vynokurov D. et al.
345	664	Astragalus ucrainicus	nitrogen_concentration	1	26.93	Kherson Region, near Ivanivka village, slopes of Syvash Lake, plot ID = UAS11	46.2256	33.9414	10	2021-05-26	Vynokurov D. et al.
346	666	Astragalus varius	seed_shape	1	0.04	Zaporizhzhia Region, Zaporizhzhia, Khortytsia Island	47.824	35.104	100	2020-09-12	Vynokurov D. et al.
347	666	Astragalus varius	seed_dimension3_mm	1	0.78	Zaporizhzhia Region, Zaporizhzhia, Khortytsia Island	47.824	35.104	100	2020-09-12	Vynokurov D. et al.
348	666	Astragalus varius	seed_mass_mg	1	1.18	Zaporizhzhia Region, Zaporizhzhia, Khortytsia Island	47.824	35.104	100	2020-09-12	Vynokurov D. et al.
349	666	Astragalus varius	seed_dimension2_mm	1	1.22	Zaporizhzhia Region, Zaporizhzhia, Khortytsia Island	47.824	35.104	100	2020-09-12	Vynokurov D. et al.
350	666	Astragalus varius	seed_dimension1_mm	1	1.61	Zaporizhzhia Region, Zaporizhzhia, Khortytsia Island	47.824	35.104	100	2020-09-12	Vynokurov D. et al.
351	687	Atriplex oblongifolia	seed_shape	1	0.01	Kherson Region, Askania-Nova Nature Reserve	46.46	34.01	8000	2021	Shapoval V. et al.
352	687	Atriplex oblongifolia	seed_dimension1_mm	1	1.37	Kherson Region, Askania-Nova Nature Reserve	46.46	34.01	8000	2021	Shapoval V. et al.
353	687	Atriplex oblongifolia	seed_dimension2_mm	1	1.07	Kherson Region, Askania-Nova Nature Reserve	46.46	34.01	8000	2021	Shapoval V. et al.
354	687	Atriplex oblongifolia	seed_dimension3_mm	1	1.06	Kherson Region, Askania-Nova Nature Reserve	46.46	34.01	8000	2021	Shapoval V. et al.
355	687	Atriplex oblongifolia	seed_mass_mg	1	1.3	Kherson Region, Askania-Nova Nature Reserve	46.46	34.01	8000	2021	Shapoval V. et al.
356	687	Atriplex oblongifolia	phosphorus_concentration	1	8.83	Kherson Region, Askania-Nova Nature Reserve	46.46	34.01	8000	2021	Shapoval V. et al.
357	687	Atriplex oblongifolia	nitrogen_concentration	1	37.826	Kherson Region, Askania-Nova Nature Reserve	46.46	34.01	8000	2021	Shapoval V. et al.
358	692	Atriplex sagittata	phosphorus_concentration	1	4.777	Kherson Region, Askania-Nova Nature Reserve	46.46	34.01	8000	2021	Shapoval V. et al.
359	692	Atriplex sagittata	nitrogen_concentration	1	37.407	Kherson Region, Askania-Nova Nature Reserve	46.46	34.01	8000	2021	Shapoval V. et al.
360	693	Atriplex sphaeromorpha	seed_dimension1_mm	1	1.85	Kherson Region, Askania-Nova Nature Reserve	46.46	34.01	8000	2021	Shapoval V. et al.
361	693	Atriplex sphaeromorpha	seed_dimension2_mm	1	1.67	Kherson Region, Askania-Nova Nature Reserve	46.46	34.01	8000	2021	Shapoval V. et al.
362	693	Atriplex sphaeromorpha	seed_dimension3_mm	1	0.73	Kherson Region, Askania-Nova Nature Reserve	46.46	34.01	8000	2021	Shapoval V. et al.
363	693	Atriplex sphaeromorpha	seed_mass_mg	1	1.08	Kherson Region, Askania-Nova Nature Reserve	46.46	34.01	8000	2021	Shapoval V. et al.
364	693	Atriplex sphaeromorpha	phosphorus_concentration	1	5.153	Kherson Region, Askania-Nova Nature Reserve	46.46	34.01	8000	2021	Shapoval V. et al.
365	693	Atriplex sphaeromorpha	nitrogen_concentration	1	11.189	Kherson Region, Askania-Nova Nature Reserve	46.46	34.01	8000	2021	Shapoval V. et al.
366	693	Atriplex sphaeromorpha	seed_shape	1	0.07	Kherson Region, Askania-Nova Nature Reserve	46.46	34.01	8000	2021	Shapoval V. et al.
367	694	Atriplex tatarica	phosphorus_concentration	1	5.437	Kherson Region, Askania-Nova Nature Reserve	46.46	34.01	8000	2021	Shapoval V. et al.
368	694	Atriplex tatarica	nitrogen_concentration	1	43.439	Kherson Region, Askania-Nova Nature Reserve	46.46	34.01	8000	2021	Shapoval V. et al.
369	714	Ballota nigra	seed_dimension1_mm	1	1.91	Kherson Region, Askania-Nova Nature Reserve	46.46	34.01	8000	2021-06-18	Shapoval V. et al.
370	714	Ballota nigra	seed_dimension2_mm	1	0.72	Kherson Region, Askania-Nova Nature Reserve	46.46	34.01	8000	2021-06-18	Shapoval V. et al.
371	714	Ballota nigra	seed_dimension3_mm	1	0.52	Kherson Region, Askania-Nova Nature Reserve	46.46	34.01	8000	2021-06-18	Shapoval V. et al.
372	714	Ballota nigra	seed_mass_mg	1	0.64	Kherson Region, Askania-Nova Nature Reserve	46.46	34.01	8000	2021-06-18	Shapoval V. et al.
373	714	Ballota nigra	phosphorus_concentration	1	5.848	Kherson Region, Askania-Nova Nature Reserve	46.46	34.01	8000	2021-06-18	Shapoval V. et al.
374	714	Ballota nigra	nitrogen_concentration	1	42.785	Kherson Region, Askania-Nova Nature Reserve	46.46	34.01	8000	2021-06-18	Shapoval V. et al.
375	714	Ballota nigra	seed_shape	1	0.1	Kherson Region, Askania-Nova Nature Reserve	46.46	34.01	8000	2021-06-18	Shapoval V. et al.
376	724	Bassia sedoides	phosphorus_concentration	1	5.92	Kherson Region, Askania-Nova Nature Reserve	46.46	34.01	8000	2021	Shapoval V. et al.
377	724	Bassia sedoides	nitrogen_concentration	1	27.96	Kherson Region, Askania-Nova Nature Reserve	46.46	34.01	8000	2021	Shapoval V. et al.
378	730	Beckmannia eruciformis	seed_dimension1_mm	1	1.87	Kherson Region, Askania-Nova Nature Reserve	46.46	34.01	8000	2021-07-23	Shapoval V. et al.
379	730	Beckmannia eruciformis	seed_dimension2_mm	1	0.35	Kherson Region, Askania-Nova Nature Reserve	46.46	34.01	8000	2021-07-23	Shapoval V. et al.
380	730	Beckmannia eruciformis	seed_dimension3_mm	1	0.33	Kherson Region, Askania-Nova Nature Reserve	46.46	34.01	8000	2021-07-23	Shapoval V. et al.
381	730	Beckmannia eruciformis	seed_mass_mg	1	0.6	Kherson Region, Askania-Nova Nature Reserve	46.46	34.01	8000	2021-07-23	Shapoval V. et al.
382	730	Beckmannia eruciformis	seed_shape	1	0.15	Kherson Region, Askania-Nova Nature Reserve	46.46	34.01	8000	2021-07-23	Shapoval V. et al.
383	743	Berteroa incana	seed_shape	1	0.07	Mykolaiv Region, near Lviv village, right bank of Southern Buh River, National park Buzkyi Gard	47.897	31.092	200	2020-09-19	Vynokurov D. et al.
384	743	Berteroa incana	seed_mass_mg	1	0.38	Mykolaiv Region, near Lviv village, right bank of Southern Buh River, National park Buzkyi Gard	47.897	31.092	200	2020-09-19	Vynokurov D. et al.
385	743	Berteroa incana	seed_dimension3_mm	1	0.52	Mykolaiv Region, near Lviv village, right bank of Southern Buh River, National park Buzkyi Gard	47.897	31.092	200	2020-09-19	Vynokurov D. et al.
386	743	Berteroa incana	seed_dimension2_mm	1	1.17	Mykolaiv Region, near Lviv village, right bank of Southern Buh River, National park Buzkyi Gard	47.897	31.092	200	2020-09-19	Vynokurov D. et al.
387	743	Berteroa incana	seed_dimension1_mm	1	1.18	Mykolaiv Region, near Lviv village, right bank of Southern Buh River, National park Buzkyi Gard	47.897	31.092	200	2020-09-19	Vynokurov D. et al.
388	812	Bromopsis inermis	phosphorus_concentration	1	3.567	Kherson Region, Askania-Nova Nature Reserve	46.46	34.01	8000	2021	Shapoval V. et al.
389	812	Bromopsis inermis	nitrogen_concentration	1	24.806	Kherson Region, Askania-Nova Nature Reserve	46.46	34.01	8000	2021	Shapoval V. et al.
390	812	Bromopsis inermis	seed_dimension1_mm	1	8.63	Kherson Region, Askania-Nova Nature Reserve	46.46	34.01	8000	2021-05	Shapoval V. et al.
391	812	Bromopsis inermis	seed_dimension2_mm	1	1.62	Kherson Region, Askania-Nova Nature Reserve	46.46	34.01	8000	2021-05	Shapoval V. et al.
392	812	Bromopsis inermis	seed_dimension3_mm	1	0.37	Kherson Region, Askania-Nova Nature Reserve	46.46	34.01	8000	2021-05	Shapoval V. et al.
393	812	Bromopsis inermis	seed_mass_mg	1	0.89	Kherson Region, Askania-Nova Nature Reserve	46.46	34.01	8000	2021-05	Shapoval V. et al.
394	812	Bromopsis inermis	seed_shape	1	0.18	Kherson Region, Askania-Nova Nature Reserve	46.46	34.01	8000	2021-05	Shapoval V. et al.
396	812	Bromopsis inermis	leaf_area_mm2	2	834.46	Mykolaiv Region, near Parutyne village, loess bank of the Buzkyi Estuary	46.722	31.915	100	2020-06-01	Chusova O., Borovyk D., Vynokurov D.
395	812	Bromopsis inermis	leaf_area_mm2	1	855.8	Kyiv Region, between Rzhyshchiv and Onatsky village, plot ID = RZ2002	49.938	31.049	100	2020-06-22	Chusova O. et al.
397	822	Bromus japonicus	seed_dimension1_mm	1	6.93	Kherson Region, Askania-Nova Nature Reserve	46.46	34.01	8000	2021-07-06	Shapoval V. et al.
398	822	Bromus japonicus	seed_dimension2_mm	1	1.12	Kherson Region, Askania-Nova Nature Reserve	46.46	34.01	8000	2021-07-06	Shapoval V. et al.
399	822	Bromus japonicus	seed_dimension3_mm	1	0.63	Kherson Region, Askania-Nova Nature Reserve	46.46	34.01	8000	2021-07-06	Shapoval V. et al.
400	822	Bromus japonicus	seed_mass_mg	1	2.23	Kherson Region, Askania-Nova Nature Reserve	46.46	34.01	8000	2021-07-06	Shapoval V. et al.
401	822	Bromus japonicus	seed_shape	1	0.17	Kherson Region, Askania-Nova Nature Reserve	46.46	34.01	8000	2021-07-06	Shapoval V. et al.
402	825	Bromus squarrosus	seed_dimension1_mm	1	6.22	Kherson Region, Askania-Nova Nature Reserve	46.46	34.01	8000	2021-07-23	Shapoval V. et al.
403	825	Bromus squarrosus	seed_dimension2_mm	1	2.13	Kherson Region, Askania-Nova Nature Reserve	46.46	34.01	8000	2021-07-23	Shapoval V. et al.
404	825	Bromus squarrosus	seed_dimension3_mm	1	0.59	Kherson Region, Askania-Nova Nature Reserve	46.46	34.01	8000	2021-07-23	Shapoval V. et al.
405	825	Bromus squarrosus	seed_mass_mg	1	14.78	Kherson Region, Askania-Nova Nature Reserve	46.46	34.01	8000	2021-07-23	Shapoval V. et al.
406	825	Bromus squarrosus	seed_shape	1	0.15	Kherson Region, Askania-Nova Nature Reserve	46.46	34.01	8000	2021-07-23	Shapoval V. et al.
407	834	Buglossoides arvensis	seed_shape	2	0.02	Kherson Region, Askania-Nova Nature Reserve	46.46	34.01	8000	2021-05	Shapoval V. et al.
408	834	Buglossoides arvensis	seed_dimension1_mm	2	1.85	Kherson Region, Askania-Nova Nature Reserve	46.46	34.01	8000	2021-05	Shapoval V. et al.
409	834	Buglossoides arvensis	seed_dimension2_mm	2	1.33	Kherson Region, Askania-Nova Nature Reserve	46.46	34.01	8000	2021-05	Shapoval V. et al.
410	834	Buglossoides arvensis	seed_dimension3_mm	2	1.33	Kherson Region, Askania-Nova Nature Reserve	46.46	34.01	8000	2021-05	Shapoval V. et al.
411	834	Buglossoides arvensis	seed_mass_mg	2	2.1	Kherson Region, Askania-Nova Nature Reserve	46.46	34.01	8000	2021-05	Shapoval V. et al.
189	834	Buglossoides arvensis	height_gen_cm	1	16.42	Kherson Region, Kamianska Sich National Nature Park	47.0179	33.5802	10	2021-04-17	Skobel N. et al.
210	834	Buglossoides arvensis	height_veg_cm	1	14.84	Kherson Region, Kamianska Sich National Nature Park	47.0179	33.5802	10	2021-04-17	Skobel N. et al.
412	834	Buglossoides arvensis	leaf_area_mm2	1	87.86	Kherson Region, Kamianska Sich National Nature Park	47.0179	33.5802	10	2021-04-17	Skobel N. et al.
413	834	Buglossoides arvensis	leaf_mass_mg	1	5.61	Kherson Region, Kamianska Sich National Nature Park	47.0179	33.5802	10	2021-04-17	Skobel N. et al.
414	834	Buglossoides arvensis	sla_mm2_mg	1	15.65	Kherson Region, Kamianska Sich National Nature Park	47.0179	33.5802	10	2021-04-17	Skobel N. et al.
415	834	Buglossoides arvensis	seed_shape	1	0.02	Mykolaiv Region, near Novooleksandrivka village, Chornyi Tashlyk River Valley	48.1638	30.9056	10	2021-06-12	Borovyk D., Lavrinenko K.
416	834	Buglossoides arvensis	seed_dimension1_mm	1	2.2	Mykolaiv Region, near Novooleksandrivka village, Chornyi Tashlyk River Valley	48.1638	30.9056	10	2021-06-12	Borovyk D., Lavrinenko K.
417	834	Buglossoides arvensis	seed_dimension2_mm	1	1.55	Mykolaiv Region, near Novooleksandrivka village, Chornyi Tashlyk River Valley	48.1638	30.9056	10	2021-06-12	Borovyk D., Lavrinenko K.
418	834	Buglossoides arvensis	seed_dimension3_mm	1	1.45	Mykolaiv Region, near Novooleksandrivka village, Chornyi Tashlyk River Valley	48.1638	30.9056	10	2021-06-12	Borovyk D., Lavrinenko K.
419	834	Buglossoides arvensis	seed_mass_mg	1	1.98	Mykolaiv Region, near Novooleksandrivka village, Chornyi Tashlyk River Valley	48.1638	30.9056	10	2021-06-12	Borovyk D., Lavrinenko K.
422	847	Bupleurum falcatum	leaf_area_mm2	1	436.72	Luhansk Region, near Balakyrivka village, Aidar River Valley, steppe; plot ID = ST20021	49.3533	38.9205	10	2020-07-16	Chusova O. et al.
423	847	Bupleurum falcatum	leaf_mass_mg	1	37.88	Luhansk Region, near Balakyrivka village, Aidar River Valley, steppe; plot ID = ST20021	49.3533	38.9205	10	2020-07-16	Chusova O. et al.
424	847	Bupleurum falcatum	sla_mm2_mg	1	11.58	Luhansk Region, near Balakyrivka village, Aidar River Valley, steppe; plot ID = ST20021	49.3533	38.9205	10	2020-07-16	Chusova O. et al.
425	855	Bupleurum rotundifolium	seed_shape	1	0.07	Mykolaiv Region, near Bilousivka village, Southern Buh River Valley	47.393	31.578	500	2020-09-21	Borovyk D., Vynokurov D.
426	855	Bupleurum rotundifolium	seed_dimension3_mm	1	1.05	Mykolaiv Region, near Bilousivka village, Southern Buh River Valley	47.393	31.578	500	2020-09-21	Borovyk D., Vynokurov D.
427	855	Bupleurum rotundifolium	seed_dimension2_mm	1	1.13	Mykolaiv Region, near Bilousivka village, Southern Buh River Valley	47.393	31.578	500	2020-09-21	Borovyk D., Vynokurov D.
428	855	Bupleurum rotundifolium	seed_mass_mg	1	1.5	Mykolaiv Region, near Bilousivka village, Southern Buh River Valley	47.393	31.578	500	2020-09-21	Borovyk D., Vynokurov D.
429	855	Bupleurum rotundifolium	seed_dimension1_mm	1	2.48	Mykolaiv Region, near Bilousivka village, Southern Buh River Valley	47.393	31.578	500	2020-09-21	Borovyk D., Vynokurov D.
430	860	Butomus umbellatus	phosphorus_concentration	1	13.171	Kherson Region, Askania-Nova Nature Reserve	46.46	34.01	8000	2021	Shapoval V. et al.
431	860	Butomus umbellatus	nitrogen_concentration	1	27.429	Kherson Region, Askania-Nova Nature Reserve	46.46	34.01	8000	2021	Shapoval V. et al.
432	867	Calamagrostis epigejos	seed_dimension1_mm	1	4.45	Kherson Region, Askania-Nova Nature Reserve	46.46	34.01	8000	2021	Shapoval V. et al.
433	867	Calamagrostis epigejos	seed_dimension2_mm	1	0.62	Kherson Region, Askania-Nova Nature Reserve	46.46	34.01	8000	2021	Shapoval V. et al.
434	867	Calamagrostis epigejos	seed_dimension3_mm	1	0.22	Kherson Region, Askania-Nova Nature Reserve	46.46	34.01	8000	2021	Shapoval V. et al.
435	867	Calamagrostis epigejos	seed_mass_mg	1	0.03	Kherson Region, Askania-Nova Nature Reserve	46.46	34.01	8000	2021	Shapoval V. et al.
436	867	Calamagrostis epigejos	phosphorus_concentration	1	2.384	Kherson Region, Askania-Nova Nature Reserve	46.46	34.01	8000	2021	Shapoval V. et al.
437	867	Calamagrostis epigejos	nitrogen_concentration	1	12.153	Kherson Region, Askania-Nova Nature Reserve	46.46	34.01	8000	2021	Shapoval V. et al.
438	867	Calamagrostis epigejos	seed_shape	1	0.18	Kherson Region, Askania-Nova Nature Reserve	46.46	34.01	8000	2021	Shapoval V. et al.
439	908	Camelina microcarpa	seed_dimension1_mm	1	0.92	Kherson Region, Askania-Nova Nature Reserve	46.46	34.01	8000	2021	Shapoval V. et al.
440	908	Camelina microcarpa	seed_dimension2_mm	1	0.6	Kherson Region, Askania-Nova Nature Reserve	46.46	34.01	8000	2021	Shapoval V. et al.
441	908	Camelina microcarpa	seed_dimension3_mm	1	0.55	Kherson Region, Askania-Nova Nature Reserve	46.46	34.01	8000	2021	Shapoval V. et al.
442	908	Camelina microcarpa	seed_mass_mg	1	0.23	Kherson Region, Askania-Nova Nature Reserve	46.46	34.01	8000	2021	Shapoval V. et al.
443	908	Camelina microcarpa	seed_shape	1	0.03	Kherson Region, Askania-Nova Nature Reserve	46.46	34.01	8000	2021	Shapoval V. et al.
444	916	Campanula bononiensis	phosphorus_concentration	1	3.023	Kherson Region, Askania-Nova Nature Reserve	46.46	34.01	8000	2021	Shapoval V. et al.
445	916	Campanula bononiensis	nitrogen_concentration	1	26.835	Kherson Region, Askania-Nova Nature Reserve	46.46	34.01	8000	2021	Shapoval V. et al.
446	916	Campanula bononiensis	leaf_area_mm2	1	1077.8	Mykolaiv Region, near Ivanivka village, National park Buzkyi Gard, plot ID = SB20120	47.94852	31.03745	5	2020-06-27	Borovyk D., Vynokurov D.
447	916	Campanula bononiensis	leaf_mass_mg	1	56.63	Mykolaiv Region, near Ivanivka village, National park Buzkyi Gard, plot ID = SB20120	47.94852	31.03745	5	2020-06-27	Borovyk D., Vynokurov D.
448	916	Campanula bononiensis	sla_mm2_mg	1	18.82	Mykolaiv Region, near Ivanivka village, National park Buzkyi Gard, plot ID = SB20120	47.94852	31.03745	5	2020-06-27	Borovyk D., Vynokurov D.
449	923	Campanula glomerata	seed_shape	1	0.07	Kharkiv Region, near Cherneshchyna village, Orchyr River Valley	49.303	35.075	500	2020-09-13	Borovyk D., Vynokurov D.
450	923	Campanula glomerata	seed_dimension3_mm	1	1.05	Kharkiv Region, near Cherneshchyna village, Orchyr River Valley	49.303	35.075	500	2020-09-13	Borovyk D., Vynokurov D.
451	923	Campanula glomerata	seed_dimension2_mm	1	1.13	Kharkiv Region, near Cherneshchyna village, Orchyr River Valley	49.303	35.075	500	2020-09-13	Borovyk D., Vynokurov D.
452	923	Campanula glomerata	seed_mass_mg	1	1.5	Kharkiv Region, near Cherneshchyna village, Orchyr River Valley	49.303	35.075	500	2020-09-13	Borovyk D., Vynokurov D.
453	923	Campanula glomerata	seed_dimension1_mm	1	2.48	Kharkiv Region, near Cherneshchyna village, Orchyr River Valley	49.303	35.075	500	2020-09-13	Borovyk D., Vynokurov D.
454	923	Campanula glomerata	leaf_area_mm2	1	597.16	Mykolaiv Region, between Gruschivka and Ivanivka villages, National park Buzkyi Gard, plot ID = SB20112	47.99067	31.00981	1	2020-06-28	Borovyk D., Vynokurov D.
455	923	Campanula glomerata	leaf_mass_mg	1	44.45	Mykolaiv Region, between Gruschivka and Ivanivka villages, National park Buzkyi Gard, plot ID = SB20112	47.99067	31.00981	1	2020-06-28	Borovyk D., Vynokurov D.
456	923	Campanula glomerata	sla_mm2_mg	1	14.62	Mykolaiv Region, between Gruschivka and Ivanivka villages, National park Buzkyi Gard, plot ID = SB20112	47.99067	31.00981	1	2020-06-28	Borovyk D., Vynokurov D.
457	937	Campanula sibirica	seed_mass_mg	1	0.02	Poltava Region, near Kostochky village	49.584	34.265	300	2020-09-14	Vynokurov D. et al.
458	937	Campanula sibirica	seed_dimension3_mm	1	0.06	Poltava Region, near Kostochky village	49.584	34.265	300	2020-09-14	Vynokurov D. et al.
459	937	Campanula sibirica	seed_dimension2_mm	1	0.14	Poltava Region, near Kostochky village	49.584	34.265	300	2020-09-14	Vynokurov D. et al.
460	937	Campanula sibirica	seed_dimension1_mm	1	0.29	Poltava Region, near Kostochky village	49.584	34.265	300	2020-09-14	Vynokurov D. et al.
461	937	Campanula sibirica	seed_shape	1	0.11	Poltava Region, near Kostochky village	49.584	34.265	300	2020-09-14	Vynokurov D. et al.
462	943	Camphorosma monspeliaca	sla_mm2_mg	1	2.486	Kherson Region, near Ivanivka village, slopes of Syvash Lake, plot ID = UAS15	46.221	33.8979	10	2021-05-25	Chusova O. et al.
463	943	Camphorosma monspeliaca	leaf_area_mm2	1	9.2	Kherson Region, near Ivanivka village, slopes of Syvash Lake, plot ID = UAS15	46.221	33.8979	10	2021-05-25	Chusova O. et al.
464	943	Camphorosma monspeliaca	leaf_mass_mg	1	3.7	Kherson Region, near Ivanivka village, slopes of Syvash Lake, plot ID = UAS15	46.221	33.8979	10	2021-05-25	Chusova O. et al.
465	943	Camphorosma monspeliaca	phosphorus_concentration	1	2.035	Kherson Region, near Ivanivka village, slopes of Syvash Lake, plot ID = UAS15	46.221	33.8979	10	2021-05-25	Chusova O. et al.
466	943	Camphorosma monspeliaca	nitrogen_concentration	1	18.025	Kherson Region, near Ivanivka village, slopes of Syvash Lake, plot ID = UAS15	46.221	33.8979	10	2021-05-25	Chusova O. et al.
467	959	Caragana frutex	leaf_area_mm2	1	266.22	Luhansk Region, near Krynychne village, Luhansk Nature Reserve, Striltsivskyi Steppe	49.2883	40.1054	10	2020-07-13	Chusova O. et al.
468	959	Caragana frutex	leaf_mass_mg	1	18.82	Luhansk Region, near Krynychne village, Luhansk Nature Reserve, Striltsivskyi Steppe	49.2883	40.1054	10	2020-07-13	Chusova O. et al.
469	959	Caragana frutex	sla_mm2_mg	1	14.03	Luhansk Region, near Krynychne village, Luhansk Nature Reserve, Striltsivskyi Steppe	49.2883	40.1054	10	2020-07-13	Chusova O. et al.
470	965	Caragana scythica	phosphorus_concentration	1	1.985	Kherson Region, Askania-Nova Nature Reserve	46.46	34.01	8000	2021	Shapoval V. et al.
471	965	Caragana scythica	nitrogen_concentration	1	27.927	Kherson Region, Askania-Nova Nature Reserve	46.46	34.01	8000	2021	Shapoval V. et al.
472	965	Caragana scythica	phosphorus_concentration	2	1.718	Kherson Region, near Pershokostiantynivka village, slopes of Syvash Lake, plot ID = UAS02	46.2429	33.7328	10	2021-05-24	Vynokurov D. et al.
473	965	Caragana scythica	nitrogen_concentration	2	25.539	Kherson Region, near Pershokostiantynivka village, slopes of Syvash Lake, plot ID = UAS02	46.2429	33.7328	10	2021-05-24	Vynokurov D. et al.
474	989	Cardaria draba	seed_shape	1	0.02	Kherson Region, Askania-Nova Nature Reserve	46.46	34.01	8000	2021	Shapoval V. et al.
475	989	Cardaria draba	seed_dimension1_mm	1	2.21	Kherson Region, Askania-Nova Nature Reserve	46.46	34.01	8000	2021	Shapoval V. et al.
476	989	Cardaria draba	seed_dimension2_mm	1	1.56	Kherson Region, Askania-Nova Nature Reserve	46.46	34.01	8000	2021	Shapoval V. et al.
477	989	Cardaria draba	seed_dimension3_mm	1	1.54	Kherson Region, Askania-Nova Nature Reserve	46.46	34.01	8000	2021	Shapoval V. et al.
478	989	Cardaria draba	seed_mass_mg	1	1.76	Kherson Region, Askania-Nova Nature Reserve	46.46	34.01	8000	2021	Shapoval V. et al.
479	1008	Carduus uncinatus	seed_dimension1_mm	1	2.86	Kherson Region, Askania-Nova Nature Reserve	46.46	34.01	8000	2021-06	Shapoval V. et al.
480	1008	Carduus uncinatus	seed_dimension2_mm	1	0.73	Kherson Region, Askania-Nova Nature Reserve	46.46	34.01	8000	2021-06	Shapoval V. et al.
481	1008	Carduus uncinatus	seed_dimension3_mm	1	0.42	Kherson Region, Askania-Nova Nature Reserve	46.46	34.01	8000	2021-06	Shapoval V. et al.
482	1008	Carduus uncinatus	seed_mass_mg	1	0.68	Kherson Region, Askania-Nova Nature Reserve	46.46	34.01	8000	2021-06	Shapoval V. et al.
483	1008	Carduus uncinatus	phosphorus_concentration	1	3.266	Kherson Region, Askania-Nova Nature Reserve	46.46	34.01	8000	2021-06	Shapoval V. et al.
484	1008	Carduus uncinatus	nitrogen_concentration	1	24.899	Kherson Region, Askania-Nova Nature Reserve	46.46	34.01	8000	2021-06	Shapoval V. et al.
485	1008	Carduus uncinatus	seed_shape	1	0.14	Kherson Region, Askania-Nova Nature Reserve	46.46	34.01	8000	2021-06	Shapoval V. et al.
486	1061	Carex humilis	leaf_area_mm2	1	271.82	Luhansk Region, near Balakyrivka village, Aidar River Valley, steppe on chalk outcrops; plot ID = ST20026	49.3658	38.9195	10	2020-07-16	Chusova O. et al.
487	1061	Carex humilis	leaf_mass_mg	1	17.06	Luhansk Region, near Balakyrivka village, Aidar River Valley, steppe on chalk outcrops; plot ID = ST20026	49.3658	38.9195	10	2020-07-16	Chusova O. et al.
488	1061	Carex humilis	sla_mm2_mg	1	16.13	Luhansk Region, near Balakyrivka village, Aidar River Valley, steppe on chalk outcrops; plot ID = ST20026	49.3658	38.9195	10	2020-07-16	Chusova O. et al.
489	1070	Carex melanostachya	phosphorus_concentration	1	4.094	Kherson Region, Askania-Nova Nature Reserve	46.46	34.01	8000	2021	Shapoval V. et al.
490	1070	Carex melanostachya	nitrogen_concentration	1	28.388	Kherson Region, Askania-Nova Nature Reserve	46.46	34.01	8000	2021	Shapoval V. et al.
491	1099	Carex spicata	seed_dimension1_mm	1	2.16	Kherson Region, Askania-Nova Nature Reserve	46.46	34.01	8000	2021-07-27	Shapoval V. et al.
492	1099	Carex spicata	seed_dimension2_mm	1	1.99	Kherson Region, Askania-Nova Nature Reserve	46.46	34.01	8000	2021-07-27	Shapoval V. et al.
493	1099	Carex spicata	seed_dimension3_mm	1	0.86	Kherson Region, Askania-Nova Nature Reserve	46.46	34.01	8000	2021-07-27	Shapoval V. et al.
494	1099	Carex spicata	seed_mass_mg	1	1.74	Kherson Region, Askania-Nova Nature Reserve	46.46	34.01	8000	2021-07-27	Shapoval V. et al.
495	1099	Carex spicata	seed_shape	1	0.07	Kherson Region, Askania-Nova Nature Reserve	46.46	34.01	8000	2021-07-27	Shapoval V. et al.
497	1100	Carex stenophylla	seed_dimension1_mm	1	3.22	Kherson Region, Kamianska Sich National Nature Park	47.0009	33.6527	10	2021-04-17	Skobel N. et al.
498	1100	Carex stenophylla	seed_dimension2_mm	1	1.61	Kherson Region, Kamianska Sich National Nature Park	47.0009	33.6527	10	2021-04-17	Skobel N. et al.
499	1100	Carex stenophylla	seed_dimension3_mm	1	1.01	Kherson Region, Kamianska Sich National Nature Park	47.0009	33.6527	10	2021-04-17	Skobel N. et al.
500	1100	Carex stenophylla	seed_mass_mg	1	1.42	Kherson Region, Kamianska Sich National Nature Park	47.0009	33.6527	10	2021-04-17	Skobel N. et al.
501	1100	Carex stenophylla	seed_shape	1	0.08	Kherson Region, Kamianska Sich National Nature Park	47.0009	33.6527	10	2021-04-17	Skobel N. et al.
506	1100	Carex stenophylla	leaf_area_mm2	1	46.58	Kherson Region, near Respublikanets village, Kamianska Sich National Park	47.0009	33.6527	10	2021-04-17	Skobel N. et al.
1056	1100	Carex stenophylla	height_gen_cm	1	6.55	Kherson Region, Kamianska Sich National Nature Park	47.0009	33.6527	10	2021-04-17	Skobel N. et al.
2219	1100	Carex stenophylla	height_veg_cm	1	4.74	Kherson Region, Kamianska Sich National Nature Park	47.0009	33.6527	10	2021-04-17	Skobel N. et al.
502	1100	Carex stenophylla	leaf_area_mm2	2	59.97	Kherson Region, Kherson, old cemetery	46.6355	32.583	10	2021-04-23	Skobel N. et al.
421	1100	Carex stenophylla	height_gen_cm	2	13.76	Kherson Region, Kherson, old cemetery	46.6355	32.583	10	2021-04-24	Skobel N. et al.
504	1100	Carex stenophylla	leaf_mass_mg	1	4.43	Kherson Region, Kherson, old cemetery	46.6355	32.583	10	2021-04-24	Skobel N. et al.
505	1100	Carex stenophylla	sla_mm2_mg	1	14.269	Kherson Region, Kherson, old cemetery	46.6355	32.583	10	2021-04-24	Skobel N. et al.
1822	1100	Carex stenophylla	height_veg_cm	2	5.8	Kherson Region, Kherson, old cemetery	46.6355	32.583	10	2021-04-24	Skobel N. et al.
509	1102	Carex supina	leaf_area_mm2	1	187.4	Mykolaiv Region, near Parutyne village, Buzkyi Estuary, placor (flat) steppe, loess soil	46.723	31.916	100	2020-06-01	Chusova O., Borovyk D., Vynokurov D.
510	1119	Carlina vulgaris	seed_dimension3_mm	1	0.62	Kyiv Region, near Rzhyshchiv, Pidkova site	49.961	31.13	300	2020-09-25	Vynokurov D., Borovyk D.
511	1119	Carlina vulgaris	seed_dimension2_mm	1	0.63	Kyiv Region, near Rzhyshchiv, Pidkova site	49.961	31.13	300	2020-09-25	Vynokurov D., Borovyk D.
512	1119	Carlina vulgaris	seed_mass_mg	1	0.92	Kyiv Region, near Rzhyshchiv, Pidkova site	49.961	31.13	300	2020-09-25	Vynokurov D., Borovyk D.
513	1119	Carlina vulgaris	seed_dimension1_mm	1	2.87	Kyiv Region, near Rzhyshchiv, Pidkova site	49.961	31.13	300	2020-09-25	Vynokurov D., Borovyk D.
514	1119	Carlina vulgaris	seed_shape	1	0.14	Kyiv Region, near Rzhyshchiv, Pidkova site	49.961	31.13	300	2020-09-25	Vynokurov D., Borovyk D.
515	1159	Centaurea adpressa	seed_dimension3_mm	1	1.06	Kharkiv region, Oril River Valley, near train station 108 km	49.1647	35.1533	10	2020-07-28	Davydova A., Davydov D.
516	1159	Centaurea adpressa	seed_dimension2_mm	1	1.6	Kharkiv region, Oril River Valley, near train station 108 km	49.1647	35.1533	10	2020-07-28	Davydova A., Davydov D.
517	1159	Centaurea adpressa	seed_dimension1_mm	1	4.5	Kharkiv region, Oril River Valley, near train station 108 km	49.1647	35.1533	10	2020-07-28	Davydova A., Davydov D.
518	1159	Centaurea adpressa	seed_mass_mg	1	4.87	Kharkiv region, Oril River Valley, near train station 108 km	49.1647	35.1533	10	2020-07-28	Davydova A., Davydov D.
519	1159	Centaurea adpressa	seed_shape	1	0.11	Kharkiv region, Oril River Valley, near train station 108 km	49.1647	35.1533	10	2020-07-28	Davydova A., Davydov D.
520	1167	Centaurea borysthenica	seed_dimension3_mm	1	0.94	Kharkiv region, Oril River Valley, near train station 108 km	49.1668	35.1544	10	2020-07-28	Davydova A., Davydov D.
521	1167	Centaurea borysthenica	seed_dimension2_mm	1	1.18	Kharkiv region, Oril River Valley, near train station 108 km	49.1668	35.1544	10	2020-07-28	Davydova A., Davydov D.
522	1167	Centaurea borysthenica	seed_mass_mg	1	1.56	Kharkiv region, Oril River Valley, near train station 108 km	49.1668	35.1544	10	2020-07-28	Davydova A., Davydov D.
523	1167	Centaurea borysthenica	seed_dimension1_mm	1	3.27	Kharkiv region, Oril River Valley, near train station 108 km	49.1668	35.1544	10	2020-07-28	Davydova A., Davydov D.
524	1167	Centaurea borysthenica	seed_shape	1	0.1	Kharkiv region, Oril River Valley, near train station 108 km	49.1668	35.1544	10	2020-07-28	Davydova A., Davydov D.
525	1177	Centaurea diffusa	seed_dimension1_mm	1	3.21	Kherson Region, Askania-Nova Nature Reserve	46.46	34.01	8000	2021-07-06	Shapoval V. et al.
526	1177	Centaurea diffusa	seed_dimension2_mm	1	0.98	Kherson Region, Askania-Nova Nature Reserve	46.46	34.01	8000	2021-07-06	Shapoval V. et al.
527	1177	Centaurea diffusa	seed_dimension3_mm	1	0.16	Kherson Region, Askania-Nova Nature Reserve	46.46	34.01	8000	2021-07-06	Shapoval V. et al.
528	1177	Centaurea diffusa	seed_mass_mg	1	0.32	Kherson Region, Askania-Nova Nature Reserve	46.46	34.01	8000	2021-07-06	Shapoval V. et al.
529	1177	Centaurea diffusa	phosphorus_concentration	1	4.208	Kherson Region, Askania-Nova Nature Reserve	46.46	34.01	8000	2021-07-06	Shapoval V. et al.
530	1177	Centaurea diffusa	nitrogen_concentration	1	33.566	Kherson Region, Askania-Nova Nature Reserve	46.46	34.01	8000	2021-07-06	Shapoval V. et al.
531	1177	Centaurea diffusa	seed_shape	1	0.16	Kherson Region, Askania-Nova Nature Reserve	46.46	34.01	8000	2021-07-06	Shapoval V. et al.
532	1196	Centaurea orientalis	seed_shape	1	0.09	Dnipro Region, near Ocheretuvate village	48.724	34.959	500	2020-09-13	Vynokurov D., Borovyk D.
533	1196	Centaurea orientalis	seed_dimension3_mm	1	1.29	Dnipro Region, near Ocheretuvate village	48.724	34.959	500	2020-09-13	Vynokurov D., Borovyk D.
534	1196	Centaurea orientalis	seed_mass_mg	1	2.23	Dnipro Region, near Ocheretuvate village	48.724	34.959	500	2020-09-13	Vynokurov D., Borovyk D.
535	1196	Centaurea orientalis	seed_dimension2_mm	1	2.27	Dnipro Region, near Ocheretuvate village	48.724	34.959	500	2020-09-13	Vynokurov D., Borovyk D.
536	1196	Centaurea orientalis	seed_dimension1_mm	1	4.31	Dnipro Region, near Ocheretuvate village	48.724	34.959	500	2020-09-13	Vynokurov D., Borovyk D.
537	1212	Centaurea scabiosa	leaf_area_mm2	1	7659.58	Kyiv Region, between Rzhyshchiv and Onatsky village, plot ID = RZ2002	49.938	31.049	100	2020-06-22	Chusova O. et al.
538	1223	Centaurea taliewii	seed_dimension1_mm	1	7.23	Kherson Region, Askania-Nova Nature Reserve	46.46	34.01	8000	2021	Shapoval V. et al.
539	1223	Centaurea taliewii	seed_dimension2_mm	1	3.1	Kherson Region, Askania-Nova Nature Reserve	46.46	34.01	8000	2021	Shapoval V. et al.
540	1223	Centaurea taliewii	seed_dimension3_mm	1	2.17	Kherson Region, Askania-Nova Nature Reserve	46.46	34.01	8000	2021	Shapoval V. et al.
541	1223	Centaurea taliewii	seed_mass_mg	1	20.77	Kherson Region, Askania-Nova Nature Reserve	46.46	34.01	8000	2021	Shapoval V. et al.
542	1223	Centaurea taliewii	seed_shape	1	0.09	Kherson Region, Askania-Nova Nature Reserve	46.46	34.01	8000	2021	Shapoval V. et al.
548	1256	Cephalaria uralensis	leaf_area_mm2	1	766.76	Mykolaiv Region, near Katalyne village, bank of the Buzkyi Estuary	46.759	31.876	100	2020-06-01	Chusova O., Borovyk D., Vynokurov D.
543	1256	Cephalaria uralensis	seed_mass_mg	1	0.55	Dnipro Region, near Bashmachka village	48.175	35.007	300	2020-09-12	Vynokurov D., Borovyk D.
544	1256	Cephalaria uralensis	seed_dimension3_mm	1	0.88	Dnipro Region, near Bashmachka village	48.175	35.007	300	2020-09-12	Vynokurov D., Borovyk D.
545	1256	Cephalaria uralensis	seed_dimension2_mm	1	1.62	Dnipro Region, near Bashmachka village	48.175	35.007	300	2020-09-12	Vynokurov D., Borovyk D.
546	1256	Cephalaria uralensis	seed_dimension1_mm	1	4.88	Dnipro Region, near Bashmachka village	48.175	35.007	300	2020-09-12	Vynokurov D., Borovyk D.
547	1256	Cephalaria uralensis	seed_shape	1	0.13	Dnipro Region, near Bashmachka village	48.175	35.007	300	2020-09-12	Vynokurov D., Borovyk D.
549	1276	Cerastium pumilum subsp. glutinosum	leaf_area_mm2	1	17.5	Kherson Region, Kherson, old jewish cemetery	47.007	33.644	150	2021-04-23	Skobel N. et al.
550	1278	Cerastium semidecandrum	seed_shape	1	0.04	Mykolaiv Region, near Nova Odesa, Southern Buh River Valley	47.2671	31.763	50	2020-05-02	Borovyk D.
551	1278	Cerastium semidecandrum	seed_mass_mg	1	0.03	Mykolaiv Region, near Nova Odesa, Southern Buh River Valley	47.2671	31.763	50	2020-05-02	Borovyk D.
552	1278	Cerastium semidecandrum	seed_dimension3_mm	1	0.15	Mykolaiv Region, near Nova Odesa, Southern Buh River Valley	47.2671	31.763	50	2020-05-02	Borovyk D.
553	1278	Cerastium semidecandrum	seed_dimension2_mm	1	0.27	Mykolaiv Region, near Nova Odesa, Southern Buh River Valley	47.2671	31.763	50	2020-05-02	Borovyk D.
554	1278	Cerastium semidecandrum	seed_dimension1_mm	1	0.28	Mykolaiv Region, near Nova Odesa, Southern Buh River Valley	47.2671	31.763	50	2020-05-02	Borovyk D.
556	1284	Cerastium ucrainicum	seed_dimension1_mm	2	0.73	Kherson Region, Kherson, old cemetery	46.6362	32.5837	10	2021-04	Skobel N. et al.
557	1284	Cerastium ucrainicum	seed_dimension2_mm	2	0.07	Kherson Region, Kherson, old cemetery	46.6362	32.5837	10	2021-04	Skobel N. et al.
558	1284	Cerastium ucrainicum	seed_dimension3_mm	2	0.04	Kherson Region, Kherson, old cemetery	46.6362	32.5837	10	2021-04	Skobel N. et al.
559	1284	Cerastium ucrainicum	seed_mass_mg	2	0.03	Kherson Region, Kherson, old cemetery	46.6362	32.5837	10	2021-04	Skobel N. et al.
560	1284	Cerastium ucrainicum	seed_shape	2	0.19	Kherson Region, Kherson, old cemetery	46.6362	32.5837	10	2021-04	Skobel N. et al.
910	1284	Cerastium ucrainicum	height_gen_cm	1	6.92	Kherson Region, Kherson, old cemetery	46.6362	32.5837	10	2021-04-24	Skobel N. et al.
2297	1284	Cerastium ucrainicum	height_veg_cm	1	4.2	Kherson Region, Kherson, old cemetery	46.6362	32.5837	10	2021-04-24	Skobel N. et al.
562	1325	Chamaecytisus austriacus	leaf_area_mm2	2	325.38	Kyiv Region, between Rzhyshchiv and Onatsky village, plot ID = RZ2002	49.938	31.049	100	2020-06-22	Chusova O. et al.
563	1325	Chamaecytisus austriacus	leaf_area_mm2	1	178.45	Mykolaiv Region, near Kuripchyne village, gulley, left bank of Southern Buh River, National park Buzkyi Gard	48.0114	30.987	10	2020-06-29	Borovyk D., Vynokurov D.
564	1325	Chamaecytisus austriacus	leaf_mass_mg	1	20.23	Mykolaiv Region, near Kuripchyne village, gulley, left bank of Southern Buh River, National park Buzkyi Gard	48.0114	30.987	10	2020-06-29	Borovyk D., Vynokurov D.
565	1325	Chamaecytisus austriacus	sla_mm2_mg	1	20.23	Mykolaiv Region, near Kuripchyne village, gulley, left bank of Southern Buh River, National park Buzkyi Gard	48.0114	30.987	10	2020-06-29	Borovyk D., Vynokurov D.
566	1330	Chamaecytisus graniticus	leaf_area_mm2	1	110.94	Mykolaiv Region, near Sebine village, gulley with limestone outcrops	47.159	31.877	100	2020-06-02	Chusova O., Borovyk D., Vynokurov D.
567	1343	Chamaecytisus ruthenicus	leaf_area_mm2	1	135.5	Luhansk Region, near Krynychne village, Luhansk Nature Reserve, Striltsivskyi Steppe; plot ID = ST20009	49.2956	40.0838	10	2020-07-13	Chusova O. et al.
568	1343	Chamaecytisus ruthenicus	leaf_mass_mg	1	9.44	Luhansk Region, near Krynychne village, Luhansk Nature Reserve, Striltsivskyi Steppe; plot ID = ST20009	49.2956	40.0838	10	2020-07-13	Chusova O. et al.
569	1343	Chamaecytisus ruthenicus	sla_mm2_mg	1	14.32	Luhansk Region, near Krynychne village, Luhansk Nature Reserve, Striltsivskyi Steppe; plot ID = ST20009	49.2956	40.0838	10	2020-07-13	Chusova O. et al.
570	1358	Chenopodium album	seed_dimension1_mm	1	1.33	Kherson Region, Askania-Nova Nature Reserve	46.46	34.01	8000	2021-06	Shapoval V. et al.
571	1358	Chenopodium album	seed_dimension2_mm	1	1.13	Kherson Region, Askania-Nova Nature Reserve	46.46	34.01	8000	2021-06	Shapoval V. et al.
572	1358	Chenopodium album	seed_dimension3_mm	1	0.48	Kherson Region, Askania-Nova Nature Reserve	46.46	34.01	8000	2021-06	Shapoval V. et al.
573	1358	Chenopodium album	seed_mass_mg	1	0.38	Kherson Region, Askania-Nova Nature Reserve	46.46	34.01	8000	2021-06	Shapoval V. et al.
574	1358	Chenopodium album	phosphorus_concentration	1	10.505	Kherson Region, Askania-Nova Nature Reserve	46.46	34.01	8000	2021-06	Shapoval V. et al.
575	1358	Chenopodium album	nitrogen_concentration	1	47.82	Kherson Region, Askania-Nova Nature Reserve	46.46	34.01	8000	2021-06	Shapoval V. et al.
576	1358	Chenopodium album	seed_shape	1	0.07	Kherson Region, Askania-Nova Nature Reserve	46.46	34.01	8000	2021-06	Shapoval V. et al.
577	1372	Chenopodium hybridum	seed_dimension1_mm	1	1.46	Kherson Region, Askania-Nova Nature Reserve	46.46	34.01	8000	2021-08-17	Shapoval V. et al.
578	1372	Chenopodium hybridum	seed_dimension2_mm	1	1.31	Kherson Region, Askania-Nova Nature Reserve	46.46	34.01	8000	2021-08-17	Shapoval V. et al.
579	1372	Chenopodium hybridum	seed_dimension3_mm	1	0.72	Kherson Region, Askania-Nova Nature Reserve	46.46	34.01	8000	2021-08-17	Shapoval V. et al.
580	1372	Chenopodium hybridum	seed_mass_mg	1	0.73	Kherson Region, Askania-Nova Nature Reserve	46.46	34.01	8000	2021-08-17	Shapoval V. et al.
581	1372	Chenopodium hybridum	phosphorus_concentration	1	6.838	Kherson Region, Askania-Nova Nature Reserve	46.46	34.01	8000	2021-08-17	Shapoval V. et al.
582	1372	Chenopodium hybridum	nitrogen_concentration	1	49.667	Kherson Region, Askania-Nova Nature Reserve	46.46	34.01	8000	2021-08-17	Shapoval V. et al.
583	1372	Chenopodium hybridum	seed_shape	1	0.05	Kherson Region, Askania-Nova Nature Reserve	46.46	34.01	8000	2021-08-17	Shapoval V. et al.
584	1414	Chondrilla juncea	seed_dimension1_mm	1	4.44	Kherson Region, Askania-Nova Nature Reserve	46.46	34.01	8000	2021-07-07	Shapoval V. et al.
585	1414	Chondrilla juncea	seed_dimension2_mm	1	0.59	Kherson Region, Askania-Nova Nature Reserve	46.46	34.01	8000	2021-07-07	Shapoval V. et al.
586	1414	Chondrilla juncea	seed_dimension3_mm	1	0.57	Kherson Region, Askania-Nova Nature Reserve	46.46	34.01	8000	2021-07-07	Shapoval V. et al.
587	1414	Chondrilla juncea	seed_mass_mg	1	0.37	Kherson Region, Askania-Nova Nature Reserve	46.46	34.01	8000	2021-07-07	Shapoval V. et al.
588	1414	Chondrilla juncea	phosphorus_concentration	1	3.434	Kherson Region, Askania-Nova Nature Reserve	46.46	34.01	8000	2021-07-07	Shapoval V. et al.
589	1414	Chondrilla juncea	nitrogen_concentration	1	22.461	Kherson Region, Askania-Nova Nature Reserve	46.46	34.01	8000	2021-07-07	Shapoval V. et al.
590	1414	Chondrilla juncea	seed_shape	1	0.17	Kherson Region, Askania-Nova Nature Reserve	46.46	34.01	8000	2021-07-07	Shapoval V. et al.
591	1430	Cichorium intybus	phosphorus_concentration	1	6.93	Kherson Region, Askania-Nova Nature Reserve	46.46	34.01	8000	2021	Shapoval V. et al.
592	1430	Cichorium intybus	nitrogen_concentration	1	30.606	Kherson Region, Askania-Nova Nature Reserve	46.46	34.01	8000	2021	Shapoval V. et al.
593	1438	Cirsium arvense	seed_dimension1_mm	1	3.25	Kherson Region, Askania-Nova Nature Reserve	46.46	34.01	8000	2021-07-16	Shapoval V. et al.
594	1438	Cirsium arvense	seed_dimension2_mm	1	1.07	Kherson Region, Askania-Nova Nature Reserve	46.46	34.01	8000	2021-07-16	Shapoval V. et al.
595	1438	Cirsium arvense	seed_dimension3_mm	1	0.18	Kherson Region, Askania-Nova Nature Reserve	46.46	34.01	8000	2021-07-16	Shapoval V. et al.
596	1438	Cirsium arvense	seed_mass_mg	1	0.31	Kherson Region, Askania-Nova Nature Reserve	46.46	34.01	8000	2021-07-16	Shapoval V. et al.
597	1438	Cirsium arvense	seed_shape	1	0.16	Kherson Region, Askania-Nova Nature Reserve	46.46	34.01	8000	2021-07-16	Shapoval V. et al.
598	1445	Cirsium incanum	phosphorus_concentration	1	2.328	Kherson Region, Askania-Nova Nature Reserve	46.46	34.01	8000	2021	Shapoval V. et al.
599	1445	Cirsium incanum	nitrogen_concentration	1	19.73	Kherson Region, Askania-Nova Nature Reserve	46.46	34.01	8000	2021	Shapoval V. et al.
600	1520	Consolida paniculata	seed_dimension1_mm	1	1.43	Kherson Region, Askania-Nova Nature Reserve	46.46	34.01	8000	2021-06	Shapoval V. et al.
601	1520	Consolida paniculata	seed_dimension2_mm	1	0.65	Kherson Region, Askania-Nova Nature Reserve	46.46	34.01	8000	2021-06	Shapoval V. et al.
602	1520	Consolida paniculata	seed_dimension3_mm	1	0.64	Kherson Region, Askania-Nova Nature Reserve	46.46	34.01	8000	2021-06	Shapoval V. et al.
603	1520	Consolida paniculata	seed_mass_mg	1	0.53	Kherson Region, Askania-Nova Nature Reserve	46.46	34.01	8000	2021-06	Shapoval V. et al.
604	1520	Consolida paniculata	phosphorus_concentration	1	3.496	Kherson Region, Askania-Nova Nature Reserve	46.46	34.01	8000	2021-06	Shapoval V. et al.
605	1520	Consolida paniculata	nitrogen_concentration	1	14.574	Kherson Region, Askania-Nova Nature Reserve	46.46	34.01	8000	2021-06	Shapoval V. et al.
606	1520	Consolida paniculata	seed_shape	1	0.07	Kherson Region, Askania-Nova Nature Reserve	46.46	34.01	8000	2021-06	Shapoval V. et al.
607	1523	Convolvulus arvensis	seed_shape	1	0.02	Kherson Region, Askania-Nova Nature Reserve	46.46	34.01	8000	2021-06	Shapoval V. et al.
608	1523	Convolvulus arvensis	seed_dimension1_mm	1	3.51	Kherson Region, Askania-Nova Nature Reserve	46.46	34.01	8000	2021-06	Shapoval V. et al.
609	1523	Convolvulus arvensis	seed_dimension2_mm	1	2.64	Kherson Region, Askania-Nova Nature Reserve	46.46	34.01	8000	2021-06	Shapoval V. et al.
610	1523	Convolvulus arvensis	seed_dimension3_mm	1	2.3	Kherson Region, Askania-Nova Nature Reserve	46.46	34.01	8000	2021-06	Shapoval V. et al.
611	1523	Convolvulus arvensis	seed_mass_mg	1	13.45	Kherson Region, Askania-Nova Nature Reserve	46.46	34.01	8000	2021-06	Shapoval V. et al.
612	1523	Convolvulus arvensis	phosphorus_concentration	1	3.955	Kherson Region, Askania-Nova Nature Reserve	46.46	34.01	8000	2021-06	Shapoval V. et al.
613	1523	Convolvulus arvensis	nitrogen_concentration	1	41.957	Kherson Region, Askania-Nova Nature Reserve	46.46	34.01	8000	2021-06	Shapoval V. et al.
616	1529	Convolvulus lineatus	seed_shape	1	0.01	Mykolaiv Region, near Pokrovka village, Chychykliia River Valley, plot ID = SB20168	47.3414	31.507	10	2020-07-23	Borovyk D., Vynokurov D.
617	1529	Convolvulus lineatus	seed_dimension3_mm	1	1.81	Mykolaiv Region, near Pokrovka village, Chychykliia River Valley, plot ID = SB20168	47.3414	31.507	10	2020-07-23	Borovyk D., Vynokurov D.
618	1529	Convolvulus lineatus	seed_dimension2_mm	1	1.84	Mykolaiv Region, near Pokrovka village, Chychykliia River Valley, plot ID = SB20168	47.3414	31.507	10	2020-07-23	Borovyk D., Vynokurov D.
619	1529	Convolvulus lineatus	seed_mass_mg	1	1.98	Mykolaiv Region, near Pokrovka village, Chychykliia River Valley, plot ID = SB20168	47.3414	31.507	10	2020-07-23	Borovyk D., Vynokurov D.
620	1529	Convolvulus lineatus	seed_dimension1_mm	1	2.18	Mykolaiv Region, near Pokrovka village, Chychykliia River Valley, plot ID = SB20168	47.3414	31.507	10	2020-07-23	Borovyk D., Vynokurov D.
614	1529	Convolvulus lineatus	phosphorus_concentration	1	1.187	Kirovohrad Region, near Inzhenerivka village, Inhul River Valley	48.196	32.494	100	2021-07-28	Borovyk D., Shynder O.
615	1529	Convolvulus lineatus	nitrogen_concentration	1	17.954	Kirovohrad Region, near Inzhenerivka village, Inhul River Valley	48.196	32.494	100	2021-07-28	Borovyk D., Shynder O.
621	1533	Conyza canadensis	phosphorus_concentration	1	8.296	Kherson Region, Askania-Nova Nature Reserve	46.46	34.01	8000	2021-06-18	Shapoval V. et al.
622	1533	Conyza canadensis	nitrogen_concentration	1	29.971	Kherson Region, Askania-Nova Nature Reserve	46.46	34.01	8000	2021-06-18	Shapoval V. et al.
623	1533	Conyza canadensis	seed_dimension1_mm	1	2.7	Kherson Region, Askania-Nova Nature Reserve	46.46	34.01	8000	2021-06-18	Shapoval V. et al.
624	1533	Conyza canadensis	seed_dimension2_mm	1	0.19	Kherson Region, Askania-Nova Nature Reserve	46.46	34.01	8000	2021-06-18	Shapoval V. et al.
625	1533	Conyza canadensis	seed_dimension3_mm	1	0.12	Kherson Region, Askania-Nova Nature Reserve	46.46	34.01	8000	2021-06-18	Shapoval V. et al.
626	1533	Conyza canadensis	seed_mass_mg	1	0.05	Kherson Region, Askania-Nova Nature Reserve	46.46	34.01	8000	2021-06-18	Shapoval V. et al.
627	1533	Conyza canadensis	seed_shape	1	0.2	Kherson Region, Askania-Nova Nature Reserve	46.46	34.01	8000	2021-06-18	Shapoval V. et al.
628	1574	Corynephorus canescens	phosphorus_concentration	1	1.302	Kyiv Region, near Novi Bezradychi village, sandy deposits of Dnipro River	50.1922	30.6052	50	2021-08-03	Borovyk D.
629	1574	Corynephorus canescens	nitrogen_concentration	1	15.079	Kyiv Region, near Novi Bezradychi village, sandy deposits of Dnipro River	50.1922	30.6052	50	2021-08-03	Borovyk D.
630	1636	Crepis rhoeadifolia	phosphorus_concentration	1	14.687	Kherson Region, Askania-Nova Nature Reserve	46.46	34.01	8000	2021	Shapoval V. et al.
631	1636	Crepis rhoeadifolia	nitrogen_concentration	1	29.553	Kherson Region, Askania-Nova Nature Reserve	46.46	34.01	8000	2021	Shapoval V. et al.
632	1636	Crepis rhoeadifolia	seed_dimension1_mm	1	6.2	Kherson Region, Askania-Nova Nature Reserve	46.46	34.01	8000	2021	Shapoval V. et al.
633	1636	Crepis rhoeadifolia	seed_dimension2_mm	1	0.3	Kherson Region, Askania-Nova Nature Reserve	46.46	34.01	8000	2021	Shapoval V. et al.
634	1636	Crepis rhoeadifolia	seed_dimension3_mm	1	0.19	Kherson Region, Askania-Nova Nature Reserve	46.46	34.01	8000	2021	Shapoval V. et al.
635	1636	Crepis rhoeadifolia	seed_mass_mg	1	0.17	Kherson Region, Askania-Nova Nature Reserve	46.46	34.01	8000	2021	Shapoval V. et al.
636	1636	Crepis rhoeadifolia	seed_shape	1	0.2	Kherson Region, Askania-Nova Nature Reserve	46.46	34.01	8000	2021	Shapoval V. et al.
637	1637	Crepis setosa	phosphorus_concentration	1	2.998	Kherson Region, Askania-Nova Nature Reserve	46.46	34.01	8000	2021	Shapoval V. et al.
638	1637	Crepis setosa	nitrogen_concentration	1	11.397	Kherson Region, Askania-Nova Nature Reserve	46.46	34.01	8000	2021	Shapoval V. et al.
639	1639	Crepis tectorum	seed_dimension1_mm	1	3.31	Kherson Region, Askania-Nova Nature Reserve	46.46	34.01	8000	2021	Shapoval V. et al.
640	1639	Crepis tectorum	seed_dimension2_mm	1	0.5	Kherson Region, Askania-Nova Nature Reserve	46.46	34.01	8000	2021	Shapoval V. et al.
641	1639	Crepis tectorum	seed_dimension3_mm	1	0.05	Kherson Region, Askania-Nova Nature Reserve	46.46	34.01	8000	2021	Shapoval V. et al.
642	1639	Crepis tectorum	seed_mass_mg	1	0.17	Kherson Region, Askania-Nova Nature Reserve	46.46	34.01	8000	2021	Shapoval V. et al.
643	1639	Crepis tectorum	seed_shape	1	0.19	Kherson Region, Askania-Nova Nature Reserve	46.46	34.01	8000	2021	Shapoval V. et al.
644	1663	Cruciata pedemontana	seed_dimension1_mm	1	0.66	Kherson Region, Askania-Nova Nature Reserve	46.46	34.01	8000	2021-06	Shapoval V. et al.
645	1663	Cruciata pedemontana	seed_dimension2_mm	1	0.29	Kherson Region, Askania-Nova Nature Reserve	46.46	34.01	8000	2021-06	Shapoval V. et al.
646	1663	Cruciata pedemontana	seed_dimension3_mm	1	0.29	Kherson Region, Askania-Nova Nature Reserve	46.46	34.01	8000	2021-06	Shapoval V. et al.
647	1663	Cruciata pedemontana	seed_mass_mg	1	0.19	Kherson Region, Askania-Nova Nature Reserve	46.46	34.01	8000	2021-06	Shapoval V. et al.
648	1663	Cruciata pedemontana	phosphorus_concentration	1	5.297	Kherson Region, Askania-Nova Nature Reserve	46.46	34.01	8000	2021-06	Shapoval V. et al.
649	1663	Cruciata pedemontana	nitrogen_concentration	1	28.826	Kherson Region, Askania-Nova Nature Reserve	46.46	34.01	8000	2021-06	Shapoval V. et al.
650	1663	Cruciata pedemontana	seed_shape	1	0.07	Kherson Region, Askania-Nova Nature Reserve	46.46	34.01	8000	2021-06	Shapoval V. et al.
651	1665	Crupina vulgaris	seed_shape	1	0.03	Zaporizhzhia Region, vicinity of Berdiansk, steppe slopes	46.7676	36.8343	10	2017-05-23	Vynokurov D., Borovyk D.
652	1665	Crupina vulgaris	seed_mass_mg	1	1.66	Zaporizhzhia Region, vicinity of Berdiansk, steppe slopes	46.7676	36.8343	10	2017-05-23	Vynokurov D., Borovyk D.
653	1665	Crupina vulgaris	seed_dimension3_mm	1	2.22	Zaporizhzhia Region, vicinity of Berdiansk, steppe slopes	46.7676	36.8343	10	2017-05-23	Vynokurov D., Borovyk D.
654	1665	Crupina vulgaris	seed_dimension2_mm	1	2.39	Zaporizhzhia Region, vicinity of Berdiansk, steppe slopes	46.7676	36.8343	10	2017-05-23	Vynokurov D., Borovyk D.
655	1665	Crupina vulgaris	seed_dimension1_mm	1	3.8	Zaporizhzhia Region, vicinity of Berdiansk, steppe slopes	46.7676	36.8343	10	2017-05-23	Vynokurov D., Borovyk D.
656	1689	Cuscuta epithymum	seed_dimension1_mm	1	0.73	Kherson Region, Askania-Nova Nature Reserve	46.46	34.01	8000	2021	Shapoval V. et al.
657	1689	Cuscuta epithymum	seed_dimension2_mm	1	0.4	Kherson Region, Askania-Nova Nature Reserve	46.46	34.01	8000	2021	Shapoval V. et al.
658	1689	Cuscuta epithymum	seed_dimension3_mm	1	0.35	Kherson Region, Askania-Nova Nature Reserve	46.46	34.01	8000	2021	Shapoval V. et al.
659	1689	Cuscuta epithymum	seed_mass_mg	1	0.18	Kherson Region, Askania-Nova Nature Reserve	46.46	34.01	8000	2021	Shapoval V. et al.
660	1689	Cuscuta epithymum	seed_shape	1	0.05	Kherson Region, Askania-Nova Nature Reserve	46.46	34.01	8000	2021	Shapoval V. et al.
666	1730	Dactylis glomerata	leaf_area_mm2	1	1264.14	Kyiv Region, near Rzhyshchiv, Pidkova site, plot ID = RZ2001	49.961	31.13	100	2020-06-22	Chusova O. et al.
661	1730	Dactylis glomerata	seed_dimension1_mm	1	4.46	Kherson Region, Askania-Nova Nature Reserve	46.46	34.01	8000	2021-07-27	Shapoval V. et al.
662	1730	Dactylis glomerata	seed_dimension2_mm	1	0.53	Kherson Region, Askania-Nova Nature Reserve	46.46	34.01	8000	2021-07-27	Shapoval V. et al.
663	1730	Dactylis glomerata	seed_dimension3_mm	1	0.53	Kherson Region, Askania-Nova Nature Reserve	46.46	34.01	8000	2021-07-27	Shapoval V. et al.
664	1730	Dactylis glomerata	seed_mass_mg	1	0.54	Kherson Region, Askania-Nova Nature Reserve	46.46	34.01	8000	2021-07-27	Shapoval V. et al.
665	1730	Dactylis glomerata	seed_shape	1	0.17	Kherson Region, Askania-Nova Nature Reserve	46.46	34.01	8000	2021-07-27	Shapoval V. et al.
667	1767	Daucus carota	seed_shape	1	0.08	Kyiv Region, near Rzhyshchiv, Pidkova site	49.961	31.13	300	2020-09-25	Vynokurov D., Borovyk D.
668	1767	Daucus carota	seed_dimension3_mm	1	0.91	Kyiv Region, near Rzhyshchiv, Pidkova site	49.961	31.13	300	2020-09-25	Vynokurov D., Borovyk D.
669	1767	Daucus carota	seed_mass_mg	1	1.42	Kyiv Region, near Rzhyshchiv, Pidkova site	49.961	31.13	300	2020-09-25	Vynokurov D., Borovyk D.
670	1767	Daucus carota	seed_dimension2_mm	1	1.62	Kyiv Region, near Rzhyshchiv, Pidkova site	49.961	31.13	300	2020-09-25	Vynokurov D., Borovyk D.
671	1767	Daucus carota	seed_dimension1_mm	1	2.73	Kyiv Region, near Rzhyshchiv, Pidkova site	49.961	31.13	300	2020-09-25	Vynokurov D., Borovyk D.
672	1787	Descurainia sophia	seed_shape	1	0	Kherson Region, Askania-Nova Nature Reserve	46.46	34.01	8000	2021-05	Shapoval V. et al.
673	1787	Descurainia sophia	seed_dimension1_mm	1	0.9	Kherson Region, Askania-Nova Nature Reserve	46.46	34.01	8000	2021-05	Shapoval V. et al.
674	1787	Descurainia sophia	seed_dimension2_mm	1	0.78	Kherson Region, Askania-Nova Nature Reserve	46.46	34.01	8000	2021-05	Shapoval V. et al.
675	1787	Descurainia sophia	seed_dimension3_mm	1	0.78	Kherson Region, Askania-Nova Nature Reserve	46.46	34.01	8000	2021-05	Shapoval V. et al.
676	1787	Descurainia sophia	seed_mass_mg	1	0.08	Kherson Region, Askania-Nova Nature Reserve	46.46	34.01	8000	2021-05	Shapoval V. et al.
677	1787	Descurainia sophia	phosphorus_concentration	1	7.193	Kherson Region, Askania-Nova Nature Reserve	46.46	34.01	8000	2021-05	Shapoval V. et al.
678	1787	Descurainia sophia	nitrogen_concentration	1	57.806	Kherson Region, Askania-Nova Nature Reserve	46.46	34.01	8000	2021-05	Shapoval V. et al.
679	1787	Descurainia sophia	seed_shape	1	0	Mykolaiv Region, south of Parutyne village and Olvia, right bank of Buzkiy Estuary	46.661	31.902	100	2020-05-30	Borovyk D., Chusova O., Vynokurov D.
680	1787	Descurainia sophia	seed_mass_mg	1	0.09	Mykolaiv Region, south of Parutyne village and Olvia, right bank of Buzkiy Estuary	46.661	31.902	100	2020-05-30	Borovyk D., Chusova O., Vynokurov D.
681	1787	Descurainia sophia	seed_dimension2_mm	1	0.36	Mykolaiv Region, south of Parutyne village and Olvia, right bank of Buzkiy Estuary	46.661	31.902	100	2020-05-30	Borovyk D., Chusova O., Vynokurov D.
682	1787	Descurainia sophia	seed_dimension3_mm	1	0.36	Mykolaiv Region, south of Parutyne village and Olvia, right bank of Buzkiy Estuary	46.661	31.902	100	2020-05-30	Borovyk D., Chusova O., Vynokurov D.
683	1787	Descurainia sophia	seed_dimension1_mm	1	0.38	Mykolaiv Region, south of Parutyne village and Olvia, right bank of Buzkiy Estuary	46.661	31.902	100	2020-05-30	Borovyk D., Chusova O., Vynokurov D.
684	1789	Dianthus andrzejowskianus	seed_dimension1_mm	1	2.43	Kherson Region, Askania-Nova Nature Reserve	46.46	34.01	8000	2021-05	Shapoval V. et al.
685	1789	Dianthus andrzejowskianus	seed_dimension2_mm	1	1.52	Kherson Region, Askania-Nova Nature Reserve	46.46	34.01	8000	2021-05	Shapoval V. et al.
686	1789	Dianthus andrzejowskianus	seed_dimension3_mm	1	0.42	Kherson Region, Askania-Nova Nature Reserve	46.46	34.01	8000	2021-05	Shapoval V. et al.
687	1789	Dianthus andrzejowskianus	seed_mass_mg	1	0.56	Kherson Region, Askania-Nova Nature Reserve	46.46	34.01	8000	2021-05	Shapoval V. et al.
688	1789	Dianthus andrzejowskianus	phosphorus_concentration	1	2.701	Kherson Region, Askania-Nova Nature Reserve	46.46	34.01	8000	2021-05	Shapoval V. et al.
689	1789	Dianthus andrzejowskianus	nitrogen_concentration	1	19.448	Kherson Region, Askania-Nova Nature Reserve	46.46	34.01	8000	2021-05	Shapoval V. et al.
690	1789	Dianthus andrzejowskianus	seed_shape	1	0.11	Kherson Region, Askania-Nova Nature Reserve	46.46	34.01	8000	2021-05	Shapoval V. et al.
691	1797	Dianthus carbonatus	seed_mass_mg	1	0.27	Zaporizhzhia Region, near Vovche village, slopes of Utliutsky Estuary	46.458	35.179	300	2020-09-10	Vynokurov D., Borovyk D.
692	1797	Dianthus carbonatus	seed_dimension3_mm	1	0.27	Zaporizhzhia Region, near Vovche village, slopes of Utliutsky Estuary	46.458	35.179	300	2020-09-10	Vynokurov D., Borovyk D.
693	1797	Dianthus carbonatus	seed_dimension2_mm	1	1.04	Zaporizhzhia Region, near Vovche village, slopes of Utliutsky Estuary	46.458	35.179	300	2020-09-10	Vynokurov D., Borovyk D.
694	1797	Dianthus carbonatus	seed_dimension1_mm	1	1.18	Zaporizhzhia Region, near Vovche village, slopes of Utliutsky Estuary	46.458	35.179	300	2020-09-10	Vynokurov D., Borovyk D.
695	1797	Dianthus carbonatus	seed_shape	1	0.11	Zaporizhzhia Region, near Vovche village, slopes of Utliutsky Estuary	46.458	35.179	300	2020-09-10	Vynokurov D., Borovyk D.
696	1805	Dianthus elongatus	seed_shape	1	0.13	Luhansk Region, near Krynychne, ST20011	49.29222	40.08612	5	2020-07-13	Chusova O. et al.
697	1805	Dianthus elongatus	seed_dimension3_mm	1	0.41	Luhansk Region, near Krynychne, ST20011	49.29222	40.08612	5	2020-07-13	Chusova O. et al.
698	1805	Dianthus elongatus	seed_mass_mg	1	0.72	Luhansk Region, near Krynychne, ST20011	49.29222	40.08612	5	2020-07-13	Chusova O. et al.
699	1805	Dianthus elongatus	seed_dimension2_mm	1	2.07	Luhansk Region, near Krynychne, ST20011	49.29222	40.08612	5	2020-07-13	Chusova O. et al.
700	1805	Dianthus elongatus	seed_dimension1_mm	1	2.94	Luhansk Region, near Krynychne, ST20011	49.29222	40.08612	5	2020-07-13	Chusova O. et al.
701	1810	Dianthus guttatus	phosphorus_concentration	1	2.282	Kherson Region, Askania-Nova Nature Reserve	46.46	34.01	8000	2021-06	Shapoval V. et al.
702	1810	Dianthus guttatus	nitrogen_concentration	1	11.744	Kherson Region, Askania-Nova Nature Reserve	46.46	34.01	8000	2021-06	Shapoval V. et al.
703	1810	Dianthus guttatus	seed_dimension1_mm	1	2.61	Kherson Region, Askania-Nova Nature Reserve	46.46	34.01	8000	2021-06	Shapoval V. et al.
704	1810	Dianthus guttatus	seed_dimension2_mm	1	2.13	Kherson Region, Askania-Nova Nature Reserve	46.46	34.01	8000	2021-06	Shapoval V. et al.
705	1810	Dianthus guttatus	seed_dimension3_mm	1	0.42	Kherson Region, Askania-Nova Nature Reserve	46.46	34.01	8000	2021-06	Shapoval V. et al.
706	1810	Dianthus guttatus	seed_mass_mg	1	0.53	Kherson Region, Askania-Nova Nature Reserve	46.46	34.01	8000	2021-06	Shapoval V. et al.
707	1810	Dianthus guttatus	seed_shape	1	0.13	Kherson Region, Askania-Nova Nature Reserve	46.46	34.01	8000	2021-06	Shapoval V. et al.
715	1812	Dianthus hypanicus	seed_shape	1	0.1	Mykolaiv Region, near Myhiia village, left bank of Southern Buh River, National park Buzkyi Gard	48.0233	30.9614	20	2020-09-19	Vynokurov D.
716	1812	Dianthus hypanicus	seed_dimension3_mm	1	0.4	Mykolaiv Region, near Myhiia village, left bank of Southern Buh River, National park Buzkyi Gard	48.0233	30.9614	20	2020-09-19	Vynokurov D.
717	1812	Dianthus hypanicus	seed_mass_mg	1	0.49	Mykolaiv Region, near Myhiia village, left bank of Southern Buh River, National park Buzkyi Gard	48.0233	30.9614	20	2020-09-19	Vynokurov D.
718	1812	Dianthus hypanicus	seed_dimension2_mm	1	1.03	Mykolaiv Region, near Myhiia village, left bank of Southern Buh River, National park Buzkyi Gard	48.0233	30.9614	20	2020-09-19	Vynokurov D.
719	1812	Dianthus hypanicus	seed_dimension1_mm	1	1.88	Mykolaiv Region, near Myhiia village, left bank of Southern Buh River, National park Buzkyi Gard	48.0233	30.9614	20	2020-09-19	Vynokurov D.
713	1812	Dianthus hypanicus	phosphorus_concentration	1	2.246	Mykolaiv Region, near Myhiia village, left bank of Southern Buh River, National park Buzkyi Gard	48.0229	30.9633	10	2020-09-19	Borovyk D.
714	1812	Dianthus hypanicus	nitrogen_concentration	1	12.106	Mykolaiv Region, near Myhiia village, left bank of Southern Buh River, National park Buzkyi Gard	48.0229	30.9633	10	2020-09-19	Borovyk D.
708	1812	Dianthus hypanicus	seed_shape	2	0.12	Kirovohrad Region, near Antonivka and Nachaivka villages, rocky outcrops in Savaklii River Valley	48.2293	32.047	50	2021-07-30	Borovyk D., Shynder O.
709	1812	Dianthus hypanicus	seed_dimension1_mm	2	2.35	Kirovohrad Region, near Antonivka and Nachaivka villages, rocky outcrops in Savaklii River Valley	48.2293	32.047	50	2021-07-30	Borovyk D., Shynder O.
710	1812	Dianthus hypanicus	seed_dimension2_mm	2	1.3	Kirovohrad Region, near Antonivka and Nachaivka villages, rocky outcrops in Savaklii River Valley	48.2293	32.047	50	2021-07-30	Borovyk D., Shynder O.
711	1812	Dianthus hypanicus	seed_dimension3_mm	2	0.35	Kirovohrad Region, near Antonivka and Nachaivka villages, rocky outcrops in Savaklii River Valley	48.2293	32.047	50	2021-07-30	Borovyk D., Shynder O.
712	1812	Dianthus hypanicus	seed_mass_mg	2	0.4	Kirovohrad Region, near Antonivka and Nachaivka villages, rocky outcrops in Savaklii River Valley	48.2293	32.047	50	2021-07-30	Borovyk D., Shynder O.
720	1814	Dianthus lanceolatus	seed_dimension1_mm	2	3.6	Kherson Region, Askania-Nova Nature Reserve	46.46	34.01	8000	2021-06	Shapoval V. et al.
721	1814	Dianthus lanceolatus	seed_dimension2_mm	2	3.49	Kherson Region, Askania-Nova Nature Reserve	46.46	34.01	8000	2021-06	Shapoval V. et al.
722	1814	Dianthus lanceolatus	seed_dimension3_mm	2	0.36	Kherson Region, Askania-Nova Nature Reserve	46.46	34.01	8000	2021-06	Shapoval V. et al.
723	1814	Dianthus lanceolatus	seed_mass_mg	2	0.7	Kherson Region, Askania-Nova Nature Reserve	46.46	34.01	8000	2021-06	Shapoval V. et al.
724	1814	Dianthus lanceolatus	seed_shape	2	0.17	Kherson Region, Askania-Nova Nature Reserve	46.46	34.01	8000	2021-06	Shapoval V. et al.
725	1814	Dianthus lanceolatus	seed_dimension3_mm	1	0.37	Kherson Region, Azov-Syvash National Nature Park, Churiuk Island	46.1	34.172	500	2020-09-10	Vynokurov D., Borovyk D.
726	1814	Dianthus lanceolatus	seed_mass_mg	1	0.82	Kherson Region, Azov-Syvash National Nature Park, Churiuk Island	46.1	34.172	500	2020-09-10	Vynokurov D., Borovyk D.
727	1814	Dianthus lanceolatus	seed_dimension2_mm	1	1.61	Kherson Region, Azov-Syvash National Nature Park, Churiuk Island	46.1	34.172	500	2020-09-10	Vynokurov D., Borovyk D.
728	1814	Dianthus lanceolatus	seed_dimension1_mm	1	1.75	Kherson Region, Azov-Syvash National Nature Park, Churiuk Island	46.1	34.172	500	2020-09-10	Vynokurov D., Borovyk D.
729	1814	Dianthus lanceolatus	seed_shape	1	0.13	Kherson Region, Azov-Syvash National Nature Park, Churiuk Island	46.1	34.172	500	2020-09-10	Vynokurov D., Borovyk D.
730	1816	Dianthus membranaceus	leaf_area_mm2	1	207.67	Mykolaiv Region, near Ivanivka village, National park Buzkyi Gard, plot ID = SB20120	47.94852	31.03745	5	2020-06-27	Borovyk D., Vynokurov D.
731	1816	Dianthus membranaceus	leaf_mass_mg	1	12.9	Mykolaiv Region, near Ivanivka village, National park Buzkyi Gard, plot ID = SB20120	47.94852	31.03745	5	2020-06-27	Borovyk D., Vynokurov D.
732	1816	Dianthus membranaceus	sla_mm2_mg	1	16.45	Mykolaiv Region, near Ivanivka village, National park Buzkyi Gard, plot ID = SB20120	47.94852	31.03745	5	2020-06-27	Borovyk D., Vynokurov D.
733	1822	Dianthus pseudarmeria	seed_shape	1	0.1	Mykolaiv Region, near Sebino village, gulley, plot ID = SB20073	47.15975	31.87433	5	2020-06-05	Chusova O., Vynokurov D.
734	1822	Dianthus pseudarmeria	seed_dimension3_mm	1	0.51	Mykolaiv Region, near Sebino village, gulley, plot ID = SB20073	47.15975	31.87433	5	2020-06-05	Chusova O., Vynokurov D.
735	1822	Dianthus pseudarmeria	seed_dimension2_mm	1	0.79	Mykolaiv Region, near Sebino village, gulley, plot ID = SB20073	47.15975	31.87433	5	2020-06-05	Chusova O., Vynokurov D.
736	1822	Dianthus pseudarmeria	seed_dimension1_mm	1	1.86	Mykolaiv Region, near Sebino village, gulley, plot ID = SB20073	47.15975	31.87433	5	2020-06-05	Chusova O., Vynokurov D.
737	1822	Dianthus pseudarmeria	seed_mass_mg	1	NA	Mykolaiv Region, near Sebino village, gulley, plot ID = SB20073	47.15975	31.87433	5	2020-06-05	Chusova O., Vynokurov D.
738	1910	Echinochloa crus-galli	phosphorus_concentration	1	13.274	Kherson Region, Askania-Nova Nature Reserve	46.46	34.01	8000	2021-07-23	Shapoval V. et al.
739	1910	Echinochloa crus-galli	nitrogen_concentration	1	21.707	Kherson Region, Askania-Nova Nature Reserve	46.46	34.01	8000	2021-07-23	Shapoval V. et al.
740	1910	Echinochloa crus-galli	seed_dimension1_mm	1	2.17	Kherson Region, Askania-Nova Nature Reserve	46.46	34.01	8000	2021-07-23	Shapoval V. et al.
741	1910	Echinochloa crus-galli	seed_dimension2_mm	1	1.65	Kherson Region, Askania-Nova Nature Reserve	46.46	34.01	8000	2021-07-23	Shapoval V. et al.
742	1910	Echinochloa crus-galli	seed_dimension3_mm	1	0.65	Kherson Region, Askania-Nova Nature Reserve	46.46	34.01	8000	2021-07-23	Shapoval V. et al.
743	1910	Echinochloa crus-galli	seed_mass_mg	1	1.65	Kherson Region, Askania-Nova Nature Reserve	46.46	34.01	8000	2021-07-23	Shapoval V. et al.
744	1910	Echinochloa crus-galli	seed_shape	1	0.08	Kherson Region, Askania-Nova Nature Reserve	46.46	34.01	8000	2021-07-23	Shapoval V. et al.
745	1925	Echium biebersteinii	seed_shape	1	0.02	Kherson Region, Askania-Nova Nature Reserve	46.46	34.01	8000	2021	Shapoval V. et al.
746	1925	Echium biebersteinii	seed_dimension1_mm	1	2.9	Kherson Region, Askania-Nova Nature Reserve	46.46	34.01	8000	2021	Shapoval V. et al.
747	1925	Echium biebersteinii	seed_dimension2_mm	1	2.14	Kherson Region, Askania-Nova Nature Reserve	46.46	34.01	8000	2021	Shapoval V. et al.
748	1925	Echium biebersteinii	seed_dimension3_mm	1	1.83	Kherson Region, Askania-Nova Nature Reserve	46.46	34.01	8000	2021	Shapoval V. et al.
749	1925	Echium biebersteinii	seed_mass_mg	1	4.4	Kherson Region, Askania-Nova Nature Reserve	46.46	34.01	8000	2021	Shapoval V. et al.
750	1925	Echium biebersteinii	phosphorus_concentration	1	9.074	Kherson Region, Askania-Nova Nature Reserve	46.46	34.01	8000	2021	Shapoval V. et al.
751	1925	Echium biebersteinii	nitrogen_concentration	1	20.663	Kherson Region, Askania-Nova Nature Reserve	46.46	34.01	8000	2021	Shapoval V. et al.
752	1953	Elisanthe viscosa	seed_shape	1	0.02	Kherson Region, Askania-Nova Nature Reserve	46.46	34.01	8000	2021-07-20	Shapoval V. et al.
753	1953	Elisanthe viscosa	seed_dimension1_mm	1	0.72	Kherson Region, Askania-Nova Nature Reserve	46.46	34.01	8000	2021-07-20	Shapoval V. et al.
754	1953	Elisanthe viscosa	seed_dimension2_mm	1	0.52	Kherson Region, Askania-Nova Nature Reserve	46.46	34.01	8000	2021-07-20	Shapoval V. et al.
755	1953	Elisanthe viscosa	seed_dimension3_mm	1	0.48	Kherson Region, Askania-Nova Nature Reserve	46.46	34.01	8000	2021-07-20	Shapoval V. et al.
756	1953	Elisanthe viscosa	seed_mass_mg	1	0.28	Kherson Region, Askania-Nova Nature Reserve	46.46	34.01	8000	2021-07-20	Shapoval V. et al.
757	1953	Elisanthe viscosa	phosphorus_concentration	1	6.32	Kherson Region, Askania-Nova Nature Reserve	46.46	34.01	8000	2021-07-20	Shapoval V. et al.
758	1953	Elisanthe viscosa	nitrogen_concentration	1	41.195	Kherson Region, Askania-Nova Nature Reserve	46.46	34.01	8000	2021-07-20	Shapoval V. et al.
759	1966	Elytrigia intermedia	seed_dimension1_mm	1	9.7	Kherson Region, Askania-Nova Nature Reserve	46.46	34.01	8000	2021-07-16	Shapoval V. et al.
760	1966	Elytrigia intermedia	seed_dimension2_mm	1	2.12	Kherson Region, Askania-Nova Nature Reserve	46.46	34.01	8000	2021-07-16	Shapoval V. et al.
761	1966	Elytrigia intermedia	seed_dimension3_mm	1	0.16	Kherson Region, Askania-Nova Nature Reserve	46.46	34.01	8000	2021-07-16	Shapoval V. et al.
762	1966	Elytrigia intermedia	seed_mass_mg	1	3.8	Kherson Region, Askania-Nova Nature Reserve	46.46	34.01	8000	2021-07-16	Shapoval V. et al.
763	1966	Elytrigia intermedia	phosphorus_concentration	1	4.539	Kherson Region, Askania-Nova Nature Reserve	46.46	34.01	8000	2021-07-16	Shapoval V. et al.
764	1966	Elytrigia intermedia	nitrogen_concentration	1	20.848	Kherson Region, Askania-Nova Nature Reserve	46.46	34.01	8000	2021-07-16	Shapoval V. et al.
765	1966	Elytrigia intermedia	seed_shape	1	0.18	Kherson Region, Askania-Nova Nature Reserve	46.46	34.01	8000	2021-07-16	Shapoval V. et al.
766	1972	Elytrigia pseudocaesia	seed_dimension1_mm	1	8.71	Kherson Region, Askania-Nova Nature Reserve	46.46	34.01	8000	2021-07-23	Shapoval V. et al.
767	1972	Elytrigia pseudocaesia	seed_dimension2_mm	1	1.77	Kherson Region, Askania-Nova Nature Reserve	46.46	34.01	8000	2021-07-23	Shapoval V. et al.
768	1972	Elytrigia pseudocaesia	seed_dimension3_mm	1	1.22	Kherson Region, Askania-Nova Nature Reserve	46.46	34.01	8000	2021-07-23	Shapoval V. et al.
769	1972	Elytrigia pseudocaesia	seed_mass_mg	1	1.36	Kherson Region, Askania-Nova Nature Reserve	46.46	34.01	8000	2021-07-23	Shapoval V. et al.
770	1972	Elytrigia pseudocaesia	phosphorus_concentration	1	4.074	Kherson Region, Askania-Nova Nature Reserve	46.46	34.01	8000	2021-07-23	Shapoval V. et al.
771	1972	Elytrigia pseudocaesia	nitrogen_concentration	1	30.981	Kherson Region, Askania-Nova Nature Reserve	46.46	34.01	8000	2021-07-23	Shapoval V. et al.
772	1972	Elytrigia pseudocaesia	seed_shape	1	0.15	Kherson Region, Askania-Nova Nature Reserve	46.46	34.01	8000	2021-07-23	Shapoval V. et al.
773	1973	Elytrigia repens	seed_dimension1_mm	1	9.46	Kherson Region, Askania-Nova Nature Reserve	46.46	34.01	8000	2021	Shapoval V. et al.
774	1973	Elytrigia repens	seed_dimension2_mm	1	1.41	Kherson Region, Askania-Nova Nature Reserve	46.46	34.01	8000	2021	Shapoval V. et al.
775	1973	Elytrigia repens	seed_dimension3_mm	1	0.29	Kherson Region, Askania-Nova Nature Reserve	46.46	34.01	8000	2021	Shapoval V. et al.
776	1973	Elytrigia repens	seed_mass_mg	1	1.93	Kherson Region, Askania-Nova Nature Reserve	46.46	34.01	8000	2021	Shapoval V. et al.
777	1973	Elytrigia repens	phosphorus_concentration	1	3.666	Kherson Region, Askania-Nova Nature Reserve	46.46	34.01	8000	2021	Shapoval V. et al.
778	1973	Elytrigia repens	nitrogen_concentration	1	23.115	Kherson Region, Askania-Nova Nature Reserve	46.46	34.01	8000	2021	Shapoval V. et al.
779	1973	Elytrigia repens	seed_shape	1	0.19	Kherson Region, Askania-Nova Nature Reserve	46.46	34.01	8000	2021	Shapoval V. et al.
780	1975	Elytrigia stipifolia	sla_mm2_mg	1	11.92	Luhansk Region, near Krynychne village, Luhansk Nature Reserve, Striltsivskyi Steppe; plot ID = ST20010	49.2938	40.0841	10	2020-07-13	Chusova O. et al.
781	1975	Elytrigia stipifolia	leaf_area_mm2	1	264.04	Luhansk Region, near Krynychne village, Luhansk Nature Reserve, Striltsivskyi Steppe; plot ID = ST20010	49.2938	40.0841	10	2020-07-13	Chusova O. et al.
782	1975	Elytrigia stipifolia	leaf_mass_mg	1	22.22	Luhansk Region, near Krynychne village, Luhansk Nature Reserve, Striltsivskyi Steppe; plot ID = ST20010	49.2938	40.0841	10	2020-07-13	Chusova O. et al.
783	1975	Elytrigia stipifolia	phosphorus_concentration	1	0.808	Mykolaiv Region, near Novorozanivka village, Inhul River Valley	47.7551	32.3573	50	2021-08-07	Borovyk D., Shynder O.
784	1975	Elytrigia stipifolia	nitrogen_concentration	1	10.591	Mykolaiv Region, near Novorozanivka village, Inhul River Valley	47.7551	32.3573	50	2021-08-07	Borovyk D., Shynder O.
785	1984	Ephedra distachya	seed_shape	1	0.06	Kharkiv Region, Dvorichansky National Nature Park	49.8029	37.6521	10	2020-07-20	Parkhomenko M.
786	1984	Ephedra distachya	seed_dimension3_mm	1	1.74	Kharkiv Region, Dvorichansky National Nature Park	49.8029	37.6521	10	2020-07-20	Parkhomenko M.
787	1984	Ephedra distachya	seed_dimension2_mm	1	2.89	Kharkiv Region, Dvorichansky National Nature Park	49.8029	37.6521	10	2020-07-20	Parkhomenko M.
788	1984	Ephedra distachya	seed_dimension1_mm	1	4.41	Kharkiv Region, Dvorichansky National Nature Park	49.8029	37.6521	10	2020-07-20	Parkhomenko M.
789	1984	Ephedra distachya	seed_mass_mg	1	5.58	Kharkiv Region, Dvorichansky National Nature Park	49.8029	37.6521	10	2020-07-20	Parkhomenko M.
790	2033	Eragrostis minor	seed_shape	1	0	Kherson Region, Askania-Nova Nature Reserve	46.46	34.01	8000	2021-07-13	Shapoval V. et al.
791	2033	Eragrostis minor	seed_dimension1_mm	1	0.52	Kherson Region, Askania-Nova Nature Reserve	46.46	34.01	8000	2021-07-13	Shapoval V. et al.
792	2033	Eragrostis minor	seed_dimension2_mm	1	0.49	Kherson Region, Askania-Nova Nature Reserve	46.46	34.01	8000	2021-07-13	Shapoval V. et al.
793	2033	Eragrostis minor	seed_dimension3_mm	1	0.45	Kherson Region, Askania-Nova Nature Reserve	46.46	34.01	8000	2021-07-13	Shapoval V. et al.
794	2033	Eragrostis minor	seed_mass_mg	1	0.09	Kherson Region, Askania-Nova Nature Reserve	46.46	34.01	8000	2021-07-13	Shapoval V. et al.
795	2033	Eragrostis minor	phosphorus_concentration	1	7.248	Kherson Region, Askania-Nova Nature Reserve	46.46	34.01	8000	2021-07-13	Shapoval V. et al.
796	2033	Eragrostis minor	nitrogen_concentration	1	25.853	Kherson Region, Askania-Nova Nature Reserve	46.46	34.01	8000	2021-07-13	Shapoval V. et al.
797	2036	Eragrostis pilosa	seed_shape	1	0.04	Mykolaiv Region, near Bohdanivka village, right bank of Southern Buh River, National park Buzkyi Gard	47.795	31.173	100	2020-09-20	Borovyk D.
798	2036	Eragrostis pilosa	seed_mass_mg	1	0.05	Mykolaiv Region, near Bohdanivka village, right bank of Southern Buh River, National park Buzkyi Gard	47.795	31.173	100	2020-09-20	Borovyk D.
799	2036	Eragrostis pilosa	seed_dimension3_mm	1	0.19	Mykolaiv Region, near Bohdanivka village, right bank of Southern Buh River, National park Buzkyi Gard	47.795	31.173	100	2020-09-20	Borovyk D.
800	2036	Eragrostis pilosa	seed_dimension2_mm	1	0.25	Mykolaiv Region, near Bohdanivka village, right bank of Southern Buh River, National park Buzkyi Gard	47.795	31.173	100	2020-09-20	Borovyk D.
801	2036	Eragrostis pilosa	seed_dimension1_mm	1	0.36	Mykolaiv Region, near Bohdanivka village, right bank of Southern Buh River, National park Buzkyi Gard	47.795	31.173	100	2020-09-20	Borovyk D.
802	2040	Eremogone biebersteinii	seed_shape	2	0.07	Dnipro Region, near Ocheretuvate village	48.724	34.959	300	2020-09-13	Vynokurov D., Borovyk D.
803	2040	Eremogone biebersteinii	seed_mass_mg	2	0.19	Dnipro Region, near Ocheretuvate village	48.724	34.959	300	2020-09-13	Vynokurov D., Borovyk D.
804	2040	Eremogone biebersteinii	seed_dimension3_mm	2	0.29	Dnipro Region, near Ocheretuvate village	48.724	34.959	300	2020-09-13	Vynokurov D., Borovyk D.
805	2040	Eremogone biebersteinii	seed_dimension2_mm	2	0.66	Dnipro Region, near Ocheretuvate village	48.724	34.959	300	2020-09-13	Vynokurov D., Borovyk D.
806	2040	Eremogone biebersteinii	seed_dimension1_mm	2	0.71	Dnipro Region, near Ocheretuvate village	48.724	34.959	300	2020-09-13	Vynokurov D., Borovyk D.
807	2040	Eremogone biebersteinii	seed_shape	1	0.07	Mykolaiv Region, near Romanova Balka village, National park Buzkyi Gard	47.938	31.043	100	2020-09-19	Borovyk D., Vynokurov D.
808	2040	Eremogone biebersteinii	seed_mass_mg	1	0.13	Mykolaiv Region, near Romanova Balka village, National park Buzkyi Gard	47.938	31.043	100	2020-09-19	Borovyk D., Vynokurov D.
809	2040	Eremogone biebersteinii	seed_dimension3_mm	1	0.34	Mykolaiv Region, near Romanova Balka village, National park Buzkyi Gard	47.938	31.043	100	2020-09-19	Borovyk D., Vynokurov D.
810	2040	Eremogone biebersteinii	seed_dimension2_mm	1	0.75	Mykolaiv Region, near Romanova Balka village, National park Buzkyi Gard	47.938	31.043	100	2020-09-19	Borovyk D., Vynokurov D.
811	2040	Eremogone biebersteinii	seed_dimension1_mm	1	0.84	Mykolaiv Region, near Romanova Balka village, National park Buzkyi Gard	47.938	31.043	100	2020-09-19	Borovyk D., Vynokurov D.
812	2045	Eremogone rigida	seed_shape	1	0.02	Mykolaiv Region, near Romanova Balka village, National park Buzkyi Gard	47.938	31.043	100	2020-09-19	Borovyk D., Vynokurov D.
813	2045	Eremogone rigida	seed_mass_mg	1	0.11	Mykolaiv Region, near Romanova Balka village, National park Buzkyi Gard	47.938	31.043	100	2020-09-19	Borovyk D., Vynokurov D.
814	2045	Eremogone rigida	seed_dimension3_mm	1	0.41	Mykolaiv Region, near Romanova Balka village, National park Buzkyi Gard	47.938	31.043	100	2020-09-19	Borovyk D., Vynokurov D.
815	2045	Eremogone rigida	seed_dimension2_mm	1	0.57	Mykolaiv Region, near Romanova Balka village, National park Buzkyi Gard	47.938	31.043	100	2020-09-19	Borovyk D., Vynokurov D.
816	2045	Eremogone rigida	seed_dimension1_mm	1	0.64	Mykolaiv Region, near Romanova Balka village, National park Buzkyi Gard	47.938	31.043	100	2020-09-19	Borovyk D., Vynokurov D.
817	2061	Erigeron podolicus	seed_mass_mg	1	0.05	Poltava Region, near Klymivka village, Klymivsky Botanical Reserve	49.335	35.082	300	2020-09-13	Vynokurov D., Borovyk D.
818	2061	Erigeron podolicus	seed_dimension3_mm	1	0.19	Poltava Region, near Klymivka village, Klymivsky Botanical Reserve	49.335	35.082	300	2020-09-13	Vynokurov D., Borovyk D.
819	2061	Erigeron podolicus	seed_dimension2_mm	1	0.22	Poltava Region, near Klymivka village, Klymivsky Botanical Reserve	49.335	35.082	300	2020-09-13	Vynokurov D., Borovyk D.
820	2061	Erigeron podolicus	seed_dimension1_mm	1	2.21	Poltava Region, near Klymivka village, Klymivsky Botanical Reserve	49.335	35.082	300	2020-09-13	Vynokurov D., Borovyk D.
821	2061	Erigeron podolicus	seed_shape	1	0.18	Poltava Region, near Klymivka village, Klymivsky Botanical Reserve	49.335	35.082	300	2020-09-13	Vynokurov D., Borovyk D.
822	2076	Erodium cicutarium	seed_dimension1_mm	1	2.28	Kherson Region, Askania-Nova Nature Reserve	46.46	34.01	8000	2021-05	Shapoval V. et al.
823	2076	Erodium cicutarium	seed_dimension2_mm	1	0.55	Kherson Region, Askania-Nova Nature Reserve	46.46	34.01	8000	2021-05	Shapoval V. et al.
824	2076	Erodium cicutarium	seed_dimension3_mm	1	0.53	Kherson Region, Askania-Nova Nature Reserve	46.46	34.01	8000	2021-05	Shapoval V. et al.
825	2076	Erodium cicutarium	seed_mass_mg	1	0.36	Kherson Region, Askania-Nova Nature Reserve	46.46	34.01	8000	2021-05	Shapoval V. et al.
826	2076	Erodium cicutarium	phosphorus_concentration	1	3.231	Kherson Region, Askania-Nova Nature Reserve	46.46	34.01	8000	2021-05	Shapoval V. et al.
827	2076	Erodium cicutarium	nitrogen_concentration	1	42.118	Kherson Region, Askania-Nova Nature Reserve	46.46	34.01	8000	2021-05	Shapoval V. et al.
828	2076	Erodium cicutarium	seed_shape	1	0.13	Kherson Region, Askania-Nova Nature Reserve	46.46	34.01	8000	2021-05	Shapoval V. et al.
829	2076	Erodium cicutarium	leaf_area_mm2	1	62.26	Kherson Region, Kherson, old jewish cemetery	47.007	33.644	150	2021-04-23	Skobel N. et al.
830	2076	Erodium cicutarium	leaf_mass_mg	1	2.01	Kherson Region, Kherson, old jewish cemetery	47.007	33.644	150	2021-04-23	Skobel N. et al.
831	2076	Erodium cicutarium	sla_mm2_mg	1	31.011	Kherson Region, Kherson, old jewish cemetery	47.007	33.644	150	2021-04-23	Skobel N. et al.
30	2083	Erophila verna	height_veg_cm	1	NA	Kherson Region, Kamianska Sich National Nature Park	47.0179	33.5794	10	2021-04-17	Skobel N. et al.
832	2083	Erophila verna	leaf_area_mm2	1	5.81	Kherson Region, Kamianska Sich National Nature Park	47.0179	33.5794	10	2021-04-17	Skobel N. et al.
833	2083	Erophila verna	leaf_mass_mg	1	0.12	Kherson Region, Kamianska Sich National Nature Park	47.0179	33.5794	10	2021-04-17	Skobel N. et al.
834	2083	Erophila verna	sla_mm2_mg	1	47.623	Kherson Region, Kamianska Sich National Nature Park	47.0179	33.5794	10	2021-04-17	Skobel N. et al.
835	2083	Erophila verna	seed_dimension1_mm	1	0.5	Kherson Region, Kamianska Sich National Nature Park	47.0179	33.5794	10	2021-04-17	Skobel N. et al.
836	2083	Erophila verna	seed_dimension2_mm	1	0.03	Kherson Region, Kamianska Sich National Nature Park	47.0179	33.5794	10	2021-04-17	Skobel N. et al.
837	2083	Erophila verna	seed_dimension3_mm	1	0.02	Kherson Region, Kamianska Sich National Nature Park	47.0179	33.5794	10	2021-04-17	Skobel N. et al.
838	2083	Erophila verna	seed_shape	1	0.2	Kherson Region, Kamianska Sich National Nature Park	47.0179	33.5794	10	2021-04-17	Skobel N. et al.
2220	2083	Erophila verna	height_gen_cm	1	4.64	Kherson Region, Kamianska Sich National Nature Park	47.0179	33.5794	10	2021-04-17	Skobel N. et al.
841	2085	Erucastrum armoracioides	seed_shape	1	0	Mykolaiv Region, between Mykhailivka and Bilousivka villages, plot ID = SB20151	47.38646	31.58541	5	2020-07-18	Borovyk D., Vynokurov D.
842	2085	Erucastrum armoracioides	seed_mass_mg	1	0.92	Mykolaiv Region, between Mykhailivka and Bilousivka villages, plot ID = SB20151	47.38646	31.58541	5	2020-07-18	Borovyk D., Vynokurov D.
843	2085	Erucastrum armoracioides	seed_dimension3_mm	1	0.93	Mykolaiv Region, between Mykhailivka and Bilousivka villages, plot ID = SB20151	47.38646	31.58541	5	2020-07-18	Borovyk D., Vynokurov D.
844	2085	Erucastrum armoracioides	seed_dimension2_mm	1	0.94	Mykolaiv Region, between Mykhailivka and Bilousivka villages, plot ID = SB20151	47.38646	31.58541	5	2020-07-18	Borovyk D., Vynokurov D.
845	2085	Erucastrum armoracioides	seed_dimension1_mm	1	0.98	Mykolaiv Region, between Mykhailivka and Bilousivka villages, plot ID = SB20151	47.38646	31.58541	5	2020-07-18	Borovyk D., Vynokurov D.
846	2089	Eryngium campestre	phosphorus_concentration	1	1.786	Kherson Region, Askania-Nova Nature Reserve	46.46	34.01	8000	2021-05-14	Shapoval V. et al.
847	2089	Eryngium campestre	nitrogen_concentration	1	7.237	Kherson Region, Askania-Nova Nature Reserve	46.46	34.01	8000	2021-05-14	Shapoval V. et al.
848	2089	Eryngium campestre	seed_dimension1_mm	1	1.59	Kherson Region, Askania-Nova Nature Reserve	46.46	34.01	8000	2021-05-14	Shapoval V. et al.
849	2089	Eryngium campestre	seed_dimension2_mm	1	0.98	Kherson Region, Askania-Nova Nature Reserve	46.46	34.01	8000	2021-05-14	Shapoval V. et al.
850	2089	Eryngium campestre	seed_dimension3_mm	1	0.36	Kherson Region, Askania-Nova Nature Reserve	46.46	34.01	8000	2021-05-14	Shapoval V. et al.
851	2089	Eryngium campestre	seed_mass_mg	1	0.9	Kherson Region, Askania-Nova Nature Reserve	46.46	34.01	8000	2021-05-14	Shapoval V. et al.
852	2089	Eryngium campestre	seed_shape	1	0.1	Kherson Region, Askania-Nova Nature Reserve	46.46	34.01	8000	2021-05-14	Shapoval V. et al.
853	2091	Eryngium planum	seed_dimension1_mm	1	2.37	Kherson Region, Askania-Nova Nature Reserve	46.46	34.01	8000	2021-07-15	Shapoval V. et al.
854	2091	Eryngium planum	seed_dimension2_mm	1	0.87	Kherson Region, Askania-Nova Nature Reserve	46.46	34.01	8000	2021-07-15	Shapoval V. et al.
855	2091	Eryngium planum	seed_dimension3_mm	1	0.43	Kherson Region, Askania-Nova Nature Reserve	46.46	34.01	8000	2021-07-15	Shapoval V. et al.
856	2091	Eryngium planum	seed_mass_mg	1	1.35	Kherson Region, Askania-Nova Nature Reserve	46.46	34.01	8000	2021-07-15	Shapoval V. et al.
857	2091	Eryngium planum	phosphorus_concentration	1	7.444	Kherson Region, Askania-Nova Nature Reserve	46.46	34.01	8000	2021-07-15	Shapoval V. et al.
858	2091	Eryngium planum	nitrogen_concentration	1	14.787	Kherson Region, Askania-Nova Nature Reserve	46.46	34.01	8000	2021-07-15	Shapoval V. et al.
859	2091	Eryngium planum	seed_shape	1	0.12	Kherson Region, Askania-Nova Nature Reserve	46.46	34.01	8000	2021-07-15	Shapoval V. et al.
860	2155	Euphorbia leptocaula	phosphorus_concentration	1	3.518	Kherson Region, Askania-Nova Nature Reserve	46.46	34.01	8000	2021	Shapoval V. et al.
861	2155	Euphorbia leptocaula	nitrogen_concentration	1	20.54	Kherson Region, Askania-Nova Nature Reserve	46.46	34.01	8000	2021	Shapoval V. et al.
862	2173	Euphorbia seguieriana	seed_dimension1_mm	1	2.33	Kherson Region, Askania-Nova Nature Reserve	46.46	34.01	8000	2021-06	Shapoval V. et al.
863	2173	Euphorbia seguieriana	seed_dimension2_mm	1	0.91	Kherson Region, Askania-Nova Nature Reserve	46.46	34.01	8000	2021-06	Shapoval V. et al.
864	2173	Euphorbia seguieriana	seed_dimension3_mm	1	0.91	Kherson Region, Askania-Nova Nature Reserve	46.46	34.01	8000	2021-06	Shapoval V. et al.
865	2173	Euphorbia seguieriana	seed_mass_mg	1	0.95	Kherson Region, Askania-Nova Nature Reserve	46.46	34.01	8000	2021-06	Shapoval V. et al.
866	2173	Euphorbia seguieriana	phosphorus_concentration	1	3.904	Kherson Region, Askania-Nova Nature Reserve	46.46	34.01	8000	2021-06	Shapoval V. et al.
867	2173	Euphorbia seguieriana	nitrogen_concentration	1	31.475	Kherson Region, Askania-Nova Nature Reserve	46.46	34.01	8000	2021-06	Shapoval V. et al.
868	2173	Euphorbia seguieriana	seed_shape	1	0.08	Kherson Region, Askania-Nova Nature Reserve	46.46	34.01	8000	2021-06	Shapoval V. et al.
869	2173	Euphorbia seguieriana	leaf_area_mm2	1	32.52	Mykolaiv Region, near Dniprovske village, loess bank of the Buzkyi Estuary	46.622	31.824	100	2020-05-31	Chusova O., Borovyk D., Vynokurov D.
875	2200	Euphrasia pectinata	leaf_area_mm2	1	155.78	Kyiv Region, near Rzhyshchiv, Pidkova site, plot ID = RZ2006	49.961	31.13	100	2020-06-23	Chusova O. et al.
870	2200	Euphrasia pectinata	seed_shape	1	0.04	Kyiv Region, near Rzhyshchiv, Pidkova site	49.961	31.13	200	2020-09-25	Vynokurov D., Borovyk D.
871	2200	Euphrasia pectinata	seed_mass_mg	1	0.08	Kyiv Region, near Rzhyshchiv, Pidkova site	49.961	31.13	200	2020-09-25	Vynokurov D., Borovyk D.
872	2200	Euphrasia pectinata	seed_dimension3_mm	1	0.31	Kyiv Region, near Rzhyshchiv, Pidkova site	49.961	31.13	200	2020-09-25	Vynokurov D., Borovyk D.
873	2200	Euphrasia pectinata	seed_dimension2_mm	1	0.34	Kyiv Region, near Rzhyshchiv, Pidkova site	49.961	31.13	200	2020-09-25	Vynokurov D., Borovyk D.
874	2200	Euphrasia pectinata	seed_dimension1_mm	1	0.56	Kyiv Region, near Rzhyshchiv, Pidkova site	49.961	31.13	200	2020-09-25	Vynokurov D., Borovyk D.
876	2218	Falcaria vulgaris	seed_dimension2_mm	1	0.57	Kherson Region, Askania-Nova Nature Reserve	46.46	34.01	8000	2021	Shapoval V. et al.
877	2218	Falcaria vulgaris	seed_dimension3_mm	1	0.49	Kherson Region, Askania-Nova Nature Reserve	46.46	34.01	8000	2021	Shapoval V. et al.
878	2218	Falcaria vulgaris	seed_mass_mg	1	0.46	Kherson Region, Askania-Nova Nature Reserve	46.46	34.01	8000	2021	Shapoval V. et al.
879	2218	Falcaria vulgaris	phosphorus_concentration	1	3.604	Kherson Region, Askania-Nova Nature Reserve	46.46	34.01	8000	2021	Shapoval V. et al.
880	2218	Falcaria vulgaris	nitrogen_concentration	1	21.559	Kherson Region, Askania-Nova Nature Reserve	46.46	34.01	8000	2021	Shapoval V. et al.
881	2218	Falcaria vulgaris	seed_shape	1	0.16	Kherson Region, Askania-Nova Nature Reserve	46.46	34.01	8000	2021	Shapoval V. et al.
882	2218	Falcaria vulgaris	seed_dimension1_mm	1	3.8	Kherson Region, Askania-Nova Nature Reserve	46.46	34.01	8000	2021-07	Shapoval V. et al.
883	2221	Fallopia convolvulus	seed_shape	1	0.01	Kherson Region, Askania-Nova Nature Reserve	46.46	34.01	8000	2021-07-14	Shapoval V. et al.
884	2221	Fallopia convolvulus	seed_dimension1_mm	1	2.51	Kherson Region, Askania-Nova Nature Reserve	46.46	34.01	8000	2021-07-14	Shapoval V. et al.
885	2221	Fallopia convolvulus	seed_dimension2_mm	1	2	Kherson Region, Askania-Nova Nature Reserve	46.46	34.01	8000	2021-07-14	Shapoval V. et al.
886	2221	Fallopia convolvulus	seed_dimension3_mm	1	1.8	Kherson Region, Askania-Nova Nature Reserve	46.46	34.01	8000	2021-07-14	Shapoval V. et al.
887	2221	Fallopia convolvulus	seed_mass_mg	1	2.66	Kherson Region, Askania-Nova Nature Reserve	46.46	34.01	8000	2021-07-14	Shapoval V. et al.
888	2221	Fallopia convolvulus	phosphorus_concentration	1	8.45	Kherson Region, Askania-Nova Nature Reserve	46.46	34.01	8000	2021-07-14	Shapoval V. et al.
889	2221	Fallopia convolvulus	nitrogen_concentration	1	24.549	Kherson Region, Askania-Nova Nature Reserve	46.46	34.01	8000	2021-07-14	Shapoval V. et al.
890	2226	Ferula euxina	seed_dimension1_mm	1	10.04	Kherson Region, Askania-Nova Nature Reserve	46.46	34.01	8000	2021-07-15	Shapoval V. et al.
891	2226	Ferula euxina	seed_dimension2_mm	1	6.13	Kherson Region, Askania-Nova Nature Reserve	46.46	34.01	8000	2021-07-15	Shapoval V. et al.
892	2226	Ferula euxina	seed_dimension3_mm	1	0.76	Kherson Region, Askania-Nova Nature Reserve	46.46	34.01	8000	2021-07-15	Shapoval V. et al.
893	2226	Ferula euxina	seed_mass_mg	1	10.9	Kherson Region, Askania-Nova Nature Reserve	46.46	34.01	8000	2021-07-15	Shapoval V. et al.
894	2226	Ferula euxina	seed_shape	1	0.14	Kherson Region, Askania-Nova Nature Reserve	46.46	34.01	8000	2021-07-15	Shapoval V. et al.
895	2236	Festuca beckeri	phosphorus_concentration	1	1.517	Mykolaiv Region, Biloberezhzhia Sviatoslava National Nature Park, Kinburn Spit, Volyzhyn Lis	46.5375	31.7271	50	2021-05-30	Chusova O. et al.
896	2236	Festuca beckeri	nitrogen_concentration	1	12.175	Mykolaiv Region, Biloberezhzhia Sviatoslava National Nature Park, Kinburn Spit, Volyzhyn Lis	46.5375	31.7271	50	2021-05-30	Chusova O. et al.
897	2264	Festuca valesiaca	phosphorus_concentration	1	2.072	Kherson Region, Askania-Nova Nature Reserve	46.46	34.01	8000	2021	Shapoval V. et al.
898	2264	Festuca valesiaca	nitrogen_concentration	1	7.615	Kherson Region, Askania-Nova Nature Reserve	46.46	34.01	8000	2021	Shapoval V. et al.
899	2264	Festuca valesiaca	seed_dimension1_mm	1	2.23	Kherson Region, Askania-Nova Nature Reserve	46.46	34.01	8000	2021-06	Shapoval V. et al.
900	2264	Festuca valesiaca	seed_dimension2_mm	1	0.88	Kherson Region, Askania-Nova Nature Reserve	46.46	34.01	8000	2021-06	Shapoval V. et al.
901	2264	Festuca valesiaca	seed_dimension3_mm	1	0.04	Kherson Region, Askania-Nova Nature Reserve	46.46	34.01	8000	2021-06	Shapoval V. et al.
902	2264	Festuca valesiaca	seed_mass_mg	1	0.12	Kherson Region, Askania-Nova Nature Reserve	46.46	34.01	8000	2021-06	Shapoval V. et al.
903	2264	Festuca valesiaca	seed_shape	1	0.16	Kherson Region, Askania-Nova Nature Reserve	46.46	34.01	8000	2021-06	Shapoval V. et al.
908	2264	Festuca valesiaca	leaf_area_mm2	1	114.56	Mykolaiv Region, gulley to south of Parutyne village and Olvia	46.661	31.902	100	2020-05-30	Chusova O., Borovyk D., Vynokurov D.
100	2264	Festuca valesiaca	height_gen_cm	1	35.4	Kherson Region, Kherson, Kherson Botanical Garden	46.6573	32.5896	10	2021-07-18	Skobel N. et al.
209	2264	Festuca valesiaca	height_veg_cm	1	15.5	Kherson Region, Kherson, Kherson Botanical Garden	46.6573	32.5896	10	2021-07-18	Skobel N. et al.
904	2264	Festuca valesiaca	seed_dimension1_mm	2	2.4	Kherson Region, Kherson, Kherson Botanical Garden	46.6573	32.5896	10	2021-07-18	Skobel N. et al.
905	2264	Festuca valesiaca	seed_dimension2_mm	2	0.89	Kherson Region, Kherson, Kherson Botanical Garden	46.6573	32.5896	10	2021-07-18	Skobel N. et al.
906	2264	Festuca valesiaca	seed_dimension3_mm	2	0.12	Kherson Region, Kherson, Kherson Botanical Garden	46.6573	32.5896	10	2021-07-18	Skobel N. et al.
907	2264	Festuca valesiaca	seed_shape	2	0.16	Kherson Region, Kherson, Kherson Botanical Garden	46.6573	32.5896	10	2021-07-18	Skobel N. et al.
911	2275	Filago arvensis	seed_shape	1	0	Kherson Region, Askania-Nova Nature Reserve	46.46	34.01	8000	2021-07-09	Shapoval V. et al.
912	2275	Filago arvensis	seed_dimension1_mm	1	0.92	Kherson Region, Askania-Nova Nature Reserve	46.46	34.01	8000	2021-07-09	Shapoval V. et al.
913	2275	Filago arvensis	seed_dimension2_mm	1	0.86	Kherson Region, Askania-Nova Nature Reserve	46.46	34.01	8000	2021-07-09	Shapoval V. et al.
914	2275	Filago arvensis	seed_dimension3_mm	1	0.8	Kherson Region, Askania-Nova Nature Reserve	46.46	34.01	8000	2021-07-09	Shapoval V. et al.
915	2275	Filago arvensis	seed_mass_mg	1	0.01	Kherson Region, Askania-Nova Nature Reserve	46.46	34.01	8000	2021-07-09	Shapoval V. et al.
916	2275	Filago arvensis	phosphorus_concentration	1	6.256	Kherson Region, Askania-Nova Nature Reserve	46.46	34.01	8000	2021-07-09	Shapoval V. et al.
917	2275	Filago arvensis	nitrogen_concentration	1	16.281	Kherson Region, Askania-Nova Nature Reserve	46.46	34.01	8000	2021-07-09	Shapoval V. et al.
918	2282	Filipendula vulgaris	leaf_area_mm2	1	1131.4	Mykolaiv Region, near Novogrygorivka and Petrovo-Solonikha village, Shpakova balka, steppe	47.097	31.79	100	2020-06-06	Chusova O., Borovyk D., Vynokurov D.
919	2370	Galatella dracunculoides	phosphorus_concentration	1	2.992	Kherson Region, near Khorly village	46.09703	33.28171	5	2021-05-27	Chusova O. et al.
920	2370	Galatella dracunculoides	nitrogen_concentration	1	21.429	Kherson Region, near Khorly village	46.09703	33.28171	5	2021-05-27	Chusova O. et al.
921	2370	Galatella dracunculoides	leaf_area_mm2	1	297.82	Kherson Region, near Khorly village	46.09703	33.28171	5	2021-05-27	Chusova O. et al.
922	2370	Galatella dracunculoides	leaf_mass_mg	1	21.76	Kherson Region, near Khorly village	46.09703	33.28171	5	2021-05-27	Chusova O. et al.
923	2370	Galatella dracunculoides	sla_mm2_mg	1	13.611	Kherson Region, near Khorly village	46.09703	33.28171	5	2021-05-27	Chusova O. et al.
924	2375	Galatella villosa	phosphorus_concentration	1	4.547	Kherson Region, Askania-Nova Nature Reserve	46.46	34.01	8000	2021	Shapoval V. et al.
925	2375	Galatella villosa	nitrogen_concentration	1	14.857	Kherson Region, Askania-Nova Nature Reserve	46.46	34.01	8000	2021	Shapoval V. et al.
929	2375	Galatella villosa	leaf_area_mm2	2	83.16	Mykolaiv Region, gulley to south of Parutyne village and Olvia	46.661	31.902	100	2020-05-30	Chusova O., Borovyk D., Vynokurov D.
926	2375	Galatella villosa	leaf_area_mm2	1	82.63	Mykolaiv Region, between Myhiia and Kuripchyne villages, National park Buzkyi Gard, plot ID = SB20117	48.0116	30.9792	10	2020-06-30	Borovyk D., Vynokurov D.
927	2375	Galatella villosa	leaf_mass_mg	1	5.81	Mykolaiv Region, between Myhiia and Kuripchyne villages, National park Buzkyi Gard, plot ID = SB20117	48.0116	30.9792	10	2020-06-30	Borovyk D., Vynokurov D.
928	2375	Galatella villosa	sla_mm2_mg	1	14.65	Mykolaiv Region, between Myhiia and Kuripchyne villages, National park Buzkyi Gard, plot ID = SB20117	48.0116	30.9792	10	2020-06-30	Borovyk D., Vynokurov D.
930	2408	Galium humifusum	phosphorus_concentration	1	5.29	Kherson Region, Askania-Nova Nature Reserve	46.46	34.01	8000	2021	Shapoval V. et al.
931	2408	Galium humifusum	nitrogen_concentration	1	28.138	Kherson Region, Askania-Nova Nature Reserve	46.46	34.01	8000	2021	Shapoval V. et al.
932	2429	Galium ruthenicum	seed_shape	2	0	Kherson Region, Askania-Nova Nature Reserve	46.46	34.01	8000	2021-06	Shapoval V. et al.
933	2429	Galium ruthenicum	seed_dimension1_mm	2	1.18	Kherson Region, Askania-Nova Nature Reserve	46.46	34.01	8000	2021-06	Shapoval V. et al.
934	2429	Galium ruthenicum	seed_dimension2_mm	2	1.1	Kherson Region, Askania-Nova Nature Reserve	46.46	34.01	8000	2021-06	Shapoval V. et al.
935	2429	Galium ruthenicum	seed_dimension3_mm	2	1.06	Kherson Region, Askania-Nova Nature Reserve	46.46	34.01	8000	2021-06	Shapoval V. et al.
936	2429	Galium ruthenicum	seed_mass_mg	2	0.14	Kherson Region, Askania-Nova Nature Reserve	46.46	34.01	8000	2021-06	Shapoval V. et al.
937	2429	Galium ruthenicum	phosphorus_concentration	1	3.844	Kherson Region, Askania-Nova Nature Reserve	46.46	34.01	8000	2021-06	Shapoval V. et al.
938	2429	Galium ruthenicum	nitrogen_concentration	1	23.535	Kherson Region, Askania-Nova Nature Reserve	46.46	34.01	8000	2021-06	Shapoval V. et al.
939	2429	Galium ruthenicum	seed_shape	1	0.01	Mykolaiv Region, near Voronivka village, right bank of Mertvovid River	47.6854	31.4239	10	2021-08-09	Borovyk D.
940	2429	Galium ruthenicum	seed_dimension1_mm	1	1.4	Mykolaiv Region, near Voronivka village, right bank of Mertvovid River	47.6854	31.4239	10	2021-08-09	Borovyk D.
941	2429	Galium ruthenicum	seed_dimension2_mm	1	1.25	Mykolaiv Region, near Voronivka village, right bank of Mertvovid River	47.6854	31.4239	10	2021-08-09	Borovyk D.
942	2429	Galium ruthenicum	seed_dimension3_mm	1	1.1	Mykolaiv Region, near Voronivka village, right bank of Mertvovid River	47.6854	31.4239	10	2021-08-09	Borovyk D.
943	2429	Galium ruthenicum	seed_mass_mg	1	0.39	Mykolaiv Region, near Voronivka village, right bank of Mertvovid River	47.6854	31.4239	10	2021-08-09	Borovyk D.
944	2433	Galium spurium	seed_shape	1	0.02	Kherson Region, Askania-Nova Nature Reserve	46.46	34.01	8000	2021	Shapoval V. et al.
945	2433	Galium spurium	seed_dimension1_mm	1	1.59	Kherson Region, Askania-Nova Nature Reserve	46.46	34.01	8000	2021	Shapoval V. et al.
946	2433	Galium spurium	seed_dimension2_mm	1	1.49	Kherson Region, Askania-Nova Nature Reserve	46.46	34.01	8000	2021	Shapoval V. et al.
947	2433	Galium spurium	seed_dimension3_mm	1	1.1	Kherson Region, Askania-Nova Nature Reserve	46.46	34.01	8000	2021	Shapoval V. et al.
948	2433	Galium spurium	seed_mass_mg	1	1.51	Kherson Region, Askania-Nova Nature Reserve	46.46	34.01	8000	2021	Shapoval V. et al.
949	2447	Galium verum	seed_shape	1	0.03	Kyiv Region, near Rzhyshchiv, Pidkova site	49.961	31.13	200	2020-09-25	Vynokurov D., Borovyk D.
950	2447	Galium verum	seed_mass_mg	1	0.28	Kyiv Region, near Rzhyshchiv, Pidkova site	49.961	31.13	200	2020-09-25	Vynokurov D., Borovyk D.
951	2447	Galium verum	seed_dimension3_mm	1	0.53	Kyiv Region, near Rzhyshchiv, Pidkova site	49.961	31.13	200	2020-09-25	Vynokurov D., Borovyk D.
952	2447	Galium verum	seed_dimension2_mm	1	0.65	Kyiv Region, near Rzhyshchiv, Pidkova site	49.961	31.13	200	2020-09-25	Vynokurov D., Borovyk D.
953	2447	Galium verum	seed_dimension1_mm	1	0.91	Kyiv Region, near Rzhyshchiv, Pidkova site	49.961	31.13	200	2020-09-25	Vynokurov D., Borovyk D.
954	2448	Galium volhynicum	leaf_area_mm2	1	30.89	Mykolaiv Region, near Lviv village, National park Buzkyi Gard, plot ID = SB20113	47.88786	31.1022	5	2020-06-28	Borovyk D., Vynokurov D.
955	2448	Galium volhynicum	leaf_mass_mg	1	1.59	Mykolaiv Region, near Lviv village, National park Buzkyi Gard, plot ID = SB20113	47.88786	31.1022	5	2020-06-28	Borovyk D., Vynokurov D.
956	2448	Galium volhynicum	sla_mm2_mg	1	20.66	Mykolaiv Region, near Lviv village, National park Buzkyi Gard, plot ID = SB20113	47.88786	31.1022	5	2020-06-28	Borovyk D., Vynokurov D.
957	2474	Genista tinctoria	seed_shape	1	0.04	Mykolaiv Region, near Voronivka village, right bank of Mertvovid River	47.6854	31.4239	10	2021-08-09	Borovyk D., Shynder O.
958	2474	Genista tinctoria	seed_dimension1_mm	1	3.25	Mykolaiv Region, near Voronivka village, right bank of Mertvovid River	47.6854	31.4239	10	2021-08-09	Borovyk D., Shynder O.
959	2474	Genista tinctoria	seed_dimension2_mm	1	2.55	Mykolaiv Region, near Voronivka village, right bank of Mertvovid River	47.6854	31.4239	10	2021-08-09	Borovyk D., Shynder O.
960	2474	Genista tinctoria	seed_dimension3_mm	1	1.7	Mykolaiv Region, near Voronivka village, right bank of Mertvovid River	47.6854	31.4239	10	2021-08-09	Borovyk D., Shynder O.
961	2474	Genista tinctoria	seed_mass_mg	1	4.85	Mykolaiv Region, near Voronivka village, right bank of Mertvovid River	47.6854	31.4239	10	2021-08-09	Borovyk D., Shynder O.
962	2512	Geranium pusillum	phosphorus_concentration	1	5.298	Kherson Region, Askania-Nova Nature Reserve	46.46	34.01	8000	2021	Shapoval V. et al.
963	2512	Geranium pusillum	nitrogen_concentration	1	24.415	Kherson Region, Askania-Nova Nature Reserve	46.46	34.01	8000	2021	Shapoval V. et al.
964	2512	Geranium pusillum	seed_dimension1_mm	1	2.28	Kherson Region, Askania-Nova Nature Reserve	46.46	34.01	8000	2021	Shapoval V. et al.
965	2512	Geranium pusillum	seed_dimension2_mm	1	1.25	Kherson Region, Askania-Nova Nature Reserve	46.46	34.01	8000	2021	Shapoval V. et al.
966	2512	Geranium pusillum	seed_dimension3_mm	1	0.83	Kherson Region, Askania-Nova Nature Reserve	46.46	34.01	8000	2021	Shapoval V. et al.
967	2512	Geranium pusillum	seed_mass_mg	1	0.65	Kherson Region, Askania-Nova Nature Reserve	46.46	34.01	8000	2021	Shapoval V. et al.
968	2512	Geranium pusillum	seed_shape	1	0.07	Kherson Region, Askania-Nova Nature Reserve	46.46	34.01	8000	2021	Shapoval V. et al.
969	2573	Goniolimon tataricum	seed_dimension1_mm	1	2.72	Kherson Region, Askania-Nova Nature Reserve	46.46	34.01	8000	2021	Shapoval V. et al.
970	2573	Goniolimon tataricum	seed_dimension2_mm	1	0.94	Kherson Region, Askania-Nova Nature Reserve	46.46	34.01	8000	2021	Shapoval V. et al.
971	2573	Goniolimon tataricum	seed_dimension3_mm	1	0.78	Kherson Region, Askania-Nova Nature Reserve	46.46	34.01	8000	2021	Shapoval V. et al.
972	2573	Goniolimon tataricum	seed_mass_mg	1	0.49	Kherson Region, Askania-Nova Nature Reserve	46.46	34.01	8000	2021	Shapoval V. et al.
973	2573	Goniolimon tataricum	phosphorus_concentration	1	1.683	Kherson Region, Askania-Nova Nature Reserve	46.46	34.01	8000	2021	Shapoval V. et al.
974	2573	Goniolimon tataricum	nitrogen_concentration	1	15.634	Kherson Region, Askania-Nova Nature Reserve	46.46	34.01	8000	2021	Shapoval V. et al.
975	2573	Goniolimon tataricum	seed_shape	1	0.1	Kherson Region, Askania-Nova Nature Reserve	46.46	34.01	8000	2021	Shapoval V. et al.
976	2601	Gypsophila oligosperma	sla_mm2_mg	1	11.17	Luhansk Region, near Krynychne village, Luhansk Nature Reserve, Striltsivskyi Steppe; plot ID = ST20003	49.3024	40.0685	10	2020-07-12	Chusova O. et al.
977	2601	Gypsophila oligosperma	leaf_area_mm2	1	192.8	Luhansk Region, near Krynychne village, Luhansk Nature Reserve, Striltsivskyi Steppe; plot ID = ST20003	49.3024	40.0685	10	2020-07-12	Chusova O. et al.
978	2601	Gypsophila oligosperma	leaf_mass_mg	1	18.8	Luhansk Region, near Krynychne village, Luhansk Nature Reserve, Striltsivskyi Steppe; plot ID = ST20003	49.3024	40.0685	10	2020-07-12	Chusova O. et al.
979	2603	Gypsophila paniculata	seed_shape	1	0.01	Poltava Region, near Rozhaivka village	49.574	34.322	300	2020-09-13	Vynokurov D., Borovyk D.
980	2603	Gypsophila paniculata	seed_mass_mg	1	0.71	Poltava Region, near Rozhaivka village	49.574	34.322	300	2020-09-13	Vynokurov D., Borovyk D.
981	2603	Gypsophila paniculata	seed_dimension3_mm	1	0.86	Poltava Region, near Rozhaivka village	49.574	34.322	300	2020-09-13	Vynokurov D., Borovyk D.
982	2603	Gypsophila paniculata	seed_dimension2_mm	1	1.01	Poltava Region, near Rozhaivka village	49.574	34.322	300	2020-09-13	Vynokurov D., Borovyk D.
983	2603	Gypsophila paniculata	seed_dimension1_mm	1	1.02	Poltava Region, near Rozhaivka village	49.574	34.322	300	2020-09-13	Vynokurov D., Borovyk D.
984	2610	Halimione verrucifera	phosphorus_concentration	1	2.805	Kherson Region, Black Sea Biosphere Reserve, Potiivka site	46.1324	32.23073	2	2021-05-28	Chusova O. et al.
985	2610	Halimione verrucifera	nitrogen_concentration	1	21.85	Kherson Region, Black Sea Biosphere Reserve, Potiivka site	46.1324	32.23073	2	2021-05-28	Chusova O. et al.
986	2616	Haplophyllum suaveolens	phosphorus_concentration	1	1.384	Kirovohrad Region, between Suhokliivka and Stepanivka villages, Suhokliia River Valley	48.04402	32.34271	5	2021-07-28	Borovyk D., Shynder O.
987	2616	Haplophyllum suaveolens	nitrogen_concentration	1	12.751	Kirovohrad Region, between Suhokliivka and Stepanivka villages, Suhokliia River Valley	48.04402	32.34271	5	2021-07-28	Borovyk D., Shynder O.
988	2623	Hedysarum grandiflorum	seed_shape	1	0.08	Mykolaiv Region, near Novomatviivske village, Kapustyna gulley, plot ID = SB20161	47.11814	32.04567	5	2020-07-20	Borovyk D.
989	2623	Hedysarum grandiflorum	seed_dimension3_mm	1	1.41	Mykolaiv Region, near Novomatviivske village, Kapustyna gulley, plot ID = SB20161	47.11814	32.04567	5	2020-07-20	Borovyk D.
990	2623	Hedysarum grandiflorum	seed_dimension2_mm	1	3.71	Mykolaiv Region, near Novomatviivske village, Kapustyna gulley, plot ID = SB20161	47.11814	32.04567	5	2020-07-20	Borovyk D.
991	2623	Hedysarum grandiflorum	seed_dimension1_mm	1	3.76	Mykolaiv Region, near Novomatviivske village, Kapustyna gulley, plot ID = SB20161	47.11814	32.04567	5	2020-07-20	Borovyk D.
992	2623	Hedysarum grandiflorum	seed_mass_mg	1	6.96	Mykolaiv Region, near Novomatviivske village, Kapustyna gulley, plot ID = SB20161	47.11814	32.04567	5	2020-07-20	Borovyk D.
993	2623	Hedysarum grandiflorum	sla_mm2_mg	1	7.83	Mykolaiv Region, near Novomatviivske village, Kapustyna gulley, plot ID = SB20161	47.11814	32.04567	5	2020-07-20	Borovyk D., Vynokurov D.
994	2623	Hedysarum grandiflorum	phosphorus_concentration	1	1.618	Mykolaiv Region, near Novomatviivske village, Kapustyna gulley, plot ID = SB20161	47.11814	32.04567	5	2020-07-20	Borovyk D., Vynokurov D.
995	2623	Hedysarum grandiflorum	nitrogen_concentration	1	30.025	Mykolaiv Region, near Novomatviivske village, Kapustyna gulley, plot ID = SB20161	47.11814	32.04567	5	2020-07-20	Borovyk D., Vynokurov D.
996	2623	Hedysarum grandiflorum	leaf_area_mm2	1	2631.43	Mykolaiv Region, near Novomatviivske village, Kapustyna gulley, plot ID = SB20161	47.11814	32.04567	5	2020-07-20	Borovyk D., Vynokurov D.
997	2623	Hedysarum grandiflorum	leaf_mass_mg	1	340.65	Mykolaiv Region, near Novomatviivske village, Kapustyna gulley, plot ID = SB20161	47.11814	32.04567	5	2020-07-20	Borovyk D., Vynokurov D.
998	2652	Helichrysum arenarium	leaf_area_mm2	1	291.28	Mykolaiv Region, near Trykhaty village	47.109	31.849	100	2020-06-07	Chusova O., Borovyk D., Vynokurov D.
999	2670	Heliotropium europaeum	phosphorus_concentration	1	5.046	Kherson Region, Askania-Nova Nature Reserve	46.46	34.01	8000	2021-07-23	Shapoval V. et al.
1000	2670	Heliotropium europaeum	nitrogen_concentration	1	40.728	Kherson Region, Askania-Nova Nature Reserve	46.46	34.01	8000	2021-07-23	Shapoval V. et al.
1001	2670	Heliotropium europaeum	seed_dimension1_mm	1	2.27	Kherson Region, Askania-Nova Nature Reserve	46.46	34.01	8000	2021-07-23	Shapoval V. et al.
1002	2670	Heliotropium europaeum	seed_dimension2_mm	1	1.17	Kherson Region, Askania-Nova Nature Reserve	46.46	34.01	8000	2021-07-23	Shapoval V. et al.
1003	2670	Heliotropium europaeum	seed_dimension3_mm	1	1.15	Kherson Region, Askania-Nova Nature Reserve	46.46	34.01	8000	2021-07-23	Shapoval V. et al.
1004	2670	Heliotropium europaeum	seed_mass_mg	1	0.58	Kherson Region, Askania-Nova Nature Reserve	46.46	34.01	8000	2021-07-23	Shapoval V. et al.
1005	2670	Heliotropium europaeum	seed_shape	1	0.05	Kherson Region, Askania-Nova Nature Reserve	46.46	34.01	8000	2021-07-23	Shapoval V. et al.
1006	2694	Herniaria besseri	seed_shape	1	0.01	Kherson Region, Askania-Nova Nature Reserve	46.46	34.01	8000	2021	Shapoval V. et al.
1007	2694	Herniaria besseri	seed_dimension1_mm	1	0.67	Kherson Region, Askania-Nova Nature Reserve	46.46	34.01	8000	2021	Shapoval V. et al.
1008	2694	Herniaria besseri	seed_dimension2_mm	1	0.56	Kherson Region, Askania-Nova Nature Reserve	46.46	34.01	8000	2021	Shapoval V. et al.
1009	2694	Herniaria besseri	seed_dimension3_mm	1	0.52	Kherson Region, Askania-Nova Nature Reserve	46.46	34.01	8000	2021	Shapoval V. et al.
1010	2694	Herniaria besseri	seed_mass_mg	1	0.15	Kherson Region, Askania-Nova Nature Reserve	46.46	34.01	8000	2021	Shapoval V. et al.
1011	2694	Herniaria besseri	phosphorus_concentration	1	2.23	Kherson Region, Askania-Nova Nature Reserve	46.46	34.01	8000	2021	Shapoval V. et al.
1012	2694	Herniaria besseri	nitrogen_concentration	1	12.171	Kherson Region, Askania-Nova Nature Reserve	46.46	34.01	8000	2021	Shapoval V. et al.
1013	2698	Herniaria kotovii	phosphorus_concentration	1	6.226	Kherson Region, Askania-Nova Nature Reserve	46.46	34.01	8000	2021	Shapoval V. et al.
1014	2698	Herniaria kotovii	nitrogen_concentration	1	23.418	Kherson Region, Askania-Nova Nature Reserve	46.46	34.01	8000	2021	Shapoval V. et al.
1015	2709	Hesperis tristis	seed_shape	1	0.01	Kherson Region, Askania-Nova Nature Reserve	46.46	34.01	8000	2021	Shapoval V. et al.
1016	2709	Hesperis tristis	seed_dimension1_mm	1	1.69	Kherson Region, Askania-Nova Nature Reserve	46.46	34.01	8000	2021	Shapoval V. et al.
1017	2709	Hesperis tristis	seed_dimension2_mm	1	1.27	Kherson Region, Askania-Nova Nature Reserve	46.46	34.01	8000	2021	Shapoval V. et al.
1018	2709	Hesperis tristis	seed_dimension3_mm	1	1.27	Kherson Region, Askania-Nova Nature Reserve	46.46	34.01	8000	2021	Shapoval V. et al.
1019	2709	Hesperis tristis	seed_mass_mg	1	1.81	Kherson Region, Askania-Nova Nature Reserve	46.46	34.01	8000	2021	Shapoval V. et al.
1025	2844	Hieracium umbellatum	leaf_area_mm2	1	753.16	Kyiv Region, near Rzhyshchiv, Pidkova site, plot ID = RZ2004	49.961	31.13	100	2020-06-23	Chusova O. et al.
1026	2844	Hieracium umbellatum	seed_dimension3_mm	1	0.34	Mykolaiv Region, near Hrushivka village, right bank of Southern Buh River, National park Buzkyi Gard	48.0175	30.9643	50	2020-09-19	Borovyk D.
1027	2844	Hieracium umbellatum	seed_mass_mg	1	0.35	Mykolaiv Region, near Hrushivka village, right bank of Southern Buh River, National park Buzkyi Gard	48.0175	30.9643	50	2020-09-19	Borovyk D.
1028	2844	Hieracium umbellatum	seed_dimension2_mm	1	0.52	Mykolaiv Region, near Hrushivka village, right bank of Southern Buh River, National park Buzkyi Gard	48.0175	30.9643	50	2020-09-19	Borovyk D.
1029	2844	Hieracium umbellatum	seed_dimension1_mm	1	2.64	Mykolaiv Region, near Hrushivka village, right bank of Southern Buh River, National park Buzkyi Gard	48.0175	30.9643	50	2020-09-19	Borovyk D.
1030	2844	Hieracium umbellatum	seed_shape	1	0.16	Mykolaiv Region, near Hrushivka village, right bank of Southern Buh River, National park Buzkyi Gard	48.0175	30.9643	50	2020-09-19	Borovyk D.
1020	2844	Hieracium umbellatum	seed_mass_mg	2	0.44	Kyiv Region, near Rzhyshchiv, Pidkova site	49.961	31.13	200	2020-09-25	Vynokurov D., Borovyk D.
1021	2844	Hieracium umbellatum	seed_dimension3_mm	2	0.51	Kyiv Region, near Rzhyshchiv, Pidkova site	49.961	31.13	200	2020-09-25	Vynokurov D., Borovyk D.
1022	2844	Hieracium umbellatum	seed_dimension2_mm	2	0.53	Kyiv Region, near Rzhyshchiv, Pidkova site	49.961	31.13	200	2020-09-25	Vynokurov D., Borovyk D.
1023	2844	Hieracium umbellatum	seed_dimension1_mm	2	2.07	Kyiv Region, near Rzhyshchiv, Pidkova site	49.961	31.13	200	2020-09-25	Vynokurov D., Borovyk D.
1024	2844	Hieracium umbellatum	seed_shape	2	0.12	Kyiv Region, near Rzhyshchiv, Pidkova site	49.961	31.13	200	2020-09-25	Vynokurov D., Borovyk D.
1031	2852	Hieracium virosum	seed_mass_mg	1	0.37	Poltava Region, near Rozhaivka village	49.574	34.322	300	2020-09-14	Vynokurov D., Borovyk D.
1032	2852	Hieracium virosum	seed_dimension3_mm	1	0.54	Poltava Region, near Rozhaivka village	49.574	34.322	300	2020-09-14	Vynokurov D., Borovyk D.
1033	2852	Hieracium virosum	seed_dimension2_mm	1	0.59	Poltava Region, near Rozhaivka village	49.574	34.322	300	2020-09-14	Vynokurov D., Borovyk D.
1034	2852	Hieracium virosum	seed_dimension1_mm	1	2.79	Poltava Region, near Rozhaivka village	49.574	34.322	300	2020-09-14	Vynokurov D., Borovyk D.
1035	2852	Hieracium virosum	seed_shape	1	0.14	Poltava Region, near Rozhaivka village	49.574	34.322	300	2020-09-14	Vynokurov D., Borovyk D.
1045	2873	Holosteum umbellatum	seed_shape	1	0.04	Mykolaiv Region, near Bilousivka village, Southern Buh River Valley	47.402	31.55	500	2020-05-01	Borovyk D.
1046	2873	Holosteum umbellatum	seed_mass_mg	1	0.09	Mykolaiv Region, near Bilousivka village, Southern Buh River Valley	47.402	31.55	500	2020-05-01	Borovyk D.
1047	2873	Holosteum umbellatum	seed_dimension3_mm	1	0.38	Mykolaiv Region, near Bilousivka village, Southern Buh River Valley	47.402	31.55	500	2020-05-01	Borovyk D.
1048	2873	Holosteum umbellatum	seed_dimension2_mm	1	0.53	Mykolaiv Region, near Bilousivka village, Southern Buh River Valley	47.402	31.55	500	2020-05-01	Borovyk D.
1049	2873	Holosteum umbellatum	seed_dimension1_mm	1	0.77	Mykolaiv Region, near Bilousivka village, Southern Buh River Valley	47.402	31.55	500	2020-05-01	Borovyk D.
503	2873	Holosteum umbellatum	height_gen_cm	1	11.16	Kherson Region, Kamianska Sich National Nature Park	47.0179	33.5794	10	2021-04-17	Skobel N. et al.
1037	2873	Holosteum umbellatum	leaf_area_mm2	1	44.31	Kherson Region, Kamianska Sich National Nature Park	47.0179	33.5794	10	2021-04-17	Skobel N. et al.
1038	2873	Holosteum umbellatum	leaf_mass_mg	1	2.17	Kherson Region, Kamianska Sich National Nature Park	47.0179	33.5794	10	2021-04-17	Skobel N. et al.
1039	2873	Holosteum umbellatum	sla_mm2_mg	1	21.16	Kherson Region, Kamianska Sich National Nature Park	47.0179	33.5794	10	2021-04-17	Skobel N. et al.
1040	2873	Holosteum umbellatum	seed_dimension1_mm	1	0.42	Kherson Region, Kamianska Sich National Nature Park	47.0179	33.5794	10	2021-04-17	Skobel N. et al.
1041	2873	Holosteum umbellatum	seed_dimension2_mm	1	0.31	Kherson Region, Kamianska Sich National Nature Park	47.0179	33.5794	10	2021-04-17	Skobel N. et al.
1042	2873	Holosteum umbellatum	seed_dimension3_mm	1	0.07	Kherson Region, Kamianska Sich National Nature Park	47.0179	33.5794	10	2021-04-17	Skobel N. et al.
1044	2873	Holosteum umbellatum	seed_shape	1	0.12	Kherson Region, Kamianska Sich National Nature Park	47.0179	33.5794	10	2021-04-17	Skobel N. et al.
2060	2873	Holosteum umbellatum	height_veg_cm	1	5.5	Kherson Region, Kamianska Sich National Nature Park	47.0179	33.5794	10	2021-04-17	Skobel N. et al.
1050	2883	Hordeum murinum	seed_dimension1_mm	1	5.65	Kherson Region, Askania-Nova Nature Reserve	46.46	34.01	8000	2021-07-23	Shapoval V. et al.
1051	2883	Hordeum murinum	seed_dimension2_mm	1	1.43	Kherson Region, Askania-Nova Nature Reserve	46.46	34.01	8000	2021-07-23	Shapoval V. et al.
1052	2883	Hordeum murinum	seed_dimension3_mm	1	0.66	Kherson Region, Askania-Nova Nature Reserve	46.46	34.01	8000	2021-07-23	Shapoval V. et al.
1053	2883	Hordeum murinum	seed_mass_mg	1	4	Kherson Region, Askania-Nova Nature Reserve	46.46	34.01	8000	2021-07-23	Shapoval V. et al.
1054	2883	Hordeum murinum	seed_shape	1	0.15	Kherson Region, Askania-Nova Nature Reserve	46.46	34.01	8000	2021-07-23	Shapoval V. et al.
508	2895	Hyacinthella leucophaea	height_gen_cm	1	10.79	Kherson Region, Kherson, old jewish cemetery	47.007	33.644	150	2021-04-17	Skobel N. et al.
1055	2895	Hyacinthella leucophaea	height_veg_cm	1	6.7	Kherson Region, Kherson, old jewish cemetery	47.007	33.644	150	2021-04-17	Skobel N. et al.
1057	2895	Hyacinthella leucophaea	sla_mm2_mg	1	5.042	Kherson Region, Kherson, old jewish cemetery	47.007	33.644	150	2021-04-17	Skobel N. et al.
1058	2895	Hyacinthella leucophaea	leaf_area_mm2	1	293.43	Kherson Region, Kherson, old jewish cemetery	47.007	33.644	150	2021-04-17	Skobel N. et al.
1059	2895	Hyacinthella leucophaea	leaf_mass_mg	1	65.33	Kherson Region, Kherson, old jewish cemetery	47.007	33.644	150	2021-04-17	Skobel N. et al.
1060	2895	Hyacinthella leucophaea	seed_shape	1	0.01	Kirovohrad Region, Novoarhangelsk district, near Yatran village	48.4808	30.7333	10	2021-07-20	Borovyk D., Shynder O., Lavrinenko K.
1061	2895	Hyacinthella leucophaea	seed_dimension1_mm	1	2.1	Kirovohrad Region, Novoarhangelsk district, near Yatran village	48.4808	30.7333	10	2021-07-20	Borovyk D., Shynder O., Lavrinenko K.
1062	2895	Hyacinthella leucophaea	seed_dimension2_mm	1	1.8	Kirovohrad Region, Novoarhangelsk district, near Yatran village	48.4808	30.7333	10	2021-07-20	Borovyk D., Shynder O., Lavrinenko K.
1063	2895	Hyacinthella leucophaea	seed_dimension3_mm	1	1.75	Kirovohrad Region, Novoarhangelsk district, near Yatran village	48.4808	30.7333	10	2021-07-20	Borovyk D., Shynder O., Lavrinenko K.
1064	2895	Hyacinthella leucophaea	seed_mass_mg	1	2.2	Kirovohrad Region, Novoarhangelsk district, near Yatran village	48.4808	30.7333	10	2021-07-20	Borovyk D., Shynder O., Lavrinenko K.
1065	2904	Hylotelephium stepposum	phosphorus_concentration	1	8.498	Kherson Region, Askania-Nova Nature Reserve	46.46	34.01	8000	2021	Shapoval V. et al.
1066	2904	Hylotelephium stepposum	nitrogen_concentration	1	20.428	Kherson Region, Askania-Nova Nature Reserve	46.46	34.01	8000	2021	Shapoval V. et al.
1067	2904	Hylotelephium stepposum	seed_dimension1_mm	1	0.88	Kherson Region, Askania-Nova Nature Reserve	46.46	34.01	8000	2021-07-14	Shapoval V. et al.
1068	2904	Hylotelephium stepposum	seed_dimension2_mm	1	0.22	Kherson Region, Askania-Nova Nature Reserve	46.46	34.01	8000	2021-07-14	Shapoval V. et al.
1069	2904	Hylotelephium stepposum	seed_dimension3_mm	1	0.2	Kherson Region, Askania-Nova Nature Reserve	46.46	34.01	8000	2021-07-14	Shapoval V. et al.
1070	2904	Hylotelephium stepposum	seed_mass_mg	1	0.03	Kherson Region, Askania-Nova Nature Reserve	46.46	34.01	8000	2021-07-14	Shapoval V. et al.
1071	2904	Hylotelephium stepposum	seed_shape	1	0.13	Kherson Region, Askania-Nova Nature Reserve	46.46	34.01	8000	2021-07-14	Shapoval V. et al.
1072	2925	Hypericum perforatum	phosphorus_concentration	1	5.014	Kherson Region, Askania-Nova Nature Reserve	46.46	34.01	8000	2021	Shapoval V. et al.
1073	2925	Hypericum perforatum	nitrogen_concentration	1	16.127	Kherson Region, Askania-Nova Nature Reserve	46.46	34.01	8000	2021	Shapoval V. et al.
1074	2925	Hypericum perforatum	seed_dimension1_mm	2	1.11	Kherson Region, Askania-Nova Nature Reserve	46.46	34.01	8000	2021-06	Shapoval V. et al.
1075	2925	Hypericum perforatum	seed_dimension2_mm	2	0.3	Kherson Region, Askania-Nova Nature Reserve	46.46	34.01	8000	2021-06	Shapoval V. et al.
1076	2925	Hypericum perforatum	seed_dimension3_mm	2	0.26	Kherson Region, Askania-Nova Nature Reserve	46.46	34.01	8000	2021-06	Shapoval V. et al.
1077	2925	Hypericum perforatum	seed_mass_mg	2	0.08	Kherson Region, Askania-Nova Nature Reserve	46.46	34.01	8000	2021-06	Shapoval V. et al.
1078	2925	Hypericum perforatum	seed_shape	2	0.12	Kherson Region, Askania-Nova Nature Reserve	46.46	34.01	8000	2021-06	Shapoval V. et al.
1079	2925	Hypericum perforatum	seed_shape	1	0.06	Kyiv Region, near Rzhyshchiv, Pidkova site	49.961	31.13	200	2020-09-25	Vynokurov D., Borovyk D.
1080	2925	Hypericum perforatum	seed_mass_mg	1	0.1	Kyiv Region, near Rzhyshchiv, Pidkova site	49.961	31.13	200	2020-09-25	Vynokurov D., Borovyk D.
1081	2925	Hypericum perforatum	seed_dimension3_mm	1	0.47	Kyiv Region, near Rzhyshchiv, Pidkova site	49.961	31.13	200	2020-09-25	Vynokurov D., Borovyk D.
1082	2925	Hypericum perforatum	seed_dimension2_mm	1	0.55	Kyiv Region, near Rzhyshchiv, Pidkova site	49.961	31.13	200	2020-09-25	Vynokurov D., Borovyk D.
1083	2925	Hypericum perforatum	seed_dimension1_mm	1	1.01	Kyiv Region, near Rzhyshchiv, Pidkova site	49.961	31.13	200	2020-09-25	Vynokurov D., Borovyk D.
1084	2933	Hyssopus cretaceus	sla_mm2_mg	1	5.02	Luhansk Region, near Velykotsk village, plot ID = ST20015	49.3319	40.059	10	2020-07-14	Chusova O. et al.
1085	2933	Hyssopus cretaceus	leaf_area_mm2	1	39.74	Luhansk Region, near Velykotsk village, plot ID = ST20015	49.3319	40.059	10	2020-07-14	Chusova O. et al.
1086	2933	Hyssopus cretaceus	leaf_mass_mg	1	8.24	Luhansk Region, near Velykotsk village, plot ID = ST20015	49.3319	40.059	10	2020-07-14	Chusova O. et al.
1092	2947	Inula britannica	phosphorus_concentration	1	3.933	Kherson Region, Askania-Nova Nature Reserve	46.46	34.01	8000	2021	Shapoval V. et al.
1093	2947	Inula britannica	nitrogen_concentration	1	26.273	Kherson Region, Askania-Nova Nature Reserve	46.46	34.01	8000	2021	Shapoval V. et al.
1087	2947	Inula britannica	seed_mass_mg	1	0.12	Dnipro Region, near Bashmachka village	48.175	35.007	200	2020-09-12	Vynokurov D., Borovyk D.
1088	2947	Inula britannica	seed_dimension3_mm	1	0.25	Dnipro Region, near Bashmachka village	48.175	35.007	200	2020-09-12	Vynokurov D., Borovyk D.
1089	2947	Inula britannica	seed_dimension2_mm	1	0.37	Dnipro Region, near Bashmachka village	48.175	35.007	200	2020-09-12	Vynokurov D., Borovyk D.
1090	2947	Inula britannica	seed_dimension1_mm	1	6.11	Dnipro Region, near Bashmachka village	48.175	35.007	200	2020-09-12	Vynokurov D., Borovyk D.
1091	2947	Inula britannica	seed_shape	1	0.2	Dnipro Region, near Bashmachka village	48.175	35.007	200	2020-09-12	Vynokurov D., Borovyk D.
1094	2947	Inula britannica	seed_dimension1_mm	2	0.73	Kherson Region, Askania-Nova Nature Reserve	46.46	34.01	8000	2021-07-15	Shapoval V. et al.
1095	2947	Inula britannica	seed_dimension2_mm	2	0.04	Kherson Region, Askania-Nova Nature Reserve	46.46	34.01	8000	2021-07-15	Shapoval V. et al.
1096	2947	Inula britannica	seed_dimension3_mm	2	0.03	Kherson Region, Askania-Nova Nature Reserve	46.46	34.01	8000	2021-07-15	Shapoval V. et al.
1097	2947	Inula britannica	seed_mass_mg	2	0.07	Kherson Region, Askania-Nova Nature Reserve	46.46	34.01	8000	2021-07-15	Shapoval V. et al.
1098	2947	Inula britannica	seed_shape	2	0.2	Kherson Region, Askania-Nova Nature Reserve	46.46	34.01	8000	2021-07-15	Shapoval V. et al.
1099	2951	Inula germanica	phosphorus_concentration	1	3.655	Kherson Region, Askania-Nova Nature Reserve	46.46	34.01	8000	2021	Shapoval V. et al.
1100	2951	Inula germanica	nitrogen_concentration	1	18.235	Kherson Region, Askania-Nova Nature Reserve	46.46	34.01	8000	2021	Shapoval V. et al.
1101	2951	Inula germanica	seed_dimension1_mm	1	1.96	Kherson Region, Askania-Nova Nature Reserve	46.46	34.01	8000	2021	Shapoval V. et al.
1102	2951	Inula germanica	seed_dimension2_mm	1	0.05	Kherson Region, Askania-Nova Nature Reserve	46.46	34.01	8000	2021	Shapoval V. et al.
1103	2951	Inula germanica	seed_dimension3_mm	1	0.04	Kherson Region, Askania-Nova Nature Reserve	46.46	34.01	8000	2021	Shapoval V. et al.
1104	2951	Inula germanica	seed_mass_mg	1	0.09	Kherson Region, Askania-Nova Nature Reserve	46.46	34.01	8000	2021	Shapoval V. et al.
1105	2951	Inula germanica	seed_shape	1	0.21	Kherson Region, Askania-Nova Nature Reserve	46.46	34.01	8000	2021	Shapoval V. et al.
1106	2953	Inula hirta	leaf_area_mm2	1	809.82	Kyiv Region, between Rzhyshchiv and Onatsky village, plot ID = RZ2003	49.938	31.048	100	2020-06-22	Chusova O. et al.
1109	2972	Iris pontica	leaf_area_mm2	1	719.38	Mykolaiv Region, near Ostapivka village, Korabelna River Valley, National Park Buzkyi Gard	47.9628	31.0786	50	2020-05-29	Chusova O., Borovyk D., Vynokurov D.
1107	2972	Iris pontica	phosphorus_concentration	1	3.677	Mykolaiv Region, near Lysa Hora, Chornyi Tashlyk River Valley, plot ID = SN2127R	48.17073	31.03156	5	2021-06-12	Borovyk D., Lavrinenko K., Vynokurov D.
1108	2972	Iris pontica	nitrogen_concentration	1	30.941	Mykolaiv Region, near Lysa Hora, Chornyi Tashlyk River Valley, plot ID = SN2127R	48.17073	31.03156	5	2021-06-12	Borovyk D., Lavrinenko K., Vynokurov D.
1110	2975	Iris pumila	phosphorus_concentration	1	5.005	Kherson Region, Askania-Nova Nature Reserve	46.46	34.01	8000	2021	Shapoval V. et al.
1111	2975	Iris pumila	nitrogen_concentration	1	42.133	Kherson Region, Askania-Nova Nature Reserve	46.46	34.01	8000	2021	Shapoval V. et al.
1114	2975	Iris pumila	leaf_area_mm2	1	707.72	Mykolaiv Region, gulley to south of Parutyne village and Olvia	46.657	31.903	100	2020-05-30	Chusova O., Borovyk D., Vynokurov D.
1115	2975	Iris pumila	seed_shape	1	0.01	Mykolaiv Region, near Dniprovske village, plot ID = SB20040	46.64826	31.8961	1	2020-05-31	Borovyk D., Vynokurov D.
1116	2975	Iris pumila	seed_dimension3_mm	1	2.63	Mykolaiv Region, near Dniprovske village, plot ID = SB20040	46.64826	31.8961	1	2020-05-31	Borovyk D., Vynokurov D.
1117	2975	Iris pumila	seed_dimension2_mm	1	2.64	Mykolaiv Region, near Dniprovske village, plot ID = SB20040	46.64826	31.8961	1	2020-05-31	Borovyk D., Vynokurov D.
1118	2975	Iris pumila	seed_dimension1_mm	1	3.31	Mykolaiv Region, near Dniprovske village, plot ID = SB20040	46.64826	31.8961	1	2020-05-31	Borovyk D., Vynokurov D.
1119	2975	Iris pumila	seed_mass_mg	1	13.83	Mykolaiv Region, near Dniprovske village, plot ID = SB20040	46.64826	31.8961	1	2020-05-31	Borovyk D., Vynokurov D.
1112	2975	Iris pumila	phosphorus_concentration	2	2.148	Kherson Region, Azov-Syvash National Nature Park, plot ID = UAS06	46.1108	34.2614	10	2021-05-25	Vynokurov D. et al.
1113	2975	Iris pumila	nitrogen_concentration	2	21.184	Kherson Region, Azov-Syvash National Nature Park, plot ID = UAS06	46.1108	34.2614	10	2021-05-25	Vynokurov D. et al.
1120	2990	Iva xanthiifolia	seed_dimension1_mm	1	2.06	Kherson Region, Askania-Nova Nature Reserve	46.46	34.01	8000	2021	Shapoval V. et al.
1121	2990	Iva xanthiifolia	seed_dimension2_mm	1	0.99	Kherson Region, Askania-Nova Nature Reserve	46.46	34.01	8000	2021	Shapoval V. et al.
1122	2990	Iva xanthiifolia	seed_dimension3_mm	1	0.75	Kherson Region, Askania-Nova Nature Reserve	46.46	34.01	8000	2021	Shapoval V. et al.
1123	2990	Iva xanthiifolia	seed_mass_mg	1	0.62	Kherson Region, Askania-Nova Nature Reserve	46.46	34.01	8000	2021	Shapoval V. et al.
1124	2990	Iva xanthiifolia	phosphorus_concentration	1	4.871	Kherson Region, Askania-Nova Nature Reserve	46.46	34.01	8000	2021	Shapoval V. et al.
1125	2990	Iva xanthiifolia	nitrogen_concentration	1	39.603	Kherson Region, Askania-Nova Nature Reserve	46.46	34.01	8000	2021	Shapoval V. et al.
1126	2990	Iva xanthiifolia	seed_shape	1	0.08	Kherson Region, Askania-Nova Nature Reserve	46.46	34.01	8000	2021	Shapoval V. et al.
1127	3044	Jurinea arachnoidea	seed_shape	1	0.04	Mykolaiv Region, near Kuripchyne village, gulley, left bank of Southern Buh River, National park Buzkyi Gard	48.0005	31.0052	10	2021-06-16	Borovyk D., Vynokurov D.
1128	3044	Jurinea arachnoidea	seed_dimension1_mm	1	3.9	Mykolaiv Region, near Kuripchyne village, gulley, left bank of Southern Buh River, National park Buzkyi Gard	48.0005	31.0052	10	2021-06-16	Borovyk D., Vynokurov D.
1129	3044	Jurinea arachnoidea	seed_dimension2_mm	1	2.35	Mykolaiv Region, near Kuripchyne village, gulley, left bank of Southern Buh River, National park Buzkyi Gard	48.0005	31.0052	10	2021-06-16	Borovyk D., Vynokurov D.
1130	3044	Jurinea arachnoidea	seed_dimension3_mm	1	2.05	Mykolaiv Region, near Kuripchyne village, gulley, left bank of Southern Buh River, National park Buzkyi Gard	48.0005	31.0052	10	2021-06-16	Borovyk D., Vynokurov D.
1131	3044	Jurinea arachnoidea	seed_mass_mg	1	2.55	Mykolaiv Region, near Kuripchyne village, gulley, left bank of Southern Buh River, National park Buzkyi Gard	48.0005	31.0052	10	2021-06-16	Borovyk D., Vynokurov D.
1137	3054	Jurinea multiflora	phosphorus_concentration	1	2.067	Kherson Region, Askania-Nova Nature Reserve	46.46	34.01	8000	2021	Shapoval V. et al.
1138	3054	Jurinea multiflora	nitrogen_concentration	1	16.426	Kherson Region, Askania-Nova Nature Reserve	46.46	34.01	8000	2021	Shapoval V. et al.
1139	3054	Jurinea multiflora	seed_dimension1_mm	2	3.92	Kherson Region, Askania-Nova Nature Reserve	46.46	34.01	8000	2021	Shapoval V. et al.
1140	3054	Jurinea multiflora	seed_dimension2_mm	2	1.45	Kherson Region, Askania-Nova Nature Reserve	46.46	34.01	8000	2021	Shapoval V. et al.
1141	3054	Jurinea multiflora	seed_dimension3_mm	2	0.98	Kherson Region, Askania-Nova Nature Reserve	46.46	34.01	8000	2021	Shapoval V. et al.
1142	3054	Jurinea multiflora	seed_mass_mg	2	1.7	Kherson Region, Askania-Nova Nature Reserve	46.46	34.01	8000	2021	Shapoval V. et al.
1143	3054	Jurinea multiflora	seed_shape	2	0.11	Kherson Region, Askania-Nova Nature Reserve	46.46	34.01	8000	2021	Shapoval V. et al.
1147	3054	Jurinea multiflora	leaf_area_mm2	2	215.02	Mykolaiv Region, near Parutyne village, Buzkyi Estuary, placor (flat) steppe, loess soil	46.723	31.916	100	2020-06-01	Chusova O., Borovyk D., Vynokurov D.
1144	3054	Jurinea multiflora	sla_mm2_mg	1	13.58	Mykolaiv Region, near Kuripchyne village, gulley, left bank of Southern Buh River, National park Buzkyi Gard	48	31.007	200	2020-07-02	Borovyk D.
1145	3054	Jurinea multiflora	leaf_area_mm2	1	287.25	Mykolaiv Region, near Kuripchyne village, gulley, left bank of Southern Buh River, National park Buzkyi Gard	48	31.007	200	2020-07-02	Borovyk D.
1146	3054	Jurinea multiflora	leaf_mass_mg	1	21.42	Mykolaiv Region, near Kuripchyne village, gulley, left bank of Southern Buh River, National park Buzkyi Gard	48	31.007	200	2020-07-02	Borovyk D.
1132	3054	Jurinea multiflora	seed_shape	1	0.11	Dnipro Region, near Spaske village	48.665	35.004	200	2020-09-13	Vynokurov D., Borovyk D.
1133	3054	Jurinea multiflora	seed_mass_mg	1	1	Dnipro Region, near Spaske village	48.665	35.004	200	2020-09-13	Vynokurov D., Borovyk D.
1134	3054	Jurinea multiflora	seed_dimension3_mm	1	1.06	Dnipro Region, near Spaske village	48.665	35.004	200	2020-09-13	Vynokurov D., Borovyk D.
1135	3054	Jurinea multiflora	seed_dimension2_mm	1	1.12	Dnipro Region, near Spaske village	48.665	35.004	200	2020-09-13	Vynokurov D., Borovyk D.
1136	3054	Jurinea multiflora	seed_dimension1_mm	1	3.59	Dnipro Region, near Spaske village	48.665	35.004	200	2020-09-13	Vynokurov D., Borovyk D.
1148	3072	Kochia prostrata	phosphorus_concentration	1	1.367	Kherson Region, Askania-Nova Nature Reserve	46.46	34.01	8000	2021	Shapoval V. et al.
1149	3072	Kochia prostrata	nitrogen_concentration	1	11.61	Kherson Region, Askania-Nova Nature Reserve	46.46	34.01	8000	2021	Shapoval V. et al.
1150	3073	Kochia scoparia	phosphorus_concentration	1	6.855	Kherson Region, Askania-Nova Nature Reserve	46.46	34.01	8000	2021	Shapoval V. et al.
1151	3073	Kochia scoparia	nitrogen_concentration	1	27.271	Kherson Region, Askania-Nova Nature Reserve	46.46	34.01	8000	2021	Shapoval V. et al.
1152	3081	Koeleria macrantha	seed_dimension1_mm	1	2.54	Kherson Region, Askania-Nova Nature Reserve	46.46	34.01	8000	2021	Shapoval V. et al.
1153	3081	Koeleria macrantha	seed_dimension2_mm	1	0.39	Kherson Region, Askania-Nova Nature Reserve	46.46	34.01	8000	2021	Shapoval V. et al.
1154	3081	Koeleria macrantha	seed_dimension3_mm	1	0.04	Kherson Region, Askania-Nova Nature Reserve	46.46	34.01	8000	2021	Shapoval V. et al.
1155	3081	Koeleria macrantha	seed_mass_mg	1	0.14	Kherson Region, Askania-Nova Nature Reserve	46.46	34.01	8000	2021	Shapoval V. et al.
1156	3081	Koeleria macrantha	seed_shape	1	0.19	Kherson Region, Askania-Nova Nature Reserve	46.46	34.01	8000	2021	Shapoval V. et al.
1157	3081	Koeleria macrantha	leaf_area_mm2	1	131.96	Mykolaiv Region, near Parutyne village, Buzkyi Estuary, placor (flat) steppe, loess soil	46.723	31.916	100	2020-06-01	Chusova O., Borovyk D., Vynokurov D.
1158	3078	Koeleria glauca	phosphorus_concentration	1	2.613	Kyiv Region, near Ukrainka town, sandy deposits of Dnipro River	50.1523	30.7324	50	2021-08-03	Borovyk D.
1159	3078	Koeleria glauca	nitrogen_concentration	1	18.328	Kyiv Region, near Ukrainka town, sandy deposits of Dnipro River	50.1523	30.7324	50	2021-08-03	Borovyk D.
1160	3085	Koeleria talievii	sla_mm2_mg	1	9.69	Luhansk Region, near Krynychne village, plot ID = ST20014	49.3097	40.0874	10	2020-07-13	Chusova O. et al.
1161	3085	Koeleria talievii	leaf_area_mm2	1	243.68	Luhansk Region, near Krynychne village, plot ID = ST20014	49.3097	40.0874	10	2020-07-13	Chusova O. et al.
1162	3085	Koeleria talievii	leaf_mass_mg	1	24.98	Luhansk Region, near Krynychne village, plot ID = ST20014	49.3097	40.0874	10	2020-07-13	Chusova O. et al.
1170	3090	Kohlrauschia prolifera	seed_shape	1	0.08	Kherson Region, Azov-Syvash National Nature Park, Churiuk Island	46.1	34.172	500	2020-09-10	Vynokurov D., Borovyk D.
1171	3090	Kohlrauschia prolifera	seed_mass_mg	1	0.24	Kherson Region, Azov-Syvash National Nature Park, Churiuk Island	46.1	34.172	500	2020-09-10	Vynokurov D., Borovyk D.
1172	3090	Kohlrauschia prolifera	seed_dimension3_mm	1	0.39	Kherson Region, Azov-Syvash National Nature Park, Churiuk Island	46.1	34.172	500	2020-09-10	Vynokurov D., Borovyk D.
1173	3090	Kohlrauschia prolifera	seed_dimension2_mm	1	0.99	Kherson Region, Azov-Syvash National Nature Park, Churiuk Island	46.1	34.172	500	2020-09-10	Vynokurov D., Borovyk D.
1174	3090	Kohlrauschia prolifera	seed_dimension1_mm	1	1.27	Kherson Region, Azov-Syvash National Nature Park, Churiuk Island	46.1	34.172	500	2020-09-10	Vynokurov D., Borovyk D.
1163	3090	Kohlrauschia prolifera	phosphorus_concentration	1	3.706	Kherson Region, Askania-Nova Nature Reserve	46.46	34.01	8000	2021-07-15	Shapoval V. et al.
1164	3090	Kohlrauschia prolifera	nitrogen_concentration	1	8.905	Kherson Region, Askania-Nova Nature Reserve	46.46	34.01	8000	2021-07-15	Shapoval V. et al.
1165	3090	Kohlrauschia prolifera	seed_dimension1_mm	3	1.32	Kherson Region, Askania-Nova Nature Reserve	46.46	34.01	8000	2021-07-15	Shapoval V. et al.
1166	3090	Kohlrauschia prolifera	seed_dimension2_mm	3	0.66	Kherson Region, Askania-Nova Nature Reserve	46.46	34.01	8000	2021-07-15	Shapoval V. et al.
1167	3090	Kohlrauschia prolifera	seed_dimension3_mm	3	0.27	Kherson Region, Askania-Nova Nature Reserve	46.46	34.01	8000	2021-07-15	Shapoval V. et al.
1168	3090	Kohlrauschia prolifera	seed_mass_mg	3	0.22	Kherson Region, Askania-Nova Nature Reserve	46.46	34.01	8000	2021-07-15	Shapoval V. et al.
1169	3090	Kohlrauschia prolifera	seed_shape	3	0.11	Kherson Region, Askania-Nova Nature Reserve	46.46	34.01	8000	2021-07-15	Shapoval V. et al.
1175	3090	Kohlrauschia prolifera	seed_shape	2	0.09	Kirovohrad Region, Novoarhangelsk district, near Yatran village	48.4808	30.7333	10	2021-07-20	Borovyk D., Shynder O., Lavrinenko K.
1176	3090	Kohlrauschia prolifera	seed_dimension1_mm	2	1.45	Kirovohrad Region, Novoarhangelsk district, near Yatran village	48.4808	30.7333	10	2021-07-20	Borovyk D., Shynder O., Lavrinenko K.
1177	3090	Kohlrauschia prolifera	seed_dimension2_mm	2	1.05	Kirovohrad Region, Novoarhangelsk district, near Yatran village	48.4808	30.7333	10	2021-07-20	Borovyk D., Shynder O., Lavrinenko K.
1178	3090	Kohlrauschia prolifera	seed_dimension3_mm	2	0.4	Kirovohrad Region, Novoarhangelsk district, near Yatran village	48.4808	30.7333	10	2021-07-20	Borovyk D., Shynder O., Lavrinenko K.
1179	3090	Kohlrauschia prolifera	seed_mass_mg	2	0.3	Kirovohrad Region, Novoarhangelsk district, near Yatran village	48.4808	30.7333	10	2021-07-20	Borovyk D., Shynder O., Lavrinenko K.
1180	3099	Lactuca saligna	phosphorus_concentration	1	8.144	Kherson Region, Askania-Nova Nature Reserve	46.46	34.01	8000	2021-07-15	Shapoval V. et al.
1181	3099	Lactuca saligna	nitrogen_concentration	1	38.08	Kherson Region, Askania-Nova Nature Reserve	46.46	34.01	8000	2021-07-15	Shapoval V. et al.
1182	3099	Lactuca saligna	seed_dimension1_mm	1	2.79	Kherson Region, Askania-Nova Nature Reserve	46.46	34.01	8000	2021-07-15	Shapoval V. et al.
1183	3099	Lactuca saligna	seed_dimension2_mm	1	0.65	Kherson Region, Askania-Nova Nature Reserve	46.46	34.01	8000	2021-07-15	Shapoval V. et al.
1184	3099	Lactuca saligna	seed_dimension3_mm	1	0.37	Kherson Region, Askania-Nova Nature Reserve	46.46	34.01	8000	2021-07-15	Shapoval V. et al.
1185	3099	Lactuca saligna	seed_mass_mg	1	0.36	Kherson Region, Askania-Nova Nature Reserve	46.46	34.01	8000	2021-07-15	Shapoval V. et al.
1186	3099	Lactuca saligna	seed_shape	1	0.15	Kherson Region, Askania-Nova Nature Reserve	46.46	34.01	8000	2021-07-15	Shapoval V. et al.
1187	3101	Lactuca serriola	phosphorus_concentration	1	5.886	Kherson Region, Askania-Nova Nature Reserve	46.46	34.01	8000	2021-06	Shapoval V. et al.
1188	3101	Lactuca serriola	nitrogen_concentration	1	29.117	Kherson Region, Askania-Nova Nature Reserve	46.46	34.01	8000	2021-06	Shapoval V. et al.
1189	3101	Lactuca serriola	seed_dimension1_mm	1	2.72	Kherson Region, Askania-Nova Nature Reserve	46.46	34.01	8000	2021-06	Shapoval V. et al.
1190	3101	Lactuca serriola	seed_dimension2_mm	1	0.73	Kherson Region, Askania-Nova Nature Reserve	46.46	34.01	8000	2021-06	Shapoval V. et al.
1191	3101	Lactuca serriola	seed_dimension3_mm	1	0.33	Kherson Region, Askania-Nova Nature Reserve	46.46	34.01	8000	2021-06	Shapoval V. et al.
1192	3101	Lactuca serriola	seed_mass_mg	1	0.47	Kherson Region, Askania-Nova Nature Reserve	46.46	34.01	8000	2021-06	Shapoval V. et al.
1193	3101	Lactuca serriola	seed_shape	1	0.15	Kherson Region, Askania-Nova Nature Reserve	46.46	34.01	8000	2021-06	Shapoval V. et al.
1194	3103	Lactuca tatarica	phosphorus_concentration	1	5.031	Kherson Region, Askania-Nova Nature Reserve	46.46	34.01	8000	2021-07-07	Shapoval V. et al.
1195	3103	Lactuca tatarica	nitrogen_concentration	1	28.529	Kherson Region, Askania-Nova Nature Reserve	46.46	34.01	8000	2021-07-07	Shapoval V. et al.
1196	3103	Lactuca tatarica	seed_dimension1_mm	1	2.81	Kherson Region, Askania-Nova Nature Reserve	46.46	34.01	8000	2021-07-07	Shapoval V. et al.
1197	3103	Lactuca tatarica	seed_dimension2_mm	1	0.37	Kherson Region, Askania-Nova Nature Reserve	46.46	34.01	8000	2021-07-07	Shapoval V. et al.
1198	3103	Lactuca tatarica	seed_dimension3_mm	1	0.34	Kherson Region, Askania-Nova Nature Reserve	46.46	34.01	8000	2021-07-07	Shapoval V. et al.
1199	3103	Lactuca tatarica	seed_mass_mg	1	0.09	Kherson Region, Askania-Nova Nature Reserve	46.46	34.01	8000	2021-07-07	Shapoval V. et al.
1200	3103	Lactuca tatarica	seed_shape	1	0.17	Kherson Region, Askania-Nova Nature Reserve	46.46	34.01	8000	2021-07-07	Shapoval V. et al.
1206	3111	Lamium amplexicaule	seed_shape	1	0.04	Mykolaiv Region, near Bilousivka village, Southern Buh River Valley	47.402	31.55	500	2020-05-01	Borovyk D.
1207	3111	Lamium amplexicaule	seed_mass_mg	1	0.47	Mykolaiv Region, near Bilousivka village, Southern Buh River Valley	47.402	31.55	500	2020-05-01	Borovyk D.
1208	3111	Lamium amplexicaule	seed_dimension3_mm	1	0.75	Mykolaiv Region, near Bilousivka village, Southern Buh River Valley	47.402	31.55	500	2020-05-01	Borovyk D.
1209	3111	Lamium amplexicaule	seed_dimension2_mm	1	1.09	Mykolaiv Region, near Bilousivka village, Southern Buh River Valley	47.402	31.55	500	2020-05-01	Borovyk D.
1210	3111	Lamium amplexicaule	seed_dimension1_mm	1	1.53	Mykolaiv Region, near Bilousivka village, Southern Buh River Valley	47.402	31.55	500	2020-05-01	Borovyk D.
420	3111	Lamium amplexicaule	height_gen_cm	1	14.32	Kherson Region, Kamianska Sich National Nature Park	47.0179	33.5802	10	2021-04-17	Skobel N. et al.
909	3111	Lamium amplexicaule	height_veg_cm	1	7.11	Kherson Region, Kamianska Sich National Nature Park	47.0179	33.5802	10	2021-04-17	Skobel N. et al.
1203	3111	Lamium amplexicaule	leaf_area_mm2	1	68.68	Kherson Region, Kamianska Sich National Nature Park	47.0179	33.5802	10	2021-04-17	Skobel N. et al.
1204	3111	Lamium amplexicaule	leaf_mass_mg	1	4.03	Kherson Region, Kamianska Sich National Nature Park	47.0179	33.5802	10	2021-04-17	Skobel N. et al.
1205	3111	Lamium amplexicaule	sla_mm2_mg	1	20.398	Kherson Region, Kamianska Sich National Nature Park	47.0179	33.5802	10	2021-04-17	Skobel N. et al.
1211	3119	Lamium paczoskianum	phosphorus_concentration	1	5.407	Kherson Region, Askania-Nova Nature Reserve	46.46	34.01	8000	2021	Shapoval V. et al.
1212	3119	Lamium paczoskianum	nitrogen_concentration	1	25.448	Kherson Region, Askania-Nova Nature Reserve	46.46	34.01	8000	2021	Shapoval V. et al.
1213	3126	Lappula squarrosa	phosphorus_concentration	1	1.932	Kherson Region, Askania-Nova Nature Reserve	46.46	34.01	8000	2021	Shapoval V. et al.
1214	3126	Lappula squarrosa	nitrogen_concentration	1	11.519	Kherson Region, Askania-Nova Nature Reserve	46.46	34.01	8000	2021	Shapoval V. et al.
1215	3126	Lappula squarrosa	seed_dimension1_mm	1	2.88	Kherson Region, Askania-Nova Nature Reserve	46.46	34.01	8000	2021	Shapoval V. et al.
1216	3126	Lappula squarrosa	seed_dimension2_mm	1	1.61	Kherson Region, Askania-Nova Nature Reserve	46.46	34.01	8000	2021	Shapoval V. et al.
1217	3126	Lappula squarrosa	seed_dimension3_mm	1	0.78	Kherson Region, Askania-Nova Nature Reserve	46.46	34.01	8000	2021	Shapoval V. et al.
1218	3126	Lappula squarrosa	seed_mass_mg	1	1.51	Kherson Region, Askania-Nova Nature Reserve	46.46	34.01	8000	2021	Shapoval V. et al.
1219	3126	Lappula squarrosa	seed_shape	1	0.09	Kherson Region, Askania-Nova Nature Reserve	46.46	34.01	8000	2021	Shapoval V. et al.
1220	3164	Lathyrus tuberosus	seed_shape	1	0	Kirovohrad Region, near Harmanivka village, Savaklii River Valley	48.3053	32.003	50	2021-07-30	Borovyk D.
1221	3164	Lathyrus tuberosus	seed_dimension1_mm	1	3.8	Kirovohrad Region, near Harmanivka village, Savaklii River Valley	48.3053	32.003	50	2021-07-30	Borovyk D.
1222	3164	Lathyrus tuberosus	seed_dimension2_mm	1	3.7	Kirovohrad Region, near Harmanivka village, Savaklii River Valley	48.3053	32.003	50	2021-07-30	Borovyk D.
1223	3164	Lathyrus tuberosus	seed_dimension3_mm	1	3.2	Kirovohrad Region, near Harmanivka village, Savaklii River Valley	48.3053	32.003	50	2021-07-30	Borovyk D.
1224	3164	Lathyrus tuberosus	seed_mass_mg	1	20.38	Kirovohrad Region, near Harmanivka village, Savaklii River Valley	48.3053	32.003	50	2021-07-30	Borovyk D.
1225	3171	Lavatera thuringiaca	seed_dimension1_mm	2	2.55	Kherson Region, Askania-Nova Nature Reserve	46.46	34.01	8000	2021	Shapoval V. et al.
1226	3171	Lavatera thuringiaca	seed_dimension2_mm	2	2.25	Kherson Region, Askania-Nova Nature Reserve	46.46	34.01	8000	2021	Shapoval V. et al.
1227	3171	Lavatera thuringiaca	seed_dimension3_mm	2	0.84	Kherson Region, Askania-Nova Nature Reserve	46.46	34.01	8000	2021	Shapoval V. et al.
1228	3171	Lavatera thuringiaca	seed_mass_mg	2	2.04	Kherson Region, Askania-Nova Nature Reserve	46.46	34.01	8000	2021	Shapoval V. et al.
1229	3171	Lavatera thuringiaca	seed_shape	2	0.09	Kherson Region, Askania-Nova Nature Reserve	46.46	34.01	8000	2021	Shapoval V. et al.
1230	3171	Lavatera thuringiaca	seed_shape	1	0.07	Kyiv Region, near Rzhyshchiv, Pidkova site	49.961	31.13	200	2020-09-25	Vynokurov D., Borovyk D.
1231	3171	Lavatera thuringiaca	seed_dimension3_mm	1	0.95	Kyiv Region, near Rzhyshchiv, Pidkova site	49.961	31.13	200	2020-09-25	Vynokurov D., Borovyk D.
1232	3171	Lavatera thuringiaca	seed_dimension2_mm	1	2.13	Kyiv Region, near Rzhyshchiv, Pidkova site	49.961	31.13	200	2020-09-25	Vynokurov D., Borovyk D.
1233	3171	Lavatera thuringiaca	seed_dimension1_mm	1	2.49	Kyiv Region, near Rzhyshchiv, Pidkova site	49.961	31.13	200	2020-09-25	Vynokurov D., Borovyk D.
1234	3171	Lavatera thuringiaca	seed_mass_mg	1	3.54	Kyiv Region, near Rzhyshchiv, Pidkova site	49.961	31.13	200	2020-09-25	Vynokurov D., Borovyk D.
1235	3215	Lepidium perfoliatum	phosphorus_concentration	1	3.937	Kherson Region, Askania-Nova Nature Reserve	46.46	34.01	8000	2021-05	Shapoval V. et al.
1236	3215	Lepidium perfoliatum	nitrogen_concentration	1	11.413	Kherson Region, Askania-Nova Nature Reserve	46.46	34.01	8000	2021-05	Shapoval V. et al.
1237	3215	Lepidium perfoliatum	seed_dimension1_mm	1	2.25	Kherson Region, Askania-Nova Nature Reserve	46.46	34.01	8000	2021-05	Shapoval V. et al.
1238	3215	Lepidium perfoliatum	seed_dimension2_mm	1	1.03	Kherson Region, Askania-Nova Nature Reserve	46.46	34.01	8000	2021-05	Shapoval V. et al.
1239	3215	Lepidium perfoliatum	seed_dimension3_mm	1	0.45	Kherson Region, Askania-Nova Nature Reserve	46.46	34.01	8000	2021-05	Shapoval V. et al.
1240	3215	Lepidium perfoliatum	seed_mass_mg	1	0.67	Kherson Region, Askania-Nova Nature Reserve	46.46	34.01	8000	2021-05	Shapoval V. et al.
1241	3215	Lepidium perfoliatum	seed_shape	1	0.11	Kherson Region, Askania-Nova Nature Reserve	46.46	34.01	8000	2021-05	Shapoval V. et al.
1242	3218	Lepidium ruderale	seed_dimension1_mm	1	1.17	Kherson Region, Askania-Nova Nature Reserve	46.46	34.01	8000	2021-07-23	Shapoval V. et al.
1243	3218	Lepidium ruderale	seed_dimension2_mm	1	0.9	Kherson Region, Askania-Nova Nature Reserve	46.46	34.01	8000	2021-07-23	Shapoval V. et al.
1244	3218	Lepidium ruderale	seed_dimension3_mm	1	0.35	Kherson Region, Askania-Nova Nature Reserve	46.46	34.01	8000	2021-07-23	Shapoval V. et al.
1245	3218	Lepidium ruderale	seed_mass_mg	1	0.13	Kherson Region, Askania-Nova Nature Reserve	46.46	34.01	8000	2021-07-23	Shapoval V. et al.
1246	3218	Lepidium ruderale	seed_shape	1	0.08	Kherson Region, Askania-Nova Nature Reserve	46.46	34.01	8000	2021-07-23	Shapoval V. et al.
1247	3239	Leymus ramosus	phosphorus_concentration	1	2.291	Kherson Region, Askania-Nova Nature Reserve	46.46	34.01	8000	2021	Shapoval V. et al.
1248	3239	Leymus ramosus	nitrogen_concentration	1	16.27	Kherson Region, Askania-Nova Nature Reserve	46.46	34.01	8000	2021	Shapoval V. et al.
1249	3260	Limonium hypanicum	leaf_area_mm2	1	5191.78	Mykolaiv Region, near Parutyne village, Buzkyi Estuary, placor (flat) steppe, loess soil	46.723	31.916	100	2020-06-01	Chusova O., Borovyk D., Vynokurov D.
1250	3264	Limonium sareptanum	phosphorus_concentration	1	2.497	Kherson Region, Askania-Nova Nature Reserve	46.46	34.01	8000	2021	Shapoval V. et al.
1251	3264	Limonium sareptanum	nitrogen_concentration	1	22.386	Kherson Region, Askania-Nova Nature Reserve	46.46	34.01	8000	2021	Shapoval V. et al.
1252	3264	Limonium sareptanum	seed_shape	1	0	Zaporizhzhia Region, slopes of Molochny Lyman (Estuary)	46.704	35.287	100	2020-09-11	Vynokurov D., Borovyk D.
1253	3264	Limonium sareptanum	seed_mass_mg	1	0.09	Zaporizhzhia Region, slopes of Molochny Lyman (Estuary)	46.704	35.287	100	2020-09-11	Vynokurov D., Borovyk D.
1254	3264	Limonium sareptanum	seed_dimension3_mm	1	0.67	Zaporizhzhia Region, slopes of Molochny Lyman (Estuary)	46.704	35.287	100	2020-09-11	Vynokurov D., Borovyk D.
1255	3264	Limonium sareptanum	seed_dimension1_mm	1	0.68	Zaporizhzhia Region, slopes of Molochny Lyman (Estuary)	46.704	35.287	100	2020-09-11	Vynokurov D., Borovyk D.
1256	3264	Limonium sareptanum	seed_dimension2_mm	1	0.68	Zaporizhzhia Region, slopes of Molochny Lyman (Estuary)	46.704	35.287	100	2020-09-11	Vynokurov D., Borovyk D.
1264	3273	Linaria biebersteinii	seed_mass_mg	1	0.12	Zaporizhzhia Region, near Atmanai village, slopes of Syvashyk Estuary	46.353	35.077	100	2020-09-10	Vynokurov D., Borovyk D.
1265	3273	Linaria biebersteinii	seed_dimension3_mm	1	0.27	Zaporizhzhia Region, near Atmanai village, slopes of Syvashyk Estuary	46.353	35.077	100	2020-09-10	Vynokurov D., Borovyk D.
1266	3273	Linaria biebersteinii	seed_dimension2_mm	1	1.44	Zaporizhzhia Region, near Atmanai village, slopes of Syvashyk Estuary	46.353	35.077	100	2020-09-10	Vynokurov D., Borovyk D.
1267	3273	Linaria biebersteinii	seed_dimension1_mm	1	1.91	Zaporizhzhia Region, near Atmanai village, slopes of Syvashyk Estuary	46.353	35.077	100	2020-09-10	Vynokurov D., Borovyk D.
1268	3273	Linaria biebersteinii	seed_shape	1	0.13	Zaporizhzhia Region, near Atmanai village, slopes of Syvashyk Estuary	46.353	35.077	100	2020-09-10	Vynokurov D., Borovyk D.
1257	3273	Linaria biebersteinii	phosphorus_concentration	1	4.268	Kherson Region, Askania-Nova Nature Reserve	46.46	34.01	8000	2021-07-08	Shapoval V. et al.
1258	3273	Linaria biebersteinii	nitrogen_concentration	1	13.206	Kherson Region, Askania-Nova Nature Reserve	46.46	34.01	8000	2021-07-08	Shapoval V. et al.
1259	3273	Linaria biebersteinii	seed_dimension1_mm	2	1.76	Kherson Region, Askania-Nova Nature Reserve	46.46	34.01	8000	2021-07-08	Shapoval V. et al.
1260	3273	Linaria biebersteinii	seed_dimension2_mm	2	1.25	Kherson Region, Askania-Nova Nature Reserve	46.46	34.01	8000	2021-07-08	Shapoval V. et al.
1261	3273	Linaria biebersteinii	seed_dimension3_mm	2	0.16	Kherson Region, Askania-Nova Nature Reserve	46.46	34.01	8000	2021-07-08	Shapoval V. et al.
1262	3273	Linaria biebersteinii	seed_mass_mg	2	0.12	Kherson Region, Askania-Nova Nature Reserve	46.46	34.01	8000	2021-07-08	Shapoval V. et al.
1263	3273	Linaria biebersteinii	seed_shape	2	0.14	Kherson Region, Askania-Nova Nature Reserve	46.46	34.01	8000	2021-07-08	Shapoval V. et al.
1269	3281	Linaria maeotica	seed_mass_mg	1	0.09	Zaporizhzhia Region, steppe gulley near Terpinnya village	47.011	35.422	500	2020-09-11	Vynokurov D., Borovyk D.
1270	3281	Linaria maeotica	seed_dimension3_mm	1	0.18	Zaporizhzhia Region, steppe gulley near Terpinnya village	47.011	35.422	500	2020-09-11	Vynokurov D., Borovyk D.
1271	3281	Linaria maeotica	seed_dimension2_mm	1	1.61	Zaporizhzhia Region, steppe gulley near Terpinnya village	47.011	35.422	500	2020-09-11	Vynokurov D., Borovyk D.
1272	3281	Linaria maeotica	seed_dimension1_mm	1	1.96	Zaporizhzhia Region, steppe gulley near Terpinnya village	47.011	35.422	500	2020-09-11	Vynokurov D., Borovyk D.
1273	3281	Linaria maeotica	seed_shape	1	0.15	Zaporizhzhia Region, steppe gulley near Terpinnya village	47.011	35.422	500	2020-09-11	Vynokurov D., Borovyk D.
1274	3288	Linaria vulgaris	seed_mass_mg	1	0.11	Kyiv Region, near Rzhyshchiv, Pidkova site	49.961	31.13	200	2020-09-25	Vynokurov D., Borovyk D.
1275	3288	Linaria vulgaris	seed_dimension3_mm	1	0.28	Kyiv Region, near Rzhyshchiv, Pidkova site	49.961	31.13	200	2020-09-25	Vynokurov D., Borovyk D.
1276	3288	Linaria vulgaris	seed_dimension2_mm	1	1.55	Kyiv Region, near Rzhyshchiv, Pidkova site	49.961	31.13	200	2020-09-25	Vynokurov D., Borovyk D.
1277	3288	Linaria vulgaris	seed_dimension1_mm	1	1.89	Kyiv Region, near Rzhyshchiv, Pidkova site	49.961	31.13	200	2020-09-25	Vynokurov D., Borovyk D.
1278	3288	Linaria vulgaris	seed_shape	1	0.13	Kyiv Region, near Rzhyshchiv, Pidkova site	49.961	31.13	200	2020-09-25	Vynokurov D., Borovyk D.
1279	3292	Linum austriacum	phosphorus_concentration	1	4.588	Kherson Region, Askania-Nova Nature Reserve	46.46	34.01	8000	2021-05	Shapoval V. et al.
1280	3292	Linum austriacum	nitrogen_concentration	1	28.286	Kherson Region, Askania-Nova Nature Reserve	46.46	34.01	8000	2021-05	Shapoval V. et al.
1281	3292	Linum austriacum	seed_dimension1_mm	1	2.73	Kherson Region, Askania-Nova Nature Reserve	46.46	34.01	8000	2021-05	Shapoval V. et al.
1282	3292	Linum austriacum	seed_dimension2_mm	1	1.7	Kherson Region, Askania-Nova Nature Reserve	46.46	34.01	8000	2021-05	Shapoval V. et al.
1283	3292	Linum austriacum	seed_dimension3_mm	1	0.38	Kherson Region, Askania-Nova Nature Reserve	46.46	34.01	8000	2021-05	Shapoval V. et al.
1284	3292	Linum austriacum	seed_mass_mg	1	1.38	Kherson Region, Askania-Nova Nature Reserve	46.46	34.01	8000	2021-05	Shapoval V. et al.
1285	3292	Linum austriacum	seed_shape	1	0.12	Kherson Region, Askania-Nova Nature Reserve	46.46	34.01	8000	2021-05	Shapoval V. et al.
1286	3297	Linum czernjajevii	seed_dimension3_mm	1	0.58	Luhansk Region, near Balakyrivka village, Aidar River Valley, steppe on chalk outcrops; plot ID = ST20022	49.3546	38.9208	10	2020-07-16	Chusova O. et al.
1287	3297	Linum czernjajevii	seed_mass_mg	1	0.78	Luhansk Region, near Balakyrivka village, Aidar River Valley, steppe on chalk outcrops; plot ID = ST20022	49.3546	38.9208	10	2020-07-16	Chusova O. et al.
1288	3297	Linum czernjajevii	seed_dimension2_mm	1	1.28	Luhansk Region, near Balakyrivka village, Aidar River Valley, steppe on chalk outcrops; plot ID = ST20022	49.3546	38.9208	10	2020-07-16	Chusova O. et al.
1289	3297	Linum czernjajevii	seed_dimension1_mm	1	2.16	Luhansk Region, near Balakyrivka village, Aidar River Valley, steppe on chalk outcrops; plot ID = ST20022	49.3546	38.9208	10	2020-07-16	Chusova O. et al.
1290	3297	Linum czernjajevii	sla_mm2_mg	1	7.72	Luhansk Region, near Balakyrivka village, Aidar River Valley, steppe on chalk outcrops; plot ID = ST20022	49.3546	38.9208	10	2020-07-16	Chusova O. et al.
1291	3297	Linum czernjajevii	leaf_area_mm2	1	24.64	Luhansk Region, near Balakyrivka village, Aidar River Valley, steppe on chalk outcrops; plot ID = ST20022	49.3546	38.9208	10	2020-07-16	Chusova O. et al.
1292	3297	Linum czernjajevii	seed_shape	1	0.09	Luhansk Region, near Balakyrivka village, Aidar River Valley, steppe on chalk outcrops; plot ID = ST20022	49.3546	38.9208	10	2020-07-16	Chusova O. et al.
1293	3297	Linum czernjajevii	leaf_mass_mg	1	3.4	Luhansk Region, near Balakyrivka village, Aidar River Valley, steppe on chalk outcrops; plot ID = ST20022	49.3546	38.9208	10	2020-07-16	Chusova O. et al.
1294	3304	Linum linearifolium	seed_shape	1	0.1	Mykolaiv Region, Chychykliia River Valley near Pokrovka village, plot ID = SB20169	47.3741	31.52941	5	2020-07-24	Borovyk D., Vynokurov D.
1295	3304	Linum linearifolium	seed_dimension3_mm	1	0.54	Mykolaiv Region, Chychykliia River Valley near Pokrovka village, plot ID = SB20169	47.3741	31.52941	5	2020-07-24	Borovyk D., Vynokurov D.
1296	3304	Linum linearifolium	seed_mass_mg	1	0.8	Mykolaiv Region, Chychykliia River Valley near Pokrovka village, plot ID = SB20169	47.3741	31.52941	5	2020-07-24	Borovyk D., Vynokurov D.
1297	3304	Linum linearifolium	seed_dimension2_mm	1	0.86	Mykolaiv Region, Chychykliia River Valley near Pokrovka village, plot ID = SB20169	47.3741	31.52941	5	2020-07-24	Borovyk D., Vynokurov D.
1298	3304	Linum linearifolium	seed_dimension1_mm	1	1.96	Mykolaiv Region, Chychykliia River Valley near Pokrovka village, plot ID = SB20169	47.3741	31.52941	5	2020-07-24	Borovyk D., Vynokurov D.
1299	3306	Linum nervosum	seed_shape	1	0.13	Luhansk Region, near Krynychne, ST20011	49.29221	40.08614	5	2020-07-13	Chusova O. et al.
1300	3306	Linum nervosum	seed_dimension3_mm	1	0.45	Luhansk Region, near Krynychne, ST20011	49.29221	40.08614	5	2020-07-13	Chusova O. et al.
1301	3306	Linum nervosum	seed_dimension2_mm	1	1.06	Luhansk Region, near Krynychne, ST20011	49.29221	40.08614	5	2020-07-13	Chusova O. et al.
1302	3306	Linum nervosum	seed_mass_mg	1	2.06	Luhansk Region, near Krynychne, ST20011	49.29221	40.08614	5	2020-07-13	Chusova O. et al.
1303	3306	Linum nervosum	seed_dimension1_mm	1	3.02	Luhansk Region, near Krynychne, ST20011	49.29221	40.08614	5	2020-07-13	Chusova O. et al.
1304	3312	Linum tenuifolium	seed_shape	1	0.09	Kirovohrad Region, near Berezivka, Berezivka River Valley	47.803	32.419	100	2021-07-29	Borovyk D., Shynder O.
1305	3312	Linum tenuifolium	seed_dimension1_mm	1	2.15	Kirovohrad Region, near Berezivka, Berezivka River Valley	47.803	32.419	100	2021-07-29	Borovyk D., Shynder O.
1306	3312	Linum tenuifolium	seed_dimension2_mm	1	1.2	Kirovohrad Region, near Berezivka, Berezivka River Valley	47.803	32.419	100	2021-07-29	Borovyk D., Shynder O.
1307	3312	Linum tenuifolium	seed_dimension3_mm	1	0.6	Kirovohrad Region, near Berezivka, Berezivka River Valley	47.803	32.419	100	2021-07-29	Borovyk D., Shynder O.
1308	3312	Linum tenuifolium	seed_mass_mg	1	0.61	Kirovohrad Region, near Berezivka, Berezivka River Valley	47.803	32.419	100	2021-07-29	Borovyk D., Shynder O.
1309	3322	Lithospermum officinale	seed_shape	1	0.01	Poltava Region, near Rozhaivka village	49.574	34.322	300	2020-09-14	Vynokurov D., Borovyk D.
1310	3322	Lithospermum officinale	seed_mass_mg	1	0.79	Poltava Region, near Rozhaivka village	49.574	34.322	300	2020-09-14	Vynokurov D., Borovyk D.
1311	3322	Lithospermum officinale	seed_dimension3_mm	1	2.04	Poltava Region, near Rozhaivka village	49.574	34.322	300	2020-09-14	Vynokurov D., Borovyk D.
1312	3322	Lithospermum officinale	seed_dimension2_mm	1	2.06	Poltava Region, near Rozhaivka village	49.574	34.322	300	2020-09-14	Vynokurov D., Borovyk D.
1313	3322	Lithospermum officinale	seed_dimension1_mm	1	2.61	Poltava Region, near Rozhaivka village	49.574	34.322	300	2020-09-14	Vynokurov D., Borovyk D.
1314	3347	Lotus angustissimus	phosphorus_concentration	1	3.515	Kherson Region, Askania-Nova Nature Reserve	46.46	34.01	8000	2021-07-21	Shapoval V. et al.
1315	3347	Lotus angustissimus	nitrogen_concentration	1	22.32	Kherson Region, Askania-Nova Nature Reserve	46.46	34.01	8000	2021-07-21	Shapoval V. et al.
1316	3347	Lotus angustissimus	seed_dimension1_mm	1	0.93	Kherson Region, Askania-Nova Nature Reserve	46.46	34.01	8000	2021-07-21	Shapoval V. et al.
1317	3347	Lotus angustissimus	seed_dimension2_mm	1	0.93	Kherson Region, Askania-Nova Nature Reserve	46.46	34.01	8000	2021-07-21	Shapoval V. et al.
1318	3347	Lotus angustissimus	seed_dimension3_mm	1	0.27	Kherson Region, Askania-Nova Nature Reserve	46.46	34.01	8000	2021-07-21	Shapoval V. et al.
1319	3347	Lotus angustissimus	seed_mass_mg	1	0.4	Kherson Region, Askania-Nova Nature Reserve	46.46	34.01	8000	2021-07-21	Shapoval V. et al.
1320	3347	Lotus angustissimus	seed_shape	1	0.11	Kherson Region, Askania-Nova Nature Reserve	46.46	34.01	8000	2021-07-21	Shapoval V. et al.
1321	3410	Lythrum virgatum	seed_shape	1	0.03	Kherson Region, Askania-Nova Nature Reserve	46.46	34.01	8000	2021-07-23	Shapoval V. et al.
1322	3410	Lythrum virgatum	phosphorus_concentration	1	4.425	Kherson Region, Askania-Nova Nature Reserve	46.46	34.01	8000	2021-07-23	Shapoval V. et al.
1323	3410	Lythrum virgatum	nitrogen_concentration	1	14.51	Kherson Region, Askania-Nova Nature Reserve	46.46	34.01	8000	2021-07-23	Shapoval V. et al.
1324	3410	Lythrum virgatum	seed_dimension1_mm	1	0.43	Kherson Region, Askania-Nova Nature Reserve	46.46	34.01	8000	2021-07-23	Shapoval V. et al.
1325	3410	Lythrum virgatum	seed_dimension2_mm	1	0.33	Kherson Region, Askania-Nova Nature Reserve	46.46	34.01	8000	2021-07-23	Shapoval V. et al.
1326	3410	Lythrum virgatum	seed_dimension3_mm	1	0.23	Kherson Region, Askania-Nova Nature Reserve	46.46	34.01	8000	2021-07-23	Shapoval V. et al.
1327	3410	Lythrum virgatum	seed_mass_mg	1	0.05	Kherson Region, Askania-Nova Nature Reserve	46.46	34.01	8000	2021-07-23	Shapoval V. et al.
1328	3445	Malva pusilla	phosphorus_concentration	1	6.762	Kherson Region, Askania-Nova Nature Reserve	46.46	34.01	8000	2021-07-14	Shapoval V. et al.
1329	3445	Malva pusilla	nitrogen_concentration	1	42.717	Kherson Region, Askania-Nova Nature Reserve	46.46	34.01	8000	2021-07-14	Shapoval V. et al.
1330	3445	Malva pusilla	seed_dimension1_mm	1	1.65	Kherson Region, Askania-Nova Nature Reserve	46.46	34.01	8000	2021-07-14	Shapoval V. et al.
1331	3445	Malva pusilla	seed_dimension2_mm	1	1.6	Kherson Region, Askania-Nova Nature Reserve	46.46	34.01	8000	2021-07-14	Shapoval V. et al.
1332	3445	Malva pusilla	seed_dimension3_mm	1	0.66	Kherson Region, Askania-Nova Nature Reserve	46.46	34.01	8000	2021-07-14	Shapoval V. et al.
1333	3445	Malva pusilla	seed_mass_mg	1	1.38	Kherson Region, Askania-Nova Nature Reserve	46.46	34.01	8000	2021-07-14	Shapoval V. et al.
1334	3445	Malva pusilla	seed_shape	1	0.08	Kherson Region, Askania-Nova Nature Reserve	46.46	34.01	8000	2021-07-14	Shapoval V. et al.
1335	3451	Marrubium peregrinum	phosphorus_concentration	1	7.014	Kherson Region, Askania-Nova Nature Reserve	46.46	34.01	8000	2021-07-09	Shapoval V. et al.
1336	3451	Marrubium peregrinum	nitrogen_concentration	1	23.093	Kherson Region, Askania-Nova Nature Reserve	46.46	34.01	8000	2021-07-09	Shapoval V. et al.
1337	3451	Marrubium peregrinum	seed_dimension1_mm	1	2.14	Kherson Region, Askania-Nova Nature Reserve	46.46	34.01	8000	2021-07-09	Shapoval V. et al.
1338	3451	Marrubium peregrinum	seed_dimension2_mm	1	0.67	Kherson Region, Askania-Nova Nature Reserve	46.46	34.01	8000	2021-07-09	Shapoval V. et al.
1339	3451	Marrubium peregrinum	seed_dimension3_mm	1	0.67	Kherson Region, Askania-Nova Nature Reserve	46.46	34.01	8000	2021-07-09	Shapoval V. et al.
1340	3451	Marrubium peregrinum	seed_mass_mg	1	0.57	Kherson Region, Askania-Nova Nature Reserve	46.46	34.01	8000	2021-07-09	Shapoval V. et al.
1341	3451	Marrubium peregrinum	seed_shape	1	0.11	Kherson Region, Askania-Nova Nature Reserve	46.46	34.01	8000	2021-07-09	Shapoval V. et al.
1342	3452	Marrubium praecox	leaf_area_mm2	1	211.44	Mykolaiv Region, near Rakove village, steppic pasture	47.546	31.387	100	2020-05-29	Chusova O., Borovyk D., Vynokurov D.
1343	3452	Marrubium praecox	seed_shape	1	0.03	Zaporizhzhia Region, near Vovchanske village, Velykyi Utliuk River Valley	46.559	35.087	500	2020-09-10	Vynokurov D., Borovyk D.
1344	3452	Marrubium praecox	seed_mass_mg	1	0.26	Zaporizhzhia Region, near Vovchanske village, Velykyi Utliuk River Valley	46.559	35.087	500	2020-09-10	Vynokurov D., Borovyk D.
1345	3452	Marrubium praecox	seed_dimension3_mm	1	0.81	Zaporizhzhia Region, near Vovchanske village, Velykyi Utliuk River Valley	46.559	35.087	500	2020-09-10	Vynokurov D., Borovyk D.
1346	3452	Marrubium praecox	seed_dimension2_mm	1	1.04	Zaporizhzhia Region, near Vovchanske village, Velykyi Utliuk River Valley	46.559	35.087	500	2020-09-10	Vynokurov D., Borovyk D.
1347	3452	Marrubium praecox	seed_dimension1_mm	1	1.42	Zaporizhzhia Region, near Vovchanske village, Velykyi Utliuk River Valley	46.559	35.087	500	2020-09-10	Vynokurov D., Borovyk D.
1348	3460	Matthiola fragrans	sla_mm2_mg	1	6.76	Luhansk Region, near Balakyrivka village, Aidar River Valley, steppe on chalk outcrops; plot ID = ST20022	49.3546	38.9208	10	2020-07-16	Chusova O. et al.
1349	3460	Matthiola fragrans	leaf_area_mm2	1	196.62	Luhansk Region, near Balakyrivka village, Aidar River Valley, steppe on chalk outcrops; plot ID = ST20022	49.3546	38.9208	10	2020-07-16	Chusova O. et al.
1350	3460	Matthiola fragrans	leaf_mass_mg	1	37.3	Luhansk Region, near Balakyrivka village, Aidar River Valley, steppe on chalk outcrops; plot ID = ST20022	49.3546	38.9208	10	2020-07-16	Chusova O. et al.
1351	3467	Medicago falcata	leaf_area_mm2	1	100.88	Mykolaiv Region, near Trykhaty village	47.109	31.849	100	2020-06-07	Chusova O., Borovyk D., Vynokurov D.
1359	3471	Medicago lupulina	seed_shape	1	0.07	Luhansk Region	NA	NA	NA	2020	Chusova O. et al.
1360	3471	Medicago lupulina	seed_dimension3_mm	1	1.03	Luhansk Region	NA	NA	NA	2020	Chusova O. et al.
1361	3471	Medicago lupulina	seed_mass_mg	1	1.34	Luhansk Region	NA	NA	NA	2020	Chusova O. et al.
1362	3471	Medicago lupulina	seed_dimension2_mm	1	2.3	Luhansk Region	NA	NA	NA	2020	Chusova O. et al.
1363	3471	Medicago lupulina	seed_dimension1_mm	1	2.31	Luhansk Region	NA	NA	NA	2020	Chusova O. et al.
1352	3471	Medicago lupulina	phosphorus_concentration	1	4.095	Kherson Region, Askania-Nova Nature Reserve	46.46	34.01	8000	2021-07	Shapoval V. et al.
1353	3471	Medicago lupulina	nitrogen_concentration	1	29.973	Kherson Region, Askania-Nova Nature Reserve	46.46	34.01	8000	2021-07	Shapoval V. et al.
1354	3471	Medicago lupulina	seed_dimension1_mm	1	1.74	Kherson Region, Askania-Nova Nature Reserve	46.46	34.01	8000	2021-07	Shapoval V. et al.
1355	3471	Medicago lupulina	seed_dimension2_mm	1	0.91	Kherson Region, Askania-Nova Nature Reserve	46.46	34.01	8000	2021-07	Shapoval V. et al.
1356	3471	Medicago lupulina	seed_dimension3_mm	1	0.81	Kherson Region, Askania-Nova Nature Reserve	46.46	34.01	8000	2021-07	Shapoval V. et al.
1357	3471	Medicago lupulina	seed_mass_mg	1	0.89	Kherson Region, Askania-Nova Nature Reserve	46.46	34.01	8000	2021-07	Shapoval V. et al.
1358	3471	Medicago lupulina	seed_shape	1	0.06	Kherson Region, Askania-Nova Nature Reserve	46.46	34.01	8000	2021-07	Shapoval V. et al.
1364	3474	Medicago minima	phosphorus_concentration	1	5.487	Kherson Region, Askania-Nova Nature Reserve	46.46	34.01	8000	2021	Shapoval V. et al.
1365	3474	Medicago minima	nitrogen_concentration	1	29.836	Kherson Region, Askania-Nova Nature Reserve	46.46	34.01	8000	2021	Shapoval V. et al.
1366	3474	Medicago minima	seed_dimension1_mm	1	1.73	Kherson Region, Askania-Nova Nature Reserve	46.46	34.01	8000	2021	Shapoval V. et al.
1367	3474	Medicago minima	seed_dimension2_mm	1	0.68	Kherson Region, Askania-Nova Nature Reserve	46.46	34.01	8000	2021	Shapoval V. et al.
1368	3474	Medicago minima	seed_dimension3_mm	1	0.66	Kherson Region, Askania-Nova Nature Reserve	46.46	34.01	8000	2021	Shapoval V. et al.
1369	3474	Medicago minima	seed_mass_mg	1	0.78	Kherson Region, Askania-Nova Nature Reserve	46.46	34.01	8000	2021	Shapoval V. et al.
1370	3474	Medicago minima	seed_shape	1	0.08	Kherson Region, Askania-Nova Nature Reserve	46.46	34.01	8000	2021	Shapoval V. et al.
1371	3479	Medicago romanica	phosphorus_concentration	1	3.208	Kherson Region, Askania-Nova Nature Reserve	46.46	34.01	8000	2021	Shapoval V. et al.
1372	3479	Medicago romanica	nitrogen_concentration	1	28.605	Kherson Region, Askania-Nova Nature Reserve	46.46	34.01	8000	2021	Shapoval V. et al.
1373	3479	Medicago romanica	seed_dimension1_mm	1	1.47	Kherson Region, Askania-Nova Nature Reserve	46.46	34.01	8000	2021	Shapoval V. et al.
1374	3479	Medicago romanica	seed_dimension2_mm	1	1.24	Kherson Region, Askania-Nova Nature Reserve	46.46	34.01	8000	2021	Shapoval V. et al.
1375	3479	Medicago romanica	seed_dimension3_mm	1	0.65	Kherson Region, Askania-Nova Nature Reserve	46.46	34.01	8000	2021	Shapoval V. et al.
1376	3479	Medicago romanica	seed_mass_mg	1	0.86	Kherson Region, Askania-Nova Nature Reserve	46.46	34.01	8000	2021	Shapoval V. et al.
1377	3479	Medicago romanica	seed_shape	1	0.06	Kherson Region, Askania-Nova Nature Reserve	46.46	34.01	8000	2021	Shapoval V. et al.
1378	3481	Medicago sativa	phosphorus_concentration	1	4.151	Kherson Region, Askania-Nova Nature Reserve	46.46	34.01	8000	2021-07-08	Shapoval V. et al.
1379	3481	Medicago sativa	nitrogen_concentration	1	37.716	Kherson Region, Askania-Nova Nature Reserve	46.46	34.01	8000	2021-07-08	Shapoval V. et al.
1380	3481	Medicago sativa	seed_dimension1_mm	1	1.71	Kherson Region, Askania-Nova Nature Reserve	46.46	34.01	8000	2021-07-08	Shapoval V. et al.
1381	3481	Medicago sativa	seed_dimension2_mm	1	0.93	Kherson Region, Askania-Nova Nature Reserve	46.46	34.01	8000	2021-07-08	Shapoval V. et al.
1382	3481	Medicago sativa	seed_dimension3_mm	1	0.57	Kherson Region, Askania-Nova Nature Reserve	46.46	34.01	8000	2021-07-08	Shapoval V. et al.
1383	3481	Medicago sativa	seed_mass_mg	1	0.45	Kherson Region, Askania-Nova Nature Reserve	46.46	34.01	8000	2021-07-08	Shapoval V. et al.
1384	3481	Medicago sativa	seed_shape	1	0.08	Kherson Region, Askania-Nova Nature Reserve	46.46	34.01	8000	2021-07-08	Shapoval V. et al.
1385	3487	Medicago x varia	phosphorus_concentration	1	4.191	Kherson Region, Askania-Nova Nature Reserve	46.46	34.01	8000	2021	Shapoval V. et al.
1386	3487	Medicago x varia	nitrogen_concentration	1	41.82	Kherson Region, Askania-Nova Nature Reserve	46.46	34.01	8000	2021	Shapoval V. et al.
1387	3521	Melilotus albus	phosphorus_concentration	1	2.62	Kherson Region, Askania-Nova Nature Reserve	46.46	34.01	8000	2021-07-23	Shapoval V. et al.
1388	3521	Melilotus albus	nitrogen_concentration	1	24.874	Kherson Region, Askania-Nova Nature Reserve	46.46	34.01	8000	2021-07-23	Shapoval V. et al.
1389	3521	Melilotus albus	seed_dimension1_mm	1	1.99	Kherson Region, Askania-Nova Nature Reserve	46.46	34.01	8000	2021-07-23	Shapoval V. et al.
1390	3521	Melilotus albus	seed_dimension2_mm	1	1.21	Kherson Region, Askania-Nova Nature Reserve	46.46	34.01	8000	2021-07-23	Shapoval V. et al.
1391	3521	Melilotus albus	seed_dimension3_mm	1	0.54	Kherson Region, Askania-Nova Nature Reserve	46.46	34.01	8000	2021-07-23	Shapoval V. et al.
1392	3521	Melilotus albus	seed_mass_mg	1	0.73	Kherson Region, Askania-Nova Nature Reserve	46.46	34.01	8000	2021-07-23	Shapoval V. et al.
1393	3521	Melilotus albus	seed_shape	1	0.09	Kherson Region, Askania-Nova Nature Reserve	46.46	34.01	8000	2021-07-23	Shapoval V. et al.
1394	3527	Melilotus officinalis	seed_shape	1	0.04	Kherson Region, Askania-Nova Nature Reserve	46.46	34.01	8000	2021-07-08	Shapoval V. et al.
1395	3527	Melilotus officinalis	phosphorus_concentration	1	3.085	Kherson Region, Askania-Nova Nature Reserve	46.46	34.01	8000	2021-07-08	Shapoval V. et al.
1396	3527	Melilotus officinalis	nitrogen_concentration	1	23.584	Kherson Region, Askania-Nova Nature Reserve	46.46	34.01	8000	2021-07-08	Shapoval V. et al.
1397	3527	Melilotus officinalis	seed_dimension1_mm	1	1.91	Kherson Region, Askania-Nova Nature Reserve	46.46	34.01	8000	2021-07-08	Shapoval V. et al.
1398	3527	Melilotus officinalis	seed_dimension2_mm	1	1.33	Kherson Region, Askania-Nova Nature Reserve	46.46	34.01	8000	2021-07-08	Shapoval V. et al.
1399	3527	Melilotus officinalis	seed_dimension3_mm	1	0.94	Kherson Region, Askania-Nova Nature Reserve	46.46	34.01	8000	2021-07-08	Shapoval V. et al.
1400	3527	Melilotus officinalis	seed_mass_mg	1	1.79	Kherson Region, Askania-Nova Nature Reserve	46.46	34.01	8000	2021-07-08	Shapoval V. et al.
1401	3536	Meniocus linifolius	seed_shape	1	0.07	Mykolaiv Region, near Mykhailivka village, left bank of Southern Buh River, near limestone quarry	47.393	31.566	200	2020-05-01	Borovyk D.
1402	3536	Meniocus linifolius	seed_mass_mg	1	0.19	Mykolaiv Region, near Mykhailivka village, left bank of Southern Buh River, near limestone quarry	47.393	31.566	200	2020-05-01	Borovyk D.
1403	3536	Meniocus linifolius	seed_dimension3_mm	1	0.36	Mykolaiv Region, near Mykhailivka village, left bank of Southern Buh River, near limestone quarry	47.393	31.566	200	2020-05-01	Borovyk D.
1404	3536	Meniocus linifolius	seed_dimension2_mm	1	0.82	Mykolaiv Region, near Mykhailivka village, left bank of Southern Buh River, near limestone quarry	47.393	31.566	200	2020-05-01	Borovyk D.
1405	3536	Meniocus linifolius	seed_dimension1_mm	1	0.93	Mykolaiv Region, near Mykhailivka village, left bank of Southern Buh River, near limestone quarry	47.393	31.566	200	2020-05-01	Borovyk D.
1406	3586	Moehringia hypanica	seed_shape	1	0.02	Mykolaiv Region, near Bohdanivka village, right bank of Southern Buh River, National park Buzkyi Gard	47.7948	31.1724	50	2020-09-20	Borovyk D.
1407	3586	Moehringia hypanica	seed_mass_mg	1	0.09	Mykolaiv Region, near Bohdanivka village, right bank of Southern Buh River, National park Buzkyi Gard	47.7948	31.1724	50	2020-09-20	Borovyk D.
1408	3586	Moehringia hypanica	seed_dimension3_mm	1	0.5	Mykolaiv Region, near Bohdanivka village, right bank of Southern Buh River, National park Buzkyi Gard	47.7948	31.1724	50	2020-09-20	Borovyk D.
1409	3586	Moehringia hypanica	seed_dimension2_mm	1	0.64	Mykolaiv Region, near Bohdanivka village, right bank of Southern Buh River, National park Buzkyi Gard	47.7948	31.1724	50	2020-09-20	Borovyk D.
1410	3586	Moehringia hypanica	seed_dimension1_mm	1	0.79	Mykolaiv Region, near Bohdanivka village, right bank of Southern Buh River, National park Buzkyi Gard	47.7948	31.1724	50	2020-09-20	Borovyk D.
1412	3630	Myosotis stricta	leaf_area_mm2	1	49.75	Kherson Region, Dolyna Kurganiv	46.3672	32.1503	10	2021-04-27	Skobel N. et al.
1413	3630	Myosotis stricta	leaf_mass_mg	1	1.92	Kherson Region, Dolyna Kurganiv	46.3672	32.1503	10	2021-04-27	Skobel N. et al.
1414	3630	Myosotis stricta	sla_mm2_mg	1	28.78	Kherson Region, Dolyna Kurganiv	46.3672	32.1503	10	2021-04-27	Skobel N. et al.
1415	3630	Myosotis stricta	height_gen_cm	1	6.1	Kherson Region, Dolyna Kurganiv	46.3672	32.1503	10	2021-04-27	Skobel N. et al.
2298	3630	Myosotis stricta	height_veg_cm	1	3.7	Kherson Region, Dolyna Kurganiv	46.3672	32.1503	10	2021-04-27	Skobel N. et al.
1416	3726	Onobrychis arenaria	seed_shape	1	0.05	Mykolaiv Region, near Kozyrka village, right bank of the Buzky Estuary, plot ID = SB18080	46.82311	31.89376	1	2018-06-11	Borovyk D., Vynokurov D.
1417	3726	Onobrychis arenaria	seed_dimension3_mm	1	1.97	Mykolaiv Region, near Kozyrka village, right bank of the Buzky Estuary, plot ID = SB18080	46.82311	31.89376	1	2018-06-11	Borovyk D., Vynokurov D.
1418	3726	Onobrychis arenaria	seed_dimension2_mm	1	3.79	Mykolaiv Region, near Kozyrka village, right bank of the Buzky Estuary, plot ID = SB18080	46.82311	31.89376	1	2018-06-11	Borovyk D., Vynokurov D.
1419	3726	Onobrychis arenaria	seed_dimension1_mm	1	4.21	Mykolaiv Region, near Kozyrka village, right bank of the Buzky Estuary, plot ID = SB18080	46.82311	31.89376	1	2018-06-11	Borovyk D., Vynokurov D.
1420	3726	Onobrychis arenaria	seed_mass_mg	1	6.48	Mykolaiv Region, near Kozyrka village, right bank of the Buzky Estuary, plot ID = SB18080	46.82311	31.89376	1	2018-06-11	Borovyk D., Vynokurov D.
1421	3745	Onopordum acanthium	phosphorus_concentration	1	7.563	Kherson Region, Askania-Nova Nature Reserve	46.46	34.01	8000	2021	Shapoval V. et al.
1422	3745	Onopordum acanthium	nitrogen_concentration	1	40.2	Kherson Region, Askania-Nova Nature Reserve	46.46	34.01	8000	2021	Shapoval V. et al.
1423	3745	Onopordum acanthium	seed_dimension1_mm	1	5.74	Kherson Region, Askania-Nova Nature Reserve	46.46	34.01	8000	2021	Shapoval V. et al.
1424	3745	Onopordum acanthium	seed_dimension2_mm	1	2.44	Kherson Region, Askania-Nova Nature Reserve	46.46	34.01	8000	2021	Shapoval V. et al.
1425	3745	Onopordum acanthium	seed_dimension3_mm	1	1.54	Kherson Region, Askania-Nova Nature Reserve	46.46	34.01	8000	2021	Shapoval V. et al.
1426	3745	Onopordum acanthium	seed_mass_mg	1	0.1	Kherson Region, Askania-Nova Nature Reserve	46.46	34.01	8000	2021	Shapoval V. et al.
1427	3745	Onopordum acanthium	seed_shape	1	11.78	Kherson Region, Askania-Nova Nature Reserve	46.46	34.01	8000	2021	Shapoval V. et al.
1428	3750	Onosma macrochaeta	seed_shape	1	0.06	Mykolaiv Region, between Myhiia and Kuripchyne villages, National park Buzkyi Gard, plot ID = SB20117	48.0116	30.9792	10	2020-06-30	Borovyk D., Vynokurov D.
1429	3750	Onosma macrochaeta	seed_dimension3_mm	1	1.29	Mykolaiv Region, between Myhiia and Kuripchyne villages, National park Buzkyi Gard, plot ID = SB20117	48.0116	30.9792	10	2020-06-30	Borovyk D., Vynokurov D.
1430	3750	Onosma macrochaeta	seed_dimension2_mm	1	2.31	Mykolaiv Region, between Myhiia and Kuripchyne villages, National park Buzkyi Gard, plot ID = SB20117	48.0116	30.9792	10	2020-06-30	Borovyk D., Vynokurov D.
1431	3750	Onosma macrochaeta	seed_dimension1_mm	1	3.24	Mykolaiv Region, between Myhiia and Kuripchyne villages, National park Buzkyi Gard, plot ID = SB20117	48.0116	30.9792	10	2020-06-30	Borovyk D., Vynokurov D.
1432	3750	Onosma macrochaeta	seed_mass_mg	1	12.56	Mykolaiv Region, between Myhiia and Kuripchyne villages, National park Buzkyi Gard, plot ID = SB20117	48.0116	30.9792	10	2020-06-30	Borovyk D., Vynokurov D.
1433	3801	Origanum vulgare	leaf_area_mm2	1	241.7	Kyiv Region, near Rzhyshchiv, Pidkova site, plot ID = RZ2005	49.961	31.129	100	2020-06-23	Chusova O. et al.
1434	3849	Otites borysthenicus	seed_shape	1	0	Mykolaiv Region, near Halytsynivka village, Southern Buh River Valley, sandy grasslands, plot ID = SB1931K	46.80219	31.95576	1	2019-07-18	Borovyk D., Vynokurov D.
1435	3849	Otites borysthenicus	seed_mass_mg	1	0.12	Mykolaiv Region, near Halytsynivka village, Southern Buh River Valley, sandy grasslands, plot ID = SB1931K	46.80219	31.95576	1	2019-07-18	Borovyk D., Vynokurov D.
1436	3849	Otites borysthenicus	seed_dimension3_mm	1	0.39	Mykolaiv Region, near Halytsynivka village, Southern Buh River Valley, sandy grasslands, plot ID = SB1931K	46.80219	31.95576	1	2019-07-18	Borovyk D., Vynokurov D.
1437	3849	Otites borysthenicus	seed_dimension2_mm	1	0.41	Mykolaiv Region, near Halytsynivka village, Southern Buh River Valley, sandy grasslands, plot ID = SB1931K	46.80219	31.95576	1	2019-07-18	Borovyk D., Vynokurov D.
1438	3849	Otites borysthenicus	seed_dimension1_mm	1	0.42	Mykolaiv Region, near Halytsynivka village, Southern Buh River Valley, sandy grasslands, plot ID = SB1931K	46.80219	31.95576	1	2019-07-18	Borovyk D., Vynokurov D.
1439	3850	Otites chersonensis	seed_shape	1	0.02	Mykolaiv Region, Hnylyi Yelanets River Valley near Bohodarivka village	47.569	31.811	200	2021-08-08	Borovyk D., Shynder O.
1440	3850	Otites chersonensis	seed_dimension1_mm	1	1.05	Mykolaiv Region, Hnylyi Yelanets River Valley near Bohodarivka village	47.569	31.811	200	2021-08-08	Borovyk D., Shynder O.
1441	3850	Otites chersonensis	seed_dimension2_mm	1	0.85	Mykolaiv Region, Hnylyi Yelanets River Valley near Bohodarivka village	47.569	31.811	200	2021-08-08	Borovyk D., Shynder O.
1442	3850	Otites chersonensis	seed_dimension3_mm	1	0.7	Mykolaiv Region, Hnylyi Yelanets River Valley near Bohodarivka village	47.569	31.811	200	2021-08-08	Borovyk D., Shynder O.
1443	3850	Otites chersonensis	seed_mass_mg	1	0.23	Mykolaiv Region, Hnylyi Yelanets River Valley near Bohodarivka village	47.569	31.811	200	2021-08-08	Borovyk D., Shynder O.
1449	3851	Otites densiflorus	seed_shape	1	0	Poltava Region, near Rozhaivka village	49.574	34.322	300	2020-09-14	Vynokurov D., Borovyk D.
1450	3851	Otites densiflorus	seed_mass_mg	1	0.22	Poltava Region, near Rozhaivka village	49.574	34.322	300	2020-09-14	Vynokurov D., Borovyk D.
1451	3851	Otites densiflorus	seed_dimension3_mm	1	0.49	Poltava Region, near Rozhaivka village	49.574	34.322	300	2020-09-14	Vynokurov D., Borovyk D.
1452	3851	Otites densiflorus	seed_dimension2_mm	1	0.5	Poltava Region, near Rozhaivka village	49.574	34.322	300	2020-09-14	Vynokurov D., Borovyk D.
1453	3851	Otites densiflorus	seed_dimension1_mm	1	0.56	Poltava Region, near Rozhaivka village	49.574	34.322	300	2020-09-14	Vynokurov D., Borovyk D.
1444	3851	Otites densiflorus	seed_shape	2	0.02	Kherson Region, Askania-Nova Nature Reserve	46.46	34.01	8000	2021-07-15	Shapoval V. et al.
1445	3851	Otites densiflorus	seed_dimension1_mm	2	0.84	Kherson Region, Askania-Nova Nature Reserve	46.46	34.01	8000	2021-07-15	Shapoval V. et al.
1446	3851	Otites densiflorus	seed_dimension2_mm	2	0.61	Kherson Region, Askania-Nova Nature Reserve	46.46	34.01	8000	2021-07-15	Shapoval V. et al.
1447	3851	Otites densiflorus	seed_dimension3_mm	2	0.57	Kherson Region, Askania-Nova Nature Reserve	46.46	34.01	8000	2021-07-15	Shapoval V. et al.
1448	3851	Otites densiflorus	seed_mass_mg	2	0.19	Kherson Region, Askania-Nova Nature Reserve	46.46	34.01	8000	2021-07-15	Shapoval V. et al.
1468	3872	Oxytropis pilosa	leaf_area_mm2	1	730.5	Mykolaiv Region, near Sebino village, steppe slope	47.16	31.874	100	2020-06-05	Chusova O., Borovyk D., Vynokurov D.
1456	3872	Oxytropis pilosa	seed_shape	1	0.05	Kirovohrad Region, near Yabluchko village, Inhul River Valley	48.071	32.346	200	2021-07-28	Borovyk D.
1457	3872	Oxytropis pilosa	seed_shape	2	0.05	Kirovohrad Region, near Yabluchko village, Inhul River Valley	48.071	32.346	200	2021-07-28	Borovyk D.
1458	3872	Oxytropis pilosa	phosphorus_concentration	2	1.947	Kirovohrad Region, near Yabluchko village, Inhul River Valley	48.071	32.346	200	2021-07-28	Borovyk D.
1459	3872	Oxytropis pilosa	nitrogen_concentration	2	27.932	Kirovohrad Region, near Yabluchko village, Inhul River Valley	48.071	32.346	200	2021-07-28	Borovyk D.
1460	3872	Oxytropis pilosa	seed_dimension1_mm	1	1.4	Kirovohrad Region, near Yabluchko village, Inhul River Valley	48.071	32.346	200	2021-07-28	Borovyk D.
1461	3872	Oxytropis pilosa	seed_dimension2_mm	1	1.3	Kirovohrad Region, near Yabluchko village, Inhul River Valley	48.071	32.346	200	2021-07-28	Borovyk D.
1462	3872	Oxytropis pilosa	seed_dimension3_mm	1	0.7	Kirovohrad Region, near Yabluchko village, Inhul River Valley	48.071	32.346	200	2021-07-28	Borovyk D.
1463	3872	Oxytropis pilosa	seed_mass_mg	1	0.78	Kirovohrad Region, near Yabluchko village, Inhul River Valley	48.071	32.346	200	2021-07-28	Borovyk D.
1464	3872	Oxytropis pilosa	seed_dimension1_mm	2	2.05	Kirovohrad Region, near Yabluchko village, Inhul River Valley	48.071	32.346	200	2021-07-28	Borovyk D.
1465	3872	Oxytropis pilosa	seed_dimension2_mm	2	1.35	Kirovohrad Region, near Yabluchko village, Inhul River Valley	48.071	32.346	200	2021-07-28	Borovyk D.
1466	3872	Oxytropis pilosa	seed_dimension3_mm	2	0.9	Kirovohrad Region, near Yabluchko village, Inhul River Valley	48.071	32.346	200	2021-07-28	Borovyk D.
1467	3872	Oxytropis pilosa	seed_mass_mg	2	1.19	Kirovohrad Region, near Yabluchko village, Inhul River Valley	48.071	32.346	200	2021-07-28	Borovyk D.
1454	3872	Oxytropis pilosa	phosphorus_concentration	1	2.116	Kirovohrad Region, between Inhulske and Zavturove villages, Inhul River Valley, Monastyryshche site	47.8353	32.3984	10	2021-07-29	Borovyk D., Shynder O.
1455	3872	Oxytropis pilosa	nitrogen_concentration	1	23.307	Kirovohrad Region, between Inhulske and Zavturove villages, Inhul River Valley, Monastyryshche site	47.8353	32.3984	10	2021-07-29	Borovyk D., Shynder O.
1469	3900	Papaver rhoeas	seed_shape	1	0.02	Kherson Region, Askania-Nova Nature Reserve	46.46	34.01	8000	2021	Shapoval V. et al.
1470	3900	Papaver rhoeas	seed_dimension1_mm	1	0.41	Kherson Region, Askania-Nova Nature Reserve	46.46	34.01	8000	2021	Shapoval V. et al.
1471	3900	Papaver rhoeas	seed_dimension2_mm	1	0.36	Kherson Region, Askania-Nova Nature Reserve	46.46	34.01	8000	2021	Shapoval V. et al.
1472	3900	Papaver rhoeas	seed_dimension3_mm	1	0.26	Kherson Region, Askania-Nova Nature Reserve	46.46	34.01	8000	2021	Shapoval V. et al.
1473	3900	Papaver rhoeas	seed_mass_mg	1	0.08	Kherson Region, Askania-Nova Nature Reserve	46.46	34.01	8000	2021	Shapoval V. et al.
1474	3903	Papaver stevenianum	seed_shape	1	0.01	Kherson Region, Askania-Nova Nature Reserve	46.46	34.01	8000	2021	Shapoval V. et al.
1475	3903	Papaver stevenianum	phosphorus_concentration	1	3.031	Kherson Region, Askania-Nova Nature Reserve	46.46	34.01	8000	2021	Shapoval V. et al.
1476	3903	Papaver stevenianum	nitrogen_concentration	1	16.428	Kherson Region, Askania-Nova Nature Reserve	46.46	34.01	8000	2021	Shapoval V. et al.
1477	3903	Papaver stevenianum	seed_dimension1_mm	1	0.54	Kherson Region, Askania-Nova Nature Reserve	46.46	34.01	8000	2021	Shapoval V. et al.
1478	3903	Papaver stevenianum	seed_dimension2_mm	1	0.52	Kherson Region, Askania-Nova Nature Reserve	46.46	34.01	8000	2021	Shapoval V. et al.
1479	3903	Papaver stevenianum	seed_dimension3_mm	1	0.45	Kherson Region, Askania-Nova Nature Reserve	46.46	34.01	8000	2021	Shapoval V. et al.
1480	3903	Papaver stevenianum	seed_mass_mg	1	0.06	Kherson Region, Askania-Nova Nature Reserve	46.46	34.01	8000	2021	Shapoval V. et al.
1481	3922	Pastinaca clausii	seed_dimension1_mm	1	4.75	Kherson Region, Askania-Nova Nature Reserve	46.46	34.01	8000	2021	Shapoval V. et al.
1482	3922	Pastinaca clausii	seed_dimension2_mm	1	3.17	Kherson Region, Askania-Nova Nature Reserve	46.46	34.01	8000	2021	Shapoval V. et al.
1483	3922	Pastinaca clausii	seed_dimension3_mm	1	0.35	Kherson Region, Askania-Nova Nature Reserve	46.46	34.01	8000	2021	Shapoval V. et al.
1484	3922	Pastinaca clausii	seed_mass_mg	1	2.95	Kherson Region, Askania-Nova Nature Reserve	46.46	34.01	8000	2021	Shapoval V. et al.
1485	3922	Pastinaca clausii	seed_shape	1	0.15	Kherson Region, Askania-Nova Nature Reserve	46.46	34.01	8000	2021	Shapoval V. et al.
1486	3924	Pastinaca sylvestris	seed_dimension3_mm	1	0.38	Kyiv Region, near Rzhyshchiv, Pidkova site	49.961	31.13	200	2020-09-25	Vynokurov D., Borovyk D.
1487	3924	Pastinaca sylvestris	seed_mass_mg	1	1.56	Kyiv Region, near Rzhyshchiv, Pidkova site	49.961	31.13	200	2020-09-25	Vynokurov D., Borovyk D.
1488	3924	Pastinaca sylvestris	seed_dimension2_mm	1	3.22	Kyiv Region, near Rzhyshchiv, Pidkova site	49.961	31.13	200	2020-09-25	Vynokurov D., Borovyk D.
1489	3924	Pastinaca sylvestris	seed_dimension1_mm	1	4.27	Kyiv Region, near Rzhyshchiv, Pidkova site	49.961	31.13	200	2020-09-25	Vynokurov D., Borovyk D.
1490	3924	Pastinaca sylvestris	seed_shape	1	0.15	Kyiv Region, near Rzhyshchiv, Pidkova site	49.961	31.13	200	2020-09-25	Vynokurov D., Borovyk D.
1491	3938	Peganum harmala	phosphorus_concentration	1	4.612	Kherson Region, Askania-Nova Nature Reserve	46.46	34.01	8000	2021	Shapoval V. et al.
1492	3938	Peganum harmala	nitrogen_concentration	1	55.147	Kherson Region, Askania-Nova Nature Reserve	46.46	34.01	8000	2021	Shapoval V. et al.
1493	3938	Peganum harmala	seed_shape	1	0.08	Kherson Region, near Hryhorivka village	46.242	33.737	100	2020-09-10	Vynokurov D. et al.
1494	3938	Peganum harmala	seed_dimension3_mm	1	0.97	Kherson Region, near Hryhorivka village	46.242	33.737	100	2020-09-10	Vynokurov D. et al.
1495	3938	Peganum harmala	seed_dimension2_mm	1	2.25	Kherson Region, near Hryhorivka village	46.242	33.737	100	2020-09-10	Vynokurov D. et al.
1496	3938	Peganum harmala	seed_mass_mg	1	2.7	Kherson Region, near Hryhorivka village	46.242	33.737	100	2020-09-10	Vynokurov D. et al.
1497	3938	Peganum harmala	seed_dimension1_mm	1	3.17	Kherson Region, near Hryhorivka village	46.242	33.737	100	2020-09-10	Vynokurov D. et al.
1498	3957	Persicaria maculosa	phosphorus_concentration	1	5.316	Kherson Region, Askania-Nova Nature Reserve	46.46	34.01	8000	2021	Shapoval V. et al.
1499	3957	Persicaria maculosa	nitrogen_concentration	1	23.175	Kherson Region, Askania-Nova Nature Reserve	46.46	34.01	8000	2021	Shapoval V. et al.
1500	3957	Persicaria maculosa	seed_dimension1_mm	1	2.35	Kherson Region, Askania-Nova Nature Reserve	46.46	34.01	8000	2021	Shapoval V. et al.
1501	3957	Persicaria maculosa	seed_dimension2_mm	1	1.53	Kherson Region, Askania-Nova Nature Reserve	46.46	34.01	8000	2021	Shapoval V. et al.
1502	3957	Persicaria maculosa	seed_dimension3_mm	1	0.48	Kherson Region, Askania-Nova Nature Reserve	46.46	34.01	8000	2021	Shapoval V. et al.
1503	3957	Persicaria maculosa	seed_mass_mg	1	0.86	Kherson Region, Askania-Nova Nature Reserve	46.46	34.01	8000	2021	Shapoval V. et al.
1504	3957	Persicaria maculosa	seed_shape	1	0.11	Kherson Region, Askania-Nova Nature Reserve	46.46	34.01	8000	2021	Shapoval V. et al.
1505	3982	Peucedanum ruthenicum	phosphorus_concentration	1	6.806	Kherson Region, Askania-Nova Nature Reserve	46.46	34.01	8000	2021-07-28	Shapoval V. et al.
1506	3982	Peucedanum ruthenicum	nitrogen_concentration	1	19.896	Kherson Region, Askania-Nova Nature Reserve	46.46	34.01	8000	2021-07-28	Shapoval V. et al.
1507	3982	Peucedanum ruthenicum	seed_dimension1_mm	1	0.55	Kherson Region, Askania-Nova Nature Reserve	46.46	34.01	8000	2021-07-28	Shapoval V. et al.
1508	3982	Peucedanum ruthenicum	seed_dimension2_mm	1	0.53	Kherson Region, Askania-Nova Nature Reserve	46.46	34.01	8000	2021-07-28	Shapoval V. et al.
1509	3982	Peucedanum ruthenicum	seed_dimension3_mm	1	0.14	Kherson Region, Askania-Nova Nature Reserve	46.46	34.01	8000	2021-07-28	Shapoval V. et al.
1510	3982	Peucedanum ruthenicum	seed_mass_mg	1	5.58	Kherson Region, Askania-Nova Nature Reserve	46.46	34.01	8000	2021-07-28	Shapoval V. et al.
1511	3982	Peucedanum ruthenicum	seed_shape	1	0.12	Kherson Region, Askania-Nova Nature Reserve	46.46	34.01	8000	2021-07-28	Shapoval V. et al.
1512	3982	Peucedanum ruthenicum	phosphorus_concentration	2	1.631	Mykolaiv Region, near Lviv village, National park Buzkyi Gard, plot ID = SB20113	47.88786	31.1022	5	2020-06-28	Borovyk D., Vynokurov D.
1513	3982	Peucedanum ruthenicum	nitrogen_concentration	2	15.361	Mykolaiv Region, near Lviv village, National park Buzkyi Gard, plot ID = SB20113	47.88786	31.1022	5	2020-06-28	Borovyk D., Vynokurov D.
1514	3982	Peucedanum ruthenicum	sla_mm2_mg	1	6.45	Mykolaiv Region, near Lviv village, National park Buzkyi Gard, plot ID = SB20113	47.88786	31.1022	5	2020-06-28	Borovyk D., Vynokurov D.
1515	3982	Peucedanum ruthenicum	leaf_area_mm2	1	4624.69	Mykolaiv Region, near Lviv village, National park Buzkyi Gard, plot ID = SB20113	47.88786	31.1022	5	2020-06-28	Borovyk D., Vynokurov D.
1516	3982	Peucedanum ruthenicum	leaf_mass_mg	1	728.29	Mykolaiv Region, near Lviv village, National park Buzkyi Gard, plot ID = SB20113	47.88786	31.1022	5	2020-06-28	Borovyk D., Vynokurov D.
1519	4018	Phleum phleoides	seed_shape	1	0.09	Zaporizhzhia Region, Zaporizhzhia, Khortytsia Island	47.824	35.104	200	2020-09-12	Vynokurov D., Borovyk D.
1520	4018	Phleum phleoides	seed_mass_mg	1	0.11	Zaporizhzhia Region, Zaporizhzhia, Khortytsia Island	47.824	35.104	200	2020-09-12	Vynokurov D., Borovyk D.
1521	4018	Phleum phleoides	seed_dimension3_mm	1	0.37	Zaporizhzhia Region, Zaporizhzhia, Khortytsia Island	47.824	35.104	200	2020-09-12	Vynokurov D., Borovyk D.
1522	4018	Phleum phleoides	seed_dimension2_mm	1	0.42	Zaporizhzhia Region, Zaporizhzhia, Khortytsia Island	47.824	35.104	200	2020-09-12	Vynokurov D., Borovyk D.
1523	4018	Phleum phleoides	seed_dimension1_mm	1	1.12	Zaporizhzhia Region, Zaporizhzhia, Khortytsia Island	47.824	35.104	200	2020-09-12	Vynokurov D., Borovyk D.
1517	4018	Phleum phleoides	phosphorus_concentration	1	1.657	Kirovohrad Region, near Lavrivka village, Inhul River Valley	48.195	32.517	100	2021-07-28	Borovyk D., Shynder O.
1518	4018	Phleum phleoides	nitrogen_concentration	1	14.134	Kirovohrad Region, near Lavrivka village, Inhul River Valley	48.195	32.517	100	2021-07-28	Borovyk D., Shynder O.
1524	4026	Phlomis pungens	phosphorus_concentration	1	4.517	Kherson Region, Askania-Nova Nature Reserve	46.46	34.01	8000	2021-06	Shapoval V. et al.
1525	4026	Phlomis pungens	nitrogen_concentration	1	24.185	Kherson Region, Askania-Nova Nature Reserve	46.46	34.01	8000	2021-06	Shapoval V. et al.
1526	4026	Phlomis pungens	seed_dimension1_mm	1	5.26	Kherson Region, Askania-Nova Nature Reserve	46.46	34.01	8000	2021-06	Shapoval V. et al.
1527	4026	Phlomis pungens	seed_dimension2_mm	1	2.03	Kherson Region, Askania-Nova Nature Reserve	46.46	34.01	8000	2021-06	Shapoval V. et al.
1528	4026	Phlomis pungens	seed_dimension3_mm	1	1.93	Kherson Region, Askania-Nova Nature Reserve	46.46	34.01	8000	2021-06	Shapoval V. et al.
1529	4026	Phlomis pungens	seed_mass_mg	1	9.03	Kherson Region, Askania-Nova Nature Reserve	46.46	34.01	8000	2021-06	Shapoval V. et al.
1530	4026	Phlomis pungens	seed_shape	1	0.09	Kherson Region, Askania-Nova Nature Reserve	46.46	34.01	8000	2021-06	Shapoval V. et al.
1531	4026	Phlomis pungens	sla_mm2_mg	1	10.82	Luhansk Region, near Krynychne village, Luhansk Nature Reserve, Striltsivskyi Steppe; plot ID = ST20009	49.2956	40.0838	10	2020-07-13	Chusova O. et al.
1532	4026	Phlomis pungens	leaf_area_mm2	1	697.78	Luhansk Region, near Krynychne village, Luhansk Nature Reserve, Striltsivskyi Steppe; plot ID = ST20009	49.2956	40.0838	10	2020-07-13	Chusova O. et al.
1533	4026	Phlomis pungens	leaf_mass_mg	1	70.26	Luhansk Region, near Krynychne village, Luhansk Nature Reserve, Striltsivskyi Steppe; plot ID = ST20009	49.2956	40.0838	10	2020-07-13	Chusova O. et al.
1534	4027	Phlomis scythica	phosphorus_concentration	1	3.712	Kherson Region, Askania-Nova Nature Reserve	46.46	34.01	8000	2021-07-21	Shapoval V. et al.
1535	4027	Phlomis scythica	nitrogen_concentration	1	15.866	Kherson Region, Askania-Nova Nature Reserve	46.46	34.01	8000	2021-07-21	Shapoval V. et al.
1536	4027	Phlomis scythica	seed_dimension1_mm	1	3.25	Kherson Region, Askania-Nova Nature Reserve	46.46	34.01	8000	2021-07-21	Shapoval V. et al.
1537	4027	Phlomis scythica	seed_dimension2_mm	1	1.48	Kherson Region, Askania-Nova Nature Reserve	46.46	34.01	8000	2021-07-21	Shapoval V. et al.
1538	4027	Phlomis scythica	seed_dimension3_mm	1	0.75	Kherson Region, Askania-Nova Nature Reserve	46.46	34.01	8000	2021-07-21	Shapoval V. et al.
1539	4027	Phlomis scythica	seed_mass_mg	1	2.34	Kherson Region, Askania-Nova Nature Reserve	46.46	34.01	8000	2021-07-21	Shapoval V. et al.
1540	4027	Phlomis scythica	seed_shape	1	0.1	Kherson Region, Askania-Nova Nature Reserve	46.46	34.01	8000	2021-07-21	Shapoval V. et al.
1541	4030	Phlomis tuberosa	seed_dimension1_mm	1	9.75	Kirovohrad Region, near Harmanivka village, Savaklii River Valley	48.3053	32.003	50	2021-07-30	Borovyk D.
1542	4030	Phlomis tuberosa	seed_dimension2_mm	1	1.55	Kirovohrad Region, near Harmanivka village, Savaklii River Valley	48.3053	32.003	50	2021-07-30	Borovyk D.
1543	4030	Phlomis tuberosa	seed_dimension3_mm	1	0.95	Kirovohrad Region, near Harmanivka village, Savaklii River Valley	48.3053	32.003	50	2021-07-30	Borovyk D.
1544	4030	Phlomis tuberosa	seed_mass_mg	1	1.48	Kirovohrad Region, near Harmanivka village, Savaklii River Valley	48.3053	32.003	50	2021-07-30	Borovyk D.
1545	4030	Phlomis tuberosa	seed_shape	1	0.17	Kirovohrad Region, near Harmanivka village, Savaklii River Valley	48.3053	32.003	50	2021-07-30	Borovyk D.
1546	4036	Pholiurus pannonicus	seed_dimension1_mm	1	2.87	Kherson Region, Askania-Nova Nature Reserve	46.46	34.01	8000	2021-07-23	Shapoval V. et al.
1547	4036	Pholiurus pannonicus	seed_dimension2_mm	1	0.78	Kherson Region, Askania-Nova Nature Reserve	46.46	34.01	8000	2021-07-23	Shapoval V. et al.
1548	4036	Pholiurus pannonicus	seed_dimension3_mm	1	0.38	Kherson Region, Askania-Nova Nature Reserve	46.46	34.01	8000	2021-07-23	Shapoval V. et al.
1549	4036	Pholiurus pannonicus	seed_mass_mg	1	0.54	Kherson Region, Askania-Nova Nature Reserve	46.46	34.01	8000	2021-07-23	Shapoval V. et al.
1550	4036	Pholiurus pannonicus	seed_shape	1	0.14	Kherson Region, Askania-Nova Nature Reserve	46.46	34.01	8000	2021-07-23	Shapoval V. et al.
1556	4105	Pilosella echioides	leaf_area_mm2	1	1084.76	Mykolaiv Region, near Trykhaty village	47.111	31.848	100	2020-06-06	Chusova O., Borovyk D., Vynokurov D.
1551	4105	Pilosella echioides	seed_mass_mg	1	0.1	Kharkiv region, Oril River Valley, near train station 108 km	49.166	35.153	100	2020-07-28	Davydova A., Davydov D.
1552	4105	Pilosella echioides	seed_dimension3_mm	1	0.31	Kharkiv region, Oril River Valley, near train station 108 km	49.166	35.153	100	2020-07-28	Davydova A., Davydov D.
1553	4105	Pilosella echioides	seed_dimension2_mm	1	0.32	Kharkiv region, Oril River Valley, near train station 108 km	49.166	35.153	100	2020-07-28	Davydova A., Davydov D.
1554	4105	Pilosella echioides	seed_dimension1_mm	1	1.61	Kharkiv region, Oril River Valley, near train station 108 km	49.166	35.153	100	2020-07-28	Davydova A., Davydov D.
1555	4105	Pilosella echioides	seed_shape	1	0.14	Kharkiv region, Oril River Valley, near train station 108 km	49.166	35.153	100	2020-07-28	Davydova A., Davydov D.
1557	4197	Pimpinella titanophila	sla_mm2_mg	1	8	Luhansk Region, near Krynychne village, Luhansk Nature Reserve, Striltsivskyi Steppe; plot ID = ST20003	49.3024	40.0685	10	2020-07-12	Chusova O. et al.
1558	4197	Pimpinella titanophila	leaf_area_mm2	1	275.58	Luhansk Region, near Krynychne village, Luhansk Nature Reserve, Striltsivskyi Steppe; plot ID = ST20003	49.3024	40.0685	10	2020-07-12	Chusova O. et al.
1559	4197	Pimpinella titanophila	leaf_mass_mg	1	34.64	Luhansk Region, near Krynychne village, Luhansk Nature Reserve, Striltsivskyi Steppe; plot ID = ST20003	49.3024	40.0685	10	2020-07-12	Chusova O. et al.
1560	4197	Pimpinella titanophila	seed_shape	1	0.05	Mykolaiv Region, near Bilousivka village, Southern Buh River Valley	47.3885	31.5786	50	2020-09-21	Borovyk D., Vynokurov D.
1561	4197	Pimpinella titanophila	seed_mass_mg	1	0.3	Mykolaiv Region, near Bilousivka village, Southern Buh River Valley	47.3885	31.5786	50	2020-09-21	Borovyk D., Vynokurov D.
1562	4197	Pimpinella titanophila	seed_dimension3_mm	1	0.61	Mykolaiv Region, near Bilousivka village, Southern Buh River Valley	47.3885	31.5786	50	2020-09-21	Borovyk D., Vynokurov D.
1563	4197	Pimpinella titanophila	seed_dimension2_mm	1	0.72	Mykolaiv Region, near Bilousivka village, Southern Buh River Valley	47.3885	31.5786	50	2020-09-21	Borovyk D., Vynokurov D.
1564	4197	Pimpinella titanophila	seed_dimension1_mm	1	1.23	Mykolaiv Region, near Bilousivka village, Southern Buh River Valley	47.3885	31.5786	50	2020-09-21	Borovyk D., Vynokurov D.
1565	4231	Plantago cornuti	seed_dimension3_mm	1	0.43	Kharkiv region, floodplain of Oril River, near train station 108 km	49.16	35.154	100	2020-07-29	Davydova A., Davydov D.
1566	4231	Plantago cornuti	seed_mass_mg	1	0.53	Kharkiv region, floodplain of Oril River, near train station 108 km	49.16	35.154	100	2020-07-29	Davydova A., Davydov D.
1567	4231	Plantago cornuti	seed_dimension2_mm	1	0.86	Kharkiv region, floodplain of Oril River, near train station 108 km	49.16	35.154	100	2020-07-29	Davydova A., Davydov D.
1568	4231	Plantago cornuti	seed_dimension1_mm	1	2.36	Kharkiv region, floodplain of Oril River, near train station 108 km	49.16	35.154	100	2020-07-29	Davydova A., Davydov D.
1569	4231	Plantago cornuti	seed_shape	1	0.12	Kharkiv region, floodplain of Oril River, near train station 108 km	49.16	35.154	100	2020-07-29	Davydova A., Davydov D.
1570	4234	Plantago lanceolata	phosphorus_concentration	1	6.18	Kherson Region, Askania-Nova Nature Reserve	46.46	34.01	8000	2021-06	Shapoval V. et al.
1571	4234	Plantago lanceolata	nitrogen_concentration	1	16.798	Kherson Region, Askania-Nova Nature Reserve	46.46	34.01	8000	2021-06	Shapoval V. et al.
1572	4234	Plantago lanceolata	seed_dimension1_mm	1	1.85	Kherson Region, Askania-Nova Nature Reserve	46.46	34.01	8000	2021-06	Shapoval V. et al.
1573	4234	Plantago lanceolata	seed_dimension2_mm	1	0.91	Kherson Region, Askania-Nova Nature Reserve	46.46	34.01	8000	2021-06	Shapoval V. et al.
1574	4234	Plantago lanceolata	seed_dimension3_mm	1	0.4	Kherson Region, Askania-Nova Nature Reserve	46.46	34.01	8000	2021-06	Shapoval V. et al.
1575	4234	Plantago lanceolata	seed_mass_mg	1	0.9	Kherson Region, Askania-Nova Nature Reserve	46.46	34.01	8000	2021-06	Shapoval V. et al.
1576	4234	Plantago lanceolata	seed_shape	1	0.1	Kherson Region, Askania-Nova Nature Reserve	46.46	34.01	8000	2021-06	Shapoval V. et al.
1577	4236	Plantago major	phosphorus_concentration	1	4.964	Kherson Region, Askania-Nova Nature Reserve	46.46	34.01	8000	2021-07-23	Shapoval V. et al.
1578	4236	Plantago major	nitrogen_concentration	1	21.884	Kherson Region, Askania-Nova Nature Reserve	46.46	34.01	8000	2021-07-23	Shapoval V. et al.
1579	4236	Plantago major	seed_dimension1_mm	1	0.71	Kherson Region, Askania-Nova Nature Reserve	46.46	34.01	8000	2021-07-23	Shapoval V. et al.
1580	4236	Plantago major	seed_dimension2_mm	1	0.39	Kherson Region, Askania-Nova Nature Reserve	46.46	34.01	8000	2021-07-23	Shapoval V. et al.
1581	4236	Plantago major	seed_dimension3_mm	1	0.28	Kherson Region, Askania-Nova Nature Reserve	46.46	34.01	8000	2021-07-23	Shapoval V. et al.
1582	4236	Plantago major	seed_mass_mg	1	0.18	Kherson Region, Askania-Nova Nature Reserve	46.46	34.01	8000	2021-07-23	Shapoval V. et al.
1583	4236	Plantago major	seed_shape	1	0.07	Kherson Region, Askania-Nova Nature Reserve	46.46	34.01	8000	2021-07-23	Shapoval V. et al.
1589	4238	Plantago media	phosphorus_concentration	1	1.862	Mykolaiv Region, near Ivanivka village, National park Buzkyi Gard, plot ID = SB20120	47.94852	31.03745	1	2020-06-27	Borovyk D., Vynokurov D.
1590	4238	Plantago media	nitrogen_concentration	1	18.38	Mykolaiv Region, near Ivanivka village, National park Buzkyi Gard, plot ID = SB20120	47.94852	31.03745	1	2020-06-27	Borovyk D., Vynokurov D.
1584	4238	Plantago media	seed_shape	1	0.1	Dnipro Region, near Holubivka village	48.843	35.335	200	2020-09-12	Vynokurov D., Borovyk D.
1585	4238	Plantago media	seed_mass_mg	1	0.34	Dnipro Region, near Holubivka village	48.843	35.335	200	2020-09-12	Vynokurov D., Borovyk D.
1586	4238	Plantago media	seed_dimension3_mm	1	0.47	Dnipro Region, near Holubivka village	48.843	35.335	200	2020-09-12	Vynokurov D., Borovyk D.
1587	4238	Plantago media	seed_dimension2_mm	1	0.82	Dnipro Region, near Holubivka village	48.843	35.335	200	2020-09-12	Vynokurov D., Borovyk D.
1588	4238	Plantago media	seed_dimension1_mm	1	1.77	Dnipro Region, near Holubivka village	48.843	35.335	200	2020-09-12	Vynokurov D., Borovyk D.
1591	4238	Plantago media	sla_mm2_mg	1	14.08	Mykolaiv Region, near Ivanivka village, National park Buzkyi Gard, plot ID = SB20120	47.94852	31.03745	5	2020-06-27	Borovyk D., Vynokurov D.
1592	4238	Plantago media	leaf_area_mm2	1	3373.38	Mykolaiv Region, near Ivanivka village, National park Buzkyi Gard, plot ID = SB20120	47.94852	31.03745	5	2020-06-27	Borovyk D., Vynokurov D.
1593	4238	Plantago media	leaf_mass_mg	1	243.19	Mykolaiv Region, near Ivanivka village, National park Buzkyi Gard, plot ID = SB20120	47.94852	31.03745	5	2020-06-27	Borovyk D., Vynokurov D.
1594	4240	Plantago salsa	leaf_mass_mg	1	61.42	Luhansk Region, near Balakyrivka village, Aidar River Valley, steppe on chalk outcrops, plot ID = ST20030	49.3457	38.9216	10	2020-07-12	Chusova O. et al.
1595	4251	Pleconax subconica	seed_shape	1	0	Kherson Region, Azov-Syvash National Nature Park, Churiuk Island	46.1	34.172	500	2020-09-10	Vynokurov D., Borovyk D.
1596	4251	Pleconax subconica	seed_mass_mg	1	0.33	Kherson Region, Azov-Syvash National Nature Park, Churiuk Island	46.1	34.172	500	2020-09-10	Vynokurov D., Borovyk D.
1597	4251	Pleconax subconica	seed_dimension3_mm	1	0.65	Kherson Region, Azov-Syvash National Nature Park, Churiuk Island	46.1	34.172	500	2020-09-10	Vynokurov D., Borovyk D.
1598	4251	Pleconax subconica	seed_dimension2_mm	1	0.66	Kherson Region, Azov-Syvash National Nature Park, Churiuk Island	46.1	34.172	500	2020-09-10	Vynokurov D., Borovyk D.
1599	4251	Pleconax subconica	seed_dimension1_mm	1	0.72	Kherson Region, Azov-Syvash National Nature Park, Churiuk Island	46.1	34.172	500	2020-09-10	Vynokurov D., Borovyk D.
1605	4261	Poa bulbosa	seed_shape	1	0.07	Mykolaiv Region, south of Parutyne village and Olvia, right bank of Buzkiy Estuary	46.661	31.902	100	2020-05-30	Borovyk D., Chusova O., Vynokurov D.
1606	4261	Poa bulbosa	seed_mass_mg	1	0.53	Mykolaiv Region, south of Parutyne village and Olvia, right bank of Buzkiy Estuary	46.661	31.902	100	2020-05-30	Borovyk D., Chusova O., Vynokurov D.
1607	4261	Poa bulbosa	seed_dimension3_mm	1	1	Mykolaiv Region, south of Parutyne village and Olvia, right bank of Buzkiy Estuary	46.661	31.902	100	2020-05-30	Borovyk D., Chusova O., Vynokurov D.
1608	4261	Poa bulbosa	seed_dimension2_mm	1	1.01	Mykolaiv Region, south of Parutyne village and Olvia, right bank of Buzkiy Estuary	46.661	31.902	100	2020-05-30	Borovyk D., Chusova O., Vynokurov D.
1609	4261	Poa bulbosa	seed_dimension1_mm	1	2.2	Mykolaiv Region, south of Parutyne village and Olvia, right bank of Buzkiy Estuary	46.661	31.902	100	2020-05-30	Borovyk D., Chusova O., Vynokurov D.
131	4261	Poa bulbosa	height_gen_cm	1	16.94	Kherson Region, Kherson, old cemetery	46.6356	32.5827	10	2021-04-24	Skobel N. et al.
1036	4261	Poa bulbosa	height_veg_cm	1	6.89	Kherson Region, Kherson, old cemetery	46.6356	32.5827	10	2021-04-24	Skobel N. et al.
1602	4261	Poa bulbosa	leaf_area_mm2	1	35.01	Kherson Region, Kherson, old cemetery	46.6356	32.5827	10	2021-04-24	Skobel N. et al.
1603	4261	Poa bulbosa	leaf_mass_mg	1	1.55	Kherson Region, Kherson, old cemetery	46.6356	32.5827	10	2021-04-24	Skobel N. et al.
1604	4261	Poa bulbosa	sla_mm2_mg	1	22.327	Kherson Region, Kherson, old cemetery	46.6356	32.5827	10	2021-04-24	Skobel N. et al.
1610	4301	Polygala podolica	leaf_area_mm2	1	46.49	Mykolaiv Region, near Ivanivka village, National park Buzkyi Gard, plot ID = SB20120	47.94852	31.03745	5	2020-06-27	Borovyk D., Vynokurov D.
1611	4301	Polygala podolica	leaf_mass_mg	1	2.39	Mykolaiv Region, near Ivanivka village, National park Buzkyi Gard, plot ID = SB20120	47.94852	31.03745	5	2020-06-27	Borovyk D., Vynokurov D.
1612	4301	Polygala podolica	sla_mm2_mg	1	19.54	Mykolaiv Region, near Ivanivka village, National park Buzkyi Gard, plot ID = SB20120	47.94852	31.03745	5	2020-06-27	Borovyk D., Vynokurov D.
1613	4317	Polygonum aviculare	seed_shape	1	0.04	Kherson Region, Askania-Nova Nature Reserve	46.46	34.01	8000	2021-07-13	Shapoval V. et al.
1614	4317	Polygonum aviculare	phosphorus_concentration	1	6.324	Kherson Region, Askania-Nova Nature Reserve	46.46	34.01	8000	2021-07-13	Shapoval V. et al.
1615	4317	Polygonum aviculare	nitrogen_concentration	1	25.49	Kherson Region, Askania-Nova Nature Reserve	46.46	34.01	8000	2021-07-13	Shapoval V. et al.
1616	4317	Polygonum aviculare	seed_dimension1_mm	1	2.12	Kherson Region, Askania-Nova Nature Reserve	46.46	34.01	8000	2021-07-13	Shapoval V. et al.
1617	4317	Polygonum aviculare	seed_dimension2_mm	1	1.27	Kherson Region, Askania-Nova Nature Reserve	46.46	34.01	8000	2021-07-13	Shapoval V. et al.
1618	4317	Polygonum aviculare	seed_dimension3_mm	1	1.13	Kherson Region, Askania-Nova Nature Reserve	46.46	34.01	8000	2021-07-13	Shapoval V. et al.
1619	4317	Polygonum aviculare	seed_mass_mg	1	0.7	Kherson Region, Askania-Nova Nature Reserve	46.46	34.01	8000	2021-07-13	Shapoval V. et al.
1620	4325	Polygonum novoascanicum	phosphorus_concentration	1	3.396	Kherson Region, Askania-Nova Nature Reserve	46.46	34.01	8000	2021	Shapoval V. et al.
1621	4325	Polygonum novoascanicum	nitrogen_concentration	1	7.039	Kherson Region, Askania-Nova Nature Reserve	46.46	34.01	8000	2021	Shapoval V. et al.
1622	4327	Polygonum patulum	seed_shape	1	0.04	Kherson Region, Askania-Nova Nature Reserve	46.46	34.01	8000	2021	Shapoval V. et al.
1623	4327	Polygonum patulum	seed_dimension1_mm	1	1.97	Kherson Region, Askania-Nova Nature Reserve	46.46	34.01	8000	2021	Shapoval V. et al.
1624	4327	Polygonum patulum	seed_dimension2_mm	1	1.24	Kherson Region, Askania-Nova Nature Reserve	46.46	34.01	8000	2021	Shapoval V. et al.
1625	4327	Polygonum patulum	seed_dimension3_mm	1	1.13	Kherson Region, Askania-Nova Nature Reserve	46.46	34.01	8000	2021	Shapoval V. et al.
1626	4327	Polygonum patulum	seed_mass_mg	1	0.75	Kherson Region, Askania-Nova Nature Reserve	46.46	34.01	8000	2021	Shapoval V. et al.
1627	4361	Portulaca oleracea	seed_shape	1	0.05	Kherson Region, Askania-Nova Nature Reserve	46.46	34.01	8000	2021-07-01	Shapoval V. et al.
1628	4361	Portulaca oleracea	phosphorus_concentration	1	5.231	Kherson Region, Askania-Nova Nature Reserve	46.46	34.01	8000	2021-07-01	Shapoval V. et al.
1629	4361	Portulaca oleracea	nitrogen_concentration	1	37.054	Kherson Region, Askania-Nova Nature Reserve	46.46	34.01	8000	2021-07-01	Shapoval V. et al.
1630	4361	Portulaca oleracea	seed_dimension1_mm	1	0.78	Kherson Region, Askania-Nova Nature Reserve	46.46	34.01	8000	2021-07-01	Shapoval V. et al.
1631	4361	Portulaca oleracea	seed_dimension2_mm	1	0.63	Kherson Region, Askania-Nova Nature Reserve	46.46	34.01	8000	2021-07-01	Shapoval V. et al.
1632	4361	Portulaca oleracea	seed_dimension3_mm	1	0.37	Kherson Region, Askania-Nova Nature Reserve	46.46	34.01	8000	2021-07-01	Shapoval V. et al.
1633	4361	Portulaca oleracea	seed_mass_mg	1	0.08	Kherson Region, Askania-Nova Nature Reserve	46.46	34.01	8000	2021-07-01	Shapoval V. et al.
1634	4390	Potentilla argentea	phosphorus_concentration	1	5.823	Kherson Region, Askania-Nova Nature Reserve	46.46	34.01	8000	2021-06	Shapoval V. et al.
1635	4390	Potentilla argentea	nitrogen_concentration	1	15.302	Kherson Region, Askania-Nova Nature Reserve	46.46	34.01	8000	2021-06	Shapoval V. et al.
1636	4390	Potentilla argentea	seed_dimension1_mm	1	0.77	Kherson Region, Askania-Nova Nature Reserve	46.46	34.01	8000	2021-06	Shapoval V. et al.
1637	4390	Potentilla argentea	seed_dimension2_mm	1	0.34	Kherson Region, Askania-Nova Nature Reserve	46.46	34.01	8000	2021-06	Shapoval V. et al.
1638	4390	Potentilla argentea	seed_dimension3_mm	1	0.34	Kherson Region, Askania-Nova Nature Reserve	46.46	34.01	8000	2021-06	Shapoval V. et al.
1639	4390	Potentilla argentea	seed_mass_mg	1	0.09	Kherson Region, Askania-Nova Nature Reserve	46.46	34.01	8000	2021-06	Shapoval V. et al.
1640	4390	Potentilla argentea	seed_shape	1	0.07	Kherson Region, Askania-Nova Nature Reserve	46.46	34.01	8000	2021-06	Shapoval V. et al.
1651	4391	Potentilla astracanica	seed_shape	1	0.03	Mykolaiv Region, Chychykliia River Valley near Pokrovka village, plot ID = SB20169	47.3741	31.52941	5	2020-07-24	Borovyk D., Vynokurov D.
1652	4391	Potentilla astracanica	seed_mass_mg	1	0.36	Mykolaiv Region, Chychykliia River Valley near Pokrovka village, plot ID = SB20169	47.3741	31.52941	5	2020-07-24	Borovyk D., Vynokurov D.
1653	4391	Potentilla astracanica	seed_dimension3_mm	1	0.71	Mykolaiv Region, Chychykliia River Valley near Pokrovka village, plot ID = SB20169	47.3741	31.52941	5	2020-07-24	Borovyk D., Vynokurov D.
1654	4391	Potentilla astracanica	seed_dimension2_mm	1	1.07	Mykolaiv Region, Chychykliia River Valley near Pokrovka village, plot ID = SB20169	47.3741	31.52941	5	2020-07-24	Borovyk D., Vynokurov D.
1655	4391	Potentilla astracanica	seed_dimension1_mm	1	1.17	Mykolaiv Region, Chychykliia River Valley near Pokrovka village, plot ID = SB20169	47.3741	31.52941	5	2020-07-24	Borovyk D., Vynokurov D.
1641	4391	Potentilla astracanica	seed_shape	2	0.02	Dnipro Region, near Spaske village	48.665	35.004	200	2020-09-13	Vynokurov D., Borovyk D.
1642	4391	Potentilla astracanica	seed_mass_mg	2	0.44	Dnipro Region, near Spaske village	48.665	35.004	200	2020-09-13	Vynokurov D., Borovyk D.
1643	4391	Potentilla astracanica	seed_dimension3_mm	2	0.71	Dnipro Region, near Spaske village	48.665	35.004	200	2020-09-13	Vynokurov D., Borovyk D.
1644	4391	Potentilla astracanica	seed_dimension2_mm	2	0.99	Dnipro Region, near Spaske village	48.665	35.004	200	2020-09-13	Vynokurov D., Borovyk D.
1645	4391	Potentilla astracanica	seed_dimension1_mm	2	1.14	Dnipro Region, near Spaske village	48.665	35.004	200	2020-09-13	Vynokurov D., Borovyk D.
1646	4391	Potentilla astracanica	seed_shape	3	0.04	Kirovohrad Region, between Inhulske and Zavturove villages, Inhul River Valley, Monastyryshche site	47.838	32.397	100	2021-07-29	Borovyk D., Shynder O.
1647	4391	Potentilla astracanica	seed_dimension1_mm	3	2.1	Kirovohrad Region, between Inhulske and Zavturove villages, Inhul River Valley, Monastyryshche site	47.838	32.397	100	2021-07-29	Borovyk D., Shynder O.
1648	4391	Potentilla astracanica	seed_dimension2_mm	3	1.75	Kirovohrad Region, between Inhulske and Zavturove villages, Inhul River Valley, Monastyryshche site	47.838	32.397	100	2021-07-29	Borovyk D., Shynder O.
1649	4391	Potentilla astracanica	seed_dimension3_mm	3	1.1	Kirovohrad Region, between Inhulske and Zavturove villages, Inhul River Valley, Monastyryshche site	47.838	32.397	100	2021-07-29	Borovyk D., Shynder O.
1650	4391	Potentilla astracanica	seed_mass_mg	3	0.45	Kirovohrad Region, between Inhulske and Zavturove villages, Inhul River Valley, Monastyryshche site	47.838	32.397	100	2021-07-29	Borovyk D., Shynder O.
1656	4408	Potentilla humifusa	phosphorus_concentration	1	1.828	Mykolaiv Region, near Lysa Hora, Chornyi Tashlyk River Valley, plot ID = SN2127R	48.17073	31.03156	5	2021-06-12	Borovyk D., Lavrinenko K., Vynokurov D.
1657	4408	Potentilla humifusa	nitrogen_concentration	1	12.863	Mykolaiv Region, near Lysa Hora, Chornyi Tashlyk River Valley, plot ID = SN2127R	48.17073	31.03156	5	2021-06-12	Borovyk D., Lavrinenko K., Vynokurov D.
1658	4409	Potentilla incana	phosphorus_concentration	1	1.664	Kirovohrad Region, near Kostiantynivka village, Inhul River Valley	47.894	32.428	200	2021-07-29	Borovyk D., Shynder O.
1659	4409	Potentilla incana	nitrogen_concentration	1	16.145	Kirovohrad Region, near Kostiantynivka village, Inhul River Valley	47.894	32.428	200	2021-07-29	Borovyk D., Shynder O.
1660	4425	Potentilla patula	phosphorus_concentration	1	2.635	Mykolaiv Region, near Lysa Hora, Chornyi Tashlyk River Valley, plot ID = SN2127R	48.17073	31.03156	5	2021-06-12	Borovyk D., Lavrinenko K., Vynokurov D.
1661	4425	Potentilla patula	nitrogen_concentration	1	20.7	Mykolaiv Region, near Lysa Hora, Chornyi Tashlyk River Valley, plot ID = SN2127R	48.17073	31.03156	5	2021-06-12	Borovyk D., Lavrinenko K., Vynokurov D.
1662	4429	Potentilla recta	seed_shape	1	0.06	Kirovohrad Region, near Harmanivka village, Savaklii River Valley	48.3053	32.003	50	2021-07-30	Borovyk D.
1663	4429	Potentilla recta	seed_dimension1_mm	1	1.7	Kirovohrad Region, near Harmanivka village, Savaklii River Valley	48.3053	32.003	50	2021-07-30	Borovyk D.
1664	4429	Potentilla recta	seed_dimension2_mm	1	1.2	Kirovohrad Region, near Harmanivka village, Savaklii River Valley	48.3053	32.003	50	2021-07-30	Borovyk D.
1665	4429	Potentilla recta	seed_dimension3_mm	1	0.7	Kirovohrad Region, near Harmanivka village, Savaklii River Valley	48.3053	32.003	50	2021-07-30	Borovyk D.
1666	4429	Potentilla recta	seed_mass_mg	1	0.21	Kirovohrad Region, near Harmanivka village, Savaklii River Valley	48.3053	32.003	50	2021-07-30	Borovyk D.
1667	4433	Potentilla semilaciniosa	seed_shape	1	0.05	Kherson Region, Askania-Nova Nature Reserve	46.46	34.01	8000	2021-06	Shapoval V. et al.
1668	4433	Potentilla semilaciniosa	phosphorus_concentration	1	2.996	Kherson Region, Askania-Nova Nature Reserve	46.46	34.01	8000	2021-06	Shapoval V. et al.
1669	4433	Potentilla semilaciniosa	nitrogen_concentration	1	14.895	Kherson Region, Askania-Nova Nature Reserve	46.46	34.01	8000	2021-06	Shapoval V. et al.
1670	4433	Potentilla semilaciniosa	seed_dimension1_mm	1	1.06	Kherson Region, Askania-Nova Nature Reserve	46.46	34.01	8000	2021-06	Shapoval V. et al.
1671	4433	Potentilla semilaciniosa	seed_dimension2_mm	1	0.77	Kherson Region, Askania-Nova Nature Reserve	46.46	34.01	8000	2021-06	Shapoval V. et al.
1672	4433	Potentilla semilaciniosa	seed_dimension3_mm	1	0.47	Kherson Region, Askania-Nova Nature Reserve	46.46	34.01	8000	2021-06	Shapoval V. et al.
1673	4433	Potentilla semilaciniosa	seed_mass_mg	1	0.48	Kherson Region, Askania-Nova Nature Reserve	46.46	34.01	8000	2021-06	Shapoval V. et al.
1679	4440	Poterium polygamum	seed_shape	1	0.04	Mykolaiv Region, near Lviv village, right bank of Southern Buh River, National park Buzkyi Gard	47.897	31.092	200	2020-09-19	Borovyk D., Vynokurov D.
1680	4440	Poterium polygamum	seed_dimension3_mm	1	1.97	Mykolaiv Region, near Lviv village, right bank of Southern Buh River, National park Buzkyi Gard	47.897	31.092	200	2020-09-19	Borovyk D., Vynokurov D.
1681	4440	Poterium polygamum	seed_dimension2_mm	1	3.49	Mykolaiv Region, near Lviv village, right bank of Southern Buh River, National park Buzkyi Gard	47.897	31.092	200	2020-09-19	Borovyk D., Vynokurov D.
1682	4440	Poterium polygamum	seed_dimension1_mm	1	3.81	Mykolaiv Region, near Lviv village, right bank of Southern Buh River, National park Buzkyi Gard	47.897	31.092	200	2020-09-19	Borovyk D., Vynokurov D.
1683	4440	Poterium polygamum	seed_mass_mg	1	6.8	Mykolaiv Region, near Lviv village, right bank of Southern Buh River, National park Buzkyi Gard	47.897	31.092	200	2020-09-19	Borovyk D., Vynokurov D.
1674	4440	Poterium polygamum	seed_shape	2	0.02	Mykolaiv Region, Aktovskyi canyon, National park Buzkyi Gard, plot ID = SB20143	47.71349	31.47752	1	2020-07-09	Borovyk D., Vynokurov D.
1675	4440	Poterium polygamum	seed_dimension3_mm	2	2.16	Mykolaiv Region, Aktovskyi canyon, National park Buzkyi Gard, plot ID = SB20143	47.71349	31.47752	1	2020-07-09	Borovyk D., Vynokurov D.
1676	4440	Poterium polygamum	seed_dimension2_mm	2	2.98	Mykolaiv Region, Aktovskyi canyon, National park Buzkyi Gard, plot ID = SB20143	47.71349	31.47752	1	2020-07-09	Borovyk D., Vynokurov D.
1677	4440	Poterium polygamum	seed_dimension1_mm	2	3.4	Mykolaiv Region, Aktovskyi canyon, National park Buzkyi Gard, plot ID = SB20143	47.71349	31.47752	1	2020-07-09	Borovyk D., Vynokurov D.
1678	4440	Poterium polygamum	seed_mass_mg	2	4.28	Mykolaiv Region, Aktovskyi canyon, National park Buzkyi Gard, plot ID = SB20143	47.71349	31.47752	1	2020-07-09	Borovyk D., Vynokurov D.
1684	4468	Psammophiliella muralis	phosphorus_concentration	1	3.803	Kherson Region, Askania-Nova Nature Reserve	46.46	34.01	8000	2021	Shapoval V. et al.
1685	4468	Psammophiliella muralis	nitrogen_concentration	1	16.916	Kherson Region, Askania-Nova Nature Reserve	46.46	34.01	8000	2021	Shapoval V. et al.
1686	4492	Puccinellia fominii	phosphorus_concentration	1	2.628	Kherson Region, near Ivanivka village, slopes of Syvash Lake, plot ID = UAS15	46.221	33.8979	10	2021-05-26	Chusova O. et al.
1687	4492	Puccinellia fominii	nitrogen_concentration	1	14.223	Kherson Region, near Ivanivka village, slopes of Syvash Lake, plot ID = UAS15	46.221	33.8979	10	2021-05-26	Chusova O. et al.
1688	4512	Pulsatilla pratensis	leaf_area_mm2	1	4621.26	Mykolaiv Region, steppe gulley near Pokrovka village	47.385	31.512	100	2020-06-08	Chusova O., Borovyk D., Vynokurov D.
1689	4630	Reseda lutea	sla_mm2_mg	1	13.53	Luhansk Region, between Balakyrivka and Prokazyne villages, Aidar River Valley, steppe on chalk outcrops; plot ID = ST20035	49.3339	38.9227	10	2020-07-17	Chusova O. et al.
1690	4630	Reseda lutea	seed_dimension3_mm	1	0.79	Luhansk Region, between Balakyrivka and Prokazyne villages, Aidar River Valley, steppe on chalk outcrops; plot ID = ST20035	49.3339	38.9227	10	2020-07-17	Chusova O. et al.
1691	4630	Reseda lutea	seed_mass_mg	1	0.9	Luhansk Region, between Balakyrivka and Prokazyne villages, Aidar River Valley, steppe on chalk outcrops; plot ID = ST20035	49.3339	38.9227	10	2020-07-17	Chusova O. et al.
1692	4630	Reseda lutea	seed_dimension2_mm	1	1.2	Luhansk Region, between Balakyrivka and Prokazyne villages, Aidar River Valley, steppe on chalk outcrops; plot ID = ST20035	49.3339	38.9227	10	2020-07-17	Chusova O. et al.
1693	4630	Reseda lutea	seed_dimension1_mm	1	1.38	Luhansk Region, between Balakyrivka and Prokazyne villages, Aidar River Valley, steppe on chalk outcrops; plot ID = ST20035	49.3339	38.9227	10	2020-07-17	Chusova O. et al.
1694	4630	Reseda lutea	leaf_area_mm2	1	208.1	Luhansk Region, between Balakyrivka and Prokazyne villages, Aidar River Valley, steppe on chalk outcrops; plot ID = ST20035	49.3339	38.9227	10	2020-07-17	Chusova O. et al.
1695	4630	Reseda lutea	leaf_mass_mg	1	16.44	Luhansk Region, between Balakyrivka and Prokazyne villages, Aidar River Valley, steppe on chalk outcrops; plot ID = ST20035	49.3339	38.9227	10	2020-07-17	Chusova O. et al.
1696	4630	Reseda lutea	seed_shape	1	0.03	Luhansk Region, between Balakyrivka and Prokazyne villages, Aidar River Valley, steppe on chalk outcrops; plot ID = ST20035	49.3339	38.9227	10	2020-07-17	Chusova O. et al.
1697	4643	Rhaponticum serratuloides	seed_dimension3_mm	1	1.11	Zaporizhzhia Region, near Vovchanske village, Velykyi Utliuk River Valley	46.559	35.087	500	2020-09-10	Vynokurov D., Borovyk D.
1698	4643	Rhaponticum serratuloides	seed_dimension2_mm	1	2.09	Zaporizhzhia Region, near Vovchanske village, Velykyi Utliuk River Valley	46.559	35.087	500	2020-09-10	Vynokurov D., Borovyk D.
1699	4643	Rhaponticum serratuloides	seed_dimension1_mm	1	6.04	Zaporizhzhia Region, near Vovchanske village, Velykyi Utliuk River Valley	46.559	35.087	500	2020-09-10	Vynokurov D., Borovyk D.
1700	4643	Rhaponticum serratuloides	seed_mass_mg	1	8	Zaporizhzhia Region, near Vovchanske village, Velykyi Utliuk River Valley	46.559	35.087	500	2020-09-10	Vynokurov D., Borovyk D.
1701	4643	Rhaponticum serratuloides	seed_shape	1	0.12	Zaporizhzhia Region, near Vovchanske village, Velykyi Utliuk River Valley	46.559	35.087	500	2020-09-10	Vynokurov D., Borovyk D.
1702	4693	Rochelia retorta	seed_shape	1	0.02	Mykolaiv Region, near Mykhailivka village, left bank of Southern Buh River	47.393	31.579	200	2020-09-21	Borovyk D., Vynokurov D.
1703	4693	Rochelia retorta	seed_dimension3_mm	1	1.53	Mykolaiv Region, near Mykhailivka village, left bank of Southern Buh River	47.393	31.579	200	2020-09-21	Borovyk D., Vynokurov D.
1704	4693	Rochelia retorta	seed_mass_mg	1	1.85	Mykolaiv Region, near Mykhailivka village, left bank of Southern Buh River	47.393	31.579	200	2020-09-21	Borovyk D., Vynokurov D.
1705	4693	Rochelia retorta	seed_dimension2_mm	1	2.03	Mykolaiv Region, near Mykhailivka village, left bank of Southern Buh River	47.393	31.579	200	2020-09-21	Borovyk D., Vynokurov D.
1706	4693	Rochelia retorta	seed_dimension1_mm	1	2.32	Mykolaiv Region, near Mykhailivka village, left bank of Southern Buh River	47.393	31.579	200	2020-09-21	Borovyk D., Vynokurov D.
1707	4697	Rorippa austriaca	phosphorus_concentration	1	5.585	Kherson Region, Askania-Nova Nature Reserve	46.46	34.01	8000	2021	Shapoval V. et al.
1708	4697	Rorippa austriaca	nitrogen_concentration	1	27.182	Kherson Region, Askania-Nova Nature Reserve	46.46	34.01	8000	2021	Shapoval V. et al.
1709	4863	Rumex acetosella	seed_shape	1	0	Mykolaiv Region, near Hrushivka village, left bank of the Southern Buh River, National park Buzkyi Gard	48.0141	30.972	50	2020-09-19	Borovyk D., Vynokurov D.
1710	4863	Rumex acetosella	seed_mass_mg	1	0.22	Mykolaiv Region, near Hrushivka village, left bank of the Southern Buh River, National park Buzkyi Gard	48.0141	30.972	50	2020-09-19	Borovyk D., Vynokurov D.
1711	4863	Rumex acetosella	seed_dimension3_mm	1	0.73	Mykolaiv Region, near Hrushivka village, left bank of the Southern Buh River, National park Buzkyi Gard	48.0141	30.972	50	2020-09-19	Borovyk D., Vynokurov D.
1712	4863	Rumex acetosella	seed_dimension2_mm	1	0.76	Mykolaiv Region, near Hrushivka village, left bank of the Southern Buh River, National park Buzkyi Gard	48.0141	30.972	50	2020-09-19	Borovyk D., Vynokurov D.
1713	4863	Rumex acetosella	seed_dimension1_mm	1	0.79	Mykolaiv Region, near Hrushivka village, left bank of the Southern Buh River, National park Buzkyi Gard	48.0141	30.972	50	2020-09-19	Borovyk D., Vynokurov D.
1714	4873	Rumex crispus	seed_shape	1	0.03	Kherson Region, Askania-Nova Nature Reserve	46.46	34.01	8000	2021-07-14	Shapoval V. et al.
1715	4873	Rumex crispus	phosphorus_concentration	1	9.814	Kherson Region, Askania-Nova Nature Reserve	46.46	34.01	8000	2021-07-14	Shapoval V. et al.
1716	4873	Rumex crispus	nitrogen_concentration	1	46.976	Kherson Region, Askania-Nova Nature Reserve	46.46	34.01	8000	2021-07-14	Shapoval V. et al.
1717	4873	Rumex crispus	seed_dimension1_mm	1	1.77	Kherson Region, Askania-Nova Nature Reserve	46.46	34.01	8000	2021-07-14	Shapoval V. et al.
1718	4873	Rumex crispus	seed_dimension2_mm	1	1.16	Kherson Region, Askania-Nova Nature Reserve	46.46	34.01	8000	2021-07-14	Shapoval V. et al.
1719	4873	Rumex crispus	seed_dimension3_mm	1	1.04	Kherson Region, Askania-Nova Nature Reserve	46.46	34.01	8000	2021-07-14	Shapoval V. et al.
1720	4873	Rumex crispus	seed_mass_mg	1	0.96	Kherson Region, Askania-Nova Nature Reserve	46.46	34.01	8000	2021-07-14	Shapoval V. et al.
1721	4886	Rumex patientia	seed_shape	1	0.04	Kherson Region, Askania-Nova Nature Reserve	46.46	34.01	8000	2021-07-15	Shapoval V. et al.
1722	4886	Rumex patientia	phosphorus_concentration	1	6.3	Kherson Region, Askania-Nova Nature Reserve	46.46	34.01	8000	2021-07-15	Shapoval V. et al.
1723	4886	Rumex patientia	nitrogen_concentration	1	25.513	Kherson Region, Askania-Nova Nature Reserve	46.46	34.01	8000	2021-07-15	Shapoval V. et al.
1724	4886	Rumex patientia	seed_dimension1_mm	1	2.83	Kherson Region, Askania-Nova Nature Reserve	46.46	34.01	8000	2021-07-15	Shapoval V. et al.
1725	4886	Rumex patientia	seed_dimension2_mm	1	1.64	Kherson Region, Askania-Nova Nature Reserve	46.46	34.01	8000	2021-07-15	Shapoval V. et al.
1726	4886	Rumex patientia	seed_dimension3_mm	1	1.62	Kherson Region, Askania-Nova Nature Reserve	46.46	34.01	8000	2021-07-15	Shapoval V. et al.
1727	4886	Rumex patientia	seed_mass_mg	1	3.43	Kherson Region, Askania-Nova Nature Reserve	46.46	34.01	8000	2021-07-15	Shapoval V. et al.
1728	4970	Salsola tragus	phosphorus_concentration	1	4.802	Kherson Region, Askania-Nova Nature Reserve	46.46	34.01	8000	2021	Shapoval V. et al.
1729	4970	Salsola tragus	nitrogen_concentration	1	17.018	Kherson Region, Askania-Nova Nature Reserve	46.46	34.01	8000	2021	Shapoval V. et al.
1730	4972	Salvia aethiopis	seed_shape	1	0.05	Kherson Region, Askania-Nova Nature Reserve	46.46	34.01	8000	2021-07-15	Shapoval V. et al.
1731	4972	Salvia aethiopis	phosphorus_concentration	1	4.65	Kherson Region, Askania-Nova Nature Reserve	46.46	34.01	8000	2021-07-15	Shapoval V. et al.
1732	4972	Salvia aethiopis	nitrogen_concentration	1	23.327	Kherson Region, Askania-Nova Nature Reserve	46.46	34.01	8000	2021-07-15	Shapoval V. et al.
1733	4972	Salvia aethiopis	seed_dimension1_mm	1	2.5	Kherson Region, Askania-Nova Nature Reserve	46.46	34.01	8000	2021-07-15	Shapoval V. et al.
1734	4972	Salvia aethiopis	seed_dimension2_mm	1	1.33	Kherson Region, Askania-Nova Nature Reserve	46.46	34.01	8000	2021-07-15	Shapoval V. et al.
1735	4972	Salvia aethiopis	seed_dimension3_mm	1	1.23	Kherson Region, Askania-Nova Nature Reserve	46.46	34.01	8000	2021-07-15	Shapoval V. et al.
1736	4972	Salvia aethiopis	seed_mass_mg	1	2.13	Kherson Region, Askania-Nova Nature Reserve	46.46	34.01	8000	2021-07-15	Shapoval V. et al.
1737	4972	Salvia aethiopis	leaf_area_mm2	1	17133.52	Mykolaiv Region	NA	NA	NA	NA	Chusova O., Borovyk D., Vynokurov D.
1744	4980	Salvia nemorosa	leaf_area_mm2	2	886	Mykolaiv Region, near Rakove village, steppic pasture	47.546	31.387	100	2020-05-29	Chusova O., Borovyk D., Vynokurov D.
1745	4980	Salvia nemorosa	leaf_area_mm2	3	840.7	Mykolaiv Region, near Trykhaty village	47.109	31.849	100	2020-06-07	Chusova O., Borovyk D., Vynokurov D.
1743	4980	Salvia nemorosa	leaf_area_mm2	1	1273.06	Kyiv Region, near Rzhyshchiv, Pidkova site, plot ID = RZ2008	49.96	31.129	100	2020-06-23	Chusova O. et al.
1738	4980	Salvia nemorosa	seed_shape	1	0.01	Kyiv Region, near Rzhyshchiv, Pidkova site	49.961	31.13	200	2020-09-28	Borovyk D., Vynokurov D.
1739	4980	Salvia nemorosa	seed_mass_mg	1	0.44	Kyiv Region, near Rzhyshchiv, Pidkova site	49.961	31.13	200	2020-09-28	Borovyk D., Vynokurov D.
1740	4980	Salvia nemorosa	seed_dimension3_mm	1	0.92	Kyiv Region, near Rzhyshchiv, Pidkova site	49.961	31.13	200	2020-09-28	Borovyk D., Vynokurov D.
1741	4980	Salvia nemorosa	seed_dimension2_mm	1	0.99	Kyiv Region, near Rzhyshchiv, Pidkova site	49.961	31.13	200	2020-09-28	Borovyk D., Vynokurov D.
1742	4980	Salvia nemorosa	seed_dimension1_mm	1	1.19	Kyiv Region, near Rzhyshchiv, Pidkova site	49.961	31.13	200	2020-09-28	Borovyk D., Vynokurov D.
1751	4981	Salvia nutans	leaf_area_mm2	1	3358.62	Mykolaiv Region, near Katalyne village, bank of the Buzkyi Estuary	46.759	31.876	100	2020-06-01	Chusova O., Borovyk D., Vynokurov D.
1757	4981	Salvia nutans	leaf_area_mm2	2	5566.62	Mykolaiv Region, near Sebino village, steppe slope	47.16	31.874	100	2020-06-05	Chusova O., Borovyk D., Vynokurov D.
1752	4981	Salvia nutans	seed_shape	1	0.04	Mykolaiv Region, near Pokrovka village, Chychykliia River Valley, plot ID = SB20168	47.3414	31.507	10	2020-07-23	Borovyk D., Vynokurov D.
1753	4981	Salvia nutans	seed_mass_mg	1	0.8	Mykolaiv Region, near Pokrovka village, Chychykliia River Valley, plot ID = SB20168	47.3414	31.507	10	2020-07-23	Borovyk D., Vynokurov D.
1754	4981	Salvia nutans	seed_dimension3_mm	1	0.87	Mykolaiv Region, near Pokrovka village, Chychykliia River Valley, plot ID = SB20168	47.3414	31.507	10	2020-07-23	Borovyk D., Vynokurov D.
1755	4981	Salvia nutans	seed_dimension2_mm	1	1.31	Mykolaiv Region, near Pokrovka village, Chychykliia River Valley, plot ID = SB20168	47.3414	31.507	10	2020-07-23	Borovyk D., Vynokurov D.
1756	4981	Salvia nutans	seed_dimension1_mm	1	1.67	Mykolaiv Region, near Pokrovka village, Chychykliia River Valley, plot ID = SB20168	47.3414	31.507	10	2020-07-23	Borovyk D., Vynokurov D.
1746	4981	Salvia nutans	seed_shape	2	0.04	Dnipro Region, near Ocheretuvate village	48.724	34.959	500	2020-09-13	Vynokurov D., Borovyk D.
1747	4981	Salvia nutans	seed_mass_mg	2	0.82	Dnipro Region, near Ocheretuvate village	48.724	34.959	500	2020-09-13	Vynokurov D., Borovyk D.
1748	4981	Salvia nutans	seed_dimension3_mm	2	0.99	Dnipro Region, near Ocheretuvate village	48.724	34.959	500	2020-09-13	Vynokurov D., Borovyk D.
1749	4981	Salvia nutans	seed_dimension2_mm	2	1.71	Dnipro Region, near Ocheretuvate village	48.724	34.959	500	2020-09-13	Vynokurov D., Borovyk D.
1750	4981	Salvia nutans	seed_dimension1_mm	2	1.78	Dnipro Region, near Ocheretuvate village	48.724	34.959	500	2020-09-13	Vynokurov D., Borovyk D.
1758	4990	Salvia tesquicola	seed_shape	1	0.03	Kherson Region, Askania-Nova Nature Reserve	46.46	34.01	8000	2021	Shapoval V. et al.
1759	4990	Salvia tesquicola	phosphorus_concentration	1	11.515	Kherson Region, Askania-Nova Nature Reserve	46.46	34.01	8000	2021	Shapoval V. et al.
1760	4990	Salvia tesquicola	nitrogen_concentration	1	27.066	Kherson Region, Askania-Nova Nature Reserve	46.46	34.01	8000	2021	Shapoval V. et al.
1761	4990	Salvia tesquicola	seed_dimension1_mm	1	0.52	Kherson Region, Askania-Nova Nature Reserve	46.46	34.01	8000	2021	Shapoval V. et al.
1762	4990	Salvia tesquicola	seed_dimension2_mm	1	0.35	Kherson Region, Askania-Nova Nature Reserve	46.46	34.01	8000	2021	Shapoval V. et al.
1763	4990	Salvia tesquicola	seed_dimension3_mm	1	0.34	Kherson Region, Askania-Nova Nature Reserve	46.46	34.01	8000	2021	Shapoval V. et al.
1764	4990	Salvia tesquicola	seed_mass_mg	1	0.77	Kherson Region, Askania-Nova Nature Reserve	46.46	34.01	8000	2021	Shapoval V. et al.
1765	4993	Salvia verticillata	seed_mass_mg	1	0.36	Kharkiv Region, Dvorichansky National Nature Park	49.737	37.674	100	2020-08-06	Davydova A., Davydov D.
1766	4993	Salvia verticillata	seed_dimension3_mm	1	0.8	Kharkiv Region, Dvorichansky National Nature Park	49.737	37.674	100	2020-08-06	Davydova A., Davydov D.
1767	4993	Salvia verticillata	seed_dimension2_mm	1	1.36	Kharkiv Region, Dvorichansky National Nature Park	49.737	37.674	100	2020-08-06	Davydova A., Davydov D.
1768	4993	Salvia verticillata	seed_dimension1_mm	1	1.55	Kharkiv Region, Dvorichansky National Nature Park	49.737	37.674	100	2020-08-06	Davydova A., Davydov D.
1769	4993	Salvia verticillata	seed_shape	1	0.04	Kharkiv Region, Dvorichansky National Nature Park	49.737	37.674	100	2020-08-06	Davydova A., Davydov D.
1770	4993	Salvia verticillata	seed_shape	2	0.03	Poltava Region, near Rozhaivka village	49.574	34.322	300	2020-09-13	Vynokurov D., Borovyk D.
1771	4993	Salvia verticillata	seed_mass_mg	2	0.62	Poltava Region, near Rozhaivka village	49.574	34.322	300	2020-09-13	Vynokurov D., Borovyk D.
1772	4993	Salvia verticillata	seed_dimension3_mm	2	0.92	Poltava Region, near Rozhaivka village	49.574	34.322	300	2020-09-13	Vynokurov D., Borovyk D.
1773	4993	Salvia verticillata	seed_dimension2_mm	2	1.12	Poltava Region, near Rozhaivka village	49.574	34.322	300	2020-09-13	Vynokurov D., Borovyk D.
1774	4993	Salvia verticillata	seed_dimension1_mm	2	1.63	Poltava Region, near Rozhaivka village	49.574	34.322	300	2020-09-13	Vynokurov D., Borovyk D.
1780	5039	Scabiosa ochroleuca	sla_mm2_mg	1	18.43	Luhansk Region, near Krynychne village, Luhansk Nature Reserve, Striltsivskyi Steppe; plot ID = ST20005	49.3025	40.0682	10	2020-07-12	Chusova O. et al.
1781	5039	Scabiosa ochroleuca	leaf_area_mm2	1	663.72	Luhansk Region, near Krynychne village, Luhansk Nature Reserve, Striltsivskyi Steppe; plot ID = ST20005	49.3025	40.0682	10	2020-07-12	Chusova O. et al.
1782	5039	Scabiosa ochroleuca	leaf_mass_mg	1	40.66	Luhansk Region, near Krynychne village, Luhansk Nature Reserve, Striltsivskyi Steppe; plot ID = ST20005	49.3025	40.0682	10	2020-07-12	Chusova O. et al.
1775	5039	Scabiosa ochroleuca	seed_shape	1	0.04	Kyiv Region, near Rzhyshchiv, Pidkova site	49.961	31.13	200	2020-09-28	Borovyk D., Vynokurov D.
1776	5039	Scabiosa ochroleuca	seed_mass_mg	1	1.03	Kyiv Region, near Rzhyshchiv, Pidkova site	49.961	31.13	200	2020-09-28	Borovyk D., Vynokurov D.
1777	5039	Scabiosa ochroleuca	seed_dimension3_mm	1	1.29	Kyiv Region, near Rzhyshchiv, Pidkova site	49.961	31.13	200	2020-09-28	Borovyk D., Vynokurov D.
1778	5039	Scabiosa ochroleuca	seed_dimension2_mm	1	1.31	Kyiv Region, near Rzhyshchiv, Pidkova site	49.961	31.13	200	2020-09-28	Borovyk D., Vynokurov D.
1779	5039	Scabiosa ochroleuca	seed_dimension1_mm	1	2.35	Kyiv Region, near Rzhyshchiv, Pidkova site	49.961	31.13	200	2020-09-28	Borovyk D., Vynokurov D.
1783	5095	Scorzonera mollis	seed_dimension3_mm	1	0.93	Mykolaiv Region, Chychykliia River Valley near Pokrovka village	47.375	31.532	100	2020-05-10	Borovyk D.
1784	5095	Scorzonera mollis	seed_dimension2_mm	1	1.04	Mykolaiv Region, Chychykliia River Valley near Pokrovka village	47.375	31.532	100	2020-05-10	Borovyk D.
1785	5095	Scorzonera mollis	seed_mass_mg	1	5.7	Mykolaiv Region, Chychykliia River Valley near Pokrovka village	47.375	31.532	100	2020-05-10	Borovyk D.
1786	5095	Scorzonera mollis	seed_dimension1_mm	1	14.79	Mykolaiv Region, Chychykliia River Valley near Pokrovka village	47.375	31.532	100	2020-05-10	Borovyk D.
1787	5095	Scorzonera mollis	seed_shape	1	0.19	Mykolaiv Region, Chychykliia River Valley near Pokrovka village	47.375	31.532	100	2020-05-10	Borovyk D.
1788	5101	Scorzonera taurica	seed_dimension2_mm	1	1.14	Mykolaiv Region, near Kuripchyne village, gulley, left bank of Southern Buh River, National park Buzkyi Gard	48.01	30.9866	50	2020-06-26	Borovyk D.
1789	5101	Scorzonera taurica	seed_dimension3_mm	1	1.14	Mykolaiv Region, near Kuripchyne village, gulley, left bank of Southern Buh River, National park Buzkyi Gard	48.01	30.9866	50	2020-06-26	Borovyk D.
1790	5101	Scorzonera taurica	seed_mass_mg	1	7.33	Mykolaiv Region, near Kuripchyne village, gulley, left bank of Southern Buh River, National park Buzkyi Gard	48.01	30.9866	50	2020-06-26	Borovyk D.
1791	5101	Scorzonera taurica	seed_dimension1_mm	1	14.69	Mykolaiv Region, near Kuripchyne village, gulley, left bank of Southern Buh River, National park Buzkyi Gard	48.01	30.9866	50	2020-06-26	Borovyk D.
1792	5101	Scorzonera taurica	seed_shape	1	0.19	Mykolaiv Region, near Kuripchyne village, gulley, left bank of Southern Buh River, National park Buzkyi Gard	48.01	30.9866	50	2020-06-26	Borovyk D.
1793	5130	Secale sylvestre	seed_dimension3_mm	1	1.04	Kharkiv Region, near Popivka village	49.3813	35.5298	10	2020-07-29	Davydova A., Davydov D.
1794	5130	Secale sylvestre	seed_dimension2_mm	1	1.48	Kharkiv Region, near Popivka village	49.3813	35.5298	10	2020-07-29	Davydova A., Davydov D.
1795	5130	Secale sylvestre	seed_mass_mg	1	3.54	Kharkiv Region, near Popivka village	49.3813	35.5298	10	2020-07-29	Davydova A., Davydov D.
1796	5130	Secale sylvestre	seed_dimension1_mm	1	5.31	Kharkiv Region, near Popivka village	49.3813	35.5298	10	2020-07-29	Davydova A., Davydov D.
1797	5130	Secale sylvestre	seed_shape	1	0.13	Kharkiv Region, near Popivka village	49.3813	35.5298	10	2020-07-29	Davydova A., Davydov D.
1798	5135	Securigera varia	seed_dimension3_mm	1	0.62	Kharkiv region, Oril River Valley, near train station 108 km	49.166	35.153	500	2020-07-28	Davydova A., Davydov D.
1799	5135	Securigera varia	seed_dimension2_mm	1	1.05	Kharkiv region, Oril River Valley, near train station 108 km	49.166	35.153	500	2020-07-28	Davydova A., Davydov D.
1800	5135	Securigera varia	seed_dimension1_mm	1	1.11	Kharkiv region, Oril River Valley, near train station 108 km	49.166	35.153	500	2020-07-28	Davydova A., Davydov D.
1801	5135	Securigera varia	seed_mass_mg	1	3.23	Kharkiv region, Oril River Valley, near train station 108 km	49.166	35.153	500	2020-07-28	Davydova A., Davydov D.
1802	5135	Securigera varia	seed_shape	1	0.04	Kharkiv region, Oril River Valley, near train station 108 km	49.166	35.153	500	2020-07-28	Davydova A., Davydov D.
1803	5135	Securigera varia	phosphorus_concentration	1	2.644	Kherson Region, Askania-Nova Nature Reserve	46.46	34.01	8000	2021-07-15	Shapoval V. et al.
1804	5135	Securigera varia	nitrogen_concentration	1	28.775	Kherson Region, Askania-Nova Nature Reserve	46.46	34.01	8000	2021-07-15	Shapoval V. et al.
1805	5135	Securigera varia	seed_dimension1_mm	2	3.4	Kherson Region, Askania-Nova Nature Reserve	46.46	34.01	8000	2021-07-15	Shapoval V. et al.
1806	5135	Securigera varia	seed_dimension2_mm	2	1.08	Kherson Region, Askania-Nova Nature Reserve	46.46	34.01	8000	2021-07-15	Shapoval V. et al.
1807	5135	Securigera varia	seed_dimension3_mm	2	0.62	Kherson Region, Askania-Nova Nature Reserve	46.46	34.01	8000	2021-07-15	Shapoval V. et al.
1808	5135	Securigera varia	seed_mass_mg	2	2.71	Kherson Region, Askania-Nova Nature Reserve	46.46	34.01	8000	2021-07-15	Shapoval V. et al.
1809	5135	Securigera varia	seed_shape	2	0.13	Kherson Region, Askania-Nova Nature Reserve	46.46	34.01	8000	2021-07-15	Shapoval V. et al.
1810	5162	Senecio borysthenicus	seed_shape	1	0.12	Zaporizhzhia Region, Zaporizhzhia, Khortytsia Island	47.824	35.104	200	2020-09-12	Vynokurov D., Borovyk D.
1811	5162	Senecio borysthenicus	seed_mass_mg	1	0.07	Zaporizhzhia Region, Zaporizhzhia, Khortytsia Island	47.824	35.104	200	2020-09-12	Vynokurov D., Borovyk D.
1812	5162	Senecio borysthenicus	seed_dimension3_mm	1	0.43	Zaporizhzhia Region, Zaporizhzhia, Khortytsia Island	47.824	35.104	200	2020-09-12	Vynokurov D., Borovyk D.
1813	5162	Senecio borysthenicus	seed_dimension2_mm	1	0.54	Zaporizhzhia Region, Zaporizhzhia, Khortytsia Island	47.824	35.104	200	2020-09-12	Vynokurov D., Borovyk D.
1814	5162	Senecio borysthenicus	seed_dimension1_mm	1	1.88	Zaporizhzhia Region, Zaporizhzhia, Khortytsia Island	47.824	35.104	200	2020-09-12	Vynokurov D., Borovyk D.
1815	5172	Senecio jacobaea	phosphorus_concentration	1	3.562	Kherson Region, Askania-Nova Nature Reserve	46.46	34.01	8000	2021	Shapoval V. et al.
1816	5172	Senecio jacobaea	nitrogen_concentration	1	15.509	Kherson Region, Askania-Nova Nature Reserve	46.46	34.01	8000	2021	Shapoval V. et al.
1817	5172	Senecio jacobaea	seed_dimension1_mm	1	1.76	Kherson Region, Askania-Nova Nature Reserve	46.46	34.01	8000	2021	Shapoval V. et al.
1818	5172	Senecio jacobaea	seed_dimension2_mm	1	0.09	Kherson Region, Askania-Nova Nature Reserve	46.46	34.01	8000	2021	Shapoval V. et al.
1819	5172	Senecio jacobaea	seed_dimension3_mm	1	0.08	Kherson Region, Askania-Nova Nature Reserve	46.46	34.01	8000	2021	Shapoval V. et al.
1820	5172	Senecio jacobaea	seed_mass_mg	1	0.21	Kherson Region, Askania-Nova Nature Reserve	46.46	34.01	8000	2021	Shapoval V. et al.
1821	5172	Senecio jacobaea	seed_shape	1	0.2	Kherson Region, Askania-Nova Nature Reserve	46.46	34.01	8000	2021	Shapoval V. et al.
1824	5184	Senecio vernalis	phosphorus_concentration	1	4.996	Kherson Region, Askania-Nova Nature Reserve	46.46	34.01	8000	2021	Shapoval V. et al.
1825	5184	Senecio vernalis	nitrogen_concentration	1	23.68	Kherson Region, Askania-Nova Nature Reserve	46.46	34.01	8000	2021	Shapoval V. et al.
122	5184	Senecio vernalis	height_gen_cm	1	25.38	Kherson Region, Dolyna Kurganiv	46.3723	32.0541	10	2021-04-27	Skobel N. et al.
130	5184	Senecio vernalis	height_veg_cm	1	21.86	Kherson Region, Dolyna Kurganiv	46.3723	32.0541	10	2021-04-27	Skobel N. et al.
1826	5184	Senecio vernalis	sla_mm2_mg	1	15.38	Kherson Region, Dolyna Kurganiv	46.3723	32.0541	10	2021-04-27	Skobel N. et al.
1827	5184	Senecio vernalis	leaf_area_mm2	1	316.74	Kherson Region, Dolyna Kurganiv	46.3723	32.0541	10	2021-04-27	Skobel N. et al.
1828	5184	Senecio vernalis	leaf_mass_mg	1	20.99	Kherson Region, Dolyna Kurganiv	46.3723	32.0541	10	2021-04-27	Skobel N. et al.
1829	5195	Serratula erucifolia	phosphorus_concentration	1	4.8	Kherson Region, Askania-Nova Nature Reserve	46.46	34.01	8000	2021	Shapoval V. et al.
1830	5195	Serratula erucifolia	nitrogen_concentration	1	18.167	Kherson Region, Askania-Nova Nature Reserve	46.46	34.01	8000	2021	Shapoval V. et al.
1831	5195	Serratula erucifolia	seed_dimension1_mm	1	4.77	Kherson Region, Askania-Nova Nature Reserve	46.46	34.01	8000	2021	Shapoval V. et al.
1832	5195	Serratula erucifolia	seed_dimension2_mm	1	1.86	Kherson Region, Askania-Nova Nature Reserve	46.46	34.01	8000	2021	Shapoval V. et al.
1833	5195	Serratula erucifolia	seed_dimension3_mm	1	0.78	Kherson Region, Askania-Nova Nature Reserve	46.46	34.01	8000	2021	Shapoval V. et al.
1834	5195	Serratula erucifolia	seed_mass_mg	1	3.38	Kherson Region, Askania-Nova Nature Reserve	46.46	34.01	8000	2021	Shapoval V. et al.
1835	5195	Serratula erucifolia	seed_shape	1	0.12	Kherson Region, Askania-Nova Nature Reserve	46.46	34.01	8000	2021	Shapoval V. et al.
1836	5195	Serratula erucifolia	leaf_area_mm2	1	5077.66	Mykolaiv Region, near Dniprovske village, loess bank of the Buzkyi Estuary	46.627	31.849	100	2020-05-31	Chusova O., Borovyk D., Vynokurov D.
1837	5197	Serratula radiata	seed_shape	1	0.12	Mykolaiv Region, near Kuripchyne village, gulley, left bank of Southern Buh River, National park Buzkyi Gard	48.01	30.9866	50	2020-09-23	Borovyk D.
1838	5197	Serratula radiata	seed_dimension3_mm	1	0.72	Mykolaiv Region, near Kuripchyne village, gulley, left bank of Southern Buh River, National park Buzkyi Gard	48.01	30.9866	50	2020-09-23	Borovyk D.
1839	5197	Serratula radiata	seed_mass_mg	1	0.75	Mykolaiv Region, near Kuripchyne village, gulley, left bank of Southern Buh River, National park Buzkyi Gard	48.01	30.9866	50	2020-09-23	Borovyk D.
1840	5197	Serratula radiata	seed_dimension2_mm	1	1.44	Mykolaiv Region, near Kuripchyne village, gulley, left bank of Southern Buh River, National park Buzkyi Gard	48.01	30.9866	50	2020-09-23	Borovyk D.
1841	5197	Serratula radiata	seed_dimension1_mm	1	3.89	Mykolaiv Region, near Kuripchyne village, gulley, left bank of Southern Buh River, National park Buzkyi Gard	48.01	30.9866	50	2020-09-23	Borovyk D.
1842	5197	Serratula radiata	phosphorus_concentration	1	1.532	Mykolaiv Region, near Lviv village, National park Buzkyi Gard, plot ID = SB20113	47.88786	31.1022	5	2020-06-28	Borovyk D., Vynokurov D.
1843	5197	Serratula radiata	nitrogen_concentration	1	13.007	Mykolaiv Region, near Lviv village, National park Buzkyi Gard, plot ID = SB20113	47.88786	31.1022	5	2020-06-28	Borovyk D., Vynokurov D.
1844	5197	Serratula radiata	sla_mm2_mg	1	10.77	Mykolaiv Region, near Lviv village, National park Buzkyi Gard, plot ID = SB20113	47.88786	31.1022	5	2020-06-28	Borovyk D., Vynokurov D.
1845	5197	Serratula radiata	leaf_area_mm2	1	4315.61	Mykolaiv Region, near Lviv village, National park Buzkyi Gard, plot ID = SB20113	47.88786	31.1022	5	2020-06-28	Borovyk D., Vynokurov D.
1846	5197	Serratula radiata	leaf_mass_mg	1	400.34	Mykolaiv Region, near Lviv village, National park Buzkyi Gard, plot ID = SB20113	47.88786	31.1022	5	2020-06-28	Borovyk D., Vynokurov D.
1850	5211	Seseli pallasii	sla_mm2_mg	2	7.61	Mykolaiv Region, near Aktove village, right bank of Mertvovid River, rocky outcrops, National park Buzkyi Gard	47.7155	31.4759	10	2020-07-08	Borovyk D., Vynokurov D.
1851	5211	Seseli pallasii	leaf_area_mm2	2	3059.28	Mykolaiv Region, near Aktove village, right bank of Mertvovid River, rocky outcrops, National park Buzkyi Gard	47.7155	31.4759	10	2020-07-08	Borovyk D., Vynokurov D.
1852	5211	Seseli pallasii	leaf_mass_mg	2	382.58	Mykolaiv Region, near Aktove village, right bank of Mertvovid River, rocky outcrops, National park Buzkyi Gard	47.7155	31.4759	10	2020-07-08	Borovyk D., Vynokurov D.
1853	5211	Seseli pallasii	seed_shape	1	0.08	Mykolaiv Region, near Romanova Balka village, National park Buzkyi Gard	47.938	31.043	100	2020-09-19	Borovyk D., Vynokurov D.
1854	5211	Seseli pallasii	seed_dimension3_mm	1	0.86	Mykolaiv Region, near Romanova Balka village, National park Buzkyi Gard	47.938	31.043	100	2020-09-19	Borovyk D., Vynokurov D.
1855	5211	Seseli pallasii	seed_mass_mg	1	0.86	Mykolaiv Region, near Romanova Balka village, National park Buzkyi Gard	47.938	31.043	100	2020-09-19	Borovyk D., Vynokurov D.
1856	5211	Seseli pallasii	seed_dimension2_mm	1	1.52	Mykolaiv Region, near Romanova Balka village, National park Buzkyi Gard	47.938	31.043	100	2020-09-19	Borovyk D., Vynokurov D.
1857	5211	Seseli pallasii	seed_dimension1_mm	1	2.85	Mykolaiv Region, near Romanova Balka village, National park Buzkyi Gard	47.938	31.043	100	2020-09-19	Borovyk D., Vynokurov D.
1847	5211	Seseli pallasii	sla_mm2_mg	1	10.03	Mykolaiv Region, Aktovskyi canyon, National park Buzkyi Gard, plot ID = SB20143	47.71349	31.47752	1	2020-07-09	Borovyk D., Vynokurov D.
1848	5211	Seseli pallasii	leaf_area_mm2	1	2505.63	Mykolaiv Region, Aktovskyi canyon, National park Buzkyi Gard, plot ID = SB20143	47.71349	31.47752	1	2020-07-09	Borovyk D., Vynokurov D.
1849	5211	Seseli pallasii	leaf_mass_mg	1	248.9	Mykolaiv Region, Aktovskyi canyon, National park Buzkyi Gard, plot ID = SB20143	47.71349	31.47752	1	2020-07-09	Borovyk D., Vynokurov D.
1858	5216	Seseli tortuosum	phosphorus_concentration	1	3.264	Kherson Region, Askania-Nova Nature Reserve	46.46	34.01	8000	2021	Shapoval V. et al.
1859	5216	Seseli tortuosum	nitrogen_concentration	1	27.771	Kherson Region, Askania-Nova Nature Reserve	46.46	34.01	8000	2021	Shapoval V. et al.
1865	5216	Seseli tortuosum	leaf_area_mm2	1	5106.64	Kyiv Region, near Rzhyshchiv, Pidkova site, plot ID = RZ2006	49.961	31.13	100	2020-06-23	Chusova O. et al.
1860	5216	Seseli tortuosum	seed_shape	1	0.06	Kyiv Region, near Rzhyshchiv, Pidkova site	49.961	31.13	200	2020-09-28	Borovyk D., Vynokurov D.
1861	5216	Seseli tortuosum	seed_mass_mg	1	0.9	Kyiv Region, near Rzhyshchiv, Pidkova site	49.961	31.13	200	2020-09-28	Borovyk D., Vynokurov D.
1862	5216	Seseli tortuosum	seed_dimension3_mm	1	0.99	Kyiv Region, near Rzhyshchiv, Pidkova site	49.961	31.13	200	2020-09-28	Borovyk D., Vynokurov D.
1863	5216	Seseli tortuosum	seed_dimension2_mm	1	1.36	Kyiv Region, near Rzhyshchiv, Pidkova site	49.961	31.13	200	2020-09-28	Borovyk D., Vynokurov D.
1864	5216	Seseli tortuosum	seed_dimension1_mm	1	2.45	Kyiv Region, near Rzhyshchiv, Pidkova site	49.961	31.13	200	2020-09-28	Borovyk D., Vynokurov D.
1866	5226	Setaria verticillata	seed_shape	1	0.06	Kherson Region, Askania-Nova Nature Reserve	46.46	34.01	8000	2021-07-27	Shapoval V. et al.
1867	5226	Setaria verticillata	phosphorus_concentration	1	5.852	Kherson Region, Askania-Nova Nature Reserve	46.46	34.01	8000	2021-07-27	Shapoval V. et al.
1868	5226	Setaria verticillata	nitrogen_concentration	1	15.315	Kherson Region, Askania-Nova Nature Reserve	46.46	34.01	8000	2021-07-27	Shapoval V. et al.
1869	5226	Setaria verticillata	seed_dimension1_mm	1	1.66	Kherson Region, Askania-Nova Nature Reserve	46.46	34.01	8000	2021-07-27	Shapoval V. et al.
1870	5226	Setaria verticillata	seed_dimension2_mm	1	1.02	Kherson Region, Askania-Nova Nature Reserve	46.46	34.01	8000	2021-07-27	Shapoval V. et al.
1871	5226	Setaria verticillata	seed_dimension3_mm	1	0.65	Kherson Region, Askania-Nova Nature Reserve	46.46	34.01	8000	2021-07-27	Shapoval V. et al.
1872	5226	Setaria verticillata	seed_mass_mg	1	0.4	Kherson Region, Askania-Nova Nature Reserve	46.46	34.01	8000	2021-07-27	Shapoval V. et al.
1873	5228	Setaria viridis	phosphorus_concentration	1	4.857	Kherson Region, Askania-Nova Nature Reserve	46.46	34.01	8000	2021-07-07	Shapoval V. et al.
1874	5228	Setaria viridis	nitrogen_concentration	1	28.376	Kherson Region, Askania-Nova Nature Reserve	46.46	34.01	8000	2021-07-07	Shapoval V. et al.
1875	5228	Setaria viridis	seed_dimension1_mm	1	2.02	Kherson Region, Askania-Nova Nature Reserve	46.46	34.01	8000	2021-07-07	Shapoval V. et al.
1876	5228	Setaria viridis	seed_dimension2_mm	1	0.52	Kherson Region, Askania-Nova Nature Reserve	46.46	34.01	8000	2021-07-07	Shapoval V. et al.
1877	5228	Setaria viridis	seed_dimension3_mm	1	0.35	Kherson Region, Askania-Nova Nature Reserve	46.46	34.01	8000	2021-07-07	Shapoval V. et al.
1878	5228	Setaria viridis	seed_mass_mg	1	0.47	Kherson Region, Askania-Nova Nature Reserve	46.46	34.01	8000	2021-07-07	Shapoval V. et al.
1879	5228	Setaria viridis	seed_shape	1	0.14	Kherson Region, Askania-Nova Nature Reserve	46.46	34.01	8000	2021-07-07	Shapoval V. et al.
1880	5242	Sideritis montana	seed_shape	1	0.01	Kherson Region, Askania-Nova Nature Reserve	46.46	34.01	8000	2021-07-23	Shapoval V. et al.
1881	5242	Sideritis montana	phosphorus_concentration	1	5.762	Kherson Region, Askania-Nova Nature Reserve	46.46	34.01	8000	2021-07-23	Shapoval V. et al.
1882	5242	Sideritis montana	nitrogen_concentration	1	13.562	Kherson Region, Askania-Nova Nature Reserve	46.46	34.01	8000	2021-07-23	Shapoval V. et al.
1883	5242	Sideritis montana	seed_dimension1_mm	1	1.56	Kherson Region, Askania-Nova Nature Reserve	46.46	34.01	8000	2021-07-23	Shapoval V. et al.
1884	5242	Sideritis montana	seed_dimension2_mm	1	1.26	Kherson Region, Askania-Nova Nature Reserve	46.46	34.01	8000	2021-07-23	Shapoval V. et al.
1885	5242	Sideritis montana	seed_dimension3_mm	1	1.24	Kherson Region, Askania-Nova Nature Reserve	46.46	34.01	8000	2021-07-23	Shapoval V. et al.
1886	5242	Sideritis montana	seed_mass_mg	1	0.49	Kherson Region, Askania-Nova Nature Reserve	46.46	34.01	8000	2021-07-23	Shapoval V. et al.
1892	5250	Silene bupleuroides	seed_shape	2	0.07	Zaporizhzhia Region, near Vovchanske village, Velykyi Utliuk River Valley	46.559	35.087	500	2020-09-10	Vynokurov D., Borovyk D.
1893	5250	Silene bupleuroides	seed_dimension3_mm	2	0.61	Zaporizhzhia Region, near Vovchanske village, Velykyi Utliuk River Valley	46.559	35.087	500	2020-09-10	Vynokurov D., Borovyk D.
1894	5250	Silene bupleuroides	seed_mass_mg	2	0.63	Zaporizhzhia Region, near Vovchanske village, Velykyi Utliuk River Valley	46.559	35.087	500	2020-09-10	Vynokurov D., Borovyk D.
1895	5250	Silene bupleuroides	seed_dimension2_mm	2	1.26	Zaporizhzhia Region, near Vovchanske village, Velykyi Utliuk River Valley	46.559	35.087	500	2020-09-10	Vynokurov D., Borovyk D.
1896	5250	Silene bupleuroides	seed_dimension1_mm	2	1.64	Zaporizhzhia Region, near Vovchanske village, Velykyi Utliuk River Valley	46.559	35.087	500	2020-09-10	Vynokurov D., Borovyk D.
1887	5250	Silene bupleuroides	seed_shape	1	0.05	Mykolaiv Region, near Bilousivka village, Southern Buh River Valley	47.393	31.578	500	2020-09-21	Borovyk D., Vynokurov D.
1888	5250	Silene bupleuroides	seed_dimension3_mm	1	0.49	Mykolaiv Region, near Bilousivka village, Southern Buh River Valley	47.393	31.578	500	2020-09-21	Borovyk D., Vynokurov D.
1889	5250	Silene bupleuroides	seed_mass_mg	1	0.59	Mykolaiv Region, near Bilousivka village, Southern Buh River Valley	47.393	31.578	500	2020-09-21	Borovyk D., Vynokurov D.
1890	5250	Silene bupleuroides	seed_dimension2_mm	1	0.89	Mykolaiv Region, near Bilousivka village, Southern Buh River Valley	47.393	31.578	500	2020-09-21	Borovyk D., Vynokurov D.
1891	5250	Silene bupleuroides	seed_dimension1_mm	1	1.01	Mykolaiv Region, near Bilousivka village, Southern Buh River Valley	47.393	31.578	500	2020-09-21	Borovyk D., Vynokurov D.
1897	5257	Silene hypanica	seed_shape	1	0.05	Mykolaiv Region, near Bohdanivka village, right bank of Southern Buh River, National park Buzkyi Gard	47.7945	31.1728	50	2020-09-20	Borovyk D.
1898	5257	Silene hypanica	seed_mass_mg	1	0.26	Mykolaiv Region, near Bohdanivka village, right bank of Southern Buh River, National park Buzkyi Gard	47.7945	31.1728	50	2020-09-20	Borovyk D.
1899	5257	Silene hypanica	seed_dimension3_mm	1	0.48	Mykolaiv Region, near Bohdanivka village, right bank of Southern Buh River, National park Buzkyi Gard	47.7945	31.1728	50	2020-09-20	Borovyk D.
1900	5257	Silene hypanica	seed_dimension2_mm	1	0.82	Mykolaiv Region, near Bohdanivka village, right bank of Southern Buh River, National park Buzkyi Gard	47.7945	31.1728	50	2020-09-20	Borovyk D.
1901	5257	Silene hypanica	seed_dimension1_mm	1	0.99	Mykolaiv Region, near Bohdanivka village, right bank of Southern Buh River, National park Buzkyi Gard	47.7945	31.1728	50	2020-09-20	Borovyk D.
1902	5269	Silene sytnikii	seed_shape	1	0.01	Mykolaiv Region, near Bohdanivka village, right bank of Southern Buh River, National park Buzkyi Gard	47.8061	31.1741	50	2020-09-20	Borovyk D.
1903	5269	Silene sytnikii	seed_mass_mg	1	0.06	Mykolaiv Region, near Bohdanivka village, right bank of Southern Buh River, National park Buzkyi Gard	47.8061	31.1741	50	2020-09-20	Borovyk D.
1904	5269	Silene sytnikii	seed_dimension3_mm	1	0.31	Mykolaiv Region, near Bohdanivka village, right bank of Southern Buh River, National park Buzkyi Gard	47.8061	31.1741	50	2020-09-20	Borovyk D.
1905	5269	Silene sytnikii	seed_dimension2_mm	1	0.35	Mykolaiv Region, near Bohdanivka village, right bank of Southern Buh River, National park Buzkyi Gard	47.8061	31.1741	50	2020-09-20	Borovyk D.
1906	5269	Silene sytnikii	seed_dimension1_mm	1	0.39	Mykolaiv Region, near Bohdanivka village, right bank of Southern Buh River, National park Buzkyi Gard	47.8061	31.1741	50	2020-09-20	Borovyk D.
1907	5279	Sisymbrium altissimum	seed_shape	2	0	Kherson Region, Askania-Nova Nature Reserve	46.46	34.01	8000	2021	Shapoval V. et al.
1908	5279	Sisymbrium altissimum	phosphorus_concentration	1	5.235	Kherson Region, Askania-Nova Nature Reserve	46.46	34.01	8000	2021	Shapoval V. et al.
1909	5279	Sisymbrium altissimum	nitrogen_concentration	1	48.65	Kherson Region, Askania-Nova Nature Reserve	46.46	34.01	8000	2021	Shapoval V. et al.
1910	5279	Sisymbrium altissimum	seed_dimension1_mm	2	0.52	Kherson Region, Askania-Nova Nature Reserve	46.46	34.01	8000	2021	Shapoval V. et al.
1911	5279	Sisymbrium altissimum	seed_dimension2_mm	2	0.52	Kherson Region, Askania-Nova Nature Reserve	46.46	34.01	8000	2021	Shapoval V. et al.
1912	5279	Sisymbrium altissimum	seed_dimension3_mm	2	0.53	Kherson Region, Askania-Nova Nature Reserve	46.46	34.01	8000	2021	Shapoval V. et al.
1913	5279	Sisymbrium altissimum	seed_mass_mg	2	0.13	Kherson Region, Askania-Nova Nature Reserve	46.46	34.01	8000	2021	Shapoval V. et al.
1914	5279	Sisymbrium altissimum	seed_shape	1	0.04	Kherson Region, Azov-Syvash National Nature Park, Churiuk Island	46.1	34.172	500	2020-09-10	Vynokurov D., Borovyk D.
1915	5279	Sisymbrium altissimum	seed_mass_mg	1	0.17	Kherson Region, Azov-Syvash National Nature Park, Churiuk Island	46.1	34.172	500	2020-09-10	Vynokurov D., Borovyk D.
1916	5279	Sisymbrium altissimum	seed_dimension3_mm	1	0.34	Kherson Region, Azov-Syvash National Nature Park, Churiuk Island	46.1	34.172	500	2020-09-10	Vynokurov D., Borovyk D.
1917	5279	Sisymbrium altissimum	seed_dimension2_mm	1	0.38	Kherson Region, Azov-Syvash National Nature Park, Churiuk Island	46.1	34.172	500	2020-09-10	Vynokurov D., Borovyk D.
1918	5279	Sisymbrium altissimum	seed_dimension1_mm	1	0.64	Kherson Region, Azov-Syvash National Nature Park, Churiuk Island	46.1	34.172	500	2020-09-10	Vynokurov D., Borovyk D.
1919	5286	Sisymbrium polymorphum	seed_shape	1	0.05	Kherson Region, Askania-Nova Nature Reserve	46.46	34.01	8000	2021	Shapoval V. et al.
1920	5286	Sisymbrium polymorphum	phosphorus_concentration	1	1.563	Kherson Region, Askania-Nova Nature Reserve	46.46	34.01	8000	2021	Shapoval V. et al.
1921	5286	Sisymbrium polymorphum	nitrogen_concentration	1	7.468	Kherson Region, Askania-Nova Nature Reserve	46.46	34.01	8000	2021	Shapoval V. et al.
1922	5286	Sisymbrium polymorphum	seed_dimension1_mm	1	0.55	Kherson Region, Askania-Nova Nature Reserve	46.46	34.01	8000	2021	Shapoval V. et al.
1923	5286	Sisymbrium polymorphum	seed_dimension2_mm	1	0.31	Kherson Region, Askania-Nova Nature Reserve	46.46	34.01	8000	2021	Shapoval V. et al.
1924	5286	Sisymbrium polymorphum	seed_dimension3_mm	1	0.27	Kherson Region, Askania-Nova Nature Reserve	46.46	34.01	8000	2021	Shapoval V. et al.
1925	5286	Sisymbrium polymorphum	seed_mass_mg	1	0.07	Kherson Region, Askania-Nova Nature Reserve	46.46	34.01	8000	2021	Shapoval V. et al.
1926	5305	Solanum nigrum	phosphorus_concentration	1	7.116	Kherson Region, Askania-Nova Nature Reserve	46.46	34.01	8000	2021-07-23	Shapoval V. et al.
1927	5305	Solanum nigrum	nitrogen_concentration	1	39.669	Kherson Region, Askania-Nova Nature Reserve	46.46	34.01	8000	2021-07-23	Shapoval V. et al.
1928	5305	Solanum nigrum	seed_dimension1_mm	1	2.29	Kherson Region, Askania-Nova Nature Reserve	46.46	34.01	8000	2021-07-23	Shapoval V. et al.
1929	5305	Solanum nigrum	seed_dimension2_mm	1	1.6	Kherson Region, Askania-Nova Nature Reserve	46.46	34.01	8000	2021-07-23	Shapoval V. et al.
1930	5305	Solanum nigrum	seed_dimension3_mm	1	0.61	Kherson Region, Askania-Nova Nature Reserve	46.46	34.01	8000	2021-07-23	Shapoval V. et al.
1931	5305	Solanum nigrum	seed_mass_mg	1	0.76	Kherson Region, Askania-Nova Nature Reserve	46.46	34.01	8000	2021-07-23	Shapoval V. et al.
1932	5305	Solanum nigrum	seed_shape	1	0.09	Kherson Region, Askania-Nova Nature Reserve	46.46	34.01	8000	2021-07-23	Shapoval V. et al.
1933	5322	Sonchus arvensis	phosphorus_concentration	1	8.561	Kherson Region, Askania-Nova Nature Reserve	46.46	34.01	8000	2021-07-07	Shapoval V. et al.
1934	5322	Sonchus arvensis	nitrogen_concentration	1	42.519	Kherson Region, Askania-Nova Nature Reserve	46.46	34.01	8000	2021-07-07	Shapoval V. et al.
1935	5322	Sonchus arvensis	seed_dimension1_mm	1	2.74	Kherson Region, Askania-Nova Nature Reserve	46.46	34.01	8000	2021-07-07	Shapoval V. et al.
1936	5322	Sonchus arvensis	seed_dimension2_mm	1	0.63	Kherson Region, Askania-Nova Nature Reserve	46.46	34.01	8000	2021-07-07	Shapoval V. et al.
1937	5322	Sonchus arvensis	seed_dimension3_mm	1	0.17	Kherson Region, Askania-Nova Nature Reserve	46.46	34.01	8000	2021-07-07	Shapoval V. et al.
1938	5322	Sonchus arvensis	seed_mass_mg	1	0.13	Kherson Region, Askania-Nova Nature Reserve	46.46	34.01	8000	2021-07-07	Shapoval V. et al.
1939	5322	Sonchus arvensis	seed_shape	1	0.17	Kherson Region, Askania-Nova Nature Reserve	46.46	34.01	8000	2021-07-07	Shapoval V. et al.
1943	5385	Stachys angustifolia	seed_shape	1	0.02	Mykolaiv Region, near Yuzhnoukrainsk, left bank of Southern Buh River, National park Buzkyi Gard	47.8018	31.175	50	2020-09-20	Borovyk D., Vynokurov D.
1944	5385	Stachys angustifolia	seed_dimension3_mm	1	1.21	Mykolaiv Region, near Yuzhnoukrainsk, left bank of Southern Buh River, National park Buzkyi Gard	47.8018	31.175	50	2020-09-20	Borovyk D., Vynokurov D.
1945	5385	Stachys angustifolia	seed_dimension2_mm	1	1.48	Mykolaiv Region, near Yuzhnoukrainsk, left bank of Southern Buh River, National park Buzkyi Gard	47.8018	31.175	50	2020-09-20	Borovyk D., Vynokurov D.
1946	5385	Stachys angustifolia	seed_mass_mg	1	1.52	Mykolaiv Region, near Yuzhnoukrainsk, left bank of Southern Buh River, National park Buzkyi Gard	47.8018	31.175	50	2020-09-20	Borovyk D., Vynokurov D.
1947	5385	Stachys angustifolia	seed_dimension1_mm	1	1.73	Mykolaiv Region, near Yuzhnoukrainsk, left bank of Southern Buh River, National park Buzkyi Gard	47.8018	31.175	50	2020-09-20	Borovyk D., Vynokurov D.
1940	5385	Stachys angustifolia	sla_mm2_mg	1	17.51	Mykolaiv Region, Aktovskyi canyon, National park Buzkyi Gard, plot ID = SB20144	47.71379	31.47781	1	2020-07-09	Borovyk D., Vynokurov D.
1941	5385	Stachys angustifolia	leaf_area_mm2	1	53.82	Mykolaiv Region, Aktovskyi canyon, National park Buzkyi Gard, plot ID = SB20144	47.71379	31.47781	1	2020-07-09	Borovyk D., Vynokurov D.
1942	5385	Stachys angustifolia	leaf_mass_mg	1	3.06	Mykolaiv Region, Aktovskyi canyon, National park Buzkyi Gard, plot ID = SB20144	47.71379	31.47781	1	2020-07-09	Borovyk D., Vynokurov D.
1948	5421	Stipa borysthenica	seed_dimension2_mm	1	1.07	Mykolaiv Region, near Yasna Poliana village	47.32	31.68	1000	2020-06-08	Borovyk D.
1949	5421	Stipa borysthenica	seed_dimension3_mm	1	1.07	Mykolaiv Region, near Yasna Poliana village	47.32	31.68	1000	2020-06-08	Borovyk D.
1950	5421	Stipa borysthenica	seed_mass_mg	1	11.98	Mykolaiv Region, near Yasna Poliana village	47.32	31.68	1000	2020-06-08	Borovyk D.
1951	5421	Stipa borysthenica	seed_dimension1_mm	1	19.35	Mykolaiv Region, near Yasna Poliana village	47.32	31.68	1000	2020-06-08	Borovyk D.
1952	5421	Stipa borysthenica	seed_shape	1	0.2	Mykolaiv Region, near Yasna Poliana village	47.32	31.68	1000	2020-06-08	Borovyk D.
1953	5424	Stipa capillata	phosphorus_concentration	1	2.391	Kherson Region, Askania-Nova Nature Reserve	46.46	34.01	8000	2021	Shapoval V. et al.
1954	5424	Stipa capillata	nitrogen_concentration	1	15.066	Kherson Region, Askania-Nova Nature Reserve	46.46	34.01	8000	2021	Shapoval V. et al.
1955	5424	Stipa capillata	seed_dimension1_mm	2	17.46	Kherson Region, Askania-Nova Nature Reserve	46.46	34.01	8000	2021	Shapoval V. et al.
1956	5424	Stipa capillata	seed_dimension2_mm	2	0.9	Kherson Region, Askania-Nova Nature Reserve	46.46	34.01	8000	2021	Shapoval V. et al.
1957	5424	Stipa capillata	seed_dimension3_mm	2	0.9	Kherson Region, Askania-Nova Nature Reserve	46.46	34.01	8000	2021	Shapoval V. et al.
1958	5424	Stipa capillata	seed_mass_mg	2	3.68	Kherson Region, Askania-Nova Nature Reserve	46.46	34.01	8000	2021	Shapoval V. et al.
1959	5424	Stipa capillata	seed_shape	2	0.2	Kherson Region, Askania-Nova Nature Reserve	46.46	34.01	8000	2021	Shapoval V. et al.
1960	5424	Stipa capillata	seed_dimension3_mm	1	0.87	Zaporizhzhia Region, near Stepnohirsk settlement, steppe slopes	47.592	35.344	500	2020-09-11	Borovyk D., Vynokurov D.
1961	5424	Stipa capillata	seed_dimension2_mm	1	0.95	Zaporizhzhia Region, near Stepnohirsk settlement, steppe slopes	47.592	35.344	500	2020-09-11	Borovyk D., Vynokurov D.
1962	5424	Stipa capillata	seed_mass_mg	1	5.6	Zaporizhzhia Region, near Stepnohirsk settlement, steppe slopes	47.592	35.344	500	2020-09-11	Borovyk D., Vynokurov D.
1963	5424	Stipa capillata	seed_dimension1_mm	1	13.78	Zaporizhzhia Region, near Stepnohirsk settlement, steppe slopes	47.592	35.344	500	2020-09-11	Borovyk D., Vynokurov D.
1964	5424	Stipa capillata	seed_shape	1	0.19	Zaporizhzhia Region, near Stepnohirsk settlement, steppe slopes	47.592	35.344	500	2020-09-11	Borovyk D., Vynokurov D.
1965	5425	Stipa dasyphylla	sla_mm2_mg	1	12.5	Mykolaiv Region, near Kuripchyne village, gulley, left bank of Southern Buh River, National park Buzkyi Gard	48.0114	30.987	10	2020-06-29	Borovyk D., Vynokurov D.
1966	5425	Stipa dasyphylla	leaf_area_mm2	1	1089.75	Mykolaiv Region, near Kuripchyne village, gulley, left bank of Southern Buh River, National park Buzkyi Gard	48.0114	30.987	10	2020-06-29	Borovyk D., Vynokurov D.
1967	5425	Stipa dasyphylla	leaf_mass_mg	1	90.87	Mykolaiv Region, near Kuripchyne village, gulley, left bank of Southern Buh River, National park Buzkyi Gard	48.0114	30.987	10	2020-06-29	Borovyk D., Vynokurov D.
1968	5425	Stipa dasyphylla	seed_dimension2_mm	1	0.99	Mykolaiv Region, near Kuripchyne village, gulley, left bank of Southern Buh River, National park Buzkyi Gard	48.01	30.9868	10	2020-06-29	Borovyk D., Vynokurov D.
1969	5425	Stipa dasyphylla	seed_dimension3_mm	1	0.99	Mykolaiv Region, near Kuripchyne village, gulley, left bank of Southern Buh River, National park Buzkyi Gard	48.01	30.9868	10	2020-06-29	Borovyk D., Vynokurov D.
1970	5425	Stipa dasyphylla	seed_mass_mg	1	8.03	Mykolaiv Region, near Kuripchyne village, gulley, left bank of Southern Buh River, National park Buzkyi Gard	48.01	30.9868	10	2020-06-29	Borovyk D., Vynokurov D.
1971	5425	Stipa dasyphylla	seed_dimension1_mm	1	19.05	Mykolaiv Region, near Kuripchyne village, gulley, left bank of Southern Buh River, National park Buzkyi Gard	48.01	30.9868	10	2020-06-29	Borovyk D., Vynokurov D.
1972	5425	Stipa dasyphylla	seed_shape	1	0.2	Mykolaiv Region, near Kuripchyne village, gulley, left bank of Southern Buh River, National park Buzkyi Gard	48.01	30.9868	10	2020-06-29	Borovyk D., Vynokurov D.
1973	5425	Stipa dasyphylla	phosphorus_concentration	1	1.095	Mykolaiv Region, near Kuripchyne village, gulley, left bank of Southern Buh River, National park Buzkyi Gard	48.0005	31.0052	10	2021-06-16	Borovyk D., Vynokurov D.
1974	5425	Stipa dasyphylla	phosphorus_concentration	2	1.228	Mykolaiv Region, near Kuripchyne village, gulley, left bank of Southern Buh River, National park Buzkyi Gard	48.0005	31.0052	10	2021-06-16	Borovyk D., Vynokurov D.
1975	5425	Stipa dasyphylla	nitrogen_concentration	1	10.985	Mykolaiv Region, near Kuripchyne village, gulley, left bank of Southern Buh River, National park Buzkyi Gard	48.0005	31.0052	10	2021-06-16	Borovyk D., Vynokurov D.
1976	5425	Stipa dasyphylla	nitrogen_concentration	2	16.685	Mykolaiv Region, near Kuripchyne village, gulley, left bank of Southern Buh River, National park Buzkyi Gard	48.0005	31.0052	10	2021-06-16	Borovyk D., Vynokurov D.
1977	5429	Stipa graniticola	seed_shape	1	0.19	Mykolaiv Region, near Vynohradnyi Sad village, right bank of Southern Buh River, National park Buzkyi Gard	47.7769	31.1787	50	2020-05-23	Borovyk D.
1978	5429	Stipa graniticola	seed_dimension2_mm	1	1.15	Mykolaiv Region, near Vynohradnyi Sad village, right bank of Southern Buh River, National park Buzkyi Gard	47.7769	31.1787	50	2020-05-23	Borovyk D.
1979	5429	Stipa graniticola	seed_dimension3_mm	1	1.15	Mykolaiv Region, near Vynohradnyi Sad village, right bank of Southern Buh River, National park Buzkyi Gard	47.7769	31.1787	50	2020-05-23	Borovyk D.
1980	5429	Stipa graniticola	seed_mass_mg	1	9.92	Mykolaiv Region, near Vynohradnyi Sad village, right bank of Southern Buh River, National park Buzkyi Gard	47.7769	31.1787	50	2020-05-23	Borovyk D.
1981	5429	Stipa graniticola	seed_dimension1_mm	1	16.28	Mykolaiv Region, near Vynohradnyi Sad village, right bank of Southern Buh River, National park Buzkyi Gard	47.7769	31.1787	50	2020-05-23	Borovyk D.
1982	5431	Stipa lessingiana	phosphorus_concentration	1	1.341	Kherson Region, Askania-Nova Nature Reserve	46.46	34.01	8000	2021	Shapoval V. et al.
1983	5431	Stipa lessingiana	nitrogen_concentration	1	18.35	Kherson Region, Askania-Nova Nature Reserve	46.46	34.01	8000	2021	Shapoval V. et al.
1984	5431	Stipa lessingiana	seed_dimension1_mm	3	9.25	Kherson Region, Askania-Nova Nature Reserve	46.46	34.01	8000	2021	Shapoval V. et al.
1985	5431	Stipa lessingiana	seed_dimension2_mm	3	0.91	Kherson Region, Askania-Nova Nature Reserve	46.46	34.01	8000	2021	Shapoval V. et al.
1986	5431	Stipa lessingiana	seed_dimension3_mm	3	0.91	Kherson Region, Askania-Nova Nature Reserve	46.46	34.01	8000	2021	Shapoval V. et al.
1987	5431	Stipa lessingiana	seed_mass_mg	3	3.36	Kherson Region, Askania-Nova Nature Reserve	46.46	34.01	8000	2021	Shapoval V. et al.
1988	5431	Stipa lessingiana	seed_shape	3	0.18	Kherson Region, Askania-Nova Nature Reserve	46.46	34.01	8000	2021	Shapoval V. et al.
1991	5431	Stipa lessingiana	seed_shape	1	0.17	Mykolaiv Region, Chychykliia River Valley near Pokrovka village	47.375	31.532	100	2020-05-10	Borovyk D.
1992	5431	Stipa lessingiana	seed_dimension3_mm	1	1.03	Mykolaiv Region, Chychykliia River Valley near Pokrovka village	47.375	31.532	100	2020-05-10	Borovyk D.
1993	5431	Stipa lessingiana	seed_dimension2_mm	1	1.04	Mykolaiv Region, Chychykliia River Valley near Pokrovka village	47.375	31.532	100	2020-05-10	Borovyk D.
1994	5431	Stipa lessingiana	seed_mass_mg	1	1.73	Mykolaiv Region, Chychykliia River Valley near Pokrovka village	47.375	31.532	100	2020-05-10	Borovyk D.
1995	5431	Stipa lessingiana	seed_dimension1_mm	1	8.65	Mykolaiv Region, Chychykliia River Valley near Pokrovka village	47.375	31.532	100	2020-05-10	Borovyk D.
1996	5431	Stipa lessingiana	seed_shape	2	0.18	Mykolaiv Region, near Ostapivka village, right bank of Velyka Korabelna River, National park Buzkyi Gard	47.975	31.066	100	2020-05-14	Borovyk D.
1997	5431	Stipa lessingiana	seed_dimension2_mm	2	0.88	Mykolaiv Region, near Ostapivka village, right bank of Velyka Korabelna River, National park Buzkyi Gard	47.975	31.066	100	2020-05-14	Borovyk D.
1998	5431	Stipa lessingiana	seed_dimension3_mm	2	0.88	Mykolaiv Region, near Ostapivka village, right bank of Velyka Korabelna River, National park Buzkyi Gard	47.975	31.066	100	2020-05-14	Borovyk D.
1999	5431	Stipa lessingiana	seed_mass_mg	2	5.33	Mykolaiv Region, near Ostapivka village, right bank of Velyka Korabelna River, National park Buzkyi Gard	47.975	31.066	100	2020-05-14	Borovyk D.
2000	5431	Stipa lessingiana	seed_dimension1_mm	2	9.01	Mykolaiv Region, near Ostapivka village, right bank of Velyka Korabelna River, National park Buzkyi Gard	47.975	31.066	100	2020-05-14	Borovyk D.
1989	5431	Stipa lessingiana	phosphorus_concentration	2	1.475	Kherson Region, near Stavky village, slopes of Perekop Bay, plot ID = UAS18	46.159	33.5919	10	2021-05-27	Vynokurov D. et al.
[truncated: 391 more rows]
