# Supplementary material for: Ukrainian Plant Trait Database: UkrTrait v. 1.0
Source: Biodivers Data J. 2024 Feb 13;12:e118128. doi: 10.3897/BDJ.12.e118128 (PMC10880025; doi:10.3897/BDJ.12.e118128)
Supplement: Supplementary material 3 — Nomenclature crosswalks between the UkrTrait species list and selected checklists [file bdj-12-e118128-s003.csv]

ID_UkrTrait	taxon_UkrTrait	authorship_UkrTrait	taxonLevel_UkrTrait	taxonGenus_UkrTrait	taxonFamily_UkrTrait	scientificName_checklist1999	authorship_checklist1999	scientificName_euroPlusMed	authorship_euroPlusMed	scientificName_gbif	rank_gbif	key_gbif	matchType_gbif	status_gbif	acceptedUsageKey_gbif	name_wcvp	authors_wcvp	status_wcvp	id_wcvp	ipni_id_wcvp	accepted_id_wcvp	scientificName_wfo	scientificNameAuthorship_wfo	taxonID_wfo	taxonomicStatus_wfo
1	Abelmoschus esculentus	(L.) Moench	species	Abelmoschus	Malvaceae	Abelmoschus esculentus	(L.) Moench	Abelmoschus esculentus	(L.) Moench	Abelmoschus esculentus (L.) Moench	SPECIES	3152707	EXACT	ACCEPTED	3152707	Abelmoschus esculentus	(L.) Moench	Accepted	2609574	558006-1	2609574	Abelmoschus esculentus	Moench	wfo-0000510862	Accepted
2	Abies alba	Mill.	species	Abies	Pinaceae	Abies alba	Mill.	Abies alba	Mill.	Abies alba Mill.	SPECIES	2685484	EXACT	ACCEPTED	2685484	Abies alba	Mill.	Accepted	381621	60468511-2	381621	Abies alba	Mill.	wfo-0000510976	Accepted
3	Abies balsamea	(L.) Mill.	species	Abies	Pinaceae	Abies balsamea	(L.) Mill.	Abies balsamea	(L.) Mill.	Abies balsamea (L.) Mill.	SPECIES	2685383	EXACT	ACCEPTED	2685383	Abies balsamea	(L.) Mill.	Accepted	381647	1084057-2	381647	Abies balsamea	(L.) Mill.	wfo-0000511004	Accepted
4	Abies cephalonica	Loudon	species	Abies	Pinaceae	Abies cephalonica	Loudon	Abies cephalonica	Loudon	Abies cephalonica Loudon	SPECIES	2685326	EXACT	ACCEPTED	2685326	Abies cephalonica	Loudon	Accepted	381681	261486-1	381681	Abies cephalonica	Loudon	wfo-0000511042	Accepted
5	Abies cilicica	(Antoine & Kotschy) Carrière	species	Abies	Pinaceae	Abies cilicica	Carrière	Abies cilicica	(Antoine & Kotschy) Carrière	Abies cilicica (Antoine & Kotschy) Carrière	SPECIES	2685628	EXACT	ACCEPTED	2685628	Abies cilicica	(Antoine & Kotschy) Carrière	Accepted	381699	261491-1	381699	Abies cilicica	(Antoine & Kotschy) Carrière	wfo-0000511062	Accepted
6	Abies concolor	(Gordon & Glend.) Lindl. ex Hildebr.	species	Abies	Pinaceae	Abies concolor	(Gordon & Glend.) Hildebr.	Abies concolor	(Gordon) Hildebr.	Abies concolor (Gordon) Lindl. ex Hildebr.	SPECIES	2685580	EXACT	ACCEPTED	2685580	Abies concolor	(Gordon & Glend.) Lindl. ex Hildebr.	Accepted	381713	1031026-2	381713	Abies concolor	(Gordon & Glend.) Lindl. ex Hildebr.	wfo-0000511077	Accepted
7	Abies nordmanniana	(Steven) Spach	species	Abies	Pinaceae	Abies nordmanniana	(Steven) Spach	Abies nordmanniana	(Steven) Spach	Abies nordmanniana (Steven) Spach	SPECIES	2685552	EXACT	ACCEPTED	2685552	Abies nordmanniana	(Steven) Spach	Accepted	381919	261599-1	381919	Abies nordmanniana	(Steven) Spach	wfo-0000511305	Accepted
8	Abies numidica	Carrière	species	Abies	Pinaceae	Abies numidica	De Lannoy	Abies numidica	Carrière	Abies numidica de Lannoy ex Carrière	SPECIES	2685546	EXACT	ACCEPTED	2685546	Abies numidica	de Lannoy ex Carrière	Accepted	381929	261601-1	381929	Abies numidica	de Lannoy ex Carrière	wfo-0000511319	Accepted
9	Abies pinsapo	Boiss.	species	Abies	Pinaceae	Abies pinsapo	Boiss.	Abies pinsapo	Boiss.	Abies pinsapo Boiss.	SPECIES	2685464	EXACT	ACCEPTED	2685464	Abies pinsapo	Boiss.	Accepted	381963	676606-1	381963	Abies pinsapo	Boiss.	wfo-0000511356	Accepted
10	Abies sibirica	Ledeb.	species	Abies	Pinaceae	Abies sibirica	Ledeb.	Abies sibirica	Ledeb.	Abies sibirica Ledeb.	SPECIES	2685654	EXACT	ACCEPTED	2685654	Abies sibirica	Ledeb.	Accepted	382001	261635-1	382001	Abies sibirica	Ledeb.	wfo-0000511396	Accepted
11	Abutilon darwinii	Hook.f.	species	Abutilon	Malvaceae	Abutilon darvinii	Hook.	NA	NA	Abutilon darwinii Hook.fil.	SPECIES	7279485	EXACT	SYNONYM	7389382	Abutilon darwinii	Hook.f.	Synonym	2610567	323475-2	2995023	Callianthe darwinii	(Hook.f.) Donnell	wfo-0001318167	Accepted
12	Abutilon theophrasti	Medik.	species	Abutilon	Malvaceae	Abutilon theophrastii	Medik.	Abutilon theophrasti	Medik.	Abutilon theophrasti Medik.	SPECIES	3152614	EXACT	ACCEPTED	3152614	Abutilon theophrasti	Medik.	Accepted	2611008	1044174-2	2611008	Abutilon theophrasti	Medik.	wfo-0000512325	Accepted
13	Abutilon thompsonii	H.J.Veitch	species	Abutilon	Malvaceae	Abutilon thompsonii	L.	NA	NA	Abutilon thompsonii H.J.Veitch	SPECIES	8319710	EXACT	SYNONYM	8162439	Abutilon thompsonii	H.J.Veitch	Synonym	2611011	20012436-1	2994977	Callianthe picta	(Gillies ex Hook. & Arn.) Donnell	wfo-0001425516	Accepted
14	Abutilon vitifolium	(Cav.) G.Don	species	Abutilon	Malvaceae	Abutilon vitifolium	C.Presl	NA	NA	Abutilon vitifolium (Cav.) G.Don	SPECIES	7906680	EXACT	SYNONYM	3937484	Abutilon vitifolium	(Cav.) G.Don	Synonym	2611060	1126557-2	2739503	Corynabutilon vitifolium	(Cav.) Kearney	wfo-0000623135	Accepted
15	Acalypha australis	L.	species	Acalypha	Euphorbiaceae	Acalypha australis	L.	Acalypha australis	L.	Acalypha australis L.	SPECIES	3056835	EXACT	ACCEPTED	3056835	Acalypha australis	L.	Accepted	214	337182-1	214	Acalypha australis	L.	wfo-0000333666	Accepted
16	Acer campestre	L.	species	Acer	Sapindaceae	Acer campestre	L.	Acer campestre	L.	Acer campestre L.	SPECIES	3189863	EXACT	ACCEPTED	3189863	Acer campestre	L.	Accepted	2615447	781250-1	2615447	Acer campestre	L.	wfo-0000514040	Accepted
17	Acer ginnala	Maxim.	species	Acer	Sapindaceae	Acer ginnala	Maxim.	Acer ginnala	Maxim.	Acer ginnala Maxim.	SPECIES	3189845	EXACT	SYNONYM	4925890	Acer ginnala	Maxim.	Synonym	2615658	781316-1	2616532	Acer tataricum subsp. ginnala	(Maxim.) Wesm.	wfo-0000515184	Accepted
18	Acer japonicum	Thunb.	species	Acer	Sapindaceae	Acer japonicum	Thunb.	Acer japonicum	Thunb.	Acer japonicum Thunb.	SPECIES	3767816	EXACT	ACCEPTED	3767816	Acer japonicum	Thunb.	Accepted	2615790	781349-1	2615790	Acer japonicum	Thunb.	wfo-0000514395	Accepted
19	Acer laetum	C.A.Mey.	species	Acer	Sapindaceae	Acer laetum	C.A.Mey.	Acer cappadocicum	Gled.	Acer laetum C.A.Mey.	SPECIES	3768566	EXACT	SYNONYM	7262914	Acer laetum	C.A.Mey.	Synonym	2615821	781356-1	3261540	Acer cappadocicum	Gled.	wfo-0000514067	Accepted
20	Acer monspessulanum	L.	species	Acer	Sapindaceae	Acer monspessulanum	L.	Acer monspessulanum	L.	Acer monspessulanum L.	SPECIES	7262958	EXACT	ACCEPTED	7262958	Acer monspessulanum	L.	Accepted	2615976	781402-1	2615976	Acer monspessulanum	L.	wfo-0000514593	Accepted
21	Acer negundo	L.	species	Acer	Sapindaceae	Acer negundo	L.	Acer negundo	L.	Acer negundo L.	SPECIES	3189866	EXACT	ACCEPTED	3189866	Acer negundo	L.	Accepted	2616024	781412-1	2616024	Acer negundo	L.	wfo-0000514643	Accepted
22	Acer palmatum	Thunb.	species	Acer	Sapindaceae	Acer palmatum	Thunb.	Acer palmatum	Thunb.	Acer palmatum Thunb.	SPECIES	3189882	EXACT	ACCEPTED	3189882	Acer palmatum	Thunb.	Accepted	2616153	927504-1	2616153	Acer palmatum	Thunb.	wfo-0000514777	Accepted
23	Acer pensylvanicum	L.	species	Acer	Sapindaceae	Acer pensylvanicum	L.	NA	NA	Acer pensylvanicum L.	SPECIES	3189836	EXACT	ACCEPTED	3189836	Acer pensylvanicum	L.	Accepted	2616210	781446-1	2616210	Acer pensylvanicum	L.	wfo-0000514839	Accepted
24	Acer platanoides	L.	species	Acer	Sapindaceae	Acer platanoides	L.	Acer platanoides	L.	Acer platanoides L.	SPECIES	3189846	EXACT	ACCEPTED	3189846	Acer platanoides	L.	Accepted	2616254	781455-1	2616254	Acer platanoides	L.	wfo-0000514884	Accepted
25	Acer pseudoplatanus	L.	species	Acer	Sapindaceae	Acer pseudoplatanus	L.	Acer pseudoplatanus	L.	Acer pseudoplatanus L.	SPECIES	3189870	EXACT	ACCEPTED	3189870	Acer pseudoplatanus	L.	Accepted	2616276	781462-1	2616276	Acer pseudoplatanus	L.	wfo-0000514908	Accepted
26	Acer rubrum	L.	species	Acer	Sapindaceae	Acer rubrum	L.	Acer rubrum	L.	Acer rubrum L.	SPECIES	3189883	EXACT	ACCEPTED	3189883	Acer rubrum	L.	Accepted	2616329	1867-2	2616329	Acer rubrum	L.	wfo-0000514966	Accepted
27	Acer saccharinum	L.	species	Acer	Sapindaceae	Acer saccharinum	L.	Acer saccharinum	L.	Acer saccharinum L.	SPECIES	3189837	EXACT	ACCEPTED	3189837	Acer saccharinum	L.	Accepted	2616367	1892-2	2616367	Acer saccharinum	L.	wfo-0000515004	Accepted
28	Acer saccharophorum	K.Koch	species	Acer	Sapindaceae	Acer saccharophorum	K.Koch	Acer saccharum	Marshall	Acer saccharophorum K.Koch & Fintelm.	SPECIES	8237676	EDITED	PROPARTE_SYNONYM	3189859	Acer saccharophorum	K.Koch	Synonym	2616377	781496-1	3261559	Acer saccharum	Marshall	wfo-0000515026	Accepted
29	Acer semenovii	Regel & Herder	species	Acer	Sapindaceae	Acer semenovii	Regel & Herd.	Acer semenovii	Regel & Herder	Acer semenovii Regel & Herder	SPECIES	3768647	EXACT	SYNONYM	7938418	Acer semenovii	Regel & Herder	Synonym	2616438	781503-1	2616538	Acer tataricum subsp. semenovii	(Regel & Herder) A.E.Murray	wfo-0000515190	Accepted
30	Acer stevenii	Pojark.	species	Acer	Sapindaceae	Acer stevenii	Pojark.	Acer hyrcanum subsp. stevenii	(Pojark.) A. E. Murray	Acer stevenii Pojark.	SPECIES	3768093	EXACT	SYNONYM	6709452	Acer stevenii	Pojark.	Synonym	2616499	56816-1	2615747	Acer hyrcanum subsp. stevenii	(Pojark.) A.E.Murray	wfo-0000514357	Accepted
31	Acer tataricum	L.	species	Acer	Sapindaceae	Acer tataricum	L.	Acer tataricum	L.	Acer tataricum L.	SPECIES	3189843	EXACT	ACCEPTED	3189843	Acer tataricum	L.	Accepted	2616524	781526-1	2616524	Acer tataricum	L.	wfo-0000515176	Accepted
32	Acer tegmentosum	Maxim.	species	Acer	Sapindaceae	Acer tegmentosum	Maxim.	NA	NA	Acer tegmentosum Maxim.	SPECIES	7263128	EXACT	ACCEPTED	7263128	Acer tegmentosum	Maxim.	Accepted	2616545	781530-1	2616545	Acer tegmentosum	Maxim.	wfo-0000515198	Accepted
33	Acer trautvetteri	Medw.	species	Acer	Sapindaceae	Acer trautvetteri	Medw.	Acer trautvetteri	Medw.	Acer trautvetteri Medw.	SPECIES	7765537	EXACT	SYNONYM	8632013	Acer trautvetteri	Medw.	Synonym	2616572	56836-1	2615708	Acer heldreichii subsp. trautvetteri	(Medw.) A.E.Murray	wfo-0000514314	Accepted
34	Aceras anthropophorum	(L.) W.T.Aiton	species	Aceras	Orchidaceae	Aceras anthropophorum	(L.) R.Br.	Orchis anthropophora	(L.) All.	Aceras anthropophorum (L.) W.T.Aiton	SPECIES	7495045	EXACT	SYNONYM	2849624	Aceras anthropophorum	(L.) W.T.Aiton	Synonym	1656	60468122-2	142231	Orchis anthropophora	All.	wfo-0000258929	Accepted
35	Achillea birjuczensis	Klokov	species	Achillea	Asteraceae	Achillea birjuczensis	Klokov	Achillea micrantha	Willd.	Achillea birjuczensis Klokov	SPECIES	3120311	EXACT	SYNONYM	3120277	Achillea birjuczensis	Klokov	Synonym	3110016	173848-1	3110023	Achillea micrantha	Willd.	wfo-0000058002	Accepted
36	Achillea carpatica	Błocki ex Dubovik	species	Achillea	Asteraceae	Achillea carpatica	Błocki ex Dubovik	Achillea carpatica	Dubovik	Achillea carpatica Blocki ex Dubovik	SPECIES	3120386	EXACT	ACCEPTED	3120386	Achillea carpatica	Błocki ex Dubovik	Accepted	3109827	1004937-1	3109827	Achillea carpatica	Błocki ex Dubovik	wfo-0000059175	Accepted
37	Achillea coarctata	Poir.	species	Achillea	Asteraceae	Achillea coarctata	Poir.	Achillea coarctata	Poir.	Achillea coarctata Poir.	SPECIES	3120289	EXACT	ACCEPTED	3120289	Achillea coarctata	Poir.	Accepted	3109861	173896-1	3109861	Achillea coarctata	Poir.	wfo-0000035609	Accepted
38	Achillea collina	(Wirtg.) Becker ex Heimerl	species	Achillea	Asteraceae	Achillea collina	J.Becker ex Rchb.	Achillea collina	(Wirtg.) Heimerl	Achillea collina (Wirtg.) Becker ex Heimerl	SPECIES	7767460	EXACT	ACCEPTED	7767460	Achillea collina	(Wirtg.) Becker ex Heimerl	Illegitimate	3226104	60477838-2	3226105	Achillea collina	(Becker ex Rchb.f.) Heimerl	wfo-0000070589	Accepted
39	Achillea distans	Waldst. & Kit. ex Willd.	species	Achillea	Asteraceae	Achillea distans	Waldst. & Kit.	Achillea distans	Willd.	Achillea distans Waldst. & Kit. ex Willd.	SPECIES	3120264	EXACT	ACCEPTED	3120264	Achillea distans	Waldst. & Kit. ex Willd.	Accepted	3109878	173943-1	3109878	Achillea distans	Waldst. & Kit. ex Willd.	wfo-0000132690	Accepted
40	Achillea euxina	Klokov	species	Achillea	Asteraceae	Achillea euxina	Klokov	Achillea euxina	Klokov	Achillea euxina Klokov	SPECIES	3120262	EXACT	ACCEPTED	3120262	Achillea euxina	Klokov	Accepted	3109914	173964-1	3109914	Achillea euxina	Klokov	wfo-0000034443	Accepted
41	Achillea filipendulina	Lam.	species	Achillea	Asteraceae	Achillea filipendulina	Lam.	Achillea filipendulina	Lam.	Achillea filipendulina Lam.	SPECIES	3120284	EXACT	ACCEPTED	3120284	Achillea filipendulina	Lam.	Accepted	3109923	173972-1	3109923	Achillea filipendulina	Lam.	wfo-0000041091	Accepted
42	Achillea glaberrima	Klokov	species	Achillea	Asteraceae	Achillea glaberrima	Klokov	Achillea glaberrima	Klokov	Achillea glaberrima Klokov	SPECIES	3120133	EXACT	ACCEPTED	3120133	Achillea glaberrima	Klokov	Accepted	3109939	173996-1	3109939	Achillea glaberrima	Klokov	wfo-0000113872	Accepted
43	Achillea inundata	Kondr.	species	Achillea	Asteraceae	Achillea inundata	Kondr.	Achillea inundata	Kondr.	Achillea inundata Kondr.	SPECIES	3120167	EXACT	ACCEPTED	3120167	Achillea inundata	Kondr.	Accepted	3109964	174039-1	3109964	Achillea inundata	Kondr.	wfo-0000135872	Accepted
44	Achillea leptophylla	M.Bieb.	species	Achillea	Asteraceae	Achillea leptophylla	M.Bieb.	Achillea leptophylla	M. Bieb.	Achillea leptophylla M.Bieb.	SPECIES	7863079	EXACT	ACCEPTED	7863079	Achillea leptophylla	M.Bieb.	Accepted	3109982	174070-1	3109982	Achillea leptophylla	M.Bieb.	wfo-0000068132	Accepted
45	Achillea micrantha	Willd.	species	Achillea	Asteraceae	Achillea micrantha	Willd.	Achillea micrantha	Willd.	Achillea micrantha Willd.	SPECIES	3120277	EXACT	ACCEPTED	3120277	Achillea micrantha	Willd.	Accepted	3110023	174104-1	3110023	Achillea micrantha	Willd.	wfo-0000058002	Accepted
46	Achillea micranthoides	Klokov	species	Achillea	Asteraceae	Achillea micranthoides	Klokov	Achillea micranthoides	Klokov	Achillea micranthoides Klokov	SPECIES	3120148	EXACT	ACCEPTED	3120148	Achillea micranthoides	Klokov	Accepted	3110024	174106-1	3110024	Achillea micranthoides	Klokov	wfo-0000118591	Accepted
47	Achillea millefolium	L.	species	Achillea	Asteraceae	Achillea millefolium	L.	Achillea millefolium	L.	Achillea millefolium L.	SPECIES	3120060	EXACT	ACCEPTED	3120060	Achillea millefolium	L.	Accepted	2908230	2294-2	2908230	Achillea millefolium	L.	wfo-0000042097	Accepted
48	Achillea neilreichii	A.Kern.	species	Achillea	Asteraceae	Achillea neilreichii	A.Kern.	Achillea nobilis subsp. neilreichii	(A. Kern.) Velen.	Achillea neilreichii A.Kern.	SPECIES	4215355	EXACT	SYNONYM	4215312	Achillea neilreichii	A.Kern.	Synonym	3110064	174136-1	3110066	Achillea nobilis subsp. neilreichii	(A.Kern.) Velen.	wfo-0000104515	Accepted
49	Achillea nobilis	L.	species	Achillea	Asteraceae	Achillea nobilis	L.	Achillea nobilis subsp. nobilis	L.	Achillea nobilis L.	SPECIES	3120024	EXACT	ACCEPTED	3120024	Achillea nobilis	L.	Accepted	3110044	2332-2	3110044	Achillea nobilis	L.	wfo-0000092435	Accepted
50	Achillea ochroleuca	Ehrh.	species	Achillea	Asteraceae	Achillea ochroleuca	Ehrh.	Achillea ochroleuca	Ehrh.	Achillea ochroleuca Ehrh.	SPECIES	3120038	EXACT	ACCEPTED	3120038	Achillea ochroleuca	Ehrh.	Accepted	3110072	174149-1	3110072	Achillea ochroleuca	Ehrh.	wfo-0000135055	Accepted
51	Achillea pannonica	Scheele	species	Achillea	Asteraceae	Achillea pannonica	Scheele	Achillea pannonica	Scheele	Achillea pannonica Scheele	SPECIES	3120129	EXACT	ACCEPTED	3120129	Achillea pannonica	Scheele	Accepted	3110094	174167-1	3110094	Achillea pannonica	Scheele	wfo-0000123783	Accepted
52	Achillea setacea	Waldst. & Kit.	species	Achillea	Asteraceae	Achillea setacea	Waldst. & Kit.	Achillea setacea	Waldst. & Kit.	Achillea setacea Waldst. & Kit.	SPECIES	3120066	EXACT	ACCEPTED	3120066	Achillea setacea	Waldst. & Kit.	Accepted	2908241	174265-1	2908241	Achillea setacea	Waldst. & Kit.	wfo-0000009871	Accepted
53	Achillea stepposa	Klokov & Krytzka	species	Achillea	Asteraceae	Achillea stepposa	Klokov & Krytzka	Achillea stepposa	Klokov & Krytzka	Achillea stepposa Klokov & Krytzka	SPECIES	3120015	EXACT	ACCEPTED	3120015	Achillea stepposa	Klokov & Krytzka	Accepted	3110178	77180891-1	3110178	Achillea stepposa	Klokov & Krytzka	wfo-0000093945	Accepted
54	Achillea stricta	Schleich. ex Gremli	species	Achillea	Asteraceae	Achillea stricta	Schleich. ex Gremli	Achillea distans subsp. stricta	(Gremli) Janch.	Achillea stricta Schleich. ex Gremli	SPECIES	4214515	EXACT	SYNONYM	9727470	Achillea stricta	Schleich. ex Gremli	Synonym	3109887	174295-1	3240083	Achillea stricta	Schleich. ex W.D.J.Koch	wfo-0001041662	Unchecked
55	Achillea submillefolium	Klokov & Krytzka	species	Achillea	Asteraceae	Achillea submillefolium	Klokov & Krytzka	Achillea millefolium	L.	Achillea submillefolium Klokov & Krytzka	SPECIES	3120080	EXACT	SYNONYM	6303234	Achillea submellifolium	Klokov & Krytzka	Synonym	2909263	77121797-1	3265623	Achillea millefolium	L.	wfo-0000042097	Accepted
56	Achillea subtanacetifolia	Tzvelev	species	Achillea	Asteraceae	Achillea subtanacetifolia	Tzvelev	Achillea distans subsp. tanacetifolia	(Fiori) Janch.	Achillea subtanacetifolia Tzvelev	SPECIES	4214489	EXACT	SYNONYM	4216575	Achillea subtanacetifolia	Tzvelev	Synonym	3109891	983363-1	3109894	Achillea distans subsp. tanacetifolia	(Fiori) Janch.	wfo-0000109066	Accepted
57	Achillea taurica	M.Bieb.	species	Achillea	Asteraceae	Achillea taurica	M.Bieb.	Achillea leptophylla	M. Bieb.	Achillea taurica M.Bieb.	SPECIES	3120368	EXACT	SYNONYM	7863079	Achillea taurica	M.Bieb.	Synonym	3109981	174310-1	3109982	Achillea leptophylla	M.Bieb.	wfo-0000068132	Accepted
58	Achillea x illiczevskyi	Tzvelev	hybrid	Achillea	Asteraceae	Achillea × illiczevskyi	Tzvelev	NA	NA	Achillea ×illiczevskyi Tzvelev	SPECIES	4216095	EXACT	ACCEPTED	4216095	Achillea × illiczevskyi	Tzvelev	Accepted	3110370	983360-1	3110370	Achillea × illiczevskyi	Tzvelev	wfo-0000129575	Accepted
59	Achillea x leptophylloides	Tzvelev	hybrid	Achillea	Asteraceae	Achillea × leptophylloides	Tzvelev	NA	NA	Achillea ×leptophylloides Tzvelev	SPECIES	7442425	EXACT	SYNONYM	10749836	Achillea × leptophylloides	Tzvelev	Illegitimate	3220678	983361-1	3226954	Achillea leptophylloides	Tzvelev	wfo-0000021759	Unchecked
60	Achillea x submicrantha	Tzvelev	hybrid	Achillea	Asteraceae	Achillea × submicrantha	Tzvelev	NA	NA	Achillea ×submicrantha Tzvelev	SPECIES	3119998	EXACT	ACCEPTED	3119998	Achillea × submicrantha	Tzvelev	Accepted	3110514	983359-1	3110514	Achillea × submicrantha	Tzvelev	wfo-0000116238	Accepted
61	Achillea x subtaurica	Tzvelev	hybrid	Achillea	Asteraceae	Achillea × subtaurica	Tzvelev	NA	NA	Achillea ×subtaurica Tzvelev	SPECIES	3120187	EXACT	ACCEPTED	3120187	Achillea × subtaurica	Tzvelev	Accepted	3110562	983362-1	3110562	Achillea × subtaurica	Tzvelev	wfo-0000027033	Accepted
62	Achnatherum bromoides	(L.) P.Beauv.	species	Achnatherum	Poaceae	Achnatherum bromoides	(L.) P.Beauv.	Achnatherum bromoides	(L.) P. Beauv.	Achnatherum bromoides (L.) P.Beauv.	SPECIES	4142335	EXACT	ACCEPTED	4142335	Achnatherum bromoides	(L.) P.Beauv.	Accepted	387254	384422-1	387254	Achnatherum bromoides	(L.) P.Beauv.	wfo-0000841261	Accepted
63	Acinos alpinus	(L.) Moench	species	Acinos	Lamiaceae	Acinos alpinus	(L.) Moench	Clinopodium alpinum	(L.) Kuntze	Acinos alpinus (L.) Moench	SPECIES	7308311	EXACT	SYNONYM	7307319	Acinos alpinus	(L.) Moench	Synonym	1990	444204-1	43432	Clinopodium alpinum	Kuntze	wfo-0000890580	Accepted
64	Acinos arvensis	(Lam.) Dandy	species	Acinos	Lamiaceae	Acinos arvensis	(Lam.) Dandy	Clinopodium acinos	(L.) Kuntze	Acinos arvensis (Lam.) Dandy	SPECIES	2927116	EXACT	SYNONYM	2927118	Acinos arvensis	(Lam.) Dandy	Synonym	2009	444205-1	43426	Clinopodium acinos	Kuntze	wfo-0000890516	Accepted
65	Acinos rotundifolius	Pers.	species	Acinos	Lamiaceae	Acinos rotundifolius	Pers.	Clinopodium graveolens subsp. rotundifolium	(Pers.) Govaerts	Acinos rotundifolius Pers.	SPECIES	3894899	EXACT	SYNONYM	3887086	Acinos rotundifolius	Pers.	Synonym	2064	444237-1	43545	Clinopodium graveolens subsp. rotundifolium	(Pers.) Govaerts	wfo-0000891815	Accepted
66	Acinos villosus	Pers.	species	Acinos	Lamiaceae	Acinos villosus	Pers.	Clinopodium acinos	(L.) Kuntze	Acinos villosus Pers.	SPECIES	3894751	EXACT	SYNONYM	2927118	Acinos villosus	Pers.	Synonym	2082	444245-1	43426	Clinopodium acinos	Kuntze	wfo-0000890516	Accepted
67	Aconitum anthora	L.	species	Aconitum	Ranunculaceae	Aconitum anthora	L.	Aconitum anthora	L.	Aconitum anthora L.	SPECIES	3033670	EXACT	ACCEPTED	3033670	Aconitum anthora	L.	Accepted	2618374	707158-1	2618374	Aconitum anthora	L.	wfo-0000516910	Accepted
68	Aconitum besserianum	Andrz.	species	Aconitum	Ranunculaceae	Aconitum besserianum	Andrz. ex Trautv.	Aconitum besserianum	Andrz.	Aconitum besserianum Andrz.	SPECIES	3926936	EXACT	SYNONYM	7627340	Aconitum besserianum	Andrz. ex Trautv.	Synonym	2618438	707198-1	2618961	Aconitum lasiostomum	Rchb.	wfo-0000517525	Accepted
69	Aconitum bucovinense	Zapał.	species	Aconitum	Ranunculaceae	Aconitum bucovinense	Zapał.	Aconitum bucovinense	Zapał.	Aconitum bucovinense Zapal.	SPECIES	3926782	EXACT	ACCEPTED	3926782	Aconitum bucovinense	Zapał.	Accepted	2618465	707221-1	2618465	Aconitum bucovinense	Zapał.	wfo-0000517006	Accepted
70	Aconitum degenii	Gáyer	species	Aconitum	Ranunculaceae	Aconitum degenii	Gáyer	Aconitum degenii	Gáyer	Aconitum degenii Gáyer	SPECIES	8295887	EXACT	ACCEPTED	8295887	Aconitum degenii	Gáyer	Accepted	2618605	707304-1	2618605	Aconitum degenii	Gáyer	wfo-0000517153	Accepted
71	Aconitum eulophum	Rchb.	species	Aconitum	Ranunculaceae	Aconitum eulophum	Rchb.	Aconitum anthora	L.	Aconitum eulophum Rchb.	SPECIES	3925557	EXACT	SYNONYM	3033670	Aconitum eulophum	Rchb.	Synonym	2618675	707338-1	2618374	Aconitum anthora	L.	wfo-0000516910	Accepted
72	Aconitum firmum	Rchb.	species	Aconitum	Ranunculaceae	Aconitum firmum	Rchb.	Aconitum firmum	Rchb.	Aconitum firmum Rchb.	SPECIES	7277348	EXACT	ACCEPTED	7277348	Aconitum firmum	Rchb.	Accepted	2618699	707355-1	2618699	Aconitum firmum	Rchb.	wfo-0000517247	Accepted
73	Aconitum gracile	Rchb.	species	Aconitum	Ranunculaceae	Aconitum gracile	Rchb.	Aconitum variegatum	L.	Aconitum gracile (Rchb.) Rchb.	SPECIES	8386834	EXACT	SYNONYM	7276665	Aconitum gracile	(Rchb.) Gáyer	Synonym	2618770	707398-1	3284589	Aconitum variegatum	L.	wfo-0000518253	Accepted
74	Aconitum hosteanum	Schur	species	Aconitum	Ranunculaceae	Aconitum hosteanum	Schur	Aconitum moldavicum subsp. hosteanum	(Schur) Graebn. & P. Graebn.	Aconitum hosteanum Schur	SPECIES	3924597	EXACT	SYNONYM	3923267	Aconitum hosteanum	Schur	Synonym	2618836	707442-1	2619079	Aconitum moldavicum subsp. hosteanum	(Schur) Graebn. & P.Graebn.	wfo-0000517652	Accepted
75	Aconitum jacquinii	Rchb.	species	Aconitum	Ranunculaceae	Aconitum jacquinii	Rchb.	Aconitum anthora	L.	Aconitum jacquinii Rchb.	SPECIES	3924382	EXACT	SYNONYM	3033670	Aconitum jacquinii	Rchb.	Synonym	2618864	707467-1	2618374	Aconitum anthora	L.	wfo-0000516910	Accepted
76	Aconitum lasiostomum	Rchb.	species	Aconitum	Ranunculaceae	Aconitum lasiostomum	Rchb.	Aconitum lycoctonum subsp. lasiostomum	(Besser) K. Warncke	Aconitum lasiostomum Rchb.	SPECIES	7819894	EXACT	ACCEPTED	7819894	Aconitum lasiostomum	Rchb. ex Besser	Accepted	2618961	707517-1	2618961	Aconitum lasiostomum	Rchb.	wfo-0000517525	Accepted
77	Aconitum moldavicum	Hacq.	species	Aconitum	Ranunculaceae	Aconitum moldavicum	Hacq. ex Rchb.	Aconitum moldavicum	Hacq.	Aconitum moldavicum Hacq.	SPECIES	8058146	EXACT	SYNONYM	3923267	Aconitum moldavicum	Hacq.	Accepted	2619078	77319987-1	2619078	Aconitum moldavicum	Hacq. ex Rchb.	wfo-0000517651	Accepted
78	Aconitum napellus	L.	species	Aconitum	Ranunculaceae	Aconitum napellus	L.	Aconitum napellus	L.	Aconitum napellus L.	SPECIES	3033665	EXACT	ACCEPTED	3033665	Aconitum napellus	L.	Accepted	2619110	707615-1	2619110	Aconitum napellus	L.	wfo-0000517688	Accepted
79	Aconitum nemorosum	M.Bieb. ex Rchb.	species	Aconitum	Ranunculaceae	Aconitum nemorosum	M.Bieb. ex Rchb.	Aconitum anthora subsp. confertiflorum	(DC.) Vorosch.	Aconitum nemorosum M.Bieb. ex Rchb.	SPECIES	3922655	EXACT	SYNONYM	3033670	Aconitum nemorosum	M.Bieb. ex Rchb.	Synonym	2619224	707623-1	2618374	Aconitum anthora	L.	wfo-0000516910	Accepted
80	Aconitum odontandrum	Wissjul.	species	Aconitum	Ranunculaceae	Aconitum odontandrum	Wissjul.	Aconitum odontandrum	Wissjul.	Aconitum ×odontandrum Wissjul.	SPECIES	3922348	EXACT	SYNONYM	7277409	Aconitum × odontandrum	Wissjul.	Synonym	2619263	707655-1	3261574	Aconitum variegatum	L.	wfo-0000518253	Accepted
81	Aconitum podolicum	(Zapał.) Vorosch.	species	Aconitum	Ranunculaceae	Aconutum podolicum	(Zapał.) Worosch.	Aconitum lasiocarpum subsp. kotulae	(Pawł.) Starm. & Mitka	Aconitum podolicum (Zapal.) Vorosch.	SPECIES	3921913	EXACT	SYNONYM	3923695	Aconitum podolicum	(Zapał.) Vorosch.	Synonym	2619358	962363-1	2618959	Aconitum lasiocarpum subsp. kotulae	(Pawł.) Starm. & Mitka	wfo-0000517522	Accepted
82	Aconitum pseudanthora	Wender.	species	Aconitum	Ranunculaceae	Aconitum pseudanthora	Błocki ex Pacz.	Aconitum anthora	L.	Aconitum pseudanthora Wender.	SPECIES	3921795	EXACT	SYNONYM	3033670	Aconitum pseudanthora	Wender.	Synonym	2606100	60448181-2	2618374	Aconitum anthora	L.	wfo-0000516910	Accepted
83	Aconitum rogoviczii	Wissjul.	species	Aconitum	Ranunculaceae	Aconitum rogoviczii	Wissjul.	Aconitum lycoctonum subsp. lasiostomum	(Besser) K. Warncke	Aconitum rogoviczii Wissjul.	SPECIES	7759012	EXACT	SYNONYM	7627340	Aconitum rogoviczii	Wissjul.	Synonym	2619448	707773-1	2619019	Aconitum lycoctonum	L.	wfo-0000517589	Accepted
84	Aconitum romanicum	Woł.	species	Aconitum	Ranunculaceae	Aconitum romanicum	Woł.	Aconitum napellus subsp. fissurae	(Nyár.) W. Seitz	Aconitum romanicum Wolosz.	SPECIES	8006246	EXACT	SYNONYM	7501250	Aconitum romanicum	Woł.	Synonym	2619449	707774-1	2618702	Aconitum firmum subsp. fissurae	Nyár.	wfo-0000517252	Accepted
85	Aconitum variegatum	L.	species	Aconitum	Ranunculaceae	Aconitum variegatum	L.	Aconitum variegatum	L.	Aconitum variegatum L.	SPECIES	8090449	EXACT	ACCEPTED	8090449	Aconitum variegatum	L.	Accepted	2619691	707931-1	2619691	Aconitum variegatum	L.	wfo-0000518253	Accepted
86	Aconitum vulparia	Rchb.	species	Aconitum	Ranunculaceae	Aconitum vulparia	Rchb. ex Spreng.	Aconitum lycoctonum subsp. vulparia	(Spreng.) Ces.	Aconitum vulparia Rchb.	SPECIES	3033682	EXACT	SYNONYM	3923253	Aconitum vulparia	Rchb.	Accepted	2619756	707955-1	2619756	Aconitum vulparia	Rchb.	wfo-0000518321	Accepted
87	Aconitum x cammarum	L.	hybrid	Aconitum	Ranunculaceae	Aconitum × cammarum	L.	NA	NA	Aconitum ×cammarum L.	SPECIES	7967494	EXACT	ACCEPTED	7967494	Aconitum × cammarum	L.	Accepted	2618485	707233-1	2618485	Aconitum × cammarum	L.	wfo-0000517028	Accepted
88	Aconitum x nanum	(Baumg.) Simonk.	hybrid	Aconitum	Ranunculaceae	Aconitum nanum	(Baumg.) Simonk.	NA	NA	Aconitum ×nanum (Baumg.) Simonk.	SPECIES	3922826	EXACT	ACCEPTED	3922826	Aconitum × nanum	(Baumg.) Simonk.	Accepted	2619107	707611-1	2619107	Aconitum × nanum	(Baumg.) Simonk.	wfo-0000517684	Accepted
89	Aconogonon alpinum	(All.) Schur	species	Aconogonon	Polygonaceae	Aconogonon alpinum	(All.) Schur	Aconogonon alpinum	(All.) Schur	Aconogonon alpinum (All.) Schur	SPECIES	6391404	EXACT	SYNONYM	9020499	Aconogonon alpinum	(All.) Schur	Synonym	2619828	693065-1	3009567	Persicaria alpina	Gross.	wfo-0000488066	Accepted
90	Aconogonon coriarium	(Grig.) Sójak	species	Aconogonon	Polygonaceae	Aconogonon coriarium	(Grig.) Soják	Aconogonon coriarium	(Grig.) Sójak	Aconogonon coriarium (Grig.) Soják	SPECIES	7291583	EXACT	SYNONYM	8976401	Aconogonon coriarium	(Grig.) Soják	Synonym	2619840	693047-1	3009562	Aconogonon coriarium	(Grig.) Soják	wfo-0000518411	Unchecked
91	Aconogonon divaricatum	(L.) Nakai	species	Aconogonon	Polygonaceae	Aconogonon divaricatum	(L.) Nakai ex Mori	Aconogonon divaricatum	(L.) Nakai	Aconogonon divaricatum (L.) Nakai	SPECIES	7291572	EXACT	SYNONYM	8720751	Aconogonon divaricatum	(L.) Nakai	Synonym	2619845	693066-1	3009553	Aconogonon divaricatum	(L.) Nakai	wfo-0000518415	Unchecked
92	Aconogonon weyrichii	(F.Schmidt) H.Hara	species	Aconogonon	Polygonaceae	Aconogonon weyrichii	(F.Schmidt) Hara	Aconogonon weyrichii	(F. Schmidt) H. Hara	Aconogonon weyrichii (F.Schmidt) H.Hara	SPECIES	7291480	EXACT	SYNONYM	8811572	Aconogonon weyrichii	(F.Schmidt) H.Hara	Synonym	2619911	693042-1	3009536	Persicaria weyrichii	(F.Schmidt) H.Gross	wfo-0000748396	Accepted
93	Acorus calamus	L.	species	Acorus	Acoraceae	Acorus calamus	L.	Acorus calamus	L.	Acorus calamus L.	SPECIES	2873769	EXACT	ACCEPTED	2873769	Acorus calamus	L.	Accepted	2304	84009-1	2304	Acorus calamus	L.	wfo-0000350733	Accepted
94	Acroptilon repens	(L.) DC.	species	Acroptilon	Asteraceae	Acroptilon repens	(L.) DC.	Rhaponticum repens	(L.) Hidalgo	Acroptilon repens (L.) DC.	SPECIES	3142214	EXACT	SYNONYM	10676000	Acroptilon repens	(L.) DC.	Synonym	3046992	174802-1	3046987	Acroptilon repens	(L.) DC.	wfo-0000069306	Unchecked
95	Actaea spicata	L.	species	Actaea	Ranunculaceae	Actaea spicata	L.	Actaea spicata	L.	Actaea spicata L.	SPECIES	5371473	EXACT	ACCEPTED	5371473	Actaea spicata	L.	Accepted	2620577	303913-2	2620577	Actaea spicata	L.	wfo-0000519125	Accepted
96	Actinidia arguta	(Siebold & Zucc.) Planch. ex Miq.	species	Actinidia	Actinidiaceae	Actinidia arguta	(Siebold & Zucc.) Planch. ex Miq.	NA	NA	Actinidia arguta (Siebold & Zucc.) Planch. ex Miq.	SPECIES	3189693	EXACT	ACCEPTED	3189693	Actinidia arguta	(Siebold & Zucc.) Planch. ex Miq.	Accepted	2620609	316460-1	2620609	Actinidia arguta	Miq.	wfo-0000519157	Accepted
97	Actinidia kolomikta	(Maxim.) Maxim.	species	Actinidia	Actinidiaceae	Actinidia kolomikta	(Maxim.) Maxim.	NA	NA	Actinidia kolomikta (Maxim. & Rupr.) Maxim.	SPECIES	7270682	EXACT	ACCEPTED	7270682	Actinidia kolomikta	(Maxim.) Maxim.	Accepted	2620720	828402-1	2620720	Actinidia kolomikta	Maxim.	wfo-0000519272	Accepted
98	Adenophora liliifolia	(L.) A.DC.	species	Adenophora	Campanulaceae	Adenophora liliifolia	(L.) Ledeb. ex A.DC.	Adenophora liliifolia	(L.) A. DC.	Adenophora liliifolia (L.) A.DC.	SPECIES	5409500	EXACT	ACCEPTED	5409500	Adenophora liliifolia	(L.) A.DC.	Accepted	360310	139459-1	360310	Adenophora liliifolia	(L.) A.DC.	wfo-0000822669	Accepted
99	Adenophora taurica	(Sukaczev) Juz.	species	Adenophora	Campanulaceae	Adenophora taurica	(Sukacz.) Juz.	Adenophora taurica	(Sukaczev) Juz.	Adenophora taurica (Sukaczev) Juz.	SPECIES	5409657	EXACT	ACCEPTED	5409657	Adenophora taurica	(Sukaczev) Juz.	Accepted	360507	139525-1	360507	Adenophora taurica	(Sukaczev) Juz.	wfo-0000822875	Accepted
100	Adenostyles alliariae	(Gouan) A.Kern.	species	Adenostyles	Asteraceae	Adenostyles alliariae	(Gouan) A.Kern.	Adenostyles alliariae	(Gouan) A. Kern.	Adenostyles alliariae (Gouan) A.Kern.	SPECIES	3133702	EXACT	ACCEPTED	3133702	Adenostyles alliariae	(Gouan) Kern.	Accepted	3086712	175035-1	3086712	Adenostyles alliariae	(Gouan) A.Kern.	wfo-0000058083	Accepted
101	Adiantum capillus-veneris	L.	species	Adiantum	Pteridaceae	Adiantum capillus-veneris	L.	Adiantum capillus-veneris	L.	Adiantum capillus-veneris L.	SPECIES	2651816	EXACT	ACCEPTED	2651816	Adiantum capillus-veneris	L.	Accepted	3147345	325030-2	3147345	Adiantum capillus-veneris	L.	wfo-0001109469	Accepted
102	Adonis aestivalis	L.	species	Adonis	Ranunculaceae	Adonis aestivalis	L.	Adonis aestivalis	L.	Adonis aestivalis L.	SPECIES	5371707	EXACT	ACCEPTED	5371707	Adonis aestivalis	L.	Accepted	2623039	708056-1	2623039	Adonis aestivalis	L.	wfo-0000521105	Accepted
103	Adonis annua	L.	species	Adonis	Ranunculaceae	Adonis annua	L.	Adonis annua	L.	Adonis annua L.	SPECIES	5371709	EXACT	ACCEPTED	5371709	Adonis annua	L.	Accepted	2623065	708062-1	2623065	Adonis annua	L.	wfo-0000521134	Accepted
104	Adonis eriocalycina	Boiss.	species	Adonis	Ranunculaceae	Adonis eriocalycina	Boiss.	Adonis eriocalycina	Boiss.	Adonis eriocalycina Boiss.	SPECIES	5616497	EXACT	ACCEPTED	5616497	Adonis eriocalycina	Boiss.	Accepted	2623128	708098-1	2623128	Adonis eriocalycina	Boiss.	wfo-0000521199	Accepted
105	Adonis flammea	Jacq.	species	Adonis	Ranunculaceae	Adonis flammea	Jacq.	Adonis flammea	Jacq.	Adonis flammea Jacq.	SPECIES	8246651	EXACT	ACCEPTED	8246651	Adonis flammea	Jacq.	Accepted	2623131	708101-1	2623131	Adonis flammea	Jacq.	wfo-0000521203	Accepted
106	Adonis vernalis	L.	species	Adonis	Ranunculaceae	Adonis vernalis	L.	Adonis vernalis	L.	Adonis vernalis L.	SPECIES	5371711	EXACT	ACCEPTED	5371711	Adonis vernalis	L.	Accepted	2623208	305359-2	2623208	Adonis vernalis	L.	wfo-0000521287	Accepted
107	Adonis volgensis	DC.	species	Adonis	Ranunculaceae	Adonis wolgensis	Steven	Adonis volgensis	DC.	Adonis volgensis DC.	SPECIES	7721690	EXACT	ACCEPTED	7721690	Adonis volgensis	Steven ex DC.	Accepted	2623216	60465993-2	2623216	Adonis volgensis	DC.	wfo-0000521296	Accepted
108	Adoxa moschatellina	L.	species	Adoxa	Adoxaceae	Adoxa moschatellina	L.	Adoxa moschatellina	L.	Adoxa moschatellina L.	SPECIES	2888794	EXACT	ACCEPTED	2888794	Adoxa moschatellina	L.	Accepted	2623230	148240-1	2623230	Adoxa moschatellina	L.	wfo-0000521309	Accepted
109	Aegilops biuncialis	Vis.	species	Aegilops	Poaceae	Aegilops biuncialis	Vis.	Aegilops biuncialis	Vis.	Aegilops biuncialis Vis.	SPECIES	5289796	EXACT	ACCEPTED	5289796	Aegilops biuncialis	Vis.	Accepted	387581	384562-1	387581	Aegilops biuncialis	Vis.	wfo-0000841598	Accepted
110	Aegilops cylindrica	Host	species	Aegilops	Poaceae	Aegilops cylindrica	Host	Aegilops cylindrica	Host	Aegilops cylindrica Host	SPECIES	5289783	EXACT	ACCEPTED	5289783	Aegilops cylindrica	Host	Accepted	387641	384583-1	387641	Aegilops cylindrica	Host	wfo-0000841654	Accepted
111	Aegilops geniculata	Roth	species	Aegilops	Poaceae	Aegilops geniculata	Roth	Aegilops geniculata	Roth	Aegilops geniculata Roth	SPECIES	5289781	EXACT	ACCEPTED	5289781	Aegilops geniculata	Roth	Accepted	387679	384596-1	387679	Aegilops geniculata	Roth	wfo-0000841692	Accepted
112	Aegilops ovata	L.	species	Aegilops	Poaceae	Aegilops ovata	L.	Aegilops neglecta	Bertol.	Aegilops ovata L.	SPECIES	7582996	EXACT	SYNONYM	4138080	Aegilops ovata	L.	Synonym	387495	384628-1	387486	Aegilops neglecta	Req. ex Bertol.	wfo-0000841503	Accepted
113	Aegilops tauschii	Coss.	species	Aegilops	Poaceae	NA	NA	Aegilops tauschii	Coss.	Aegilops tauschii Coss.	SPECIES	5289779	EXACT	ACCEPTED	5289779	Aegilops tauschii	Coss.	Accepted	387847	384652-1	387847	Aegilops tauschii	Coss.	wfo-0000841857	Accepted
114	Aegilops triuncialis	L.	species	Aegilops	Poaceae	Aegilops triuncialis	L.	Aegilops triuncialis	L.	Aegilops triuncialis L.	SPECIES	5289793	EXACT	ACCEPTED	5289793	Aegilops triuncialis	L.	Accepted	387878	384658-1	387878	Aegilops triuncialis	L.	wfo-0000841887	Accepted
115	Aegonychon purpurocaeruleum	(L.) Holub	species	Aegonychon	Boraginaceae	Aegonychon purpureocaeruleum	(L.) Holub	Aegonychon purpurocaeruleum	(L.) Holub	Aegonychon purpurocaeruleum (L.) Holub	SPECIES	4063960	EXACT	ACCEPTED	4063960	Aegonychon purpurocaeruleum	(L.) Holub	Accepted	2623481	112674-1	2623481	Aegonychon purpurocaeruleum	(L.) Holub	wfo-0000521556	Accepted
116	Aegopodium podagraria	L.	species	Aegopodium	Apiaceae	Aegopodium podagraria	L.	Aegopodium podagraria	L.	Aegopodium podagraria L.	SPECIES	3034620	EXACT	ACCEPTED	3034620	Aegopodium podagraria	L.	Accepted	2623499	5849-2	2623499	Aegopodium podagraria	L.	wfo-0000521573	Accepted
117	Aeluropus littoralis	(Gouan) Parl.	species	Aeluropus	Poaceae	Aeluropus littoralis	(Gouan) Parl.	Aeluropus littoralis	(Gouan) Parl.	Aeluropus littoralis (Gouan) Parl.	SPECIES	4136390	EXACT	ACCEPTED	4136390	Aeluropus littoralis	(Gouan) Parl.	Accepted	388026	1180129-2	388026	Aeluropus littoralis	(Gouan) Parl.	wfo-0000842034	Accepted
118	Aesculus glabra	Willd.	species	Aesculus	Sapindaceae	Aesculus glabra	Willd.	Aesculus glabra	Willd.	Aesculus glabra Willd.	SPECIES	3189806	EXACT	ACCEPTED	3189806	Aesculus glabra	Willd.	Accepted	2624506	30124420-2	2624506	Aesculus glabra	Willd.	wfo-0000522275	Accepted
119	Aesculus hippocastanum	L.	species	Aesculus	Sapindaceae	Aesculus hippocastanum	L.	Aesculus hippocastanum	L.	Aesculus hippocastanum L.	SPECIES	3189815	EXACT	ACCEPTED	3189815	Aesculus hippocastanum	L.	Accepted	2624517	781594-1	2624517	Aesculus hippocastanum	L.	wfo-0000522287	Accepted
120	Aesculus octandra	Marshall	species	Aesculus	Sapindaceae	Aesculus octandra	Marshall	Aesculus flava	Sol.	Aesculus octandra Marshall	SPECIES	3189827	EXACT	SYNONYM	3189824	Aesculus octandra	Marshall	Synonym	2624554	430892-1	2624500	Aesculus flava	Sol.	wfo-0000522269	Accepted
121	Aesculus parviflora	Walter	species	Aesculus	Sapindaceae	Aesculus parviflora	Walter	Aesculus parviflora	Walter	Aesculus parviflora Walter	SPECIES	3189828	EXACT	ACCEPTED	3189828	Aesculus parviflora	Walter	Accepted	2624566	781618-1	2624566	Aesculus parviflora	Walter	wfo-0000522339	Accepted
122	Aesculus pavia	L.	species	Aesculus	Sapindaceae	Aesculus pavia	L.	Aesculus pavia	L.	Aesculus pavia L.	SPECIES	3189807	EXACT	ACCEPTED	3189807	Aesculus pavia	L.	Accepted	2624568	781619-1	2624568	Aesculus pavia	L.	wfo-0000522341	Accepted
123	Aesculus x carnea	Hayne	hybrid	Aesculus	Sapindaceae	Aesculus × carnea	Hayne	NA	NA	Aesculus ×carnea Hayne	SPECIES	3189809	EXACT	ACCEPTED	3189809	Aesculus × carnea	Zeyh.	Artificial Hybrid	2624483	927643-1	2624483	Aesculus carnea	Zeyh.	wfo-0000522249	Unchecked
124	Aesculus x hybrida	DC.	hybrid	Aesculus	Sapindaceae	Aesculus × hybrida	DC.	NA	NA	Aesculus ×hybrida DC.	SPECIES	3189810	EXACT	ACCEPTED	3189810	Aesculus × hybrida	DC.	Accepted	2624521	781596-1	2624521	Aesculus × hybrida	DC.	wfo-0000522292	Accepted
125	Aethusa cynapium	L.	species	Aethusa	Apiaceae	Aethusa cynapium	L.	Aethusa cynapium	L.	Aethusa cynapium L.	SPECIES	5371825	EXACT	ACCEPTED	5371825	Aethusa cynapium	L.	Accepted	2624785	837341-1	2624785	Aethusa cynapium	L.	wfo-0000522564	Accepted
126	Ageratum houstonianum	Mill.	species	Ageratum	Asteraceae	Ageratum houstonianum	Mill.	Ageratum houstonianum	Mill.	Ageratum houstonianum Mill.	SPECIES	5401760	EXACT	ACCEPTED	5401760	Ageratum houstonianum	Mill.	Accepted	3129279	175500-1	3129279	Ageratum houstonianum	Mill.	wfo-0000017628	Accepted
127	Agrimonia eupatoria	L.	species	Agrimonia	Rosaceae	Agrimonia eupatoria	L.	Agrimonia eupatoria subsp. eupatoria	L.	Agrimonia eupatoria L.	SPECIES	3001956	EXACT	ACCEPTED	3001956	Agrimonia eupatoria	L.	Accepted	2907448	316550-2	2907448	Agrimonia eupatoria	L.	wfo-0001006654	Accepted
128	Agrimonia grandis	Andrz. ex C.A.Mey.	species	Agrimonia	Rosaceae	Agrimonia grandis	Andrz. ex C.A.Mey.	Agrimonia eupatoria subsp. grandis	(C. A. Mey.) Bornm.	Agrimonia grandis Andrz. ex C.A.Mey.	SPECIES	7624578	EXACT	ACCEPTED	7624578	Agrimonia grandis	(Asch. & Graebn.) Andrz. ex Dobrocz.	Synonym	2938621	720270-1	2907620	Agrimonia eupatoria subsp. grandis	(Andrz. ex C.A.Mey.) Bornm.	wfo-0000997124	Accepted
129	Agrimonia pilosa	Ledeb.	species	Agrimonia	Rosaceae	Agrimonia pilosa	Ledeb.	Agrimonia pilosa	Ledeb.	Agrimonia pilosa Ledeb.	SPECIES	3002003	EXACT	ACCEPTED	3002003	Agrimonia pilosa	Ledeb.	Accepted	2901782	720300-1	2901782	Agrimonia pilosa	Ledeb.	wfo-0001017393	Accepted
130	Agrimonia procera	Wallr.	species	Agrimonia	Rosaceae	Agrimonia procera	Wallr.	Agrimonia procera	Wallr.	Agrimonia procera Wallr.	SPECIES	3002121	EXACT	ACCEPTED	3002121	Agrimonia procera	Wallr.	Accepted	2938687	720304-1	2938687	Agrimonia procera	Wallr.	wfo-0001006000	Accepted
131	Agropyron cimmericum	Nevski	species	Agropyron	Poaceae	Agropyron cimmericum	Nevski	Agropyron cimmericum	Nevski	Agropyron cimmericum Nevski	SPECIES	4133857	EXACT	ACCEPTED	4133857	Agropyron cimmericum	Nevski	Accepted	388296	384915-1	388296	Agropyron cimmericum	Nevski	wfo-0000842316	Accepted
132	Agropyron cristatum	(L.) Gaertn.	species	Agropyron	Poaceae	Agropyron cristatum	(L.) P.Beauv.	Agropyron cristatum subsp. cristatum	(L.) Gaertn.	Agropyron cristatum (L.) Gaertn.	SPECIES	2705196	EXACT	ACCEPTED	2705196	Agropyron cristatum	(L.) Gaertn.	Accepted	388313	7365-2	388313	Agropyron cristatum	(L.) Gaertn.	wfo-0000842335	Accepted
133	Agropyron dasyanthum	Ledeb.	species	Agropyron	Poaceae	Agropyron dasyanthum	Ledeb.	Agropyron dasyanthum	Ledeb.	Agropyron dasyanthum Ledeb.	SPECIES	4133312	EXACT	ACCEPTED	4133312	Agropyron dasyanthum	Ledeb.	Accepted	388368	384939-1	388368	Agropyron dasyanthum	Ledeb.	wfo-0000842392	Accepted
134	Agropyron desertorum	(Fisch. ex Link) Schult. & Schult.f.	species	Agropyron	Poaceae	Agropyron desertorum	(Fisch. ex Link) Schult. & Schult.f.	Agropyron desertorum	(Link) Schult.	Agropyron desertorum (Fisch. ex Link) Schult.	SPECIES	2705200	EXACT	ACCEPTED	2705200	Agropyron desertorum	(Fisch. ex Link) Schult.	Accepted	388384	384943-1	388384	Agropyron desertorum	Schult.	wfo-0000842410	Accepted
135	Agropyron lavrenkoanum	Prokudin	species	Agropyron	Poaceae	Agropyron lavrenkoanum	Prokud.	Agropyron cristatum	(L.) Gaertn.	Agropyron lavrenkoanum Prokudin	SPECIES	4131640	EXACT	SYNONYM	2705196	Agropyron lavrenkoanum	Prokudin	Synonym	388575	385072-1	388313	Agropyron cristatum	(L.) Gaertn.	wfo-0000842335	Accepted
136	Agropyron pectinatum	(M.Bieb.) P.Beauv.	species	Agropyron	Poaceae	Agropyron pectinatum	(M.Bieb.) P.Beauv.	Agropyron cristatum subsp. pectinatum	(M. Bieb.) Tzvelev	Agropyron pectinatum (M.Bieb.) P.Beauv.	SPECIES	4130497	EXACT	SYNONYM	2705196	Agropyron pectinatum	(M.Bieb.) P.Beauv.	Synonym	388688	385155-1	388313	Agropyron cristatum	(L.) Gaertn.	wfo-0000842335	Accepted
137	Agropyron ponticum	Nevski	species	Agropyron	Poaceae	Agropyron ponticum	Nevski	Agropyron cristatum subsp. ponticum	(Nevski) Tzvelev	Agropyron ponticum Nevski	SPECIES	4130279	EXACT	SYNONYM	2705196	Agropyron ponticum	Nevski	Synonym	388715	385172-1	388313	Agropyron cristatum	(L.) Gaertn.	wfo-0000842335	Accepted
138	Agropyron stepposum	Dubovik	species	Agropyron	Poaceae	Agropyron stepposum	Dubovik	Agropyron cristatum subsp. pectinatum	(M. Bieb.) Tzvelev	Agropyron stepposum Dubovik	SPECIES	5941301	EXACT	SYNONYM	2705196	Agropyron stepposum	Dubovik	Synonym	388895	77236215-1	388313	Agropyron cristatum	(L.) Gaertn.	wfo-0000842335	Accepted
139	Agropyron tanaiticum	Nevski	species	Agropyron	Poaceae	Agropyron tanaiticum	Nevski	Agropyron tanaiticum	Nevski	Agropyron tanaiticum Nevski	SPECIES	4128510	EXACT	ACCEPTED	4128510	Agropyron tanaiticum	Nevski	Accepted	388917	385283-1	388917	Agropyron tanaiticum	Nevski	wfo-0000842958	Accepted
140	Agrostemma githago	L.	species	Agrostemma	Caryophyllaceae	Agrostemma githago	L.	Agrostemma githago	L.	Agrostemma githago L.	SPECIES	3085368	EXACT	ACCEPTED	3085368	Agrostemma githago	L.	Accepted	2626726	150316-1	2626726	Agrostemma githago	L.	wfo-0000524512	Accepted
141	Agrostis albida	Trin.	species	Agrostis	Poaceae	Agrostis albida	Trin.	Agrostis stolonifera subsp. albida	(Trin.) Tzvelev	Agrostis albida Trin.	SPECIES	4126906	EXACT	SYNONYM	2706435	Agrostis albida	Trin.	Synonym	389153	385391-1	390383	Agrostis stolonifera	L.	wfo-0000844489	Accepted
142	Agrostis alpina	Scop.	species	Agrostis	Poaceae	Agrostis alpina	Scop.	Agrostis alpina	Scop.	Agrostis alpina Scop.	SPECIES	4126789	EXACT	SYNONYM	10861153	Agrostis alpina	Scop.	Synonym	389160	385401-1	540022	Agrostis alpina	Scop.	wfo-0000843197	Accepted
143	Agrostis canina	L.	species	Agrostis	Poaceae	Agrostis canina	L.	Agrostis canina	L.	Agrostis canina L.	SPECIES	2706465	EXACT	ACCEPTED	2706465	Agrostis canina	L.	Accepted	389335	385537-1	389335	Agrostis canina	L.	wfo-0000843382	Accepted
144	Agrostis capillaris	L.	species	Agrostis	Poaceae	Agrostis capillaris	L.	Agrostis capillaris	L.	Agrostis capillaris L.	SPECIES	2706490	EXACT	ACCEPTED	2706490	Agrostis capillaris	L.	Accepted	387729	30197865-2	387729	Agrostis capillaris	L.	wfo-0000841743	Accepted
145	Agrostis gigantea	Roth	species	Agrostis	Poaceae	Agrostis gigantea	Roth	Agrostis gigantea	Roth	Agrostis gigantea Roth	SPECIES	2706541	EXACT	ACCEPTED	2706541	Agrostis gigantea	Roth	Accepted	389634	385783-1	389634	Agrostis gigantea	Roth	wfo-0000843693	Accepted
146	Agrostis maeotica	Klokov	species	Agrostis	Poaceae	Agrostis maeotica	Klokov	Agrostis gigantea subsp. maeotica	(Klokov) Tzvelev	Agrostis maeotica Klokov	SPECIES	4120472	EXACT	SYNONYM	5942551	Agrostis maeotica	Klokov	Synonym	389880	385965-1	389636	Agrostis gigantea subsp. maeotica	(Klokov) Tzvelev	wfo-0000843695	Accepted
147	Agrostis rupestris	All.	species	Agrostis	Poaceae	Agrostis rupestris	All.	Agrostis rupestris	All.	Agrostis rupestris All.	SPECIES	2706525	EXACT	ACCEPTED	2706525	Agrostis rupestris	All.	Accepted	390243	386258-1	390243	Agrostis rupestris	All.	wfo-0000844342	Accepted
148	Agrostis sabulicola	Klokov	species	Agrostis	Poaceae	Agrostis sabulicola	Klokov	Agrostis sabulicola	Klokov	Agrostis sabulicola Klokov	SPECIES	4117232	EXACT	SYNONYM	7226819	Agrostis sabulicola	Klokov	Synonym	390256	386261-1	476498	Agrostis gigantea	Roth	wfo-0000843693	Accepted
149	Agrostis stolonifera	L.	species	Agrostis	Poaceae	Agrostis stolonifera	L.	Agrostis stolonifera	L.	Agrostis stolonifera L.	SPECIES	2706435	EXACT	ACCEPTED	2706435	Agrostis stolonifera	L.	Accepted	390383	386353-1	390383	Agrostis stolonifera	L.	wfo-0000844489	Accepted
150	Agrostis vinealis	Schreb.	species	Agrostis	Poaceae	Agrostis vinealis	Schreb.	Agrostis vinealis	Schreb.	Agrostis vinealis Schreb.	SPECIES	2706458	EXACT	ACCEPTED	2706458	Agrostis vinealis	Schreb.	Accepted	390633	386503-1	390633	Agrostis vinealis	Schreb.	wfo-0000844747	Accepted
151	Agrostis x murbeckii	Fouill.	hybrid	Agrostis	Poaceae	Agrostis × murbeckii	Fouill. ex P.Fourn.	NA	NA	Agrostis ×murbeckii Fouill.	SPECIES	4119622	EXACT	ACCEPTED	4119622	Agrostis × murbeckii	Fouill.	Accepted	389045	386034-1	389045	Agrostis × murbeckii	Fouill.	wfo-0000843087	Accepted
152	Ailanthus altissima	(Mill.) Swingle	species	Ailanthus	Simaroubaceae	Ailanthus altissima	(Mill.) Swingle	Ailanthus altissima	(Mill.) Swingle	Ailanthus altissima (Mill.) Swingle	SPECIES	3190653	EXACT	ACCEPTED	3190653	Ailanthus altissima	(Mill.) Swingle	Accepted	2626815	813521-1	2626815	Ailanthus altissima	(Mill.) Swingle	wfo-0000524599	Accepted
153	Aira caryophyllea	L.	species	Aira	Poaceae	Aira caryophyllea	L.	Aira caryophyllea	L.	Aira caryophyllea L.	SPECIES	7747216	EXACT	ACCEPTED	7747216	Aira caryophyllea	L.	Accepted	390804	386633-1	390804	Aira caryophyllea	L.	wfo-0000844921	Accepted
154	Aira elegans	Willd. ex Roem. & Schult.	species	Aira	Poaceae	Aira elegans	Willd. ex Gaudin	Aira elegans	Gaudin	Aira elegans Willd. ex Roem. & Schult.	SPECIES	7948459	EXACT	ACCEPTED	7948459	Aira elegans	Willd. ex Roem. & Schult.	Accepted	519580	328082-2	519580	Aira elegans	Willd. ex Roem. & Schult.	wfo-1200034732	Accepted
155	Aira praecox	L.	species	Aira	Poaceae	NA	NA	Aira praecox	L.	Aira praecox L.	SPECIES	5289582	EXACT	ACCEPTED	5289582	Aira praecox	L.	Accepted	391043	386818-1	391043	Aira praecox	L.	wfo-0000845169	Accepted
156	Ajuga chamaepitys	(L.) Schreb.	species	Ajuga	Lamiaceae	Ajuga chamaepitys	(L.) Schreb.	Ajuga chamaepitys subsp. chamaepitys	(L.) Schreb.	Ajuga chamaepitys (L.) Schreb.	SPECIES	2927080	EXACT	ACCEPTED	2927080	Ajuga chamaepitys	(L.) Schreb.	Accepted	5197	444546-1	5197	Ajuga chamaepitys	(L.) Schreb.	wfo-0000933181	Accepted
157	Ajuga chia	Schreb.	species	Ajuga	Lamiaceae	Ajuga chia	Schreb.	Ajuga chamaepitys subsp. chia	(Schreb.) Arcang.	Ajuga chia Schreb.	SPECIES	3887787	EXACT	SYNONYM	7935070	Ajuga chia	Schreb.	Synonym	5219	444549-1	5200	Ajuga chamaepitys subsp. chia	(Schreb.) Arcang.	wfo-0000933214	Accepted
158	Ajuga genevensis	L.	species	Ajuga	Lamiaceae	Ajuga genevensis	L.	Ajuga genevensis	L.	Ajuga genevensis L.	SPECIES	2927079	EXACT	ACCEPTED	2927079	Ajuga genevensis	L.	Accepted	5266	444576-1	5266	Ajuga genevensis	L.	wfo-0000933858	Accepted
159	Ajuga glabra	C.Presl	species	Ajuga	Lamiaceae	Ajuga glabra	C.Presl	Ajuga chamaepitys subsp. chia	(Schreb.) Arcang.	Ajuga glabra C.Presl	SPECIES	3887446	EXACT	SYNONYM	7935070	Ajuga glabra	C.Presl	Synonym	5272	444580-1	5200	Ajuga chamaepitys subsp. chia	(Schreb.) Arcang.	wfo-0000933214	Accepted
160	Ajuga laxmannii	(L.) Benth.	species	Ajuga	Lamiaceae	Ajuga laxmannii	(L.) Benth.	Ajuga laxmannii	(L.) Benth.	Ajuga laxmannii (L.) Benth.	SPECIES	7673702	EXACT	ACCEPTED	7673702	Ajuga laxmannii	(L.) Benth.	Accepted	5308	444609-1	5308	Ajuga laxmannii	Benth.	wfo-0000934294	Accepted
161	Ajuga mollis	Gladkova	species	Ajuga	Lamiaceae	Ajuga mollis	Gladkova	Ajuga mollis	Gladkova	Ajuga mollis Gladkova	SPECIES	3887078	EXACT	ACCEPTED	3887078	Ajuga mollis	Gladkova	Accepted	5327	444624-1	5327	Ajuga mollis	Gladkova	wfo-0000934499	Accepted
162	Ajuga orientalis	L.	species	Ajuga	Lamiaceae	Ajuga orientalis	L.	Ajuga orientalis	L.	Ajuga orientalis L.	SPECIES	7307097	EXACT	ACCEPTED	7307097	Ajuga orientalis	L.	Accepted	5347	444639-1	5347	Ajuga orientalis	L.	wfo-0000934712	Accepted
163	Ajuga pyramidalis	L.	species	Ajuga	Lamiaceae	Ajuga pyramidalis	L.	Ajuga pyramidalis	L.	Ajuga pyramidalis L.	SPECIES	8429926	EXACT	ACCEPTED	8429926	Ajuga pyramidalis	L.	Accepted	5370	444657-1	5370	Ajuga pyramidalis	L.	wfo-0000934953	Accepted
164	Ajuga reptans	L.	species	Ajuga	Lamiaceae	Ajuga reptans	L.	Ajuga reptans	L.	Ajuga reptans L.	SPECIES	2927078	EXACT	ACCEPTED	2927078	Ajuga reptans	L.	Accepted	5385	444664-1	5385	Ajuga reptans	L.	wfo-0000935107	Accepted
165	Ajuga salicifolia	(L.) Schreb.	species	Ajuga	Lamiaceae	Ajuga salicifolia	(L.) Schreb.	Ajuga salicifolia	(L.) Schreb.	Ajuga salicifolia (L.) Schreb.	SPECIES	7428158	EXACT	ACCEPTED	7428158	Ajuga salicifolia	(L.) Schreb.	Accepted	5393	444670-1	5393	Ajuga salicifolia	Schreb.	wfo-0000935189	Accepted
166	Albizia julibrissin	Durazz.	species	Albizia	Fabaceae	Albizia julibrissin	Durazz.	Albizia julibrissin	Durazz.	Albizia julibrissin Durazz.	SPECIES	2972983	EXACT	ACCEPTED	2972983	Albizia julibrissin	Durazz.	Accepted	2627374	473275-1	2627374	Albizia julibrissin	Durazz.	wfo-0000173835	Accepted
167	Alcea heldreichii	(Boiss.) Boiss.	species	Alcea	Malvaceae	Alcea heldreichii	(Boiss.) Boiss.	Alcea heldreichii	(Boiss.) Boiss.	Alcea heldreichii (Boiss.) Boiss.	SPECIES	5617563	EXACT	ACCEPTED	5617563	Alcea heldreichii	(Boiss.) Boiss.	Accepted	2627660	558672-1	2627660	Alcea heldreichii	Boiss.	wfo-0000525129	Accepted
168	Alcea novopokrovskyi	Iljin	species	Alcea	Malvaceae	Alcea novopokrovskyi	Iljin	Alcea rugosa	Alef.	Alcea novopokrovskyi Iljin	SPECIES	5617516	EXACT	SYNONYM	5617467	Alcea novopokrovskyi	Iljin	Synonym	2627691	558697-1	2627714	Alcea rugosa	Alef.	wfo-0000525187	Accepted
169	Alcea pallida	(Willd.) Waldst. & Kit.	species	Alcea	Malvaceae	Alcea pallida	(Waldst. & Kit. ex Willd.) Waldst. & Kit.	Alcea biennis	Winterl	Alcea pallida (Willd.) Waldst. & Kit.	SPECIES	5406790	EXACT	SYNONYM	7980060	Alcea pallida	(Willd.) Waldst. & Kit.	Synonym	2627695	60471372-2	2627634	Alcea biennis	Winterl	wfo-0000525101	Accepted
170	Alcea rosea	L.	species	Alcea	Malvaceae	Alcea rosea	L.	Alcea rosea	L.	Alcea rosea L.	SPECIES	5406789	EXACT	ACCEPTED	5406789	Alcea rosea	L.	Accepted	2627710	558713-1	2627710	Alcea rosea	L.	wfo-0000525183	Accepted
171	Alcea rugosa	Alef.	species	Alcea	Malvaceae	Alcea rugosa	Alef.	Alcea rugosa	Alef.	Alcea rugosa Alef.	SPECIES	5617467	EXACT	ACCEPTED	5617467	Alcea rugosa	Alef.	Accepted	2627714	558717-1	2627714	Alcea rugosa	Alef.	wfo-0000525187	Accepted
172	Alcea taurica	Iljin	species	Alcea	Malvaceae	Alcea taurica	Iljin	Alcea rugosa	Alef.	Alcea taurica Iljin	SPECIES	5617437	EXACT	SYNONYM	5617467	Alcea taurica	Iljin	Synonym	2627730	558730-1	2627714	Alcea rugosa	Alef.	wfo-0000525187	Accepted
173	Alchemilla acutiloba	Opiz	species	Alchemilla	Rosaceae	Alchemilla acutiloba	Opiz	Alchemilla acutiloba	Opiz	Alchemilla acutiloba Opiz	SPECIES	3027554	EXACT	SYNONYM	7890713	Alchemilla acutiloba	Opiz	Synonym	2913411	77120351-1	2940791	Alchemilla acutiloba	Opiz	wfo-0001012012	Accepted
174	Alchemilla aemula	Juz.	species	Alchemilla	Rosaceae	Alchemilla aemula	Juz.	Alchemilla aemula	Juz.	Alchemilla aemula Juz.	SPECIES	3027901	EXACT	ACCEPTED	3027901	Alchemilla aemula	Juz.	Accepted	2938821	720343-1	2938821	Alchemilla aemula	Juz.	wfo-0001018615	Accepted
175	Alchemilla alpestris	(F.W.Schmidt) Opiz	species	Alchemilla	Rosaceae	Alchemilla alpestris	F.W.Schmidt	Alchemilla glabra	Neygenf.	Alchemilla alpestris (F.W.Schmidt) Opiz	SPECIES	7477188	EXACT	SYNONYM	3027640	Alchemilla alpestris	(F.W.Schmidt) Opiz	Synonym	2938840	60454792-2	2939375	Alchemilla glabra	Neygenf.	wfo-0000984092	Accepted
176	Alchemilla arcuatiloba	Juz.	species	Alchemilla	Rosaceae	Alchemilla arcuatiloba	Juz.	Alchemilla imberbis	Juz.	Alchemilla arcuatiloba Juz.	SPECIES	3028270	EXACT	SYNONYM	3027546	Alchemilla arcuatiloba	Juz.	Synonym	2938762	720383-1	2939662	Alchemilla imberbis	Juz.	wfo-0001018899	Accepted
177	Alchemilla babiogorensis	Pawł.	species	Alchemilla	Rosaceae	Alchemilla babiogorensis	Pawł.	Alchemilla babiogorensis	Pawł.	Alchemilla babiogorensis Pawl.	SPECIES	3027759	EXACT	ACCEPTED	3027759	Alchemilla babiogorensis	Pawł.	Accepted	2938898	720400-1	2938898	Alchemilla babiogorensis	Pawł.	wfo-0001018888	Accepted
178	Alchemilla baltica	Juz.	species	Alchemilla	Rosaceae	Alchemilla baltica	Sam. ex Juz.	Alchemilla baltica	Juz.	Alchemilla baltica Sam. ex Juz.	SPECIES	3027531	EXACT	ACCEPTED	3027531	Alchemilla baltica	Juz.	Accepted	2913397	77120353-1	2913397	Alchemilla baltica	Juz.	wfo-0001018454	Accepted
179	Alchemilla braun-blanquetii	Pawł.	species	Alchemilla	Rosaceae	Alchemilla braun-blanquetii	Pawł.	Alchemilla braun-blanquetii	Pawł.	Alchemilla braun-blanquetii Pawl.	SPECIES	3028846	EXACT	ACCEPTED	3028846	Alchemilla braun-blanquetii	Pawł.	Accepted	2939014	720427-1	2939014	Alchemilla braun-blanquetii	Pawł.	wfo-0001018741	Accepted
180	Alchemilla brevidens	Juz.	species	Alchemilla	Rosaceae	Alchemilla brevidens	Juz.	Alchemilla brevidens	Juz.	Alchemilla brevidens Juz.	SPECIES	3027896	EXACT	ACCEPTED	3027896	Alchemilla brevidens	Juz.	Accepted	2939015	720428-1	2939015	Alchemilla brevidens	Juz.	wfo-0001018791	Accepted
181	Alchemilla bukovinensis	Sychak	species	Alchemilla	Rosaceae	Alchemilla bucovinensis	Sytschak	Alchemilla bukovinensis	Sychak	Alchemilla bukovinensis Sychak	SPECIES	7403777	EXACT	DOUBTFUL	7403777	Alchemilla bucovinensis	Sychak	Accepted	2939021	971270-1	2939021	Alchemilla bukovinensis	Sychak	wfo-0001014815	Accepted
182	Alchemilla buschii	Juz.	species	Alchemilla	Rosaceae	Alchemilla buschii	Juz.	Alchemilla buschii	Juz.	Alchemilla buschii Juz.	SPECIES	3027955	EXACT	ACCEPTED	3027955	Alchemilla buschii	Juz.	Accepted	2939027	720434-1	2939027	Alchemilla buschii	Juz.	wfo-0001018873	Accepted
183	Alchemilla camptopoda	Juz.	species	Alchemilla	Rosaceae	Alchemilla camptopoda	Juz.	Alchemilla camptopoda	Juz.	Alchemilla camptopoda Juz.	SPECIES	3027842	EXACT	ACCEPTED	3027842	Alchemilla camptopoda	Juz.	Accepted	2939036	720443-1	2939036	Alchemilla camptopoda	Juz.	wfo-0001019062	Accepted
184	Alchemilla crebridens	Juz.	species	Alchemilla	Rosaceae	Alchemilla crebridens	Juz.	Alchemilla crebridens	Juz.	Alchemilla crebridens Juz.	SPECIES	3027588	EXACT	ACCEPTED	3027588	Alchemilla crebridens	Juz.	Accepted	2939180	720487-1	2939180	Alchemilla crebridens	Juz.	wfo-0001018542	Accepted
185	Alchemilla crinita	Buser	species	Alchemilla	Rosaceae	Alchemilla crinita	Buser	Alchemilla crinita	Buser	Alchemilla crinita Buser	SPECIES	3028699	EXACT	ACCEPTED	3028699	Alchemilla crinita	Buser	Accepted	2939182	721111-1	2939182	Alchemilla crinita	Buser	wfo-0001018747	Accepted
186	Alchemilla cymatophylla	Juz.	species	Alchemilla	Rosaceae	Alchemilla cymatophylla	Juz.	Alchemilla cymatophylla	Juz.	Alchemilla cymatophylla Juz.	SPECIES	3027997	EXACT	ACCEPTED	3027997	Alchemilla cymatophylla	Juz.	Accepted	2939203	720499-1	2939203	Alchemilla cymatophylla	Juz.	wfo-0001018426	Accepted
187	Alchemilla czywczynensis	Pawł.	species	Alchemilla	Rosaceae	Alcmemilla czywczynensis	Pawł.	Alchemilla czywczynensis	Pawł.	Alchemilla czywczynensis Pawl.	SPECIES	3027867	EXACT	ACCEPTED	3027867	Alchemilla czywczynensis	Pawł.	Accepted	2939208	720501-1	2939208	Alchemilla czywczynensis	Pawł.	wfo-0001018618	Accepted
188	Alchemilla deylii	Plocek	species	Alchemilla	Rosaceae	Alchemilla deylii	Plocek	Alchemilla deylii	Plocek	Alchemilla deylii Plocek	SPECIES	8590583	EXACT	SYNONYM	3028275	Alchemilla deylii	Plocek ex Soják	Accepted	2939230	928713-1	2939230	Alchemilla deylii	Plocek ex Soják	wfo-0000987631	Accepted
189	Alchemilla exsanguis	Juz.	species	Alchemilla	Rosaceae	Alchemilla exsanguis	Juz.	Alchemilla exsanguis	Juz.	Alchemilla exsanguis Juz.	SPECIES	3028433	EXACT	ACCEPTED	3028433	Alchemilla exsanguis	Juz.	Accepted	2939291	720558-1	2939291	Alchemilla exsanguis	Juz.	wfo-0001018402	Accepted
190	Alchemilla exuens	Juz.	species	Alchemilla	Rosaceae	Alchemilla exuens	Juz.	Alchemilla exuens	Juz.	Alchemilla exuens Juz.	SPECIES	3027987	EXACT	ACCEPTED	3027987	Alchemilla exuens	Juz.	Accepted	2939293	720560-1	2939293	Alchemilla exuens	Juz.	wfo-0001019052	Accepted
191	Alchemilla firma	Buser	species	Alchemilla	Rosaceae	Alchemilla firma	Buser	Alchemilla firma	Buser	Alchemilla firma Buser	SPECIES	3028479	EXACT	ACCEPTED	3028479	Alchemilla firma	Buser	Accepted	2939315	721119-1	2939315	Alchemilla firma	Buser	wfo-0000983939	Accepted
192	Alchemilla fissa	Günther & Schummel	species	Alchemilla	Rosaceae	Alchemilla fissa	Gunther & Schummel	Alchemilla fissa	Günther & Schummel	Alchemilla fissa Günther & Schummel	SPECIES	3028424	EXACT	ACCEPTED	3028424	Alchemilla fissa	Günther & Schummel	Accepted	2939319	720566-1	2939319	Alchemilla fissa	Schum. ex Sturm	wfo-0001018848	Accepted
193	Alchemilla flabellata	Buser	species	Alchemilla	Rosaceae	Alchemilla flabellata	Buser	Alchemilla flabellata	Buser	Alchemilla flabellata Buser	SPECIES	3027735	EXACT	ACCEPTED	3027735	Alchemilla flabellata	Buser	Accepted	2939333	721122-1	2939333	Alchemilla flabellata	Buser	wfo-0001018802	Accepted
194	Alchemilla glabra	Neygenf.	species	Alchemilla	Rosaceae	Alchemilla glabra	Neygenf.	Alchemilla glabra	Neygenf.	Alchemilla glabra Neygenf.	SPECIES	3027640	EXACT	ACCEPTED	3027640	Alchemilla glabra	Neygenf.	Accepted	2939375	720597-1	2939375	Alchemilla glabra	Neygenf.	wfo-0000984092	Accepted
195	Alchemilla glaucescens	Wallr.	species	Alchemilla	Rosaceae	Alchemilla glaucescens	Wallr.	Alchemilla glaucescens	Wallr.	Alchemilla glaucescens Wallr.	SPECIES	3027452	EXACT	ACCEPTED	3027452	Alchemilla glaucescens	Wallr.	Accepted	2939395	720605-1	2939395	Alchemilla glaucescens	Wallr.	wfo-0000999868	Accepted
196	Alchemilla glomerulans	Buser	species	Alchemilla	Rosaceae	Alchemilla glomerulans	Buser	Alchemilla glomerulans	Buser	Alchemilla glomerulans Buser	SPECIES	3028402	EXACT	ACCEPTED	3028402	Alchemilla glomerulans	Buser	Accepted	2939401	30256552-2	2939401	Alchemilla glomerulans	Buser	wfo-0000985353	Accepted
197	Alchemilla gorcensis	Pawł.	species	Alchemilla	Rosaceae	Alchemilla gorcensis	Pawł.	Alchemilla gorcensis	Pawł.	Alchemilla gorcensis Pawl.	SPECIES	8915480	EXACT	ACCEPTED	8915480	Alchemilla gorcensis	Pawł.	Accepted	2939409	720609-1	2939409	Alchemilla gorcensis	Pawł.	wfo-0001018636	Accepted
198	Alchemilla gracilis	Opiz	species	Alchemilla	Rosaceae	Alchemilla gracilis	Opiz	Alchemilla incisa	Buser	Alchemilla gracilis Opiz	SPECIES	3027630	EXACT	SYNONYM	3028763	Alchemilla gracilis	Opiz	Synonym	2939487	720615-1	2939882	Alchemilla monticola	Opiz	wfo-0001015000	Accepted
199	Alchemilla hebescens	Juz.	species	Alchemilla	Rosaceae	Alchemilla hebescens	Juz.	Alchemilla hebescens	Juz.	Alchemilla hebescens Juz.	SPECIES	3027920	EXACT	ACCEPTED	3027920	Alchemilla hebescens	Juz.	Accepted	2939522	720630-1	2939522	Alchemilla hebescens	Juz.	wfo-0001018966	Accepted
200	Alchemilla heptagona	Juz.	species	Alchemilla	Rosaceae	Alchemilla heptagona	Juz.	Alchemilla heptagona	Juz.	Alchemilla heptagona Juz.	SPECIES	3028123	EXACT	ACCEPTED	3028123	Alchemilla heptagona	Juz.	Accepted	2939529	720636-1	2939529	Alchemilla heptagona	Juz.	wfo-0001018780	Accepted
201	Alchemilla hirsutissima	Juz.	species	Alchemilla	Rosaceae	Alchemilla hirsutissima	Juz.	Alchemilla hirsutissima	Juz.	Alchemilla hirsutissima Juz.	SPECIES	3028680	EXACT	ACCEPTED	3028680	Alchemilla hirsutissima	Juz.	Accepted	2939552	720648-1	2939552	Alchemilla hirsutissima	Juz.	wfo-0001019011	Accepted
202	Alchemilla hoverlensis	Pawlus & Lovelius	species	Alchemilla	Rosaceae	Alchemilla hoverlensis	M.Pawlus & Lowelius	Alchemilla hoverlensis	Pawlus & Lovelius	Alchemilla hoverlensis Pawlus & Lovelius	SPECIES	3028821	EXACT	ACCEPTED	3028821	Alchemilla hoverlensis	Pawlus & Lovelius	Accepted	2939614	934353-1	2939614	Alchemilla hoverlensis	Pawlus & Lovelius	wfo-0000987645	Accepted
203	Alchemilla imberbis	Juz.	species	Alchemilla	Rosaceae	Alchemilla inberbis	Juz.	Alchemilla imberbis	Juz.	Alchemilla imberbis Juz.	SPECIES	3027546	EXACT	ACCEPTED	3027546	Alchemilla imberbis	Juz.	Accepted	2939662	720672-1	2939662	Alchemilla imberbis	Juz.	wfo-0001018899	Accepted
204	Alchemilla incisa	Buser	species	Alchemilla	Rosaceae	Alchemilla incisa	Buser	Alchemilla incisa	Buser	Alchemilla incisa Buser	SPECIES	3027518	EXACT	ACCEPTED	3027518	Alchemilla incisa	Buser	Accepted	2939429	721133-1	2939429	Alchemilla incisa	Buser	wfo-0001018812	Accepted
205	Alchemilla jailae	Juz.	species	Alchemilla	Rosaceae	Alchemilla jailae	Juz.	Alchemilla jailae	Juz.	Alchemilla jailae Juz.	SPECIES	3028273	EXACT	ACCEPTED	3028273	Alchemilla jailae	Juz.	Accepted	2939463	720694-1	2939463	Alchemilla jailae	Juz.	wfo-0000984352	Accepted
206	Alchemilla kornasiana	Pawł.	species	Alchemilla	Rosaceae	Alchemilla kornasiana	Pawł.	Alchemilla kornasiana	Pawł.	Alchemilla kornasiana Pawl.	SPECIES	3027577	EXACT	ACCEPTED	3027577	Alchemilla kornasiana	Pawł.	Accepted	2939671	720709-1	2939671	Alchemilla kornasiana	Pawł.	wfo-0001018897	Accepted
207	Alchemilla ladislai	Pawł.	species	Alchemilla	Rosaceae	Alchemilla ladislai	Pawł.	Alchemilla ladislai	Pawł.	Alchemilla ladislai Pawl.	SPECIES	3027924	EXACT	ACCEPTED	3027924	Alchemilla ladislai	Pawł.	Accepted	2939682	720717-1	2939682	Alchemilla ladislai	Pawł.	wfo-0001019055	Accepted
208	Alchemilla languescens	Juz.	species	Alchemilla	Rosaceae	Alchemilla languescens	Juz.	Alchemilla languescens	Juz.	Alchemilla languescens Juz.	SPECIES	3027467	EXACT	ACCEPTED	3027467	Alchemilla languescens	Juz.	Accepted	2939687	720720-1	2939687	Alchemilla languescens	Juz.	wfo-0001018457	Accepted
209	Alchemilla lithophila	Juz.	species	Alchemilla	Rosaceae	Alchemilla lithophila	Juz.	Alchemilla lithophila	Juz.	Alchemilla lithophila Juz.	SPECIES	3027727	EXACT	ACCEPTED	3027727	Alchemilla lithophila	Juz.	Accepted	2939774	720738-1	2939774	Alchemilla lithophila	Juz.	wfo-0000986382	Accepted
210	Alchemilla micans	Buser	species	Alchemilla	Rosaceae	Alchemilla micans	Buser	Alchemilla micans	Buser	Alchemilla micans Buser	SPECIES	3027791	EXACT	ACCEPTED	3027791	Alchemilla micans	Buser	Accepted	2939817	721139-1	2939817	Alchemilla micans	Buser	wfo-0001015829	Accepted
211	Alchemilla mollis	(Buser) Rothm.	species	Alchemilla	Rosaceae	Alchemilla mollis	(Buser) Rothm.	Alchemilla mollis	(Buser) Rothm.	Alchemilla mollis (Buser) Rothm.	SPECIES	3028528	EXACT	ACCEPTED	3028528	Alchemilla mollis	(Buser) Rothm.	Accepted	2939865	720776-1	2939865	Alchemilla mollis	(Buser) Rothm.	wfo-0001018841	Accepted
212	Alchemilla monticola	Opiz	species	Alchemilla	Rosaceae	Alchemilla monticola	Opiz	Alchemilla monticola	Opiz	Alchemilla monticola Opiz	SPECIES	3028763	EXACT	ACCEPTED	3028763	Alchemilla monticola	Opiz	Accepted	2939882	20011043-1	2939882	Alchemilla monticola	Opiz	wfo-0001015000	Accepted
213	Alchemilla nemoralis	Alechin	species	Alchemilla	Rosaceae	Alchemilla nemoralis	Alech.	Alchemilla nemoralis	Alechin	Alchemilla nemoralis Alechin	SPECIES	3027665	EXACT	ACCEPTED	3027665	Alchemilla nemoralis	Alechin	Accepted	2939913	720793-1	2939913	Alchemilla nemoralis	Alechin	wfo-0001018447	Accepted
214	Alchemilla obtusa	Buser	species	Alchemilla	Rosaceae	Alchemilla obtusa	Buser	Alchemilla obtusa	Buser	Alchemilla obtusa Buser	SPECIES	3028609	EXACT	ACCEPTED	3028609	Alchemilla obtusa	Buser	Accepted	2939934	30015965-2	2939934	Alchemilla obtusa	Buser	wfo-0001019106	Accepted
215	Alchemilla phegophila	Juz.	species	Alchemilla	Rosaceae	Alchemilla phegophila	Juz.	Alchemilla phegophila	Juz.	Alchemilla phegophila Juz.	SPECIES	3028615	EXACT	ACCEPTED	3028615	Alchemilla phegophila	Juz.	Accepted	2940044	720862-1	2940044	Alchemilla phegophila	Juz.	wfo-0001018836	Accepted
216	Alchemilla propinqua	H.Lindb. ex Juz.	species	Alchemilla	Rosaceae	Alchemilla propinqua	Lindb.f. ex Juz.	Alchemilla propinqua	Juz.	Alchemilla propinqua H.Lindb. ex Juz.	SPECIES	3027751	EXACT	ACCEPTED	3027751	Alchemilla propinqua	H.Lindb. ex Juz.	Accepted	2940106	720885-1	2940106	Alchemilla propinqua	H.Lindb. ex Juz.	wfo-0001018534	Accepted
217	Alchemilla pseudincisa	Pawł.	species	Alchemilla	Rosaceae	Alchemilla pseudincisa	Pawł.	Alchemilla pseudincisa	Pawł.	Alchemilla pseudincisa Pawl.	SPECIES	9091552	EXACT	ACCEPTED	9091552	Alchemilla pseudincisa	Pawł.	Accepted	2940109	720887-1	2940109	Alchemilla pseudincisa	Pawł.	wfo-0001018707	Accepted
218	Alchemilla pycnantha	Juz.	species	Alchemilla	Rosaceae	Alchemilla pycnantha	Juz.	Alchemilla pycnantha	Juz.	Alchemilla pycnantha Juz.	SPECIES	3028683	EXACT	ACCEPTED	3028683	Alchemilla pycnantha	Juz.	Accepted	2940423	720905-1	2940423	Alchemilla pycnantha	Juz.	wfo-0001018833	Accepted
219	Alchemilla reniformis	Buser	species	Alchemilla	Rosaceae	Alchemilla reniformis	Buser	Alchemilla reniformis	Buser	Alchemilla reniformis Buser	SPECIES	3028155	EXACT	ACCEPTED	3028155	Alchemilla reniformis	Buser	Accepted	2940337	721149-1	2940337	Alchemilla reniformis	Buser	wfo-0001018776	Accepted
220	Alchemilla sarmatica	Juz.	species	Alchemilla	Rosaceae	Alchemilla sarmatica	Juz.	Alchemilla sarmatica	Juz.	Alchemilla sarmatica Juz.	SPECIES	3028392	EXACT	ACCEPTED	3028392	Alchemilla sarmatica	Juz.	Accepted	2940532	720945-1	2940532	Alchemilla sarmatica	Juz.	wfo-0001018767	Accepted
221	Alchemilla smytniensis	Pawł.	species	Alchemilla	Rosaceae	Alchemilla smytniensis	Pawł.	Alchemilla smytniensis	Pawł.	Alchemilla smytniensis Pawl.	SPECIES	9127712	EXACT	ACCEPTED	9127712	Alchemilla smytniensis	Pawł.	Accepted	2939740	720975-1	2939740	Alchemilla smytniensis	Pawł.	wfo-0001018933	Accepted
222	Alchemilla stevenii	Buser	species	Alchemilla	Rosaceae	Alchemilla stevenii	Buser	Alchemilla stevenii	Buser	Alchemilla stevenii Buser	SPECIES	3027739	EXACT	ACCEPTED	3027739	Alchemilla stevenii	Buser	Accepted	2940589	720989-1	2940589	Alchemilla stevenii	Buser	wfo-0001428878	Accepted
223	Alchemilla subconnivens	Pawł.	species	Alchemilla	Rosaceae	Alchemilla subconnivens	Pawł.	Alchemilla connivens	Buser	Alchemilla subconnivens Pawl.	SPECIES	9200064	EXACT	SYNONYM	3028082	Alchemilla subconnivens	Pawł.	Accepted	2940608	720997-1	2940608	Alchemilla connivens	Buser ex C.DC.	wfo-0001018956	Accepted
224	Alchemilla subcrenata	Buser	species	Alchemilla	Rosaceae	Alchemilla subcrenata	Buser	Alchemilla subcrenata	Buser	Alchemilla subcrenata Buser	SPECIES	3028176	EXACT	ACCEPTED	3028176	Alchemilla subcrenata	Buser	Accepted	2940615	721160-1	2940615	Alchemilla subcrenata	Buser	wfo-0001003291	Accepted
225	Alchemilla supina	Juz.	species	Alchemilla	Rosaceae	NA	NA	Alchemilla supina	Juz.	Alchemilla supina Juz.	SPECIES	3027459	EXACT	ACCEPTED	3027459	Alchemilla supina	Juz.	Accepted	2940688	721016-1	2940688	Alchemilla supina	Juz.	wfo-0000983916	Accepted
226	Alchemilla szaferi	Pawł.	species	Alchemilla	Rosaceae	Alchemilla szaferi	Pawł.	Alchemilla szaferi	Pawł.	Alchemilla szaferi Pawl.	SPECIES	9116309	EXACT	ACCEPTED	9116309	Alchemilla szaferi	Pawł.	Accepted	2940697	721019-1	2940697	Alchemilla szaferi	Pawł.	wfo-0001019077	Accepted
227	Alchemilla taurica	(Buser) Juz.	species	Alchemilla	Rosaceae	NA	NA	Alchemilla taurica	(Buser) Juz.	Alchemilla taurica (Buser) Juz.	SPECIES	3027736	EXACT	ACCEPTED	3027736	Alchemilla taurica	(Buser) Juz.	Accepted	2940702	721023-1	2940702	Alchemilla taurica	Juz.	wfo-0000984288	Accepted
228	Alchemilla turkulensis	Pawł.	species	Alchemilla	Rosaceae	Alchemilla turkulensis	Pawł.	Alchemilla turkulensis	Pawł.	Alchemilla turkulensis Pawl.	SPECIES	3028944	EXACT	ACCEPTED	3028944	Alchemilla turkulensis	Pawł.	Accepted	2940742	721048-1	2940742	Alchemilla turkulensis	Pawł.	wfo-0001018554	Accepted
229	Alchemilla tytthantha	Juz.	species	Alchemilla	Rosaceae	Alchemilla tytthantha	Juz.	Alchemilla tytthantha	Juz.	Alchemilla tytthantha Juz.	SPECIES	3028586	EXACT	ACCEPTED	3028586	Alchemilla tytthantha	Juz.	Accepted	2940744	721050-1	2940744	Alchemilla tytthantha	Juz.	wfo-0001003355	Accepted
230	Alchemilla veronicae	Juz.	species	Alchemilla	Rosaceae	NA	NA	Alchemilla veronicae	Juz.	Alchemilla veronicae Juz.	SPECIES	3027461	EXACT	ACCEPTED	3027461	Alchemilla veronicae	Juz.	Accepted	2940765	721066-1	2940765	Alchemilla veronicae	Juz.	wfo-0000983861	Accepted
231	Alchemilla vinacea	Juz.	species	Alchemilla	Rosaceae	Alchemilla vinacea	Juz.	Alchemilla vinacea	Juz.	Alchemilla vinacea Juz.	SPECIES	3028054	EXACT	ACCEPTED	3028054	Alchemilla vinacea	Juz.	Accepted	2940778	721071-1	2940778	Alchemilla vinacea	Juz.	wfo-0000987528	Accepted
232	Alchemilla vulgaris	L.	species	Alchemilla	Rosaceae	Alchemilla vulgaris aggr.	L.	NA	NA	Alchemilla vulgaris L.	SPECIES	7890713	EXACT	ACCEPTED	7890713	Alchemilla vulgaris	L.	Accepted	2940791	721079-1	2940791	Alchemilla vulgaris	L.	wfo-0001007689	Accepted
233	Alchemilla walasii	Pawł.	species	Alchemilla	Rosaceae	Alchemilla walasii	Juz.	Alchemilla walasii	Pawł.	Alchemilla walasii Pawl.	SPECIES	3027660	EXACT	ACCEPTED	3027660	Alchemilla walasii	Pawł.	Accepted	2941166	721080-1	2941166	Alchemilla walasii	Pawł.	wfo-0001018573	Accepted
234	Alchemilla xanthochlora	Rothm.	species	Alchemilla	Rosaceae	Alchemilla xanthochlora	Rothm.	Alchemilla xanthochlora	Rothm.	Alchemilla xanthochlora Rothm.	SPECIES	3028198	EXACT	ACCEPTED	3028198	Alchemilla xanthochlora	Rothm.	Accepted	2941188	721091-1	2941188	Alchemilla xanthochlora	Rothm.	wfo-0000985078	Accepted
235	Alchemilla zapalowiczii	Pawł.	species	Alchemilla	Rosaceae	Alchemilla zapalowiczii	Pawł.	Alchemilla zapalowiczii	Pawł.	Alchemilla zapalowiczii Pawl.	SPECIES	3028149	EXACT	ACCEPTED	3028149	Alchemilla zapalowiczii	Pawł.	Accepted	2941198	721095-1	2941198	Alchemilla zapalowiczii	Pawł.	wfo-0001018570	Accepted
236	Aldrovanda vesiculosa	L.	species	Aldrovanda	Droseraceae	Aldrovanda vesiculosa	L.	Aldrovanda vesiculosa	L.	Aldrovanda vesiculosa L.	SPECIES	3190715	EXACT	ACCEPTED	3190715	Aldrovanda vesiculosa	L.	Accepted	5903	321755-1	5903	Aldrovanda vesiculosa	L.	wfo-0000940527	Accepted
237	Alisma gramineum	Lej.	species	Alisma	Alismataceae	Alisma gramineum	Lej.	Alisma gramineum	Lej.	Alisma gramineum Lej.	SPECIES	2865152	EXACT	ACCEPTED	2865152	Alisma gramineum	Lej.	Accepted	294793	77097302-1	294793	Alisma gramineum	Lej.	wfo-0000755418	Accepted
238	Alisma lanceolatum	With.	species	Alisma	Alismataceae	Alisma lanceolatum	With.	Alisma lanceolatum	With.	Alisma lanceolatum With.	SPECIES	2865125	EXACT	ACCEPTED	2865125	Alisma lanceolatum	With.	Accepted	294813	1047073-2	294813	Alisma lanceolatum	With.	wfo-0000755439	Accepted
239	Alisma plantago-aquatica	L.	species	Alisma	Alismataceae	Alisma plantago-aquatica	L.	Alisma plantago-aquatica	L.	Alisma plantago-aquatica L.	SPECIES	2865100	EXACT	ACCEPTED	2865100	Alisma plantago-aquatica	L.	Accepted	294841	30019518-2	294841	Alisma plantago-aquatica	L.	wfo-0000755470	Accepted
240	Alkanna tuberculata	(Forssk.) Meikle	species	Alkanna	Boraginaceae	Alkanna tuberculata	(Forssk.) Meikle	Alkanna tinctoria	Tausch	Alkanna tuberculata (Forssk.) Meikle	SPECIES	8046991	EXACT	SYNONYM	7294993	Alkanna tuberculata	(Forssk.) Meikle	Illegitimate	2628557	112758-1	3261777	Alkanna tuberculata	(Forssk.) Meikle	wfo-0000525965	Unchecked
241	Alliaria petiolata	(M.Bieb.) Cavara & Grande	species	Alliaria	Brassicaceae	Alliaria petiolata	(M.Bieb.) Cavara & Grande	Alliaria petiolata	(M. Bieb.) Cavara & Grande	Alliaria petiolata (M.Bieb.) Cavara & Grande	SPECIES	5376075	EXACT	ACCEPTED	5376075	Alliaria petiolata	(M.Bieb.) Cavara & Grande	Accepted	2628680	1176324-2	2628680	Alliaria petiolata	(M.Bieb.) Cavara & Grande	wfo-0000526081	Accepted
242	Allium albidum	Fisch. ex M.Bieb.	species	Allium	Amaryllidaceae	Allium albidum	Fisch. ex M.Bieb.	Allium denudatum	F. Delaroche	Allium albidum Fisch. ex M.Bieb.	SPECIES	8342319	EXACT	SYNONYM	7749756	Allium albidum	Fisch. ex M.Bieb.	Synonym	294934	527549-1	295428	Allium denudatum	Redouté	wfo-0000756094	Accepted
243	Allium albiflorum	Omelczuk	species	Allium	Amaryllidaceae	Allium albiflorum	Omelczuk	Allium albiflorum	Omelczuk	Allium albiflorum Omelczuk	SPECIES	2857287	EXACT	ACCEPTED	2857287	Allium albiflorum	Omelczuk	Accepted	294937	527551-1	294937	Allium albiflorum	Omelczuk	wfo-0000755569	Accepted
244	Allium angulosum	L.	species	Allium	Amaryllidaceae	Allium angulosum	L.	Allium angulosum	L.	Allium angulosum L.	SPECIES	2855717	EXACT	ACCEPTED	2855717	Allium angulosum	L.	Accepted	295009	527602-1	295009	Allium angulosum	L.	wfo-0000755648	Accepted
245	Allium ascalonicum	L.	species	Allium	Amaryllidaceae	Allium ascalonicum	L.	Allium ascalonicum	L.	Allium ascalonicum L.	SPECIES	2856558	EXACT	ACCEPTED	2856558	Allium ascalonicum	L.	Accepted	295055	30185627-2	295055	Allium ascalonicum	L.	wfo-0000755698	Accepted
246	Allium carinatum	L.	species	Allium	Amaryllidaceae	Allium carinatum	L.	Allium carinatum	L.	Allium carinatum L.	SPECIES	2855968	EXACT	ACCEPTED	2855968	Allium carinatum	L.	Accepted	295243	527777-1	295243	Allium carinatum	L.	wfo-0000755899	Accepted
247	Allium cepa	L.	species	Allium	Amaryllidaceae	Allium cepa	L.	Allium cepa	L.	Allium cepa L.	SPECIES	2857697	EXACT	ACCEPTED	2857697	Allium cepa	L.	Accepted	295261	527795-1	295261	Allium cepa	L.	wfo-0000755919	Accepted
248	Allium cyrilli	Ten.	species	Allium	Amaryllidaceae	Allium cyrillii	Ten.	Allium cyrilli	Ten.	Allium cyrilli Ten.	SPECIES	2856340	EXACT	ACCEPTED	2856340	Allium cyrilli	Ten.	Accepted	295400	527906-1	295400	Allium cyrilli	Ten.	wfo-0000756064	Accepted
249	Allium decipiens	Fisch. ex Schult. & Schult. f.	species	Allium	Amaryllidaceae	Allium decipiens	Fisch. ex Schult. & Schult.f.	Allium decipiens	Fisch. ex Schult. & Schult. f.	Allium decipiens Fisch. ex Schult. & Schult.f.	SPECIES	4928333	EXACT	ACCEPTED	4928333	Allium decipiens	Fisch. ex Schult. & Schult.f.	Accepted	295416	527918-1	295416	Allium decipiens	Fisch. ex Schult. & Schult.f.	wfo-0000756081	Accepted
250	Allium erubescens	K.Koch	species	Allium	Amaryllidaceae	Allium erubescens	K.Koch	Allium erubescens	K. Koch	Allium erubescens K.Koch	SPECIES	2857886	EXACT	ACCEPTED	2857886	Allium erubescens	K.Koch	Accepted	295509	527996-1	295509	Allium erubescens	K.Koch	wfo-0000756182	Accepted
251	Allium firmotunicatum	Fomin	species	Allium	Amaryllidaceae	Allium firmotunicatum	Fomin	Allium atroviolaceum	Boiss.	Allium firmotunicatum Fomin	SPECIES	2857907	EXACT	SYNONYM	2857640	Allium firmotunicatum	Fomin	Synonym	295565	528041-1	295082	Allium atroviolaceum	Boiss.	wfo-0000755727	Accepted
252	Allium fistulosum	L.	species	Allium	Amaryllidaceae	Allium fistulosum	L.	Allium fistulosum	L.	Allium fistulosum L.	SPECIES	2856504	EXACT	ACCEPTED	2856504	Allium fistulosum	L.	Accepted	295569	528046-1	295569	Allium fistulosum	L.	wfo-0000756246	Accepted
253	Allium flavescens	Besser	species	Allium	Amaryllidaceae	Allium flavescens	Besser	Allium flavescens	Besser	Allium flavescens Besser	SPECIES	2855633	EXACT	ACCEPTED	2855633	Allium flavescens	Besser	Accepted	295573	528048-1	295573	Allium flavescens	Besser	wfo-0000756251	Accepted
254	Allium guttatum	Steven	species	Allium	Amaryllidaceae	Allium guttatum	Steven	Allium guttatum	Steven	Allium guttatum Steven	SPECIES	2857922	EXACT	ACCEPTED	2857922	Allium guttatum	Steven	Accepted	295679	528133-1	295679	Allium guttatum	Steven	wfo-0000756366	Accepted
255	Allium inaequale	Janka	species	Allium	Amaryllidaceae	Allium inaequale	Janka	Allium inaequale	Janka	Allium inaequale Janka	SPECIES	2856124	EXACT	ACCEPTED	2856124	Allium inaequale	Janka	Accepted	295751	528187-1	295751	Allium inaequale	Janka	wfo-0000756445	Accepted
256	Allium jajlae	Vved.	species	Allium	Amaryllidaceae	Allium jailae	Vved.	Allium rotundum	L.	Allium jajlae Vved.	SPECIES	2856044	EXACT	SYNONYM	2855963	Allium jajlae	Vved.	Synonym	295783	528212-1	296437	Allium rotundum	L.	wfo-0000757183	Accepted
257	Allium lineare	L.	species	Allium	Amaryllidaceae	Allium lineare	L.	Allium lineare	L.	Allium lineare L.	SPECIES	2856148	EXACT	ACCEPTED	2856148	Allium lineare	L.	Accepted	295903	528319-1	295903	Allium lineare	L.	wfo-0000756611	Accepted
258	Allium marschallianum	Vved.	species	Allium	Amaryllidaceae	Allium marschallianum	Vved.	Allium marschalianum	Vved.	Allium marschallianum Vved.	SPECIES	7928959	EXACT	ACCEPTED	7928959	Allium marschallianum	Vved.	Accepted	295993	528389-1	295993	Allium marschalianum	Vved.	wfo-0000756706	Accepted
259	Allium moschatum	L.	species	Allium	Amaryllidaceae	Allium moschatum	L.	Allium moschatum	L.	Allium moschatum L.	SPECIES	2856450	EXACT	ACCEPTED	2856450	Allium moschatum	L.	Accepted	296063	528455-1	296063	Allium moschatum	L.	wfo-0000756782	Accepted
260	Allium myrianthum	Boiss.	species	Allium	Amaryllidaceae	Allium myrianthum	Boiss.	Allium myrianthum	Boiss.	Allium myrianthum Boiss.	SPECIES	2856605	EXACT	ACCEPTED	2856605	Allium myrianthum	Boiss.	Accepted	296077	528464-1	296077	Allium myrianthum	Boiss.	wfo-0000756796	Accepted
261	Allium nathaliae	Seregin	species	Allium	Amaryllidaceae	NA	NA	Allium nathaliae	Seregin	Allium nathaliae Seregin	SPECIES	2856896	EXACT	ACCEPTED	2856896	Allium nathaliae	Seregin	Accepted	309246	77063294-1	309246	Allium nathaliae	Seregin	wfo-0000770531	Accepted
262	Allium obliquum	L.	species	Allium	Amaryllidaceae	Allium obliquum	L.	Allium obliquum	L.	Allium obliquum L.	SPECIES	2857444	EXACT	ACCEPTED	2857444	Allium obliquum	L.	Accepted	296125	528506-1	296125	Allium obliquum	L.	wfo-0000756848	Accepted
263	Allium ochroleucum	Waldst. & Kit.	species	Allium	Amaryllidaceae	Allium ochroleucum	Waldst. & Kit.	Allium ericetorum	Thore	Allium ochroleucum Waldst. & Kit.	SPECIES	2855735	EXACT	SYNONYM	2855733	Allium ochroleucum	Waldst. & Kit.	Synonym	296134	528515-1	295505	Allium ericetorum	Thore	wfo-0000756178	Accepted
264	Allium oleraceum	L.	species	Allium	Amaryllidaceae	Allium oleraceum	L.	Allium oleraceum	L.	Allium oleraceum L.	SPECIES	2857071	EXACT	ACCEPTED	2857071	Allium oleraceum	L.	Accepted	296142	528525-1	296142	Allium oleraceum	L.	wfo-0000756866	Accepted
265	Allium paczoskianum	Tuzson	species	Allium	Amaryllidaceae	Allium paczoskianum	Tuzs.	Allium flavum subsp. tauricum	(Besser ex Rchb.) K. Richt.	Allium paczoskianum Tuzson	SPECIES	2856272	EXACT	SYNONYM	2856266	Allium paczoskianum	Tuzson	Synonym	296180	528557-1	295590	Allium flavum subsp. tauricum	(Besser ex Rchb.) K.Richt.	wfo-0000756270	Accepted
266	Allium paniculatum	L.	species	Allium	Amaryllidaceae	Allium paniculatum	L.	Allium paniculatum	L.	Allium paniculatum L.	SPECIES	2856288	EXACT	ACCEPTED	2856288	Allium paniculatum	L.	Accepted	296197	528569-1	296197	Allium paniculatum	L.	wfo-0000756923	Accepted
267	Allium pervestitum	Klokov	species	Allium	Amaryllidaceae	Allium pervestitum	Klokov	Allium pervestitum	Klokov	Allium pervestitum Klokov	SPECIES	2856159	EXACT	ACCEPTED	2856159	Allium pervestitum	Klokov	Accepted	296263	528607-1	296263	Allium pervestitum	Klokov	wfo-0000756995	Accepted
268	Allium podolicum	Błocki ex Raciborski & Szafer	species	Allium	Amaryllidaceae	Allium podolicum	(Asch. & Graebn.) Błocki ex Racib.	Allium podolicum	Blocki ex Racib. & Szafer	Allium podolicum Blocki ex Racib. & Szafer	SPECIES	2857471	EXACT	ACCEPTED	2857471	Allium podolicum	Blocki ex Racib. & Szafer	Accepted	296296	528633-1	296296	Allium podolicum	Błocki ex Raciborski & Szafer	wfo-0000757030	Accepted
269	Allium porrum	L.	species	Allium	Amaryllidaceae	Allium porrum	L.	Allium ampeloprasum	L.	Allium porrum L.	SPECIES	7668251	EXACT	SYNONYM	2856037	Allium porrum	L.	Accepted	296308	528646-1	296308	Allium ampeloprasum	L.	wfo-0000755607	Accepted
270	Allium praescissum	Rchb.	species	Allium	Amaryllidaceae	Allium praescissum	Rchb.	Allium paniculatum subsp. paniculatum	Sm.	Allium praescissum Rchb.	SPECIES	3697848	EXACT	ACCEPTED	3697848	Allium praescissum	Rchb.	Accepted	296316	528650-1	296316	Allium paniculatum subsp. paniculatum	NA	wfo-0000772106	Accepted
271	Allium pseudopulchellum	Omelczuk	species	Allium	Amaryllidaceae	Allium pseudopulchellum	Omelczuk	Allium flavum subsp. tauricum	(Besser ex Rchb.) K. Richt.	Allium pseudopulchellum Omelczuk	SPECIES	2856271	EXACT	SYNONYM	2856266	Allium pseudopulchellum	Omelczuk	Synonym	296343	528678-1	295590	Allium flavum subsp. tauricum	(Besser ex Rchb.) K.Richt.	wfo-0000756270	Accepted
272	Allium regelianum	A.K.Becker ex Iljin	species	Allium	Amaryllidaceae	Allium regelianum	A.Becker ex Iljin	Allium regelianum	Beck	Allium regelianum A.K.Becker ex Iljin	SPECIES	8279339	EXACT	DOUBTFUL	8279339	Allium regelianum	A.K.Becker	Accepted	296385	528718-1	296385	Allium regelianum	A.K.Becker	wfo-0000757128	Accepted
273	Allium rotundum	L.	species	Allium	Amaryllidaceae	Allium rotundum	L.	Allium rotundum	L.	Allium rotundum L.	SPECIES	2855963	EXACT	ACCEPTED	2855963	Allium rotundum	L.	Accepted	296437	528750-1	296437	Allium rotundum	L.	wfo-0000757183	Accepted
274	Allium rupestre	Steven	species	Allium	Amaryllidaceae	Allium rupestre	Steven	Allium rupestre	Steven	Allium rupestre Steven	SPECIES	2856455	EXACT	ACCEPTED	2856455	Allium rupestre	Steven	Accepted	296465	528773-1	296465	Allium rupestre	Steven	wfo-0000757213	Accepted
275	Allium sativum	L.	species	Allium	Amaryllidaceae	Allium sativum	L.	Allium sativum	L.	Allium sativum L.	SPECIES	2856681	EXACT	ACCEPTED	2856681	Allium sativum	L.	Accepted	296499	528796-1	296499	Allium sativum	L.	wfo-0000757248	Accepted
276	Allium savranicum	Besser	species	Allium	Amaryllidaceae	Allium savranicum	Besser	Allium saxatile	M. Bieb.	Allium savranicum Besser	SPECIES	2856444	EXACT	SYNONYM	2855937	Allium savranicum	Besser	Invalid	296505	528800-1	296507	Allium fistulosum	L.	wfo-0000756246	Accepted
277	Allium schoenoprasum	L.	species	Allium	Amaryllidaceae	Allium schoenoprasum	L.	Allium schoenoprasum	L.	Allium schoenoprasum L.	SPECIES	2855860	EXACT	ACCEPTED	2855860	Allium schoenoprasum	L.	Accepted	296525	528823-1	296525	Allium schoenoprasum	L.	wfo-0000757278	Accepted
278	Allium scorodoprasum	L.	species	Allium	Amaryllidaceae	Allium scorodoprasum	L.	Allium scorodoprasum	L.	Allium scorodoprasum L.	SPECIES	9177060	EXACT	ACCEPTED	9177060	Allium scorodoprasum	L.	Accepted	296553	528834-1	296553	Allium scorodoprasum	L.	wfo-0000757306	Accepted
279	Allium scythicum	Zoz	species	Allium	Amaryllidaceae	Allium scythicum	Zoz	Allium regelianum	Beck	Allium scythicum Zoz	SPECIES	2857351	EXACT	SYNONYM	2857350	Allium scythicum	Zoz	Synonym	296565	928279-1	296385	Allium regelianum	A.K.Becker	wfo-0000757128	Accepted
280	Allium senescens subsp. montanum	(Pohl) Holub	subspecies	Allium	Amaryllidaceae	Allium senescens subsp. montanum	(Fr.) Holub	Allium lusitanicum	Lam.	Allium senescens subsp. montanum (Pohl) Holub	SUBSPECIES	2855714	EXACT	SYNONYM	2855705	Allium senescens subsp. montanum	(Pohl) Holub	Synonym	296581	77258340-1	295934	Allium lusitanicum	Lam.	wfo-0000756644	Accepted
281	Allium sphaerocephalon	L.	species	Allium	Amaryllidaceae	Allium sphaerocephalon	L.	Allium sphaerocephalon	L.	Allium sphaerocephalon L.	SPECIES	2857616	EXACT	ACCEPTED	2857616	Allium sphaerocephalon	L.	Accepted	296631	528894-1	296631	Allium sphaerocephalon	L.	wfo-0000757393	Accepted
282	Allium sphaeropodum	Klokov	species	Allium	Amaryllidaceae	Allium sphaeropodum	Klokov	Allium flavum subsp. tauricum	(Besser ex Rchb.) K. Richt.	Allium sphaeropodum Klokov	SPECIES	2856270	EXACT	SYNONYM	2856266	Allium sphaeropodum	Klokov	Synonym	296645	528895-1	295590	Allium flavum subsp. tauricum	(Besser ex Rchb.) K.Richt.	wfo-0000756270	Accepted
283	Allium strictum	Schrad.	species	Allium	Amaryllidaceae	Allium strictum	Schrad.	Allium strictum	Schrad.	Allium strictum Schrad.	SPECIES	2856145	EXACT	ACCEPTED	2856145	Allium strictum	Schrad.	Accepted	296690	528932-1	296690	Allium strictum	Schrad.	wfo-0000757456	Accepted
284	Allium ursinum	L.	species	Allium	Amaryllidaceae	Allium ursinum	L.	Allium ursinum	L.	Allium ursinum L.	SPECIES	2857601	EXACT	ACCEPTED	2857601	Allium ursinum	L.	Accepted	296893	529088-1	296893	Allium ursinum	L.	wfo-0000757676	Accepted
285	Allium victorialis	L.	species	Allium	Amaryllidaceae	Allium victorialis	L.	Allium victorialis	L.	Allium victorialis L.	SPECIES	2857132	EXACT	ACCEPTED	2857132	Allium victorialis	L.	Accepted	296917	529108-1	296917	Allium victorialis	L.	wfo-0000757703	Accepted
286	Allium vineale	L.	species	Allium	Amaryllidaceae	Allium vineale	L.	Allium vineale	L.	Allium vineale L.	SPECIES	7792960	EXACT	ACCEPTED	7792960	Allium vineale	L.	Accepted	296924	529111-1	296924	Allium vineale	L.	wfo-0000757711	Accepted
287	Allium waldsteinii	G.Don	species	Allium	Amaryllidaceae	Allium waldsteinii	G.Don f.	Allium rotundum	L.	Allium waldsteinii G.Don	SPECIES	2856020	EXACT	SYNONYM	2855963	Allium waldsteinii	G.Don	Synonym	296958	529130-1	296437	Allium rotundum	L.	wfo-0000757183	Accepted
288	Allium x proliferum	(Moench) Schrad. ex Willd.	hybrid	Allium	Amaryllidaceae	Allium × proliferum	(Moench) Schrad. ex Willd.	NA	NA	Allium ×proliferum (Moench) Schrad. ex Willd.	SPECIES	3697844	EXACT	ACCEPTED	3697844	Allium × proliferum	(Moench) Schrad. ex Willd.	Artificial Hybrid	296322	528659-1	296322	Allium proliferum	(Moench) Schrad. ex Willd.	wfo-0000757060	Unchecked
289	Alnus glutinosa	(L.) Gaertn.	species	Alnus	Betulaceae	Alnus glutinosa	(L.) Gaertn.	Alnus glutinosa	(L.) Gaertn.	Alnus glutinosa (L.) Gaertn.	SPECIES	2876213	EXACT	ACCEPTED	2876213	Alnus glutinosa	(L.) Gaertn.	Accepted	6364	30036759-2	6364	Alnus glutinosa	(L.) Gaertn.	wfo-0000945215	Accepted
290	Alnus incana	(L.) Moench	species	Alnus	Betulaceae	Alnus incana	(L.) Moench	Alnus incana	(L.) Moench	Alnus incana (L.) Moench	SPECIES	9148577	EXACT	ACCEPTED	9148577	Alnus incana	(L.) Moench	Accepted	6417	30106706-2	6417	Alnus incana	(L.) Moench	wfo-0000945749	Accepted
291	Alnus x pubescens	Tausch	hybrid	Alnus	Betulaceae	NA	NA	NA	NA	Alnus ×pubescens Tausch	SPECIES	2876571	EXACT	ACCEPTED	2876571	Alnus × pubescens	Tausch	Accepted	6572	294979-1	6572	Alnus pubescens	Tausch	wfo-0000947344	Accepted
292	Alopecurus aequalis	Sobol.	species	Alopecurus	Poaceae	Alopecurus aequalis	Sobol.	Alopecurus aequalis	Sobol.	Alopecurus aequalis Sobol.	SPECIES	5290083	EXACT	ACCEPTED	5290083	Alopecurus aequalis	Sobol.	Accepted	391253	387005-1	391253	Alopecurus aequalis	Sobol.	wfo-0000845386	Accepted
293	Alopecurus arundinaceus	Poir.	species	Alopecurus	Poaceae	Alopecurus arundinaceus	Poir.	Alopecurus arundinaceus	Poir.	Alopecurus arundinaceus Poir.	SPECIES	5290087	EXACT	ACCEPTED	5290087	Alopecurus arundinaceus	Poir.	Accepted	391321	387025-1	391321	Alopecurus arundinaceus	Poir.	wfo-0000845457	Accepted
294	Alopecurus geniculatus	L.	species	Alopecurus	Poaceae	Alopecurus geniculatus	L.	Alopecurus geniculatus	L.	Alopecurus geniculatus L.	SPECIES	5290090	EXACT	ACCEPTED	5290090	Alopecurus geniculatus	L.	Accepted	391395	387091-1	391395	Alopecurus geniculatus	L.	wfo-0000845537	Accepted
295	Alopecurus laguriformis	Schur	species	Alopecurus	Poaceae	Alopecurus laguriformis	Schur	Alopecurus pratensis subsp. laguriformis	(Schur) Tzvelev	Alopecurus laguriformis Schur	SPECIES	5672208	EXACT	SYNONYM	5672026	Alopecurus laguriformis	Schur	Synonym	391442	387117-1	391517	Alopecurus pratensis subsp. laguriformis	(Schur) Tzvelev	wfo-0000845668	Accepted
296	Alopecurus myosuroides	Huds.	species	Alopecurus	Poaceae	Alopecurus myosuroides	Huds.	Alopecurus myosuroides	Huds.	Alopecurus myosuroides Huds.	SPECIES	5290097	EXACT	ACCEPTED	5290097	Alopecurus myosuroides	Huds.	Accepted	391472	387143-1	391472	Alopecurus myosuroides	Huds.	wfo-0000845620	Accepted
297	Alopecurus pratensis	L.	species	Alopecurus	Poaceae	Alopecurus pratensis	L.	Alopecurus pratensis	L.	Alopecurus pratensis L.	SPECIES	5290081	EXACT	ACCEPTED	5290081	Alopecurus pratensis	L.	Accepted	391506	387176-1	391506	Alopecurus pratensis	L.	wfo-0000845656	Accepted
298	Alopecurus vaginatus	(Willd.) Pall. ex Kunth	species	Alopecurus	Poaceae	Alopecurus vaginatus	(Willd.) Pall. ex Kunth	Alopecurus vaginatus	(Willd.) Boiss.	Alopecurus vaginatus (Willd.) Pall. ex Kunth	SPECIES	5671926	EXACT	ACCEPTED	5671926	Alopecurus vaginatus	(Willd.) Pall. ex Kunth	Accepted	391581	387221-1	391581	Alopecurus vaginatus	(Willd.) Trin.	wfo-0000845735	Accepted
299	Aloysia triphylla	Britton	species	Aloysia	Verbenaceae	Aloysia triphylla	(L'Her.) Britton	Aloysia citrodora	Paláu	Aloysia triphylla Britton	SPECIES	5341163	EXACT	SYNONYM	5667503	Aloysia triphylla	Britton	Illegitimate	6952	9688-2	6894	Aloysia citrodora	Paláu	wfo-0000950712	Accepted
300	Althaea armeniaca	Ten.	species	Althaea	Malvaceae	Althaea armeniaca	Ten.	Althaea armeniaca	Ten.	Althaea armeniaca Ten.	SPECIES	3933860	EXACT	ACCEPTED	3933860	Althaea armeniaca	Ten.	Accepted	2631499	558770-1	2631499	Althaea armeniaca	Ten.	wfo-0000528902	Accepted
301	Althaea cannabina	L.	species	Althaea	Malvaceae	Althaea cannabina	L.	Althaea cannabina	L.	Althaea cannabina L.	SPECIES	3152519	EXACT	ACCEPTED	3152519	Althaea cannabina	L.	Accepted	2631515	558787-1	2631515	Althaea cannabina	L.	wfo-0000528921	Accepted
302	Althaea hirsuta	L.	species	Althaea	Malvaceae	Althaea hirsuta	L.	Althaea hirsuta	L.	Althaea hirsuta L.	SPECIES	3152521	EXACT	ACCEPTED	3152521	Althaea hirsuta	L.	Synonym	2631545	558818-1	2504097	Malva setigera	K.F.Schimp. & Spenn.	wfo-0000449618	Accepted
303	Althaea narbonensis	Pourr. ex Cav.	species	Althaea	Malvaceae	Althaea narbonensis	Pourr. ex Cav.	Althaea cannabina	L.	Althaea narbonnensis Pourr. ex Cav.	SPECIES	3933339	EDITED	SYNONYM	3152519	Althaea narbonensis	Pourr. ex Cav.	Synonym	2631591	558866-1	2631515	Althaea cannabina	L.	wfo-0000528921	Accepted
304	Althaea officinalis	L.	species	Althaea	Malvaceae	Althaea officinalis	L.	Althaea officinalis	L.	Althaea officinalis L.	SPECIES	3152520	EXACT	ACCEPTED	3152520	Althaea officinalis	L.	Accepted	2631597	558872-1	2631597	Althaea officinalis	L.	wfo-0000529011	Accepted
305	Alyssum borzaeanum	Nyár.	species	Alyssum	Brassicaceae	Alyssum borzaeanum	Nyár.	Odontarrhena borzaeana	(Nyár.) D. A. German	Alyssum borzaeanum Nyár.	SPECIES	8139449	EXACT	SYNONYM	11201730	Alyssum borzaeanum	Nyár.	Synonym	2631952	277362-1	2392920	Odontarrhena obtusifolia	C.A.Mey.	wfo-0000386365	Accepted
306	Alyssum caliacrae	Nyár.	species	Alyssum	Brassicaceae	Alyssum caliacrae	Nyár.	Odontarrhena tortuosa subsp. caliacrae	(Nyár.) Španiel & al.	Alyssum caliacrae Nyár.	SPECIES	3044944	EXACT	SYNONYM	10940760	Alyssum caliacrae	Nyár.	Synonym	2631968	277378-1	3015549	Odontarrhena caliacrae	(Nyár.) D.A.German	wfo-0001421811	Accepted
307	Alyssum calycinum	L.	species	Alyssum	Brassicaceae	Alyssum calycinum	L.	Alyssum alyssoides	(L.) L.	Alyssum calycinum L.	SPECIES	3044858	EXACT	SYNONYM	3044855	Alyssum calycinum	L.	Illegitimate	2631971	277382-1	2631899	Alyssum alyssoides	L.	wfo-0000529216	Accepted
308	Alyssum calycocarpum	Rupr.	species	Alyssum	Brassicaceae	Alyssum calycocarpum	Rupr.	Alyssum calycocarpum	Rupr.	Alyssum calycocarpum Rupr.	SPECIES	3044761	EXACT	ACCEPTED	3044761	Alyssum calycocarpum	Rupr.	Accepted	2631975	277385-1	2631975	Alyssum calycocarpum	Rupr.	wfo-0000529301	Accepted
309	Alyssum desertorum	Stapf	species	Alyssum	Brassicaceae	Alyssum desertorum	Stapf	Alyssum turkestanicum	Regel & Schmalh.	Alyssum desertorum Stapf	SPECIES	3044743	EXACT	SYNONYM	3045082	Alyssum desertorum	Stapf	Accepted	2632075	277460-1	2632075	Alyssum desertorum	Stapf	wfo-0000529408	Accepted
310	Alyssum gmelinii	Jord. & Fourr.	species	Alyssum	Brassicaceae	Alyssum gmelinii	Jord.	Alyssum gmelinii	Jord. & Fourr.	Alyssum gmelinii Jord. & Fourr.	SPECIES	3044931	EXACT	ACCEPTED	3044931	Alyssum gmelinii	Jord.	Synonym	2632157	277523-1	2632317	Alyssum montanum subsp. gmelinii	(Jord.) Hegi & Em.Schmid	wfo-0000529669	Accepted
311	Alyssum gymnopodum	P.A.Smirn.	species	Alyssum	Brassicaceae	Alyssum gymnopodum	P.Smirn.	Odontarrhena tortuosa subsp. cretacea	(Kotov) Španiel & al.	Alyssum gymnopodum P.A.Smirn.	SPECIES	3044965	EXACT	SYNONYM	11143533	Alyssum gymnopodum	P.A.Smirn.	Synonym	2632168	277535-1	3009910	Odontarrhena tortuosa subsp. cretacea	(Kotov) Španiel, Al-Shehbaz & Marhold	wfo-0001363343	Accepted
312	Alyssum hirsutum	M.Bieb.	species	Alyssum	Brassicaceae	Alyssum hirsutum	M.Bieb.	Alyssum hirsutum	M. Bieb.	Alyssum hirsutum M.Bieb.	SPECIES	3045006	EXACT	ACCEPTED	3045006	Alyssum hirsutum	M.Bieb.	Accepted	2632186	277554-1	2632186	Alyssum hirsutum	M.Bieb.	wfo-0000529528	Accepted
313	Alyssum kotovii	A.P.Iljinsk.	species	Alyssum	Brassicaceae	Alyssum kotovii	Iljinskaja	Alyssum kotovii	A. P. Iljinsk.	Alyssum kotovii A.P.Iljinsk.	SPECIES	3044820	EXACT	ACCEPTED	3044820	Alyssum kotovii	Iljinsk.	Synonym	2632213	934831-1	2632449	Alyssum repens	Baumg.	wfo-0000529809	Accepted
314	Alyssum lenense	Adams	species	Alyssum	Brassicaceae	Alyssum lenense	Adams	Alyssum lenense	Adams	Alyssum lenense Adams	SPECIES	3045096	EXACT	ACCEPTED	3045096	Alyssum lenense	Adams	Accepted	2632227	277588-1	2632227	Alyssum lenense	Adams	wfo-0000529574	Accepted
315	Alyssum minutum	Schltdl. ex DC.	species	Alyssum	Brassicaceae	Alyssum minutum	Schlecht. ex DC.	Alyssum minutum	Schltdl. ex DC.	Alyssum minutum Schlecht. ex DC.	SPECIES	3044840	EXACT	ACCEPTED	3044840	Alyssum minutum	Schltdl. ex DC.	Accepted	2632298	277646-1	2632298	Alyssum minutum	Patrin ex DC.	wfo-0000529649	Accepted
316	Alyssum murale	Waldst. & Kit.	species	Alyssum	Brassicaceae	Alyssum murale	Waldst. & Kit.	Odontarrhena muralis	(Waldst. & Kit.) Endl.	Alyssum murale Waldst. & Kit.	SPECIES	3045111	EXACT	SYNONYM	3693541	Alyssum murale	Waldst. & Kit.	Synonym	2632328	277658-1	2392917	Odontarrhena muralis	(Waldst. & Kit.) Endl.	wfo-0001278341	Accepted
317	Alyssum obtusifolium	Steven ex DC.	species	Alyssum	Brassicaceae	Alyssum obtusifolium	Steven ex DC.	Odontarrhena obtusifolia	(Steven ex DC.) C. A. Mey.	Alyssum obtusifolium Steven ex DC.	SPECIES	7724435	EXACT	SYNONYM	3693532	Alyssum obtusifolium	Steven ex DC.	Synonym	2632362	277678-1	2392920	Odontarrhena obtusifolia	C.A.Mey.	wfo-0000386365	Accepted
318	Alyssum parviflorum	Fisch. ex M.Bieb.	species	Alyssum	Brassicaceae	Alyssum parviflorum	M.Bieb.	Alyssum simplex	Rudolphi	Alyssum parviflorum Fisch. ex M.Bieb.	SPECIES	3045048	EXACT	SYNONYM	3045042	Alyssum parviflorum	Fisch. ex M.Bieb.	Synonym	2632387	277696-1	3261813	Alyssum strigosum	[Soland.]	wfo-0000529899	Accepted
319	Alyssum repens	Baumg.	species	Alyssum	Brassicaceae	NA	NA	Alyssum repens	Baumg.	Alyssum repens Baumg.	SPECIES	3044813	EXACT	ACCEPTED	3044813	Alyssum repens	Baumg.	Accepted	2632449	277747-1	2632449	Alyssum repens	Baumg.	wfo-0000529809	Accepted
320	Alyssum rostratum	Steven	species	Alyssum	Brassicaceae	Alyssum rostratum	Steven	Alyssum rostratum	Steven	Alyssum rostratum Steven	SPECIES	3044823	EXACT	ACCEPTED	3044823	Alyssum rostratum	Steven	Accepted	2632464	277753-1	2632464	Alyssum rostratum	Steven	wfo-0000529826	Accepted
321	Alyssum savranicum	Andrz.	species	Alyssum	Brassicaceae	Alyssum savranicum	Andrz.	Odontarrhena tortuosa subsp. savranica	(Andrz.) Španiel & al.	Alyssum savranicum Andrz.	SPECIES	3044962	EXACT	SYNONYM	3044961	Alyssum savranicum	Andrz. ex Besser	Synonym	2632479	277766-1	3009912	Odontarrhena tortuosa subsp. savranica	(Andrz. ex Besser) Španiel, Al-Shehbaz & Marhold	wfo-0001363346	Accepted
322	Alyssum smyrnaeum	C.A.Mey.	species	Alyssum	Brassicaceae	Alyssum smyrnaeum	C.A.Mey.	Alyssum smyrnaeum	C. A. Mey.	Alyssum smyrnaeum C.A.Mey.	SPECIES	3045069	EXACT	ACCEPTED	3045069	Alyssum smyrnaeum	C.A.Mey.	Accepted	2632516	277795-1	2632516	Alyssum smyrnaeum	C.A.Mey.	wfo-0000529882	Accepted
323	Alyssum tortuosum	Waldst. & Kit. ex Willd.	species	Alyssum	Brassicaceae	Alyssum tortuosum	Waldst. & Kit. ex Willd.	Odontarrhena tortuosa	(Waldst. & Kit. ex Willd.) C. A. Mey.	Alyssum tortuosum Waldst. & Kit. ex Willd.	SPECIES	3044942	EXACT	SYNONYM	3044958	Alyssum tortuosum	Willd.	Synonym	2632568	NA	2392926	Odontarrhena tortuosa	C.A.Mey.	wfo-0001037112	Accepted
324	Alyssum trichostachyum	Rupr.	species	Alyssum	Brassicaceae	Alyssum trichostachyum	Rupr.	Alyssum trichostachyum	Rupr.	Alyssum trichostachyum Rupr.	SPECIES	3044817	EXACT	ACCEPTED	3044817	Alyssum trichostachyum	Rupr.	Accepted	2632582	277843-1	2632582	Alyssum trichostachyum	Rupr.	wfo-0000529954	Accepted
325	Alyssum umbellatum	Desv.	species	Alyssum	Brassicaceae	Alyssum umbellatum	Desv.	Alyssum umbellatum	Desv.	Alyssum umbellatum Desv.	SPECIES	3045106	EXACT	ACCEPTED	3045106	Alyssum umbellatum	Desv.	Accepted	2632592	277850-1	2632592	Alyssum umbellatum	Desv.	wfo-0000529964	Accepted
326	Amaranthus albus	L.	species	Amaranthus	Amaranthaceae	Amaranthus albus	L.	Amaranthus albus	L.	Amaranthus albus L.	SPECIES	7905507	EXACT	ACCEPTED	7905507	Amaranthus albus	L.	Accepted	2632650	327388-2	2632650	Amaranthus albus	L.	wfo-0000530018	Accepted
327	Amaranthus blitoides	S.Watson	species	Amaranthus	Amaranthaceae	Amaranthus blitoides	S.Watson	Amaranthus blitoides	S. Watson	Amaranthus blitoides S.Watson	SPECIES	5384395	EXACT	ACCEPTED	5384395	Amaranthus blitoides	S.Watson	Accepted	2632706	10615-2	2632706	Amaranthus blitoides	S.Watson	wfo-0000530076	Accepted
328	Amaranthus blitum	L.	species	Amaranthus	Amaranthaceae	Amaranthus blitum	L.	Amaranthus blitum	L.	Amaranthus blitum L.	SPECIES	8911082	EXACT	ACCEPTED	8911082	Amaranthus blitum	L.	Accepted	2632714	10619-2	2632714	Amaranthus blitum	L.	wfo-0000530085	Accepted
329	Amaranthus bouchonii	Thell.	species	Amaranthus	Amaranthaceae	Amaranthus bouchonii	Thell.	Amaranthus bouchonii	Thell.	Amaranthus bouchonii Thell.	SPECIES	5384361	EXACT	ACCEPTED	5384361	Amaranthus bouchonii	Thell.	Synonym	2632729	322180-2	3261821	Amaranthus powellii subsp. bouchonii	(Thell.) Costea & Carretero	wfo-0000530429	Accepted
330	Amaranthus caudatus	L.	species	Amaranthus	Amaranthaceae	Amaranthus caudatus	L.	Amaranthus caudatus	L.	Amaranthus caudatus L.	SPECIES	6109611	EXACT	ACCEPTED	6109611	Amaranthus caudatus	L.	Accepted	2632762	316347-2	2632762	Amaranthus caudatus	L.	wfo-0000530136	Accepted
331	Amaranthus caudatus subsp. saueri	V.Jehlík	subspecies	Amaranthus	Amaranthaceae	Amaranthus caudatus subsp. saueri	Jehlik	Amaranthus caudatus	L.	Amaranthus caudatus subsp. saueri V.Jehlík	SUBSPECIES	5547997	EXACT	SYNONYM	6109611	Amaranthus caudatus subsp. saueri	V.Jehlík	Synonym	2632767	951526-1	2632762	Amaranthus caudatus	L.	wfo-0000530136	Accepted
332	Amaranthus crispus	(Lesp. & Thévenau) A.Braun ex J.M.Coult. & S.Watson	species	Amaranthus	Amaranthaceae	Amaranthus crispus	(Lesp. & Thev.) N.Terracc.	Amaranthus crispus	(Lesp. & Thévenau) J. M. Coult. & S. Watson	Amaranthus crispus (Lesp. & Thévenau) A.Braun ex J.M.Coult. & S.Watson	SPECIES	8185601	EXACT	SYNONYM	5384341	Amaranthus crispus	(Lesp. & Thévenau) A.Braun ex J.M.Coult. & S.Watson	Accepted	2632789	1161987-2	2632789	Amaranthus crispus	(Lesp. & Thévenau) A.Braun ex J.M.Coult. & S.Watson	wfo-0000530163	Accepted
333	Amaranthus cruentus	L.	species	Amaranthus	Amaranthaceae	Amaranthus cruentus	L.	Amaranthus cruentus	L.	Amaranthus cruentus L.	SPECIES	5384390	EXACT	ACCEPTED	5384390	Amaranthus cruentus	L.	Accepted	2632793	10631-2	2632793	Amaranthus cruentus	L.	wfo-0000530168	Accepted
334	Amaranthus deflexus	L.	species	Amaranthus	Amaranthaceae	Amaranthus deflexus	L.	Amaranthus deflexus	L.	Amaranthus deflexus L.	SPECIES	5384396	EXACT	ACCEPTED	5384396	Amaranthus deflexus	L.	Accepted	2632798	327382-2	2632798	Amaranthus deflexus	L.	wfo-0000530173	Accepted
335	Amaranthus graecizans	L.	species	Amaranthus	Amaranthaceae	Amaranthus graecizans	L.	Amaranthus graecizans	L.	Amaranthus graecizans L.	SPECIES	5384373	EXACT	ACCEPTED	5384373	Amaranthus graecizans	L.	Accepted	2632852	10641-2	2632852	Amaranthus graecizans	L.	wfo-0000530231	Accepted
336	Amaranthus graecizans subsp. silvestris	(Vill.) Brenan	subspecies	Amaranthus	Amaranthaceae	Amaranthus graecizans subsp. sylvestris	(Vill.) Brenan	Amaranthus graecizans subsp. silvestris	(Vill.) Brenan	Amaranthus graecizans subsp. silvestris (Vill.) Brenan	SUBSPECIES	7826322	EXACT	ACCEPTED	7826322	Amaranthus graecizans subsp. silvestris	(Vill.) Brenan	Accepted	2632859	108437-3	2632859	Amaranthus graecizans subsp. silvestris	(Vill.) Brenan	wfo-0000530237	Accepted
337	Amaranthus hybridus	L.	species	Amaranthus	Amaranthaceae	Amaranthus hybridus	L.	Amaranthus hybridus	L.	Amaranthus hybridus L.	SPECIES	5384364	EXACT	ACCEPTED	5384364	Amaranthus hybridus	L.	Accepted	2632871	10648-2	2632871	Amaranthus hybridus	L.	wfo-0000530251	Accepted
338	Amaranthus hypochondriacus	L.	species	Amaranthus	Amaranthaceae	Amaranthus hypochondriacus	L.	Amaranthus hypochondriacus	L.	Amaranthus hypochondriacus L.	SPECIES	9080185	EXACT	ACCEPTED	9080185	Amaranthus hypochondriacus	L.	Accepted	2632908	10665-2	2632908	Amaranthus hypochondriacus	L.	wfo-0000530285	Accepted
339	Amaranthus palmeri	S.Watson	species	Amaranthus	Amaranthaceae	Amaranthus palmeri	S.Watson	Amaranthus palmeri	S. Watson	Amaranthus palmeri S.Watson	SPECIES	5384393	EXACT	ACCEPTED	5384393	Amaranthus palmeri	S.Watson	Accepted	2633009	327376-2	2633009	Amaranthus palmeri	S.Watson	wfo-0000530390	Accepted
340	Amaranthus powellii	S.Watson	species	Amaranthus	Amaranthaceae	Amaranthus powellii	S.Watson	Amaranthus powellii	S. Watson	Amaranthus powellii S.Watson	SPECIES	5384359	EXACT	ACCEPTED	5384359	Amaranthus powellii	S.Watson	Accepted	2633044	319617-2	2633044	Amaranthus powellii	S.Watson	wfo-0000530428	Accepted
341	Amaranthus retroflexus	L.	species	Amaranthus	Amaranthaceae	Amaranthus retroflexus	L.	Amaranthus retroflexus	L.	Amaranthus retroflexus L.	SPECIES	6109534	EXACT	ACCEPTED	6109534	Amaranthus retroflexus	L.	Accepted	2633061	10698-2	2633061	Amaranthus retroflexus	L.	wfo-0000530447	Accepted
342	Amaranthus rudis	J.D.Sauer	species	Amaranthus	Amaranthaceae	Amaranthus rudis	Sauer	Amaranthus tuberculatus	(Moq.) J. D. Sauer	Amaranthus rudis J.D.Sauer	SPECIES	5384345	EXACT	SYNONYM	8577467	Amaranthus rudis	J.D.Sauer	Synonym	2633083	10703-2	2633140	Amaranthus tuberculatus	(Moq.) J.D.Sauer	wfo-0000530532	Accepted
343	Amaranthus spinosus	L.	species	Amaranthus	Amaranthaceae	Amaranthus spinosus	L.	Amaranthus spinosus	L.	Amaranthus spinosus L.	SPECIES	5384401	EXACT	ACCEPTED	5384401	Amaranthus spinosus	L.	Accepted	2633107	10711-2	2633107	Amaranthus spinosus	L.	wfo-0000530495	Accepted
344	Amaranthus tuberculatus	(Moq.) J.D.Sauer	species	Amaranthus	Amaranthaceae	Amaranthus tuberculatus	(Moq.) Sauer	Amaranthus tuberculatus	(Moq.) J. D. Sauer	Amaranthus tuberculatus (Moq.) J.D.Sauer	SPECIES	8577467	EXACT	ACCEPTED	8577467	Amaranthus tuberculatus	(Moq.) J.D.Sauer	Accepted	2633140	59699-1	2633140	Amaranthus tuberculatus	(Moq.) J.D.Sauer	wfo-0000530532	Accepted
345	Amaranthus viridis	L.	species	Amaranthus	Amaranthaceae	Amaranthus viridis	L.	Amaranthus viridis	L.	Amaranthus viridis L.	SPECIES	5384334	EXACT	ACCEPTED	5384334	Amaranthus viridis	L.	Accepted	2633159	316349-2	2633159	Amaranthus viridis	L.	wfo-0000530552	Accepted
346	Amaranthus x soproniensis	Priszter & Kárpáti	hybrid	Amaranthus	Amaranthaceae	Amaranthus × soproniensis	Priszter & Karpati	NA	NA	Amaranthus ×soproniensis Priszter & Kárpáti	SPECIES	7762704	EXACT	ACCEPTED	7762704	Amaranthus × soproniensis	Priszter & Kárpáti	Accepted	2633100	59669-1	2633100	Amaranthus × soproniensis	Priszter & Kárpáti	wfo-0000530488	Accepted
347	Amberboa moschata	(L.) DC.	species	Amberboa	Asteraceae	Amberboa moschata	(L.) DC.	Amberboa moschata	(L.) DC.	Amberboa moschata (L.) DC.	SPECIES	3122190	EXACT	ACCEPTED	3122190	Amberboa moschata	(L.) DC.	Accepted	3046753	20008631-1	3046753	Amberboa moschata	(L.) DC.	wfo-0000114040	Accepted
348	Ambrosia aptera	DC.	species	Ambrosia	Asteraceae	Ambrosia aptera	DC.	Ambrosia aptera	DC.	Ambrosia aptera DC.	SPECIES	3110590	EXACT	SYNONYM	3110588	Ambrosia aptera	DC.	Synonym	3119558	176054-1	3119556	Ambrosia trifida var. texana	Scheele	wfo-0000103717	Accepted
349	Ambrosia artemisiifolia	L.	species	Ambrosia	Asteraceae	Ambrosia artemisiifolia	L.	Ambrosia artemisiifolia	L.	Ambrosia artemisiifolia L.	SPECIES	8002952	EXACT	ACCEPTED	8002952	Ambrosia artemisiifolia	L.	Accepted	2922382	176058-1	2922382	Ambrosia artemisiifolia	L.	wfo-0000063493	Accepted
350	Ambrosia psilostachya	DC.	species	Ambrosia	Asteraceae	Ambrosia psilostachya	DC.	Ambrosia psilostachya	DC.	Ambrosia psilostachya DC.	SPECIES	3110686	EXACT	ACCEPTED	3110686	Ambrosia psilostachya	DC.	Accepted	2922398	30153070-2	2922398	Ambrosia psilostachya	DC.	wfo-0000137200	Accepted
351	Ambrosia trifida	L.	species	Ambrosia	Asteraceae	Ambrosia trifida	L.	Ambrosia trifida	L.	Ambrosia trifida L.	SPECIES	3110588	EXACT	ACCEPTED	3110588	Ambrosia trifida	L.	Accepted	3119556	315739-2	3119556	Ambrosia trifida	L.	wfo-0000114875	Accepted
352	Amelanchier canadensis	(L.) Medik.	species	Amelanchier	Rosaceae	Amelanchier canadensis	(L.) Medik.	Amelanchier spicata	(Lam.) K. Koch	Amelanchier canadensis (L.) Medik.	SPECIES	3023833	EXACT	ACCEPTED	3023833	Amelanchier canadensis	(L.) Medik.	Accepted	2940163	721188-1	2940163	Amelanchier canadensis	(L.) Medik.	wfo-0001007218	Accepted
353	Amelanchier ovalis	Medik.	species	Amelanchier	Rosaceae	Amelanchier ovalis	Medik.	Amelanchier ovalis	Medik.	Amelanchier ovalis Medik.	SPECIES	3023878	EXACT	ACCEPTED	3023878	Amelanchier ovalis	Medik.	Accepted	2941231	721244-1	2941231	Amelanchier ovalis	Medik.	wfo-0001003268	Accepted
354	Amelanchier spicata	(Lam.) K.Koch	species	Amelanchier	Rosaceae	Amelanchier spicata	(Lam.) K.Koch	Amelanchier spicata	(Lam.) K. Koch	Amelanchier spicata (Lam.) K.Koch	SPECIES	3023852	EXACT	SYNONYM	3023903	Amelanchier × spicata	(Lam.) K.Koch	Artificial Hybrid	2941302	1184240-2	2941302	Amelanchier spicata	(Lam.) K.Koch	wfo-0001016834	Accepted
355	Ammannia verticillata	(Ard.) Lam.	species	Ammannia	Lythraceae	Ammannia verticillata	(Ard.) Lam.	Ammannia verticillata	(Ard.) Lam.	Ammannia verticillata (Ard.) Lam.	SPECIES	8106293	EXACT	SYNONYM	3188716	Ammannia verticillata	(Ard.) Lam.	Accepted	2633840	552800-1	2633840	Ammannia verticillata	Lam.	wfo-0000531121	Accepted
356	Ammi majus	L.	species	Ammi	Apiaceae	Ammi majus	L.	Ammi majus	L.	Ammi majus L.	SPECIES	3034182	EXACT	ACCEPTED	3034182	Ammi majus	L.	Accepted	2633874	837486-1	2633874	Ammi majus	L.	wfo-0000531157	Accepted
357	Amorpha californica	Nutt.	species	Amorpha	Fabaceae	Amorpha californica	Nutt.	NA	NA	Amorpha californica Nutt.	SPECIES	8085522	EXACT	ACCEPTED	8085522	Amorpha californica	Nutt.	Accepted	2634123	330882-2	2634123	Amorpha californica	Nutt.	wfo-0001054158	Accepted
358	Amorpha canescens	Pursh	species	Amorpha	Fabaceae	Amorpha canescens	Nutt.	NA	NA	Amorpha canescens Pursh	SPECIES	5357388	EXACT	ACCEPTED	5357388	Amorpha canescens	Pursh	Accepted	2634126	60431313-2	2634126	Amorpha canescens	Pursh	wfo-0000178822	Accepted
359	Amorpha fruticosa	L.	species	Amorpha	Fabaceae	Amorpha fruticosa	L.	Amorpha fruticosa	L.	Amorpha fruticosa L.	SPECIES	5357407	EXACT	ACCEPTED	5357407	Amorpha fruticosa	L.	Accepted	2634148	11421-2	2634148	Amorpha fruticosa	L.	wfo-0000213510	Accepted
360	Amorpha glabra	Desf. ex Pers.	species	Amorpha	Fabaceae	Amorpha glabra	Poir.	NA	NA	Amorpha glabra Desf. ex Pers.	SPECIES	7639404	EXACT	ACCEPTED	7639404	Amorpha glabra	Desf. ex Pers.	Accepted	2634180	60466192-2	2634180	Amorpha glabra	Desf. ex Pers.	wfo-0000181082	Accepted
361	Amorpha herbacea	Walter	species	Amorpha	Fabaceae	Amorpha herbacea	Walter	NA	NA	Amorpha herbacea Walter	SPECIES	5357397	EXACT	ACCEPTED	5357397	Amorpha herbacea	Walter	Accepted	2634183	11437-2	2634183	Amorpha herbacea	Walter	wfo-0000169559	Accepted
362	Ampelopsis brevipedunculata	(Maxim.) Trautv.	species	Ampelopsis	Vitaceae	Ampelopsis brevipedunculata	(Maxim.) Trautv.	NA	NA	Ampelopsis brevipedunculata (Maxim.) Trautv.	SPECIES	3039179	EXACT	SYNONYM	4052825	Ampelopsis brevipedunculata	(Maxim.) Trautv.	Synonym	2634467	67411-1	2634502	Ampelopsis glandulosa var. brevipedunculata	(Maxim.) Momiy.	wfo-0000531669	Accepted
363	Ampelopsis japonica	(Thunb.) Makino	species	Ampelopsis	Vitaceae	Ampelopsis japonica	(Thunb.) Makino	NA	NA	Ampelopsis japonica (Thunb.) Makino	SPECIES	7394232	EXACT	ACCEPTED	7394232	Ampelopsis japonica	(Thunb.) Makino	Accepted	2634539	869647-1	2634539	Ampelopsis japonica	(Thunb.) Makino	wfo-0000531708	Accepted
364	Amsinckia calycina	(Moris) Chater	species	Amsinckia	Boraginaceae	Amsinckia calycina	(Moris) Chater	Amsinckia calycina	(Moris) Chater	Amsinckia calycina (Moris) Chater	SPECIES	4060237	EXACT	ACCEPTED	4060237	Amsinckia calycina	(Moris) Chater	Accepted	2634917	11707-2	2634917	Amsinckia calycina	(Moris) Chater	wfo-0000531997	Accepted
365	Amygdalus communis	L.	species	Amygdalus	Rosaceae	Amygdalus communis	L.	Prunus dulcis	(Mill.) D. A. Webb	Amygdalus communis L.	SPECIES	5369586	EXACT	SYNONYM	3020980	Amygdalus communis	L.	Synonym	2917142	12110-2	2917141	Prunus amygdalus	Batsch	wfo-0001015846	Accepted
366	Amygdalus nana	L.	species	Amygdalus	Rosaceae	Amygdalus nana	L.	Prunus tenella	Batsch	Amygdalus nana L.	SPECIES	5369545	EXACT	SYNONYM	3022879	Amygdalus nana	L.	Synonym	2940467	324717-2	3266010	Prunus tenella	Batsch	wfo-0001018576	Accepted
367	Anacamptis pyramidalis	(L.) Rich.	species	Anacamptis	Orchidaceae	Anacamptis pyramidalis	(L.) Rich.	Anacamptis pyramidalis	(L.) Rich.	Anacamptis pyramidalis (L.) Rich.	SPECIES	2808330	EXACT	ACCEPTED	2808330	Anacamptis pyramidalis	(L.) Rich.	Accepted	8593	615773-1	8593	Anacamptis pyramidalis	(L.) Rich.	wfo-0000968551	Accepted
368	Anacamptis x timbali nothosubsp. reinhardii	(Ugr. ex E.G.Camus) H.Kretzschmar, Eccarius & H.Dietr.	subspecies	Anacamptis	Orchidaceae	NA	NA	NA	NA	Anacamptis timbali nothosubsp. reinhardii (Ugr. ex E.G.Camus) H.Kretzschmar, Eccarius & H.Dietr.	SUBSPECIES	2808507	EXACT	ACCEPTED	2808507	Anacamptis × timbali nothosubsp. reinhardii	(Ugr. ex E.G.Camus) H.Kretzschmar, Eccarius & H.Dietr.	Accepted	345924	77078862-1	345924	Anacamptis	Rich.	wfo-4000001797	Accepted
369	Anacyclus clavatus	(Desf.) Pers.	species	Anacyclus	Asteraceae	Anacyclus clavatus	(Desf.) Pers.	Anacyclus clavatus	(Desf.) Pers.	Anacyclus clavatus (Desf.) Pers.	SPECIES	3148589	EXACT	ACCEPTED	3148589	Anacyclus clavatus	(Desf.) Pers.	Accepted	3110592	176301-1	3110592	Anacyclus clavatus	(Desf.) Pers.	wfo-0000123732	Accepted
370	Anacyclus officinarum	Hayne	species	Anacyclus	Asteraceae	Anacyclus officinarum	Hayne	Anacyclus pyrethrum	(L.) Lag.	Anacyclus officinarum Hayne	SPECIES	3148579	EXACT	SYNONYM	3148578	Anacyclus officinarum	Hayne	Synonym	2922409	176330-1	2922407	Anacyclus pyrethrum	(L.) Lag.	wfo-0000117319	Accepted
371	Anagallis arvensis	L.	species	Anagallis	Primulaceae	Anagallis arvensis	L.	Anagallis arvensis	L.	Anagallis arvensis L.	SPECIES	3169305	EXACT	SYNONYM	9631539	Anagallis arvensis	L.	Synonym	2636008	329604-2	2896568	Lysimachia arvensis	(L.) U.Manns & Anderb.	wfo-0000744184	Accepted
372	Anagallis foemina	Mill.	species	Anagallis	Primulaceae	Anagallis foemina	Mill.	Anagallis foemina	Mill.	Anagallis foemina Mill.	SPECIES	4005597	EXACT	SYNONYM	8368021	Anagallis foemina	Mill.	Synonym	2636052	700073-1	2896577	Lysimachia foemina	(Mill.) U.Manns & Anderb.	wfo-0000744194	Accepted
373	Anagallis tenella	(L.) L.	species	Anagallis	Primulaceae	Anagallis tenella	(L.) L.	Anagallis tenella	(L.) L.	Anagallis tenella (L.) L.	SPECIES	3169304	EXACT	SYNONYM	4005183	Anagallis tenella	(L.) L.	Synonym	2636145	700140-1	2492256	Lysimachia tenella	L.	wfo-0000442406	Accepted
374	Anchusa azurea	Mill.	species	Anchusa	Boraginaceae	Anchusa azurea	Mill.	Anchusa azurea	Mill.	Anchusa azurea Mill.	SPECIES	5341198	EXACT	ACCEPTED	5341198	Anchusa azurea	Mill.	Accepted	2636472	113203-1	2636472	Anchusa azurea	Mill.	wfo-0000533562	Accepted
375	Anchusa barrelieri	(All.) Vitman	species	Anchusa	Boraginaceae	Anchusa barrelieri	(All.) Vitm.	Cynoglottis barrelieri	(All.) Vural & Kit Tan	Anchusa barrelieri (All.) Vitman	SPECIES	5341195	EXACT	SYNONYM	7294865	Anchusa barrelieri	(All.) Vitman	Synonym	2636476	113205-1	2752208	Cynoglottis barrelieri	(All.) Vural & Kit Tan	wfo-0000634284	Accepted
376	Anchusa gmelinii	Ledeb.	species	Anchusa	Boraginaceae	Anchusa gmelinii	Ledeb.	Anchusa gmelinii	Ledeb.	Anchusa gmelinii Ledeb.	SPECIES	7582887	EXACT	ACCEPTED	7582887	Anchusa gmelinii	Ledeb.	Accepted	2636521	113242-1	2636521	Anchusa gmelinii	Ledeb. ex Spreng.	wfo-0000533614	Accepted
377	Anchusa leptophylla	Roem. & Schult.	species	Anchusa	Boraginaceae	Anchusa leptophylla	Roem. & Schult.	Anchusa leptophylla	Roem. & Schult.	Anchusa leptophylla Roem. & Schult.	SPECIES	8353055	EXACT	ACCEPTED	8353055	Anchusa leptophylla	Roem. & Schult.	Accepted	2636553	113267-1	2636553	Anchusa leptophylla	Roem. & Schult.	wfo-0000533649	Accepted
378	Anchusa officinalis	L.	species	Anchusa	Boraginaceae	Anchusa officinalis	L.	Anchusa officinalis	L.	Anchusa officinalis L.	SPECIES	5341201	EXACT	ACCEPTED	5341201	Anchusa officinalis	L.	Accepted	2636606	113312-1	2636606	Anchusa officinalis	L.	wfo-0000533707	Accepted
379	Anchusa popovii	(Guşul.) Dobrocz.	species	Anchusa	Boraginaceae	Anchusa popovii	(Guşul.) Dobrocz.	Anchusa popovii	(Guşul.) Dobrocz.	Anchusa popovii (Gusul.) Dobrocz.	SPECIES	5662041	EXACT	SYNONYM	5662089	Anchusa popovii	(Guşul.) Dobrocz.	Synonym	2636636	941872-1	2636601	Anchusa ochroleuca	M.Bieb.	wfo-0000533702	Accepted
380	Anchusa procera	Besser ex Link	species	Anchusa	Boraginaceae	Anchusa procera	Besser	Anchusa procera	Link	Anchusa procera Besser ex Link	SPECIES	5341202	EXACT	ACCEPTED	5341202	Anchusa procera	Besser ex Link	Accepted	2636638	113333-1	2636638	Anchusa procera	Besser ex Link	wfo-0000533740	Accepted
381	Anchusa pseudoochroleuca	Des.-Shost.	species	Anchusa	Boraginaceae	Anchusa pseudoochroleuca	Des.-Shost.	Anchusa ochroleuca	M. Bieb.	Anchusa pseudoochroleuca Des.-Shost.	SPECIES	8351411	EXACT	ACCEPTED	8351411	Anchusa pseudoochroleuca	Des.-Shost.	Accepted	2636641	77221659-1	2636641	Anchusa pseudoochroleuca	Des.-Shost.	wfo-0000533744	Accepted
382	Anchusa pusilla	Guşul.	species	Anchusa	Boraginaceae	Anchusa pusilla	Guşul.	Anchusa pusilla	Guşul.	Anchusa pusilla Gusul.	SPECIES	5662028	EXACT	ACCEPTED	5662028	Anchusa pusilla	Guşul.	Accepted	2636645	113339-1	2636645	Anchusa pusilla	Gușul.	wfo-0000533748	Accepted
383	Anchusa stylosa	M.Bieb.	species	Anchusa	Boraginaceae	Anchusa stylosa	M.Bieb.	Anchusa stylosa	M. Bieb.	Anchusa stylosa M.Bieb.	SPECIES	7295349	EXACT	ACCEPTED	7295349	Anchusa stylosa	M.Bieb.	Accepted	2636680	113368-1	2636680	Anchusa stylosa	M.Bieb.	wfo-0000533786	Accepted
384	Anchusa thessala	Boiss. & Spruner	species	Anchusa	Boraginaceae	Anchusa thessala	Boiss. & Sprun.	Anchusa thessala	Boiss. & Spruner	Anchusa thessala Boiss. & Spruner	SPECIES	5661914	EXACT	ACCEPTED	5661914	Anchusa thessala	Boiss. & Spruner	Accepted	2636688	113375-1	2636688	Anchusa thessala	Boiss. & Spruner	wfo-0000533794	Accepted
385	Andrachne telephioides	L.	species	Andrachne	Phyllanthaceae	Andrachne telephioides	L.	Andrachne telephioides	L.	Andrachne telephioides L.	SPECIES	3079631	EXACT	ACCEPTED	3079631	Andrachne telephioides	L.	Accepted	8963	338694-1	8963	Andrachne telephioides	L.	wfo-0000972391	Accepted
386	Andromeda polifolia	L.	species	Andromeda	Ericaceae	Andromeda polifolia	L.	Andromeda polifolia	L.	Andromeda polifolia L.	SPECIES	5333413	EXACT	ACCEPTED	5333413	Andromeda polifolia	L.	Accepted	2637263	30021967-2	2637263	Andromeda polifolia	L.	wfo-0000534279	Accepted
387	Androsace bidentata	K.Koch	species	Androsace	Primulaceae	Androsace bidentata	K.Koch	Androsace bidentata	K. Koch	Androsace bidentata K.Koch	SPECIES	4007766	EXACT	ACCEPTED	4007766	Androsace bidentata	K.Koch	Accepted	2637404	700198-1	2637404	Androsace bidentata	K.Koch	wfo-0000534430	Accepted
388	Androsace elongata	L.	species	Androsace	Primulaceae	Androsace elongata	L.	Androsace elongata	L.	Androsace elongata L.	SPECIES	3169325	EXACT	ACCEPTED	3169325	Androsace elongata	L.	Accepted	2637506	700259-1	2637506	Androsace elongata	L.	wfo-0000534540	Accepted
389	Androsace koso-poljanskii	Ovcz.	species	Androsace	Primulaceae	Androsace koso-poljanskii	Ovcz.	Androsace villosa subsp. koso-poljanskii	(Ovcz.) Fed.	Androsace koso-poljanskii Ovcz.	SPECIES	4007254	EXACT	SYNONYM	4007863	Androsace koso-poljanskii	Ovcz.	Synonym	2637594	700324-1	2637858	Androsace villosa subsp. koso-poljanskii	(Ovcz.) Fed.	wfo-0000534913	Accepted
390	Androsace maxima subsp. turczaninovii	(Freyn) Fed.	subspecies	Androsace	Primulaceae	Androsace maxima subsp. turczaninovii	(Freyn) Fed.	Androsace maxima subsp. turczaninovii	(Freyn) Fed.	Androsace maxima subsp. turczaninovii (Freyn) Fed.	SUBSPECIES	8341810	EXACT	SYNONYM	7290599	Androsace maxima subsp. turczaninowii	(Freyn) Fed.	Synonym	2637645	919668-1	3261877	Androsace maxima	L.	wfo-0000534676	Accepted
391	Androsace septentrionalis	L.	species	Androsace	Primulaceae	Androsace septentrionale	L.	Androsace septentrionalis	L.	Androsace septentrionalis L.	SPECIES	3169326	EXACT	ACCEPTED	3169326	Androsace septentrionalis	L.	Accepted	2637777	13171-2	2637777	Androsace septentrionalis	L.	wfo-0000534825	Accepted
392	Androsace taurica	Ovcz.	species	Androsace	Primulaceae	Androsace taurica	Ovcz.	Androsace villosa subsp. taurica	(Ovcz.) Fed.	Androsace taurica Ovcz.	SPECIES	4008042	EXACT	SYNONYM	4007851	Androsace taurica	Ovcz.	Synonym	2637821	700456-1	2637862	Androsace villosa subsp. taurica	(Ovcz.) Fed.	wfo-0000534918	Accepted
393	Anemone laxa	(Ulbr.) Juz.	species	Anemone	Ranunculaceae	Anemone laxa	(Ulbr.) Juz.	Anemonastrum narcissiflorum	(L.) Holub	Anemone laxa (Ulbr.) Juz.	SPECIES	3925553	EXACT	SYNONYM	7277740	Anemone laxa	(Ulbr.) Juz.	Synonym	2638341	708458-1	2637965	Anemonastrum narcissiflorum	(L.) Holub	wfo-0000535015	Accepted
394	Anemone narcissiflora	L.	species	Anemone	Ranunculaceae	Anemone narcissiflora	L.	Anemonastrum narcissiflorum	(L.) Holub	Anemone narcissiflora L.	SPECIES	8547890	EXACT	SYNONYM	7277740	Anemone narcissiflora	L.	Synonym	2638416	13458-2	2637965	Anemone narcissiflora	L.	wfo-0000535500	Accepted
395	Anemone narcissiflora subsp. chrysantha	Ulbr.	subspecies	Anemone	Ranunculaceae	NA	NA	Anemonastrum narcissiflorum subsp. chrysanthum	(Ulbr.) Raus	Anemone narcissiflora subsp. chrysantha Ulbr.	SUBSPECIES	8383569	EXACT	SYNONYM	7949421	Anemone narcissiflora subsp. chrysantha	(C.A.Mey. ex N.Busch) Ulbr.	Synonym	2638429	77117705-1	2637962	Anemonastrum fasciculatum	(L.) Holub	wfo-0000535012	Accepted
396	Anemone nemorosa	L.	species	Anemone	Ranunculaceae	Anemone nemorosa	L.	Anemone nemorosa	L.	Anemone nemorosa L.	SPECIES	3033263	EXACT	ACCEPTED	3033263	Anemone nemorosa	L.	Synonym	2638482	13472-2	2638880	Anemonoides nemorosa	(L.) Holub	wfo-0000535989	Accepted
397	Anemone ranunculoides	L.	species	Anemone	Ranunculaceae	Anemone ranunculoides	L.	Anemone ranunculoides	L.	Anemone ranunculoides L.	SPECIES	3033266	EXACT	ACCEPTED	3033266	Anemone ranunculoides	L.	Synonym	2638630	13507-2	2638889	Anemonoides ranunculoides	(L.) Holub	wfo-0000535998	Accepted
398	Anemone sylvestris	L.	species	Anemone	Ranunculaceae	Anemone sylvestris	L.	Anemone sylvestris	L.	Anemone sylvestris L.	SPECIES	3922888	EXACT	ACCEPTED	3922888	Anemone sylvestris	L.	Synonym	2638727	303663-2	2638897	Anemonoides sylvestris	(L.) Galasso, Banfi & Soldano	wfo-0000536007	Accepted
399	Anethum graveolens	L.	species	Anethum	Apiaceae	Anethum graveolens	L.	Anethum graveolens	L.	Anethum graveolens L.	SPECIES	3034646	EXACT	ACCEPTED	3034646	Anethum graveolens	L.	Accepted	2638934	837530-1	2638934	Anethum graveolens	L.	wfo-0000536042	Accepted
400	Angelica sylvestris	L.	species	Angelica	Apiaceae	Angelica sylvestris	L.	Angelica sylvestris	L.	Angelica sylvestris L.	SPECIES	5371818	EXACT	ACCEPTED	5371818	Angelica sylvestris	L.	Accepted	2639281	837777-1	2639281	Angelica sylvestris	L.	wfo-0000536413	Accepted
401	Angelica sylvestris subsp. montana	(Brot.) Arcang.	subspecies	Angelica	Apiaceae	Angelica sylvestris subsp. montana	(Brot.) Arcang.	Angelica sylvestris subsp. bernardiae	Reduron	Angelica sylvestris subsp. montana (Brot.) Arcang.	SUBSPECIES	9643454	EXACT	SYNONYM	5540712	Angelica sylvestris subsp. montana	(Brot.) Arcang.	Synonym	3247690	NA	3261901	Angelica sylvestris	L.	wfo-0000536413	Accepted
402	Anisantha diandra	(Roth) Tutin	species	Anisantha	Poaceae	Anisantha diandra	(Roth) Tutin	Anisantha diandra	(Roth) Tutin	Anisantha diandra (Roth) Tutin	SPECIES	8035378	EXACT	SYNONYM	2703760	Anisantha diandra	(Roth) Tutin ex Tzvelev	Synonym	393706	388810-1	400915	Bromus diandrus	Roth	wfo-0000855460	Accepted
403	Anisantha madritensis	(L.) Nevski	species	Anisantha	Poaceae	Anisantha madritensis	(L.) Nevski	Anisantha madritensis	(L.) Nevski	Anisantha madritensis (L.) Nevski	SPECIES	2703722	EXACT	SYNONYM	2703721	Anisantha madritensis	(L.) Nevski	Synonym	393716	388817-1	401383	Bromus madritensis	L.	wfo-0000855936	Accepted
404	Anisantha sterilis	(L.) Nevski	species	Anisantha	Poaceae	Anisantha sterilis	(L.) Nevski	Anisantha sterilis	(L.) Nevski	Anisantha sterilis (L.) Nevski	SPECIES	2703648	EXACT	SYNONYM	2703647	Anisantha sterilis	(L.) Nevski	Synonym	393727	388823-1	402009	Bromus sterilis	L.	wfo-0000856589	Accepted
405	Anisantha tectorum	(L.) Nevski	species	Anisantha	Poaceae	Anisantha tectorum	(L.) Nevski	Anisantha tectorum	(L.) Nevski	Anisantha tectorum (L.) Nevski	SPECIES	2703751	EXACT	SYNONYM	2703746	Anisantha tectorum	(L.) Nevski	Synonym	393729	388824-1	402067	Bromus tectorum	L.	wfo-0000856649	Accepted
406	Anoda cristata	(L.) Schltdl.	species	Anoda	Malvaceae	Anoda cristata	(L.) Schlecht.	Anoda cristata	(L.) Schltdl.	Anoda cristata (L.) Schltdl.	SPECIES	3152493	EXACT	ACCEPTED	3152493	Anoda cristata	(L.) Schltdl.	Accepted	2641086	1218005-2	2641086	Anoda cristata	(L.) Schltdl.	wfo-0000538001	Accepted
407	Anogramma leptophylla	(L.) Link	species	Anogramma	Pteridaceae	Anogramma leptophylla	(L.) Link	Anogramma leptophylla	(L.) Link	Anogramma leptophylla (L.) Link	SPECIES	5566022	EXACT	ACCEPTED	5566022	Anogramma leptophylla	(L.) Link	Accepted	3144129	1042066-2	3144129	Anogramma leptophylla	(L.) Link	wfo-0001107896	Accepted
408	Anredera cordifolia	(Ten.) Steenis	species	Anredera	Basellaceae	Anredera cordifolia	(Ten.) Steenis	Anredera cordifolia	(Ten.) Steenis	Anredera cordifolia (Ten.) Steenis	SPECIES	3083508	EXACT	ACCEPTED	3083508	Anredera cordifolia	(Ten.) Steenis	Accepted	360634	14549-2	360634	Anredera cordifolia	(Ten.) Steenis	wfo-0000822997	Accepted
409	Antennaria carpatica	(Wahlenb.) Bluff & Fingerh.	species	Antennaria	Asteraceae	Antennaria carpatica	(Wahlenb.) Bluff & Fingerh.	Antennaria carpatica	(Wahlenb.) Bluff & Fingerh.	Antennaria carpatica (Wahlenb.) Bluff & Fingerh.	SPECIES	7847414	EXACT	ACCEPTED	7847414	Antennaria carpatica	(Wahlenb.) Bluff & Fingerh.	Accepted	3089110	77091531-1	3089110	Antennaria carpatica	(Wahlenb.) Hook.	wfo-0000003726	Accepted
410	Antennaria dioica	(L.) Gaertn.	species	Antennaria	Asteraceae	Antennaria dioica	(L.) Gaertn.	Antennaria dioica	(L.) Gaertn.	Antennaria dioica (L.) Gaertn.	SPECIES	5385604	EXACT	ACCEPTED	5385604	Antennaria dioica	(L.) Gaertn.	Accepted	3089154	30111520-2	3089154	Antennaria dioica	(L.) Gaertn.	wfo-0000035189	Accepted
411	Anthemis altissima	L.	species	Anthemis	Asteraceae	Anthemis altissima	L.	Cota altissima	(L.) J. Gay	Anthemis altissima L.	SPECIES	3102730	EXACT	SYNONYM	5390611	Anthemis altissima	L.	Synonym	3111196	177122-1	3111068	Cota altissima	(L.) J.Gay	wfo-0000086301	Accepted
412	Anthemis arvensis	L.	species	Anthemis	Asteraceae	Anthemis arvensis	L.	Anthemis arvensis	L.	Anthemis arvensis L.	SPECIES	3102781	EXACT	ACCEPTED	3102781	Anthemis arvensis	L.	Accepted	2906677	177158-1	2906677	Anthemis arvensis	L.	wfo-0000010729	Accepted
413	Anthemis austriaca	Jacq.	species	Anthemis	Asteraceae	Anthemis austriaca	Jacq.	Cota austriaca	(Jacq.) Sch. Bip.	Anthemis austriaca Jacq.	SPECIES	3102828	EXACT	SYNONYM	5390636	Anthemis austriaca	Jacq.	Synonym	3110730	177170-1	3111211	Cota austriaca	(Jacq.) Sch.Bip.	wfo-0000043827	Accepted
414	Anthemis carpatica	Waldst. & Kit. ex Willd.	species	Anthemis	Asteraceae	Anthemis carpatica	Waldst. & Kit. ex Willd.	Anthemis cretica subsp. carpatica	(Willd.) Grierson	Anthemis carpatica Waldst. & Kit. ex Willd.	SPECIES	6064791	EXACT	SYNONYM	4241748	Anthemis carpatica	Waldst. & Kit. ex Willd.	Synonym	3110525	177210-1	3110810	Anthemis cretica subsp. carpatica	(Willd.) Grierson	wfo-0000106833	Accepted
415	Anthemis cotula	L.	species	Anthemis	Asteraceae	Anthemis cotula	L.	Anthemis cotula	L.	Anthemis cotula L.	SPECIES	8035698	EXACT	ACCEPTED	8035698	Anthemis cotula	L.	Accepted	2906686	177259-1	2906686	Anthemis cotula	L.	wfo-0000032964	Accepted
416	Anthemis cretacea	Zefir.	species	Anthemis	Asteraceae	Anthemis cretacea	Zefir.	Cota monantha	(Willd.) Oberpr. & Greuter	Anthemis cretacea Zefir.	SPECIES	3102808	EXACT	SYNONYM	5390632	Anthemis cretacea	Zefir.	Synonym	3111261	177266-1	3111164	Cota monantha	(Willd.) Oberpr. & Greuter	wfo-0000025682	Accepted
417	Anthemis dubia	Steven	species	Anthemis	Asteraceae	Anthemis dubia	Steven	Cota dubia	(Steven) Holub	Anthemis dubia Steven	SPECIES	3102761	EXACT	SYNONYM	5390621	Anthemis dubia	Steven	Synonym	3111230	177296-1	3111231	Cota dubia	(Steven) Holub	wfo-0000014101	Accepted
418	Anthemis dumetorum	Sosn.	species	Anthemis	Asteraceae	Anthemis dumetorum	Sosn.	Cota triumfettii	(L.) J. Gay	Anthemis dumetorum Sosn.	SPECIES	3102801	EXACT	SYNONYM	7335912	Anthemis dumetorum	Sosn.	Synonym	3111325	177297-1	3111362	Cota triumfetti subsp. triumfetti	NA	wfo-0001425700	Accepted
419	Anthemis jailensis	Zefir.	species	Anthemis	Asteraceae	Anthemis jailensis	Zefir.	Cota jailensis	(Zefir.) Holub	Anthemis jailensis Zefir.	SPECIES	3102742	EXACT	SYNONYM	5390616	Anthemis jailensis	Zefir.	Synonym	3111239	177387-1	3111240	Cota jailensis	(Zefir.) Holub	wfo-0000085618	Accepted
420	Anthemis lithuanica	(DC.) Besser ex Trautv.	species	Anthemis	Asteraceae	Anthemis lithuanica	(DC.) Besser ex Trautv.	Anthemis lithuanica	(DC.) Trautv.	Anthemis lithuanica (DC.) Besser ex Trautv.	SPECIES	3122592	EXACT	ACCEPTED	3122592	Anthemis lithuanica	Besser ex DC.	Accepted	3110526	177416-1	3110526	Anthemis lithuanica	Besser ex DC.	wfo-0000070083	Accepted
421	Anthemis markhotensis	Fed.	species	Anthemis	Asteraceae	Anthemis markhotensis	Fed.	Cota tinctoria	(L.) Gay, J.	Anthemis markhotensis Fed.	SPECIES	3102755	EXACT	SYNONYM	7066062	Anthemis markhotensis	Fed.	Synonym	2906703	177431-1	3111294	Cota tinctoria	(L.) J.Gay	wfo-0000076814	Accepted
422	Anthemis monantha	Willd.	species	Anthemis	Asteraceae	Anthemis monantha	Willd.	Cota monantha	(Willd.) Oberpr. & Greuter	Anthemis monantha Willd.	SPECIES	3102809	EXACT	SYNONYM	5390632	Anthemis monantha	Willd.	Synonym	3111161	177455-1	3111164	Cota monantha	(Willd.) Oberpr. & Greuter	wfo-0000025682	Accepted
423	Anthemis parviceps	Dobrocz. & Fed. ex Klokov	species	Anthemis	Asteraceae	Anthemis parviceps	Dobrocz. & Fed. ex Klokov	Cota monantha	(Willd.) Oberpr. & Greuter	Anthemis parviceps Dobrocz. & Fed. ex Klokov	SPECIES	7503717	EXACT	SYNONYM	5390632	Anthemis parviceps	Dobrocz. & Fed. ex Klokov	Synonym	3111162	1004942-1	3111164	Cota monantha	(Willd.) Oberpr. & Greuter	wfo-0000025682	Accepted
424	Anthemis ruthenica	M.Bieb.	species	Anthemis	Asteraceae	Anthemis ruthenica	M.Bieb.	Anthemis ruthenica	M. Bieb.	Anthemis ruthenica M.Bieb.	SPECIES	3102823	EXACT	ACCEPTED	3102823	Anthemis ruthenica	M.Bieb.	Accepted	3111095	177582-1	3111095	Anthemis ruthenica	M.Bieb.	wfo-0000088298	Accepted
425	Anthemis sterilis	Steven	species	Anthemis	Asteraceae	Anthemis sterilis	Steven	Anthemis sterilis	Steven	Anthemis sterilis Steven	SPECIES	3122484	EXACT	ACCEPTED	3122484	Anthemis sterilis	Steven	Accepted	3111127	177623-1	3111127	Anthemis sterilis	Steven	wfo-0000095037	Accepted
426	Anthemis tinctoria	L.	species	Anthemis	Asteraceae	Anthemis tinctoria	L.	Cota tinctoria	(L.) Gay, J.	Anthemis tinctoria L.	SPECIES	3102756	EXACT	SYNONYM	7066062	Anthemis tinctoria	L.	Synonym	2906694	177655-1	2906695	Cota tinctoria	(L.) J.Gay	wfo-0000076814	Accepted
427	Anthemis tinctoria subsp. subtinctoria	(Dobrocz.) Soó	subspecies	Anthemis	Asteraceae	Anthemis tinctoria subsp. subtinctoria	(Dobrocz.) Soó	Cota tinctoria	(L.) Gay, J.	Anthemis tinctoria subsp. subtinctoria (Dobrocz.) Soó	SUBSPECIES	6296646	EXACT	SYNONYM	7066062	Anthemis tinctoria subsp. subtinctoria	(Dobrocz.) Soó	Synonym	2906706	77180939-1	3111294	Cota tinctoria	(L.) J.Gay	wfo-0000076814	Accepted
428	Anthemis tranzscheliana	Fed.	species	Anthemis	Asteraceae	Anthemis tranzscheliana	Fed.	Anthemis tranzscheliana	Fed.	Anthemis tranzscheliana Fed.	SPECIES	3122479	EXACT	ACCEPTED	3122479	Anthemis tranzscheliana	Fed.	Accepted	3111158	177663-1	3111158	Anthemis tranzscheliana	Fed.	wfo-0000062643	Accepted
429	Anthemis zephyrovii	Dobrocz.	species	Anthemis	Asteraceae	Anthemis zephyrovii	Dobrocz.	Cota tinctoria	(L.) Gay, J.	Anthemis zephyrovii Dobrocz.	SPECIES	3102752	EXACT	SYNONYM	7066062	Anthemis zephyrovii	Dobrocz.	Synonym	2906705	177697-1	3111294	Cota tinctoria	(L.) J.Gay	wfo-0000076814	Accepted
430	Anthericum liliago	L.	species	Anthericum	Asparagaceae	Anthericum liliago	L.	Anthericum liliago	L.	Anthericum liliago L.	SPECIES	2773902	EXACT	ACCEPTED	2773902	Anthericum liliago	L.	Accepted	299496	530479-1	299496	Anthericum liliago	L.	wfo-0000760447	Accepted
431	Anthericum ramosum	L.	species	Anthericum	Asparagaceae	Anthericum ramosum	L.	Anthericum ramosum	L.	Anthericum ramosum L.	SPECIES	2773942	EXACT	ACCEPTED	2773942	Anthericum ramosum	L.	Accepted	299665	530637-1	299665	Anthericum ramosum	L.	wfo-0000760635	Accepted
432	Anthoxanthum alpinum	Á.Löve & D.Löve	species	Anthoxanthum	Poaceae	Anthoxanthum alpinum	A.Löve & D.Löve	Anthoxanthum alpinum	Á. Löve & D. Löve	Anthoxanthum alpinum Á.Löve & D.Löve	SPECIES	8141701	EXACT	SYNONYM	4133640	Anthoxanthum alpinum	Á.Löve & D.Löve	Synonym	393937	15043-2	394014	Anthoxanthum nipponicum	Honda	wfo-0000848170	Accepted
433	Anthoxanthum odoratum	L.	species	Anthoxanthum	Poaceae	Anthoxanthum odoratum	L.	Anthoxanthum odoratum	L.	Anthoxanthum odoratum L.	SPECIES	2705975	EXACT	ACCEPTED	2705975	Anthoxanthum odoratum	L.	Accepted	394021	389034-1	394021	Anthoxanthum odoratum	L.	wfo-0000848178	Accepted
434	Anthriscus caucalis	M.Bieb.	species	Anthriscus	Apiaceae	Anthriscus caucalis	M.Bieb.	Anthriscus caucalis	M. Bieb.	Anthriscus caucalis M.Bieb.	SPECIES	5371743	EXACT	ACCEPTED	5371743	Anthriscus caucalis	M.Bieb.	Accepted	2641805	837912-1	2641805	Anthriscus caucalis	M.Bieb.	wfo-0000538624	Accepted
435	Anthriscus cerefolium	(L.) Hoffm.	species	Anthriscus	Apiaceae	Anthriscus cerefolium	(L.) Hoffm.	Anthriscus cerefolium	(L.) Hoffm.	Anthriscus cerefolium (L.) Hoffm.	SPECIES	5371746	EXACT	ACCEPTED	5371746	Anthriscus cerefolium	(L.) Hoffm.	Accepted	2641808	837913-1	2641808	Anthriscus cerefolium	Hoffm.	wfo-0000538627	Accepted
436	Anthriscus nemorosa	(M.Bieb.) Spreng.	species	Anthriscus	Apiaceae	Anthriscus nemorosa	(M.Bieb.) Spreng.	Anthriscus sylvestris subsp. nemorosus	(M. Bieb.) Koso-Pol.	Anthriscus nemorosa (M.Bieb.) Spreng.	SPECIES	6027243	EXACT	SYNONYM	7224058	Anthriscus nemorosa	(M.Bieb.) Spreng.	Accepted	2641838	837943-1	2641838	Anthriscus nemorosa	Spreng.	wfo-0000538659	Accepted
437	Anthriscus nitida	(Wahlenb.) Hazsl.	species	Anthriscus	Apiaceae	Anthriscus nitida	(Wahlenb.) Hazsl.	Anthriscus nitidus	(Wahlenb.) Hazsl.	Anthriscus nitida (Wahlenb.) Hazsl.	SPECIES	8134008	EXACT	ACCEPTED	8134008	Anthriscus nitida	(Wahlenb.) Hazsl.	Accepted	2641844	837945-1	2641844	Anthriscus nitida	Garcke	wfo-0000538666	Accepted
438	Anthriscus sylvestris	(L.) Hoffm.	species	Anthriscus	Apiaceae	Anthriscus sylvestris	(L.) Hoffm.	Anthriscus sylvestris subsp. sylvestris	(L.) Hoffm.	Anthriscus sylvestris (L.) Hoffm.	SPECIES	5371742	EXACT	ACCEPTED	5371742	Anthriscus sylvestris	(L.) Hoffm.	Accepted	2641868	837969-1	2641868	Anthriscus sylvestris	(L.) Hoffm.	wfo-0000538692	Accepted
439	Anthyllis alpestris	Rchb.	species	Anthyllis	Fabaceae	Anthyllis alpestris	(Kit. ex Schult.) Rchb.	Anthyllis vulneraria subsp. alpestris	(Schult.) Asch. & Graebn.	Anthyllis alpestris Rchb.	SPECIES	5352450	EXACT	SYNONYM	7224588	Anthyllis alpestris	Rchb.	Synonym	2641902	77080262-1	3241418	Anthyllis vulneraria subsp. vulneraria	NA	wfo-0001316342	Accepted
440	Anthyllis arenaria	(Rupr.) Juz.	species	Anthyllis	Fabaceae	Anthyllis arenaria	(Rupr.) Juz.	Anthyllis vulneraria subsp. polyphylla	(DC.) Nyman	Anthyllis arenaria (Rupr.) Juz.	SPECIES	5352375	EXACT	SYNONYM	8040886	Anthyllis arenaria	(Rupr.) Juz.	Synonym	2641907	474631-1	2642155	Anthyllis vulneraria subsp. lapponica	Hyl.	wfo-0000214087	Accepted
441	Anthyllis biebersteiniana	Popl.	species	Anthyllis	Fabaceae	Anthyllis biebersteiniana	Popl.	Anthyllis vulneraria subsp. pulchella	(Vis.) Bornm.	Anthyllis biebersteiniana Popl.	SPECIES	5352454	EXACT	SYNONYM	5352367	Anthyllis biebersteiniana	Popl. ex Juz.	Synonym	2641927	NA	2642177	Anthyllis vulneraria subsp. pulchella	(Vis.) Bornm.	wfo-0000214088	Accepted
442	Anthyllis carpatica	Pant.	species	Anthyllis	Fabaceae	Anthyllis carpatica	Pant.	Anthyllis vulneraria subsp. carpatica	(Pant.) Nyman	Anthyllis carpatica Pant.	SPECIES	5352428	EXACT	SYNONYM	5352425	Anthyllis carpatica	Pant.	Synonym	2641933	474657-1	2642130	Anthyllis vulneraria subsp. carpatica	(Pant.) Nyman	wfo-0000183391	Accepted
443	Anthyllis macrocephala	Wender.	species	Anthyllis	Fabaceae	Anthyllis macrocephala	Wender.	Anthyllis vulneraria subsp. polyphylla	(DC.) Nyman	Anthyllis macrocephala Wender.	SPECIES	5352380	EXACT	SYNONYM	5352372	Anthyllis macrocephala	Wender.	Synonym	2642020	474726-1	2642172	Anthyllis vulneraria subsp. polyphylla	(DC.) Nyman	wfo-0000183394	Accepted
444	Anthyllis schiwereckii	(DC.) Błocki	species	Anthyllis	Fabaceae	Anthyllis schiwereckii	(DC.) Błocki	Anthyllis vulneraria subsp. polyphylla	(DC.) Nyman	Anthyllis schiwereckii (DC.) Blocki	SPECIES	5352373	EXACT	SYNONYM	5352372	Anthyllis schiwerescii	(DC.) Błocki	Synonym	2642072	NA	2642172	Anthyllis vulneraria subsp. polyphylla	(DC.) Nyman	wfo-0000183394	Accepted
445	Anthyllis taurica	Juz.	species	Anthyllis	Fabaceae	Anthyllis taurica	Juz.	Anthyllis vulneraria subsp. boissieri	(Sagorski) Bornm.	Anthyllis taurica Juz.	SPECIES	5352434	EXACT	SYNONYM	5352433	Anthyllis taurica	Juz.	Synonym	2642086	474779-1	2642119	Anthyllis vulneraria subsp. boissieri	(Sagorski) Bornm.	wfo-0000214083	Accepted
446	Anthyllis vulneraria	L.	species	Anthyllis	Fabaceae	Anthyllis vulneraria aggr.	NA	Anthyllis vulneraria	L.	Anthyllis vulneraria L.	SPECIES	5352367	EXACT	ACCEPTED	5352367	Anthyllis vulneraria	L.	Accepted	2642105	474795-1	2642105	Anthyllis vulneraria	L.	wfo-0000212115	Accepted
447	Antirrhinum majus	L.	species	Antirrhinum	Plantaginaceae	Antirrhinum majus	L.	Antirrhinum majus	L.	Antirrhinum majus L.	SPECIES	3172001	EXACT	ACCEPTED	3172001	Antirrhinum majus	L.	Accepted	2642724	799180-1	2642724	Antirrhinum majus	L.	wfo-0000539365	Accepted
448	Apera interrupta	(L.) P.Beauv.	species	Apera	Poaceae	Apera interrupta	(L.) P.Beauv.	Apera interrupta	(L.) P. Beauv.	Apera interrupta (L.) P.Beauv.	SPECIES	5289643	EXACT	ACCEPTED	5289643	Apera interrupta	(L.) P.Beauv.	Accepted	394110	389070-1	394110	Apera interrupta	(L.) P.Beauv.	wfo-0000848265	Accepted
449	Apera maritima	Klokov	species	Apera	Poaceae	Apera maritima	Klokov	Apera spica-venti subsp. maritima	(Klokov) Tzvelev	Apera maritima Klokov	SPECIES	5676899	EXACT	SYNONYM	5289642	Apera maritima	Klokov	Synonym	394113	389074-1	394118	Apera spica-venti	(L.) P.Beauv.	wfo-0000848273	Accepted
450	Apera spica-venti	(L.) P.Beauv.	species	Apera	Poaceae	Apera spica-venti	(L.) P.Beauv.	Apera spica-venti	(L.) P. Beauv.	Apera spica-venti (L.) P.Beauv.	SPECIES	5289642	EXACT	ACCEPTED	5289642	Apera spica-venti	(L.) P.Beauv.	Accepted	394118	1122912-2	394118	Apera spica-venti	(L.) P.Beauv.	wfo-0000848273	Accepted
451	Aphanes arvensis	L.	species	Aphanes	Rosaceae	Aphanes arvensis	L.	Aphanes arvensis	L.	Aphanes arvensis L.	SPECIES	5365013	EXACT	ACCEPTED	5365013	Aphanes arvensis	L.	Synonym	2941856	721514-1	2938788	Aphanes arvensis	L.	wfo-0001003065	Accepted
452	Apium graveolens	L.	species	Apium	Apiaceae	Apium graveolens	L.	Apium graveolens	L.	Apium graveolens L.	SPECIES	5371879	EXACT	ACCEPTED	5371879	Apium graveolens	L.	Accepted	2644053	838067-1	2644053	Apium graveolens	L.	wfo-0000540626	Accepted
453	Apocynum cannabinum	L.	species	Apocynum	Apocynaceae	NA	NA	NA	NA	Apocynum cannabinum L.	SPECIES	3169790	EXACT	ACCEPTED	3169790	Apocynum cannabinum	L.	Accepted	12828	16527-2	12828	Apocynum cannabinum	L.	wfo-0000244384	Accepted
454	Aposeris foetida	(L.) Less.	species	Aposeris	Asteraceae	Aposeris foetida	(L.) Less.	Aposeris foetida	(L.) Less.	Aposeris foetida (L.) Less.	SPECIES	3094355	EXACT	ACCEPTED	3094355	Aposeris foetida	(L.) Less.	Accepted	3074227	178194-1	3074227	Aposeris foetida	Less.	wfo-0000081734	Accepted
455	Aquilegia nigricans	Baumg.	species	Aquilegia	Ranunculaceae	Aquilegia nigricans	Baumg.	Aquilegia nigricans	Baumg.	Aquilegia nigricans Baumg.	SPECIES	3930143	EXACT	ACCEPTED	3930143	Aquilegia nigricans	Baumg.	Accepted	2644915	708966-1	2644915	Aquilegia nigricans	Baumg.	wfo-0000541465	Accepted
456	Aquilegia transsilvanica	Schur	species	Aquilegia	Ranunculaceae	Aquilegia transsilvanica	Schur	Aquilegia transsilvanica	Schur	Aquilegia transsilvanica Schur	SPECIES	3929546	EXACT	ACCEPTED	3929546	Aquilegia transsilvanica	Schur	Accepted	2645025	709041-1	2645025	Aquilegia transsilvanica	Schur	wfo-0000541586	Accepted
457	Aquilegia vulgaris	L.	species	Aquilegia	Ranunculaceae	Aquilegia vulgaris	L.	Aquilegia vulgaris	L.	Aquilegia vulgaris L.	SPECIES	3033191	EXACT	ACCEPTED	3033191	Aquilegia vulgaris	L.	Accepted	2645045	306409-2	2645045	Aquilegia vulgaris	L.	wfo-0000541607	Accepted
458	Arabidopsis thaliana	(L.) Heynh.	species	Arabidopsis	Brassicaceae	Arabidopsis thaliana	(L.) Heynh.	Arabidopsis thaliana	(L.) Heynh.	Arabidopsis thaliana (L.) Heynh.	SPECIES	3052436	EXACT	ACCEPTED	3052436	Arabidopsis thaliana	(L.) Heynh.	Accepted	2645262	277970-1	2645262	Arabidopsis thaliana	(L.) Heynh.	wfo-0000541830	Accepted
459	Arabis alpina	L.	species	Arabis	Brassicaceae	Arabis alpina	L.	Arabis alpina	L.	Arabis alpina L.	SPECIES	5375020	EXACT	ACCEPTED	5375020	Arabis alpina	L.	Accepted	2645295	277992-1	2645295	Arabis alpina	L.	wfo-0000541864	Accepted
460	Arabis auriculata	Lam.	species	Arabis	Brassicaceae	Arabis auriculata	Lam.	Arabis auriculata	Lam.	Arabis auriculata Lam.	SPECIES	5375105	EXACT	ACCEPTED	5375105	Arabis auriculata	Lam.	Accepted	2645363	278028-1	2645363	Arabis nova	Vill.	wfo-0000542564	Accepted
461	Arabis caucasica	Willd.	species	Arabis	Brassicaceae	Arabis caucasica	Schlecht. ex Willd.	Arabis alpina subsp. caucasica	(Willd.) Briq.	Arabis caucasica Willd.	SPECIES	5374922	EXACT	ACCEPTED	5374922	Arabis caucasica	Willd.	Accepted	2645447	278095-1	2645447	Arabis caucasica	Willd.	wfo-0000542030	Accepted
462	Arabis hirsuta	(L.) Scop.	species	Arabis	Brassicaceae	Arabis hirsuta	(L.) Scop.	Arabis hirsuta	(L.) Scop.	Arabis hirsuta (L.) Scop.	SPECIES	9202524	EXACT	ACCEPTED	9202524	Arabis hirsuta	(L.) Scop.	Accepted	2645681	278269-1	2645681	Arabis hirsuta	(L.) Scop.	wfo-0000542279	Accepted
463	Arabis hornungiana	Schur	species	Arabis	Brassicaceae	Arabis hornungiana	Schur	Arabis hornungiana	Schur	Arabis hornungiana Schur	SPECIES	5374960	EXACT	ACCEPTED	5374960	Arabis hornungiana	Schur	Accepted	2645748	278282-1	2645748	Arabis hirsuta var. hornungiana	(Schur) Govaerts	wfo-0000542302	Accepted
464	Arabis nemorensis	(J.F.Wolff ex Hoffm.) W.D.J.Koch	species	Arabis	Brassicaceae	Arabis nemorensis	(Hoffm.) W.D.J.Koch	Arabis nemorensis	(Wolf ex Hoffm.) W. D. J. Koch	Arabis nemorensis (J.F.Wolff ex Hoffm.) W.D.J.Koch	SPECIES	5374937	EXACT	SYNONYM	5374933	Arabis nemorensis	(J.F.Wolff ex Hoffm.) W.D.J.Koch	Synonym	2645949	60464417-2	2646056	Arabis planisiliqua	Pers. ex Rchb.	wfo-0000542671	Accepted
465	Arabis pendula	L.	species	Arabis	Brassicaceae	Arabis pendula	L.	Catolobus pendulus	(L.) Al-Shehbaz	Arabis pendula L.	SPECIES	5373566	EXACT	SYNONYM	3688630	Arabis pendula	L.	Synonym	2646016	17165-2	2705814	Catolobus pendulus	(L.) Al-Shehbaz	wfo-0000590987	Accepted
466	Arabis sagittata	(Bertol.) DC.	species	Arabis	Brassicaceae	Arabis sagittata	(Bertol.) DC.	Arabis sagittata	(Bertol.) DC.	Arabis sagittata (Bertol.) DC.	SPECIES	5374838	EXACT	ACCEPTED	5374838	Arabis sagittata	(Bertol.) DC.	Accepted	2646167	278591-1	2646167	Arabis sagittata	(Bertol.) DC.	wfo-0000542785	Accepted
467	Arabis sudetica	Tausch	species	Arabis	Brassicaceae	Arabis sudetica	Tausch	Arabis sudetica	Tausch	Arabis sudetica Tausch	SPECIES	5375015	EXACT	ACCEPTED	5375015	Arabis sudetica	Tausch	Synonym	2646286	278665-1	2645292	Arabis allionii	DC.	wfo-0000541861	Accepted
468	Arabis turrita	L.	species	Arabis	Brassicaceae	Arabis turrita	L.	Pseudoturritis turrita	(L.) Al-Shehbaz	Arabis turrita L.	SPECIES	5373604	EXACT	SYNONYM	3042086	Arabis turrita	L.	Synonym	2646334	324631-2	2412466	Pseudoturritis turrita	(L.) Al-Shehbaz	wfo-0001034902	Accepted
469	Arabis verna	(L.) W.T.Aiton	species	Arabis	Brassicaceae	Arabis verna	(L.) R.Br.	Arabis verna	(L.) W. T. Aiton	Arabis verna (L.) W.T.Aiton	SPECIES	5374962	EXACT	ACCEPTED	5374962	Arabis verna	(L.) W.T.Aiton	Accepted	2646346	278713-1	2646346	Arabis verna	W.T.Aiton	wfo-0000542978	Accepted
470	Arachis hypogaea	L.	species	Arachis	Fabaceae	Arachis hypogaea	L.	Arachis hypogaea	L.	Arachis hypogaea L.	SPECIES	5353770	EXACT	ACCEPTED	5353770	Arachis hypogaea	L.	Accepted	2646420	318562-2	2646420	Arachis hypogaea	L.	wfo-0000174378	Accepted
471	Arbutus andrachne	L.	species	Arbutus	Ericaceae	Arbutus andrachne	L.	Arbutus andrachne	L.	Arbutus andrachne L.	SPECIES	4170901	EXACT	ACCEPTED	4170901	Arbutus andrachne	L.	Accepted	2646651	326280-2	2646651	Arbutus andrachne	L.	wfo-0000543098	Accepted
472	Arbutus unedo	L.	species	Arbutus	Ericaceae	Arbutus unedo	L.	Arbutus unedo	L.	Arbutus unedo L.	SPECIES	2882803	EXACT	ACCEPTED	2882803	Arbutus unedo	L.	Accepted	2646748	326526-1	2646748	Arbutus unedo	L.	wfo-0000543204	Accepted
473	Arceuthobium oxycedri	(DC.) M.Bieb.	species	Arceuthobium	Loranthaceae	Arceuthobium oxycedri	(DC.) M.Bieb.	Arceuthobium oxycedri	(DC.) M. Bieb.	Arceuthobium oxycedri (DC.) M.Bieb.	SPECIES	2889841	EXACT	ACCEPTED	2889841	Arceuthobium oxycedri	(DC.) M.Bieb.	Accepted	2646832	547939-1	2646832	Arceuthobium oxycedri	(DC.) M.Bieb.	wfo-0000543294	Accepted
474	Archangelica officinalis	Hoffm.	species	Archangelica	Apiaceae	Archangelica officinalis	Hoffm.	Angelica archangelica	L.	Archangelica officinalis Hoffm.	SPECIES	12007354	EXACT	SYNONYM	7065260	Archangelica officinalis	Hoffm.	Synonym	2646878	838181-1	2638995	Angelica archangelica	L.	wfo-0000536100	Accepted
475	Arctium lappa	L.	species	Arctium	Asteraceae	Arctium lappa	L.	Arctium lappa	L.	Arctium lappa L.	SPECIES	7353729	EXACT	ACCEPTED	7353729	Arctium lappa	L.	Accepted	2900828	178385-1	2900828	Arctium lappa	L.	wfo-0000095986	Accepted
476	Arctium minus	(Hill) Bernh.	species	Arctium	Asteraceae	Arctium minus	(Hill) Bernh.	Arctium minus	(Hill) Bernh.	Arctium minus (Hill) Bernh.	SPECIES	5393103	EXACT	ACCEPTED	5393103	Arctium minus	(Hill) Bernh.	Accepted	2922436	178406-1	2922436	Arctium minus	Schkuhr	wfo-0000009190	Accepted
477	Arctium nemorosum	Lej.	species	Arctium	Asteraceae	Arctium nemorosum	Lej.	Arctium nemorosum	Lej.	Arctium nemorosum Lej.	SPECIES	5393111	EXACT	ACCEPTED	5393111	Arctium nemorosum	Lej.	Accepted	3043680	77072591-1	3043680	Arctium nemorosum	Lej.	wfo-0000012007	Accepted
478	Arctium tomentosum	Mill.	species	Arctium	Asteraceae	Arctium tomentosum	Mill.	Arctium tomentosum	Mill.	Arctium tomentosum Mill.	SPECIES	5393080	EXACT	ACCEPTED	5393080	Arctium tomentosum	Mill.	Accepted	2922487	17712-2	2922487	Arctium tomentosum	Mill.	wfo-0000130944	Accepted
479	Arctium x ambiguum	(Čelak.) Nyman	hybrid	Arctium	Asteraceae	Arctium × ambiguum	(Čelak.) Nyman	NA	NA	Arctium ×ambiguum (Celak.) Nyman	SPECIES	5393100	EXACT	ACCEPTED	5393100	Arctium × ambiguum	(Čelak.) Nyman	Accepted	3043734	178272-1	3043734	Arctium × ambiguum	Nyman	wfo-0000045856	Accepted
480	Arctium x cimbricum	(E.H.L.Krause) Hayek	hybrid	Arctium	Asteraceae	Arctium × cimbricum	(Krause) Hayek	NA	NA	Arctium ×cimbricum (E.H.L.Krause) Hayek	SPECIES	8418228	EXACT	ACCEPTED	8418228	NA	NA	NA	NA	NA	NA	Arctium cimbricum	(E.H.L.Krause) Hayek	wfo-0000021882	Unchecked
481	Arctium x maassii	(M.Schulze) Rouy	hybrid	Arctium	Asteraceae	Arctium × maassii	(M.Schulze) Rouy	NA	NA	Arctium ×maassii (M.Schultze) Rouy	SPECIES	5393114	EXACT	ACCEPTED	5393114	Arctium × maassii	Rouy	Accepted	3043738	178398-1	3043738	Arctium maassii	Rouy	wfo-0000071531	Accepted
482	Arctium x mixtum	(Simonk.) Nyman	hybrid	Arctium	Asteraceae	Arctium × mixtum	(Simonk.) Nyman	NA	NA	Arctium ×mixtum (Simonk.) Nyman	SPECIES	5393120	EXACT	ACCEPTED	5393120	Arctium × mixtum	(Simonk.) Nyman	Accepted	3043739	178408-1	3043739	Arctium × mixtum	(Simonk.) Nyman	wfo-0000082513	Accepted
483	Arctium x nothum	(Ruhmer) J.Weiss	hybrid	Arctium	Asteraceae	Arctium × nothum	(Ruhm.) Weiss	NA	NA	Arctium ×nothum (Ruhmer) J.Weiss	SPECIES	5393084	EXACT	DOUBTFUL	5393084	Arctium × nothum	(Ruhmer) J.Weiss	Accepted	3197944	178419-1	3197944	Arctium nothum	(Ruhmer) J.Weiss	wfo-0000027893	Unchecked
484	Arctostaphylos uva-ursi	(L.) Spreng.	species	Arctostaphylos	Ericaceae	Arctostaphylos uva-ursi	(L.) Spreng.	Arctostaphylos uva-ursi	(L.) Spreng.	Arctostaphylos uva-ursi (L.) Spreng.	SPECIES	2882580	EXACT	ACCEPTED	2882580	Arctostaphylos uva-ursi	(L.) Spreng.	Accepted	2647407	1024084-2	2647407	Arctostaphylos uva-ursi	(L.) Spreng.	wfo-0000543738	Accepted
485	Arctous alpina	(L.) Nied.	species	Arctous	Ericaceae	Arctous alpinus	(L.) Niedenzu	Arctostaphylos alpinus	(L.) Spreng.	Arctous alpina (L.) Nied.	SPECIES	2882527	EXACT	SYNONYM	8317978	Arctous alpina	(L.) Nied.	Accepted	2647463	17976-2	2647463	Arctous alpina	(L.) Nied.	wfo-0000543796	Accepted
486	Aremonia agrimonoides	(L.) DC.	species	Aremonia	Rosaceae	Aremonia agrimonoides	(L.) DC.	Aremonia agrimonoides	(L.) DC.	Aremonia agrimonoides (L.) DC.	SPECIES	2988624	EXACT	ACCEPTED	2988624	Aremonia agrimonoides	(L.) DC.	Accepted	2941905	1000915-2	2941905	Aremonia agrimonoides	(L.) DC.	wfo-0000990761	Accepted
487	Arenaria ciliata	L.	species	Arenaria	Caryophyllaceae	Arenaria ciliata	L.	Arenaria ciliata	L.	Arenaria ciliata L.	SPECIES	7756154	EXACT	ACCEPTED	7756154	Arenaria ciliata	L.	Accepted	2649224	151077-1	2649224	Arenaria ciliata	L.	wfo-0000545685	Accepted
488	Arenaria leptoclados	(Rchb.) Guss.	species	Arenaria	Caryophyllaceae	Arenaria leptoclados	(Rchb.) Guss.	Arenaria leptoclados	(Rchb.) Guss.	Arenaria leptoclados (Rchb.) Guss.	SPECIES	5384470	EXACT	ACCEPTED	5384470	Arenaria leptoclados	(Rchb.) Guss.	Accepted	2649652	151355-1	2649652	Arenaria serpyllifolia subsp. leptoclados	(Rchb.) Nyman	wfo-0000546658	Accepted
489	Arenaria serpyllifolia	L.	species	Arenaria	Caryophyllaceae	Arenaria serpyllifolia	L.	Arenaria serpyllifolia	L.	Arenaria serpyllifolia L.	SPECIES	8089871	EXACT	ACCEPTED	8089871	Arenaria serpyllifolia	L.	Accepted	2650139	303826-2	2650139	Arenaria serpyllifolia	L.	wfo-0000546651	Accepted
490	Arenaria uralensis	Pall. ex Spreng.	species	Arenaria	Caryophyllaceae	Arenaria uralensis	Pall. ex Spreng.	Arenaria leptoclados	(Rchb.) Guss.	Arenaria uralensis Pall. ex Spreng.	SPECIES	5588162	EXACT	SYNONYM	7267467	Arenaria uralensis	Pall. ex Spreng.	Synonym	2650314	151825-1	3262056	Arenaria serpyllifolia subsp. leptoclados	(Rchb.) Nyman	wfo-0000546658	Accepted
491	Arenaria zozii	Kleopow	species	Arenaria	Caryophyllaceae	Arenaria zozii	Kleopow	Arenaria leptoclados	(Rchb.) Guss.	Arenaria zozii Kleopow	SPECIES	5587901	EXACT	SYNONYM	7267467	Arenaria zozii	Kleopow	Synonym	2650367	151855-1	2649652	Arenaria serpyllifolia subsp. leptoclados	(Rchb.) Nyman	wfo-0000546658	Accepted
492	Argusia sibirica	(L.) Dandy	species	Argusia	Boraginaceae	Argusia sibirica	(L.) Dandy	Argusia sibirica	(L.) Dandy	Argusia sibirica (L.) Dandy	SPECIES	2925914	EXACT	SYNONYM	2925916	Argusia sibirica	(L.) Dandy	Synonym	2650619	113433-1	3291954	Tournefortia sibirica	L.	wfo-0000410972	Accepted
493	Argyranthemum frutescens	(L.) Sch.Bip.	species	Argyranthemum	Asteraceae	Argyranthemum frutescens	(L.) Sch.Bip.	Argyranthemum frutescens	(L.) Sch. Bip.	Argyranthemum frutescens (L.) Sch.Bip.	SPECIES	3104491	EXACT	ACCEPTED	3104491	Argyranthemum frutescens	(L.) Sch.Bip.	Accepted	3112191	178745-1	3112191	Argyranthemum frutescens	(L.) Sch.Bip.	wfo-0000081849	Accepted
494	Argyrolobium biebersteinii	P.W.Ball	species	Argyrolobium	Fabaceae	Argyrolobium biebersteinii	P.W.Ball	Argyrolobium biebersteinii	P. W. Ball	Argyrolobium biebersteinii P.W.Ball	SPECIES	2963627	EXACT	ACCEPTED	2963627	Argyrolobium biebersteinii	P.W.Ball	Accepted	2650740	475143-1	2650740	Argyrolobium biebersteinii	P.W.Ball	wfo-0000185367	Accepted
495	Aristolochia clematitis	L.	species	Aristolochia	Aristolochiaceae	Aristolochia clematitis	L.	Aristolochia clematitis	L.	Aristolochia clematitis L.	SPECIES	2873991	EXACT	ACCEPTED	2873991	Aristolochia clematitis	L.	Accepted	2651289	92841-1	2651289	Aristolochia clematitis	L.	wfo-0000547670	Accepted
496	Aristolochia durior	Hill	species	Aristolochia	Aristolochiaceae	NA	NA	Aristolochia macrophylla	Lam.	Aristolochia durior Hill	SPECIES	2873996	EXACT	SYNONYM	3172516	Aristolochia durior	Hill	Synonym	2651366	19463-2	319861	Aristolochia macrophylla	Lam.	wfo-0000548026	Accepted
497	Aristolochia pontica	Lam.	species	Aristolochia	Aristolochiaceae	NA	NA	Aristolochia pontica	Lam.	Aristolochia pontica Lam.	SPECIES	3588730	EXACT	ACCEPTED	3588730	Aristolochia pontica	Lam.	Accepted	2651795	93243-1	2651795	Aristolochia pontica	Lam.	wfo-0000548220	Accepted
498	Armeniaca vulgaris	Lam.	species	Armeniaca	Rosaceae	Armeniaca vulgaris	Lam.	Prunus armeniaca	L.	Armeniaca vulgaris Lam.	SPECIES	5369459	EXACT	SYNONYM	7818643	Armeniaca vulgaris	Lam.	Synonym	2901801	721659-1	2901800	Armeniaca vulgaris	Lam.	wfo-0000987055	Accepted
499	Armeria maritima subsp. elongata	(Hoffm.) Bonnier	subspecies	Armeria	Plumbaginaceae	Armeria maritima subsp. elongata	(Hoffm.) Bonnier	Armeria maritima subsp. elongata	(Hoffm.) Bonnier	Armeria maritima subsp. elongata (Hoffm.) Bonnier	SUBSPECIES	4090836	EXACT	ACCEPTED	4090836	Armeria maritima subsp. elongata	(Hoffm.) Bonnier	Accepted	2652560	60450503-2	2652560	Armeria maritima subsp. elongata	(Hoffm.) Bonnier	wfo-0000549037	Accepted
500	Armeria pocutica	Pawł.	species	Armeria	Plumbaginaceae	Armeria pocutica	Pawł.	Armeria pocutica	Pawlł.	Armeria pocutica Pawl.	SPECIES	5668250	EXACT	ACCEPTED	5668250	Armeria pocutica	Pawł.	Accepted	2652687	686381-1	2652687	Armeria maritima subsp. elongata	(Hoffm.) Bonnier	wfo-0000549037	Accepted
501	Armoracia macrocarpa	(Waldst. & Kit.) Baumg.	species	Armoracia	Brassicaceae	Armoracia macrocarpa	(Waldst. & Kit. ex Willd.) Kit. ex Baumg.	Armoracia macrocarpa	(Waldst. & Kit.) Baumg.	Armoracia macrocarpa (Waldst. & Kit.) Baumg.	SPECIES	3041018	EXACT	ACCEPTED	3041018	Armoracia macrocarpa	(Waldst. & Kit.) Kit. ex Baumg.	Accepted	2652949	278744-1	2652949	Armoracia macrocarpa	Baumg.	wfo-0000549441	Accepted
502	Armoracia rusticana	P.Gaertn., B.Mey. & Scherb.	species	Armoracia	Brassicaceae	Armoracia rusticana	P.Gaertn., B.Mey. & Scherb.	Armoracia rusticana	P. Gaertn. & al.	Armoracia rusticana P.Gaertn., B.Mey. & Scherb.	SPECIES	3041022	EXACT	ACCEPTED	3041022	Armoracia rusticana	G.Gaertn., B.Mey. & Scherb.	Accepted	2652952	278747-1	2652952	Armoracia rusticana	G.Gaertn., B.Mey. & Scherb.	wfo-0000549445	Accepted
503	Arnica montana	L.	species	Arnica	Asteraceae	Arnica montana	L.	Arnica montana	L.	Arnica montana L.	SPECIES	5405976	EXACT	ACCEPTED	5405976	Arnica montana	L.	Accepted	2909364	30090722-2	2909364	Arnica montana	L.	wfo-0000003482	Accepted
504	Arnoseris minima	(L.) Schweigg. & Körte	species	Arnoseris	Asteraceae	Arnoseris minima	(L.) Schweigg. & Körte	Arnoseris minima	(L.) Schweigg. & Körte	Arnoseris minima (L.) Schweigg. & Körte	SPECIES	3087403	EXACT	ACCEPTED	3087403	Arnoseris minima	(L.) Schweigg. & Korte	Accepted	3074238	140538-3	3074238	Arnoseris minima	(L.) Schweigg. & Korte	wfo-0000028808	Accepted
505	Aronia melanocarpa	(Michx.) Elliot	species	Aronia	Rosaceae	Aronia melanocarpa	(Michx.) Elliot	NA	NA	Aronia melanocarpa (Michx.) Elliott	SPECIES	5363627	EXACT	ACCEPTED	5363627	Aronia melanocarpa	(Michx.) Elliott	Accepted	2942327	1109609-2	2942327	Aronia melanocarpa	(Michx.) Elliott	wfo-0001018304	Accepted
506	Aronia x prunifolia	(Marshall) Rehder	hybrid	Aronia	Rosaceae	Aronia × prunifolia	(Marshall) Rehder	NA	NA	Aronia ×prunifolia (Marshall) Rehder	SPECIES	5363613	EXACT	ACCEPTED	5363613	Aronia × prunifolia	(Marshall) Rehder	Accepted	2942347	20144-2	2942347	Aronia × prunifolia	(Marshall) Rehder	wfo-0000984779	Accepted
507	Arrhenatherum elatius	(L.) P.Beauv. ex J.Presl & C.Presl	species	Arrhenatherum	Poaceae	Arrhenatherum elatius	(L.) J.Presl & C.Presl	Arrhenatherum elatius	(L.) J. Presl & C. Presl	Arrhenatherum elatius (L.) P.Beauv. ex J.Presl & C.Presl	SPECIES	2704505	EXACT	ACCEPTED	2704505	Arrhenatherum elatius	(L.) P.Beauv. ex J.Presl & C.Presl	Accepted	395388	389923-1	395388	Arrhenatherum elatius	(L.) P.Beauv. ex J.Presl & C.Presl	wfo-0000849608	Accepted
508	Artemisia abrotanum	L.	species	Artemisia	Asteraceae	Artemisia abrotanum	L.	Artemisia abrotanum	L.	Artemisia abrotanum L.	SPECIES	8042568	EXACT	ACCEPTED	8042568	Artemisia abrotanum	L.	Accepted	2922513	306365-2	2922513	Artemisia abrotanum	L.	wfo-0000024341	Accepted
509	Artemisia absinthium	L.	species	Artemisia	Asteraceae	Artemisia absinthium	L.	Artemisia absinthium	L.	Artemisia absinthium L.	SPECIES	3121319	EXACT	ACCEPTED	3121319	Artemisia absinthium	L.	Accepted	2909600	300106-2	2909600	Artemisia absinthium	L.	wfo-0000134589	Accepted
510	Artemisia annua	L.	species	Artemisia	Asteraceae	Artemisia annua	L.	Artemisia annua	L.	Artemisia annua L.	SPECIES	8373355	EXACT	ACCEPTED	8373355	Artemisia annua	L.	Accepted	2901442	304416-2	2901442	Artemisia annua	L.	wfo-0000083255	Accepted
511	Artemisia arenaria	DC.	species	Artemisia	Asteraceae	Artemisia arenaria	DC.	Artemisia arenaria	DC.	Artemisia arenaria DC.	SPECIES	3121476	EXACT	ACCEPTED	3121476	Artemisia arenaria	DC.	Accepted	3107680	179218-1	3107680	Artemisia arenaria	DC.	wfo-0000002594	Accepted
512	Artemisia argyi	H.Lév. & Vaniot	species	Artemisia	Asteraceae	Artemisia argyi	Léveillé & Vaniot	Artemisia argyi	Lév. & Vaniot	Artemisia argyi H.Lév. & Vaniot	SPECIES	3120648	EXACT	ACCEPTED	3120648	Artemisia argyi	H.Lév. & Vaniot	Accepted	2901444	179226-1	2901444	Artemisia argyi	H.Lév. & Vaniot	wfo-0000052471	Accepted
513	Artemisia armeniaca	Lam.	species	Artemisia	Asteraceae	Artemisia armeniaca	Lam.	Artemisia armeniaca	Lam.	Artemisia armeniaca Lam.	SPECIES	8366310	EXACT	ACCEPTED	8366310	Artemisia armeniaca	Lam.	Accepted	3107688	179229-1	3107688	Artemisia armeniaca	Lam.	wfo-0000130761	Accepted
514	Artemisia austriaca	Jacq.	species	Artemisia	Asteraceae	Artemisia austriaca	Jacq.	Artemisia austriaca	Jacq.	Artemisia austriaca Jacq.	SPECIES	3121668	EXACT	ACCEPTED	3121668	Artemisia austriaca	Jacq.	Accepted	3107706	179249-1	3107706	Artemisia austriaca	Jacq.	wfo-0000038676	Accepted
515	Artemisia campestris	L.	species	Artemisia	Asteraceae	Artemisia campestris	L.	Artemisia campestris	L.	Artemisia campestris L.	SPECIES	3121461	EXACT	ACCEPTED	3121461	Artemisia campestris	L.	Accepted	3107744	309140-2	3107744	Artemisia campestris	L.	wfo-0000068600	Accepted
516	Artemisia canadensis	Michx.	species	Artemisia	Asteraceae	Artemisia canadensis	Michx.	NA	NA	Artemisia canadensis Michx.	SPECIES	6064310	EXACT	SYNONYM	4230878	Artemisia canadensis	Michx.	Synonym	3107818	20568-2	3107820	Artemisia campestris subsp. canadensis	(Michx.) Scoggan	wfo-0000037954	Accepted
517	Artemisia caucasica	Willd.	species	Artemisia	Asteraceae	Artemisia caucasica	Willd.	Artemisia alpina	Willd.	Artemisia caucasica Willd.	SPECIES	3120763	EXACT	SYNONYM	7686053	Artemisia caucasica	Willd.	Synonym	3107622	179321-1	3107534	Artemisia alpina	Pall. ex Willd.	wfo-0000044992	Accepted
518	Artemisia dracunculus	L.	species	Artemisia	Asteraceae	Artemisia dracunculus	L.	Artemisia dracunculus	L.	Artemisia dracunculus L.	SPECIES	3121581	EXACT	ACCEPTED	3121581	Artemisia dracunculus	L.	Accepted	2901163	307848-2	2901163	Artemisia dracunculus	L.	wfo-0000078900	Accepted
519	Artemisia dzevanovskyi	Leonova	species	Artemisia	Asteraceae	Artemisia dzevanovskyi	Leonova	Artemisia dzevanovskyi	Leonova	Artemisia dzevanovskyi Leonova	SPECIES	3120863	EXACT	ACCEPTED	3120863	Artemisia dzevanovskyi	Leonova	Accepted	3108991	179440-1	3108991	Seriphidium dzevanovskyi	(Leonova) Soják	wfo-0001429489	Accepted
520	Artemisia glauca	Pall. ex Willd.	species	Artemisia	Asteraceae	Artemisia glauca	Pall. ex Willd.	Artemisia glauca	Willd.	Artemisia glauca Pall. ex Willd.	SPECIES	7774067	EXACT	ACCEPTED	7774067	Artemisia glauca	Pall. ex Willd.	Accepted	2901172	20635-2	2901172	Artemisia glauca	Forbes & Hemsl.	wfo-0000050202	Accepted
521	Artemisia hololeuca	M.Bieb. ex Besser	species	Artemisia	Asteraceae	Artemisia hololeuca	M.Bieb. ex Besser	Artemisia hololeuca	Besser	Artemisia hololeuca M.Bieb. ex Besser	SPECIES	3121560	EXACT	ACCEPTED	3121560	Artemisia hololeuca	M.Bieb. ex Besser	Accepted	3108120	179601-1	3108120	Artemisia hololeuca	M.Bieb. ex Besser	wfo-0000108355	Accepted
522	Artemisia lercheana	Weber ex Stechm.	species	Artemisia	Asteraceae	Artemisia lerchiana	Weber ex Stechm.	Artemisia lerchiana	Stechm.	Artemisia lercheana Weber ex Stechm.	SPECIES	10667450	EXACT	ACCEPTED	10667450	Artemisia lercheana	Weber ex Stechm.	Accepted	3109006	179733-1	3109006	Seriphidium fragrans	(Willd.) Poljakov	wfo-0000122468	Accepted
523	Artemisia marschalliana	Spreng.	species	Artemisia	Asteraceae	Artemisia marschalliana	Spreng.	Artemisia campestris subsp. inodora	Nyman	Artemisia marschalliana Spreng.	SPECIES	6064178	EXACT	ACCEPTED	6064178	Artemisia marschalliana	Spreng.	Accepted	3108380	179787-1	3108380	Artemisia marschalliana	Spreng.	wfo-0000124758	Accepted
524	Artemisia nutans	Willd.	species	Artemisia	Asteraceae	Artemisia nutans	Willd.	Artemisia nutans	Willd.	Artemisia nutans Willd.	SPECIES	7856138	EXACT	ACCEPTED	7856138	Artemisia nutans	Willd.	Accepted	3109041	179875-1	3109041	Seriphidium maritimum subsp. maritimum	NA	wfo-0000060749	Accepted
525	Artemisia pontica	L.	species	Artemisia	Asteraceae	Artemisia pontica	L.	Artemisia pontica	L.	Artemisia pontica L.	SPECIES	8195160	EXACT	ACCEPTED	8195160	Artemisia pontica	L.	Accepted	3108556	179970-1	3108556	Artemisia pontica	L.	wfo-0000080179	Accepted
526	Artemisia rubripes	Nakai	species	Artemisia	Asteraceae	Artemisia rubripes	Nakai	Artemisia rubripes	Nakai	Artemisia rubripes Nakai	SPECIES	3121474	EXACT	ACCEPTED	3121474	Artemisia rubripes	Nakai	Accepted	2901510	180044-1	2901510	Artemisia rubripes	Kitag.	wfo-0000062884	Accepted
527	Artemisia salsoloides	Willd.	species	Artemisia	Asteraceae	Artemisia salsoloides	Willd.	Artemisia salsoloides	Willd.	Artemisia salsoloides Willd.	SPECIES	3121286	EXACT	ACCEPTED	3121286	Artemisia salsoloides	Willd.	Accepted	3108686	180069-1	3108686	Artemisia salsoloides	Pamp.	wfo-0000075206	Accepted
528	Artemisia santonicum	L.	species	Artemisia	Asteraceae	Artemisia santonica	L.	Artemisia santonicum	L.	Artemisia santonicum L.	SPECIES	3120981	EXACT	ACCEPTED	3120981	Artemisia santonicum	L.	Accepted	3109129	180077-1	3109129	Seriphidium santonicum subsp. santonicum	NA	wfo-0001425696	Accepted
529	Artemisia scoparia	Waldst. & Kit.	species	Artemisia	Asteraceae	Artemisia scoparia	Waldst. & Kit.	Artemisia scoparia	Waldst. & Kit.	Artemisia scoparia Waldst. & Kit.	SPECIES	3120713	EXACT	ACCEPTED	3120713	Artemisia scoparia	Waldst. & Kit.	Accepted	2901465	180092-1	2901465	Artemisia scoparia	Waldst. & Kitam.	wfo-0000043717	Accepted
530	Artemisia selengensis	Turcz. ex Besser	species	Artemisia	Asteraceae	Artemisia selengensis	Turcz. ex Besser	Artemisia selengensis	Besser	Artemisia selengensis Turcz. ex Besser	SPECIES	3120791	EXACT	ACCEPTED	3120791	Artemisia selengensis	Turcz. ex Besser	Accepted	3108698	180098-1	3108698	Artemisia selengensis	Turcz. ex Besser	wfo-0000016689	Accepted
531	Artemisia siversiana	Willd.	species	Artemisia	Asteraceae	Artemisia sieversiana	Willd.	Artemisia siversiana	Willd.	Artemisia siversiana Ehrh. ex Willd.	SPECIES	3121370	EXACT	SYNONYM	3121562	Artemisia sieversiana	Ehrh. ex Willd.	Accepted	3108715	180122-1	3108715	Artemisia siversiana	Ehrh. ex Willd.	wfo-0000123364	Accepted
532	Artemisia taurica	Willd.	species	Artemisia	Asteraceae	Artemisia taurica	Willd.	Artemisia taurica	Willd.	Artemisia taurica Willd.	SPECIES	9644482	EXACT	ACCEPTED	9644482	Artemisia taurica	Willd.	Accepted	3109009	180193-1	3109009	Artemisia taurica	M.Bieb.	wfo-0000044535	Unchecked
533	Artemisia tournefortiana	Rchb.	species	Artemisia	Asteraceae	Artemisia tournefortiana	Rchb.	Artemisia tournefortiana	Rchb.	Artemisia tournefortiana Rchb.	SPECIES	3121228	EXACT	ACCEPTED	3121228	Artemisia tournefortiana	Rchb.	Accepted	3107728	180219-1	3107728	Artemisia biennis	Willd.	wfo-0000134690	Accepted
534	Artemisia trautvetteriana	Besser	species	Artemisia	Asteraceae	Artemisia trautvetteriana	Besser	Artemisia trautvetteriana	Besser	Artemisia trautvetteriana Besser	SPECIES	3120841	EXACT	ACCEPTED	3120841	Artemisia trautvetteriana	Besser	Accepted	3108830	180223-1	3108830	Artemisia trautvetteriana	Besser	wfo-0000080124	Accepted
535	Artemisia tschernieviana	Besser	species	Artemisia	Asteraceae	Artemisia tschernieviana	Besser	Artemisia campestris subsp. inodora	Nyman	Artemisia tschernieviana Besser	SPECIES	4224675	EXACT	SYNONYM	6064178	Artemisia tschernieviana	Besser	Synonym	3107676	180235-1	3267150	Artemisia arenaria	H.C.Fu	wfo-0000096778	Accepted
536	Artemisia umbrosa	(Besser) Pamp.	species	Artemisia	Asteraceae	Artemisia umbrosa	(Turcz. ex Besser) Pamp.	Artemisia codonocephala	Diels	Artemisia umbrosa (Besser) Pamp., 1930	SPECIES	3120829	EXACT	SYNONYM	8271521	Artemisia umbrosa	(Besser) Turcz. ex Verl.	Accepted	3108285	180244-1	3108285	Artemisia umbrosa	(Besser) Pamp.	wfo-0000023542	Accepted
537	Artemisia verlotiorum	Lamotte	species	Artemisia	Asteraceae	Artemisia verlotiorum	Lamotte	Artemisia verlotiorum	Lamotte	Artemisia verlotiorum Lamotte	SPECIES	3120790	EXACT	ACCEPTED	3120790	Artemisia verlotiorum	Lamotte	Accepted	2901499	180264-1	2901499	Artemisia verlotiorum	Lamotte	wfo-0000017371	Accepted
538	Artemisia vulgaris	L.	species	Artemisia	Asteraceae	Artemisia vulgaris	L.	Artemisia vulgaris	L.	Artemisia vulgaris L.	SPECIES	3120946	EXACT	ACCEPTED	3120946	Artemisia vulgaris	L.	Accepted	2922622	20812-2	2922622	Artemisia vulgaris	L.	wfo-0000115588	Accepted
539	Arum albispathum	Steven ex Ledeb.	species	Arum	Araceae	Arum albispathum	Steven ex Ledeb.	Arum italicum subsp. albispathum	(Ledeb.) Prime	Arum albispathum Steven ex Ledeb.	SPECIES	5330692	EXACT	SYNONYM	5330690	Arum albispathum	Steven ex Ledeb.	Synonym	16030	85926-1	16187	Arum italicum subsp. albispathum	(Steven) Prime	wfo-0000279423	Accepted
540	Arum alpinum	Schott & Kotschy	species	Arum	Araceae	Arum alpinum	Schott & Kotschy	Arum cylindraceum	Gasp.	Arum alpinum Schott & Kotschy	SPECIES	5330647	EXACT	SYNONYM	8123083	Arum alpinum	Schott & Kotschy	Synonym	16031	85928-1	475398	Arum cylindraceum	Gasp.	wfo-0000278450	Accepted
541	Arum besserianum	Schott	species	Arum	Araceae	Arum besserianum	Schott	Arum besserianum	Schott	Arum besserianum Schott	SPECIES	5330508	EXACT	ACCEPTED	5330508	Arum besserianum	Schott	Accepted	16052	85944-1	16052	Arum besserianum	Schott	wfo-0000277982	Accepted
542	Arum elongatum	Steven	species	Arum	Araceae	Arum elongatum	Steven	Arum elongatum	Steven	Arum elongatum Steven	SPECIES	5330629	EXACT	SYNONYM	5330607	Arum elongatum	Steven	Synonym	16130	86003-1	16320	Arum elongatum	Steven	wfo-0000278832	Accepted
543	Arum orientale	M.Bieb.	species	Arum	Araceae	Arum orientale	M.Bieb.	Arum orientale	M. Bieb.	Arum orientale M.Bieb.	SPECIES	5330604	EXACT	ACCEPTED	5330604	Arum orientale	M.Bieb.	Accepted	16301	86097-1	16301	Arum orientale	M.Bieb.	wfo-0000280604	Accepted
544	Aruncus dioicus	(Walter) Fernald	species	Aruncus	Rosaceae	Aruncus dioicus	(Walter) Fernald	Aruncus dioicus	(Walter) Fernald	Aruncus dioicus (Walter) Fernald	SPECIES	5362136	EXACT	ACCEPTED	5362136	Aruncus dioicus	(Walter) Fernald	Accepted	2942383	20973-2	2942383	Aruncus dioicus	(Walter) Fernald	wfo-0001018107	Accepted
545	Arundo donax	L.	species	Arundo	Poaceae	Arundo donax	L.	Arundo donax	L.	Arundo donax L.	SPECIES	2703041	EXACT	ACCEPTED	2703041	Arundo donax	L.	Accepted	396629	390837-1	396629	Arundo donax	L.	wfo-0000850932	Accepted
546	Asarum europaeum	L.	species	Asarum	Aristolochiaceae	Asarum europaeum	L.	Asarum europaeum	L.	Asarum europaeum L.	SPECIES	7313595	EXACT	ACCEPTED	7313595	Asarum europaeum	L.	Accepted	2654312	302682-2	2654312	Asarum europaeum	L.	wfo-0000550828	Accepted
547	Asclepias syriaca	L.	species	Asclepias	Apocynaceae	Asclepias syriaca	L.	Asclepias syriaca	L.	Asclepias syriaca L.	SPECIES	3170247	EXACT	ACCEPTED	3170247	Asclepias syriaca	L.	Accepted	501428	319076-2	501428	Asclepias syriaca	L.	wfo-0000551803	Accepted
548	Asparagus litoralis	Steven	species	Asparagus	Asparagaceae	Asparagus litoralis	Steven	Asparagus officinalis subsp. litoralis	(Steven) Shiyan	Asparagus litoralis Steven	SPECIES	4930606	EXACT	SYNONYM	2768885	Asparagus litoralis	Steven	Synonym	275132	531172-1	275197	Asparagus officinalis	L.	wfo-0000634022	Accepted
549	Asparagus maritimus	(L.) Mill.	species	Asparagus	Asparagaceae	Asparagus maritimus	(L.) Mill.	Asparagus maritimus	(L.) Mill.	Asparagus maritimus (L.) Mill.	SPECIES	2768396	EXACT	ACCEPTED	2768396	Asparagus maritimus	(L.) Mill.	Accepted	275155	531191-1	275155	Asparagus maritimus	Mill.	wfo-0000633579	Accepted
550	Asparagus officinalis	L.	species	Asparagus	Asparagaceae	Asparagus officinalis	L.	Asparagus officinalis	L.	Asparagus officinalis L.	SPECIES	2768885	EXACT	ACCEPTED	2768885	Asparagus officinalis	L.	Accepted	275197	531229-1	275197	Asparagus officinalis	L.	wfo-0000634022	Accepted
551	Asparagus pallasii	Miscz.	species	Asparagus	Asparagaceae	Asparagus pallasii	Miscz.	Asparagus pallasii	Miscz.	Asparagus pallasii Miscz.	SPECIES	2768389	EXACT	ACCEPTED	2768389	Asparagus pallasii	Miscz.	Accepted	275214	531239-1	275214	Asparagus pallasii	Miscz.	wfo-0000634209	Accepted
552	Asparagus polyphyllus	Steven ex Ledeb.	species	Asparagus	Asparagaceae	Asparagus polyphyllus	Steven	Asparagus officinalis	L.	Asparagus polyphyllus Steven ex Ledeb.	SPECIES	2768888	EXACT	SYNONYM	2768885	Asparagus polyphyllus	Steven ex Ledeb.	Synonym	275238	531261-1	275197	Asparagus officinalis	L.	wfo-0000634022	Accepted
553	Asparagus pseudoscaber	Grecescu	species	Asparagus	Asparagaceae	Asparagus pseudoscaber	Grecescu	Asparagus pseudoscaber	Grecescu	Asparagus pseudoscaber Grecescu	SPECIES	2768866	EXACT	ACCEPTED	2768866	Asparagus pseudoscaber	Grecescu	Accepted	275242	531264-1	275242	Asparagus pseudoscaber	Grecescu	wfo-0000634356	Accepted
554	Asparagus tenuifolius	Lam.	species	Asparagus	Asparagaceae	Asparagus tenuifolius	Lam.	Asparagus tenuifolius	Lam.	Asparagus tenuifolius Lam.	SPECIES	2768817	EXACT	ACCEPTED	2768817	Asparagus tenuifolius	Lam.	Accepted	275331	531354-1	275331	Asparagus tenuifolius	Lam.	wfo-0000635153	Accepted
555	Asparagus verticillatus	L.	species	Asparagus	Asparagaceae	Asparagus verticillatus	L.	Asparagus verticillatus	L.	Asparagus verticillatus L.	SPECIES	2768614	EXACT	ACCEPTED	2768614	Asparagus verticillatus	L.	Accepted	275358	531379-1	275358	Asparagus verticillatus	L.	wfo-0000635448	Accepted
556	Asperugo procumbens	L.	species	Asperugo	Boraginaceae	Asperugo procumbens	L.	Asperugo procumbens	L.	Asperugo procumbens L.	SPECIES	2926055	EXACT	ACCEPTED	2926055	Asperugo procumbens	L.	Accepted	2656106	113506-1	2656106	Asperugo procumbens	L.	wfo-0000552204	Accepted
557	Asperula aemulans	V.I.Krecz. ex Klokov	species	Asperula	Rubiaceae	Asperula aemulans	V.Krecz. ex Klokov	Asperula cretacea	Willd.	Asperula aemulans V.I.Krecz. ex Klokov	SPECIES	2916830	EXACT	SYNONYM	12217523	Asperula aemulans	V.I.Krecz. ex Klokov	Synonym	16679	743863-1	546549	Cynanchica supina subsp. caespitans	(Juz.) P.Caputo & Del Guacchio	wfo-1200007499	Accepted
558	Asperula arvensis	L.	species	Asperula	Rubiaceae	Asperula arvensis	L.	Asperula arvensis	L.	Asperula arvensis L.	SPECIES	2916662	EXACT	ACCEPTED	2916662	Asperula arvensis	L.	Accepted	16706	743883-1	16706	Asperula arvensis	L.	wfo-0000284756	Accepted
559	Asperula attenuata	Klokov	species	Asperula	Rubiaceae	Asperula attenuata	Klokov	Asperula attenuata	Klokov	Asperula attenuata Klokov	SPECIES	2916994	EXACT	SYNONYM	12193259	Asperula attenuata	Klokov	Synonym	16718	743891-1	546921	Cynanchica rumelica	(Boiss.) P.Caputo & Del Guacchio	wfo-1000021998	Accepted
560	Asperula bidentata	Klokov	species	Asperula	Rubiaceae	Asperula bidentata	Klokov	Asperula tenella	Degen	Asperula bidentata Klokov	SPECIES	2916851	EXACT	SYNONYM	12176698	Asperula bidentata	Klokov	Synonym	16732	743903-1	546537	Cynanchica tenella	(Heuff. ex Degen) P.Caputo & Del Guacchio	wfo-1000022008	Accepted
561	Asperula caespitans	Juz.	species	Asperula	Rubiaceae	Asperula caespitans	Juz.	Asperula supina	M. Bieb.	Asperula caespitans Juz.	SPECIES	2916829	EXACT	SYNONYM	12217523	Asperula caespitans	Juz.	Synonym	16751	743917-1	546549	Cynanchica supina subsp. caespitans	(Juz.) P.Caputo & Del Guacchio	wfo-1200007499	Accepted
562	Asperula cimmerica	V.I.Krecz. ex Klokov	species	Asperula	Rubiaceae	Asperula cimmerica	V.Krecz. ex Klokov	Asperula cretacea	Willd.	Asperula cimmerica V.I.Krecz. ex Klokov	SPECIES	2916836	EXACT	SYNONYM	12179957	Asperula cimmerica	V.I.Krecz. ex Klokov	Synonym	16771	743936-1	17142	Asperula supina subsp. supina	NA	wfo-0000289375	Accepted
563	Asperula creticola	Klokov	species	Asperula	Rubiaceae	Asperula creticola	Klokov	Asperula tephrocarpa	Popov & Chrshan.	Asperula creticola Klokov	SPECIES	2916658	EXACT	SYNONYM	12252845	Asperula creticola	Klokov	Synonym	16784	743948-1	551193	Cynanchica tephrocarpa subsp. tephrocarpa	NA	wfo-1200026935	Accepted
564	Asperula cynanchica	L.	species	Asperula	Rubiaceae	Asperula cynanchica	L.	Asperula cynanchica	L.	Asperula cynanchica L.	SPECIES	2917026	EXACT	SYNONYM	12223934	Asperula cynanchica	L.	Synonym	16790	743955-1	546926	Cynanchica pyrenaica subsp. cynanchica	(L.) P.Caputo & Del Guacchio	wfo-1200007489	Accepted
565	Asperula graniticola	Klokov	species	Asperula	Rubiaceae	Asperula graniticola	Klokov	Asperula graniticola	Klokov	Asperula graniticola Klokov	SPECIES	2916996	EXACT	SYNONYM	12193259	Asperula graniticola	Klokov	Synonym	16873	744010-1	546921	Cynanchica rumelica	(Boiss.) P.Caputo & Del Guacchio	wfo-1000021998	Accepted
566	Asperula graveolens	M.Bieb. ex Schult. & Schult.f.	species	Asperula	Rubiaceae	Asperula graveolens	M.Bieb. ex Schult. & Schult.f.	Asperula graveolens	Schult. & Schult. f.	Asperula graveolens M.Bieb. ex Schult. & Schult.f.	SPECIES	2916639	EXACT	SYNONYM	12179043	Asperula graveolens	M.Bieb. ex Schult. & Schult.f.	Synonym	16874	744011-1	546919	Cynanchica graveolens	(M.Bieb. ex Schult. & Schult.f.) P.Caputo & Del Guacchio	wfo-1000021965	Accepted
567	Asperula hypanica	Klokov	species	Asperula	Rubiaceae	Asperula hypanica	Klokov	Asperula hypanica	Klokov	Asperula hypanica Klokov	SPECIES	2916993	EXACT	SYNONYM	12193259	Asperula hypanica	Klokov	Synonym	16903	744026-1	546921	Cynanchica rumelica	(Boiss.) P.Caputo & Del Guacchio	wfo-1000021998	Accepted
568	Asperula infracta	Klokov	species	Asperula	Rubiaceae	Asperula infracta	Klokov	Asperula cretacea	Willd.	Asperula infracta Klokov	SPECIES	2916669	EXACT	SYNONYM	12178057	Asperula infracta	Klokov	Synonym	16908	744030-1	547898	Hexaphylla cretacea	(Willd. ex Roem. & Schult.) P.Caputo & Del Guacchio	wfo-1000023131	Accepted
569	Asperula kotovii	Klokov	species	Asperula	Rubiaceae	Asperula kotovii	Klokov	Asperula cretacea	Willd.	Asperula kotovii Klokov	SPECIES	2916835	EXACT	SYNONYM	12179957	Asperula kotovii	Klokov	Synonym	16922	744042-1	17142	Asperula supina subsp. supina	NA	wfo-0000289375	Accepted
570	Asperula leiograveolens	Popov & Chrshan.	species	Asperula	Rubiaceae	Asperula leiograveolens	M.Pop. & Chrshan.	Asperula leiograveolens	Popov & Chrshan.	Asperula leiograveolens Popov & Chrshan.	SPECIES	2916645	EXACT	SYNONYM	12179625	Asperula leiograveolens	Popov & Chrshan.	Synonym	16934	744054-1	546732	Cynanchica graveolens subsp. leiograveolens	(Popov & Chrshan.) P.Caputo & Del Guacchio	wfo-1200007478	Accepted
571	Asperula maeotica	Popov & Chrshan.	species	Asperula	Rubiaceae	Asperula maeotica	M.Pop. & Chrshan.	Asperula tournefortii	Spreng.	Asperula maeotica Popov & Chrshan.	SPECIES	3846973	EXACT	SYNONYM	12176698	Asperula maeotica	Popov & Chrshan.	Synonym	16964	744069-1	546537	Cynanchica tenella	(Heuff. ex Degen) P.Caputo & Del Guacchio	wfo-1000022008	Accepted
572	Asperula montana	Waldst. & Kit. ex Willd.	species	Asperula	Rubiaceae	Asperula montana	Waldst. & Kit.	Asperula montana	Waldst. & Kit. ex Willd.	Asperula montana Waldst. & Kit. ex Willd.	SPECIES	2916997	EXACT	SYNONYM	12193259	Asperula montana	Waldst. & Kit. ex Willd.	Synonym	16979	744082-1	546921	Cynanchica rumelica	(Boiss.) P.Caputo & Del Guacchio	wfo-1000021998	Accepted
573	Asperula praepilosa	V.I.Krecz. ex Klokov	species	Asperula	Rubiaceae	Asperula praepilosa	V.Krecz. ex Klokov	Asperula cretacea	Willd.	Asperula praepilosa V.I.Krecz. ex Klokov	SPECIES	2916833	EXACT	SYNONYM	12179957	Asperula praepilosa	V.I.Krecz. ex Klokov	Synonym	17039	744130-1	17142	Asperula supina subsp. supina	NA	wfo-0000289375	Accepted
574	Asperula praevestita	Klokov	species	Asperula	Rubiaceae	Asperula praevestita	Klokov	Asperula cretacea	Willd.	Asperula praevestita Klokov, 1958	SPECIES	3846826	EXACT	ACCEPTED	3846826	Asperula praevistita	Klokov	Synonym	17040	744131-1	17142	Asperula supina subsp. supina	NA	wfo-0000289375	Accepted
575	Asperula propinqua	Pobed.	species	Asperula	Rubiaceae	Asperula propinqua	Pobed.	Asperula taurina	L.	Asperula propinqua Pobed.	SPECIES	2916978	EXACT	SYNONYM	2916975	Asperula propinqua	Pobed.	Synonym	17041	744132-1	17145	Asperula taurina	L.	wfo-0000289406	Accepted
576	Asperula semiamicta	Klokov	species	Asperula	Rubiaceae	Asperula semiamicta	Klokov	Asperula cynanchica	L.	Asperula semiamicta Klokov	SPECIES	2917045	EXACT	SYNONYM	12223934	Asperula semiamicta	Klokov	Synonym	17094	744169-1	546926	Cynanchica pyrenaica subsp. cynanchica	(L.) P.Caputo & Del Guacchio	wfo-1200007489	Accepted
577	Asperula setulosa	Boiss.	species	Asperula	Rubiaceae	Asperula setulosa	Boiss.	Asperula setulosa	Boiss.	Asperula setulosa Boiss.	SPECIES	2916643	EXACT	SYNONYM	12261361	Asperula setulosa	Boiss.	Synonym	17098	744172-1	546877	Cynanchica setulosa	(Boiss.) P.Caputo & Del Guacchio	wfo-1000022001	Accepted
578	Asperula stevenii	V.I.Krecz.	species	Asperula	Rubiaceae	Asperula stevenii	V.Krecz.	Asperula tenella	Degen	Asperula stevenii V.I.Krecz.	SPECIES	2916850	EXACT	SYNONYM	12176698	Asperula stevenii	V.I.Krecz.	Synonym	17112	744182-1	546537	Cynanchica tenella	(Heuff. ex Degen) P.Caputo & Del Guacchio	wfo-1000022008	Accepted
579	Asperula supina	M.Bieb.	species	Asperula	Rubiaceae	Asperula supina	M.Bieb.	Asperula supina	M. Bieb.	Asperula supina M.Bieb.	SPECIES	2916826	EXACT	SYNONYM	12253456	Asperula supina	M.Bieb.	Synonym	17140	744196-1	546539	Cynanchica supina	(M.Bieb.) P.Caputo & Del Guacchio	wfo-1000022007	Accepted
580	Asperula taurica	Pacz.	species	Asperula	Rubiaceae	Asperula taurica	Pacz.	Asperula taurica	Pacz.	Asperula taurica Pacz.	SPECIES	2916668	EXACT	SYNONYM	12178057	Asperula taurica	Pacz.	Synonym	17144	744198-1	547898	Hexaphylla cretacea	(Willd. ex Roem. & Schult.) P.Caputo & Del Guacchio	wfo-1000023131	Accepted
581	Asperula tauroscythica	Klokov	species	Asperula	Rubiaceae	Asperula tauroscythica	Klokov	Asperula taurica	Pacz.	Asperula tauroscythica Klokov	SPECIES	2916671	EXACT	SYNONYM	12178057	Asperula tauroscythica	Klokov	Synonym	17150	744200-1	547898	Hexaphylla cretacea	(Willd. ex Roem. & Schult.) P.Caputo & Del Guacchio	wfo-1000023131	Accepted
582	Asperula tephrocarpa	Czern. ex Popov & Chrshan.	species	Asperula	Rubiaceae	Asperula tephrocarpa	Czern. ex M.Pop. & Chrshan.	Asperula tephrocarpa	Popov & Chrshan.	Asperula tephrocarpa Czern. ex Popov & Chrshan.	SPECIES	2916656	EXACT	SYNONYM	12252845	Asperula tephrocarpa	Czern. ex Popov & Chrshan.	Synonym	17157	989621-1	546536	Cynanchica tephrocarpa subsp. tephrocarpa	NA	wfo-1200026935	Accepted
583	Asphodeline lutea	(L.) Rchb.	species	Asphodeline	Xanthorrhoeaceae	Asphodeline lutea	(L.) Rchb.	Asphodeline lutea	(L.) Rchb.	Asphodeline lutea (L.) Rchb.	SPECIES	2777134	EXACT	ACCEPTED	2777134	Asphodeline lutea	(L.) Rchb.	Accepted	275397	531414-1	275397	Asphodeline lutea	Rchb.	wfo-0000635866	Accepted
584	Asphodeline taurica	(Pall. ex M.Bieb.) Endl.	species	Asphodeline	Xanthorrhoeaceae	Asphodeline taurica	(Pall. ex M.Bieb.) Endl.	Asphodeline taurica	(Pall.) Endl.	Asphodeline taurica (Pall. ex M.Bieb.) Endl.	SPECIES	2777121	EXACT	ACCEPTED	2777121	Asphodeline taurica	(Pall. ex M.Bieb.) Endl.	Accepted	275410	941536-1	275410	Asphodeline taurica	(Pall.) Endl.	wfo-0000636010	Accepted
585	Asplenium adiantum-nigrum	L.	species	Asplenium	Aspleniaceae	Asplenium adiantum-nigrum	L.	Asplenium adiantum-nigrum	L.	Asplenium adiantum-nigrum L.	SPECIES	2650594	EXACT	ACCEPTED	2650594	Asplenium adiantum-nigrum	L.	Accepted	3145638	17038650-1	3145638	Asplenium adiantum-nigrum	L.	wfo-0001109303	Accepted
586	Asplenium cuneifolium	Viv.	species	Asplenium	Aspleniaceae	Asplenium cuneifolium	Viv.	Asplenium adiantum-nigrum subsp. serpentini	(Tausch) Heufl.	Asplenium cuneifolium Viv.	SPECIES	7310930	EXACT	ACCEPTED	7310930	Asplenium cuneifolium	Viv.	Accepted	3145818	17041860-1	3145818	Asplenium cuneifolium	Viv.	wfo-0001115843	Accepted
587	Asplenium obovatum subsp. lanceolatum	(Fiori) P.Silva	subspecies	Asplenium	Aspleniaceae	Asplenium obovatum subsp. lanceolatum	(Fiori) P.Silva	Asplenium obovatum subsp. billotii	(F. W. Schultz) O. Bolòs & al.	Asplenium obovatum subsp. lanceolatum (C.Presl) P.Silva	SUBSPECIES	7845853	EXACT	SYNONYM	8289306	Asplenium obovatum subsp. lanceolatum	(C.Presl) P.Silva	Synonym	3240186	NA	3147623	Asplenium obovatum	Viv.	wfo-0001225452	Accepted
588	Asplenium ruta-muraria	L.	species	Asplenium	Aspleniaceae	Asplenium ruta-muraria	L.	Asplenium ruta-muraria	L.	Asplenium ruta-muraria L.	SPECIES	2650625	EXACT	ACCEPTED	2650625	Asplenium ruta-muraria	L.	Accepted	3145884	311563-2	3145884	Asplenium ruta-muraria	L.	wfo-0001109353	Accepted
589	Asplenium septentrionale	(L.) Hoffm.	species	Asplenium	Aspleniaceae	Asplenium septentrionale	(L.) Hoffm.	Asplenium septentrionale	(L.) Hoffm.	Asplenium septentrionale (L.) Hoffm.	SPECIES	2650720	EXACT	ACCEPTED	2650720	Asplenium septentrionale	(L.) Hoffm.	Accepted	3147403	304469-2	3147403	Asplenium septentrionale	(L.) Hoffm.	wfo-0001109358	Accepted
590	Asplenium trichomanes	L.	species	Asplenium	Aspleniaceae	Asplenium trichomanes	L.	Asplenium trichomanes	L.	Asplenium trichomanes L.	SPECIES	8108066	EXACT	ACCEPTED	8108066	Asplenium trichomanes	L.	Accepted	3147719	310197-2	3147719	Asplenium trichomanes	L.	wfo-0001109364	Accepted
591	Asplenium trichomanes subsp. quadrivalens	D.E.Mey.	subspecies	Asplenium	Aspleniaceae	Asplenium trichomanes subsp. quadrivalens	D.E.Mey.	Asplenium trichomanes subsp. quadrivalens	D. E. Mey.	Asplenium trichomanes subsp. quadrivalens D.E.Mey.	SUBSPECIES	7610857	EXACT	SYNONYM	7650426	Asplenium trichomanes subsp. quadrivalens	D.E.Mey.	Accepted	3147736	77113689-1	3147736	Asplenium trichomanes subsp. quadrivalens	D.E.Mey.	wfo-0001404894	Accepted
592	Asplenium viride	Huds.	species	Asplenium	Aspleniaceae	Asplenium viride	Huds.	Asplenium viride	Huds.	Asplenium viride Huds.	SPECIES	2650716	EXACT	ACCEPTED	2650716	Asplenium viride	Huds.	Accepted	3146331	17053570-1	3146331	Asplenium viride	Huds.	wfo-0001109866	Accepted
593	Asplenium x adulteriniforme	Lovis, H.Melzer & Reichst.	hybrid	Asplenium	Aspleniaceae	Asplenium × adulteriniforme	Lovis, Melzen & Reichstein	NA	NA	Asplenium ×adulteriniforme Lovis, H.Melzer & Reichst.	SPECIES	4258249	EXACT	ACCEPTED	4258249	Asplenium × adulteriniforme	Lovis, H.Melzer & Reichst.	Synonym	3167740	17428410-1	3147759	NA	NA	NA	NA
594	Asplenium x alternifolium	Wulfen	hybrid	Asplenium	Aspleniaceae	Asplenium × alternifolium	Wulfen	NA	NA	Asplenium ×alternifolium Wulfen	SPECIES	2650632	EXACT	ACCEPTED	2650632	Asplenium × alternifolium	Wulfen	Accepted	3147750	60452252-2	3147750	Asplenium × alternifolium	Wulfen	wfo-0001115839	Accepted
595	Asplenium x heufleri	Reichardt	hybrid	Asplenium	Aspleniaceae	Asplenium × heufleri	Reichardt	NA	NA	Asplenium ×heufleri Reichardt	SPECIES	4256216	EXACT	ACCEPTED	4256216	Asplenium × heufleri	Reichardt	Synonym	3167737	17044990-1	3147752	NA	NA	NA	NA
596	Asplenium x souchei	Litard.	hybrid	Asplenium	Aspleniaceae	Asplenium × souchei	Litard.	NA	NA	Asplenium ×souchei Litard.	SPECIES	4258460	EXACT	ACCEPTED	4258460	Asplenium × souchei	Litard.	Accepted	3147919	17240990-1	3147919	Asplenium souchei	Litard.	wfo-0001249797	Accepted
597	Aster alpinus	L.	species	Aster	Asteraceae	Aster alpinus	L.	Aster alpinus	L.	Aster alpinus L.	SPECIES	5387396	EXACT	ACCEPTED	5387396	Aster alpinus	L.	Accepted	3099366	30147822-2	3099366	Aster alpinus	L.	wfo-0000091472	Accepted
598	Aster amellus	L.	species	Aster	Asteraceae	Aster amellus	L.	Aster amellus	L.	Aster amellus L.	SPECIES	8133114	EXACT	ACCEPTED	8133114	Aster amellus	L.	Accepted	3099441	331070-2	3099441	Aster amellus	L.	wfo-0000104449	Accepted
599	Aster bessarabicus	Bernh. ex Rchb.	species	Aster	Asteraceae	Aster bessarabicus	Bernh. ex Rchb.	Aster amellus subsp. bessarabicus	(Rchb.) Soó	Aster bessarabicus Bernh. ex Rchb.	SPECIES	5694813	EXACT	SYNONYM	6076996	Aster bessarabicus	Bernh. ex Rchb.	Synonym	3099457	180772-1	3240223	Aster bessarabicus	Bernh. ex Rchb.	wfo-0000038261	Unchecked
600	Aster dumosus	L.	species	Aster	Asteraceae	Aster dumosus	L.	Symphyotrichum dumosum	(L.) G. L. Nesom	Aster dumosus L.	SPECIES	5406308	EXACT	SYNONYM	3151434	Aster dumosus	L.	Synonym	3103218	306584-2	3103237	Symphyotrichum dumosum	(L.) G.L.Nesom	wfo-0000117458	Accepted
601	Aster ericoides	L.	species	Aster	Asteraceae	Aster ericoides	L.	Symphyotrichum ericoides	(L.) G. L. Nesom	Aster ericoides L.	SPECIES	5406370	EXACT	SYNONYM	3151535	Aster ericoides	L.	Synonym	3103250	23381-2	3103276	Symphyotrichum ericoides	(L.) G.L.Nesom	wfo-0000065053	Accepted
602	Aster ibericus	M.Bieb.	species	Aster	Asteraceae	Aster ibericus	M.Bieb.	Aster amellus subsp. ibericus	(M. Bieb.) V. E. Avet.	Aster ibericus Steven ex M.Bieb.	SPECIES	7449705	EXACT	SYNONYM	5695292	Aster ibericus	Steven ex M.Bieb.	Synonym	3099327	181458-1	3099328	Aster amellus subsp. ibericus	(Steven) Grierson	wfo-0000123681	Accepted
603	Aster laevis	L.	species	Aster	Asteraceae	Aster laevis	L.	Symphyotrichum laeve	(L.) Á. Löve & D. Löve	Aster laevis L.	SPECIES	5406475	EXACT	SYNONYM	8421156	Aster laevis	L.	Synonym	3103412	23598-2	3103421	Symphyotrichum laeve	(L.) Á.Löve & D.Löve	wfo-0000034482	Accepted
604	Aster lanceolatus	Willd.	species	Aster	Asteraceae	Aster lanceolatus	Willd.	Symphyotrichum lanceolatum	(Willd.) G. L. Nesom	Aster ×lanceolatus Willd.	SPECIES	5406285	EXACT	SYNONYM	9202318	Aster lanceolatus	Willd.	Synonym	3103446	30043808-2	3103441	Symphyotrichum lanceolatum	(Willd.) G.L.Nesom	wfo-0000012570	Accepted
605	Aster novae-angliae	L.	species	Aster	Asteraceae	Aster novae-angliae	L.	Symphyotrichum novae-angliae	(L.) G. L. Nesom	Aster novae-angliae L.	SPECIES	5406425	EXACT	SYNONYM	3151618	Aster novae-angliae	L.	Synonym	3103543	23816-2	3103552	Symphyotrichum novae-angliae	(L.) G.L.Nesom	wfo-0000115996	Accepted
606	Aster novi-belgii	L.	species	Aster	Asteraceae	Aster novi-belgii	L.	Symphyotrichum novi-belgii	(L.) G. L. Nesom	Aster novi-belgii L.	SPECIES	5406382	EXACT	SYNONYM	3151558	Aster novi-belgii	L.	Synonym	3103575	272852-2	3103597	Symphyotrichum novi-belgii	(L.) G.L.Nesom	wfo-0000075141	Accepted
607	Aster parviflorus	Nees	species	Aster	Asteraceae	Aster parviflorus	Nees	Symphyotrichum parviflorum	(Nees) Greuter	Aster parviflorus Nees	SPECIES	7984912	EXACT	SYNONYM	3151681	Aster parviflorus	Nees	Synonym	3103971	181945-1	3103872	Symphyotrichum parviflorum	(Nees) Greuter	wfo-0000011842	Accepted
608	Aster versicolor	Willd.	species	Aster	Asteraceae	Aster versicolor	Willd.	Symphyotrichum versicolor	(Willd.) G. L. Nesom	Aster ×versicolor Willd.	SPECIES	5406499	EXACT	SYNONYM	3151751	Aster versicolor	Willd.	Synonym	3104072	304779-2	3104077	Symphyotrichum × versicolor	(Willd.) G.L.Nesom	wfo-0000018029	Accepted
609	Aster x salignus	Willd.	hybrid	Aster	Asteraceae	Aster × salignus	Willd.	Symphyotrichum salignum	(Willd.) G. L. Nesom	Aster ×salignus Willd.	SPECIES	12087801	EXACT	SYNONYM	3151811	Aster × salignus	Willd.	Synonym	3104064	301188-2	3104066	Symphyotrichum × salignum	(Willd.) G.L.Nesom	wfo-0000008936	Accepted
610	Asterolinon linum-stellatum	(L.) Duby	species	Asterolinon	Primulaceae	Asterolinon linum-stellatum	(L.) Duby	Asterolinon linum-stellatum	(L.) Duby	Asterolinon linum-stellatum (L.) Duby	SPECIES	4007104	EXACT	SYNONYM	4007682	Asterolinon linum-stellatum	(L.) Duby	Synonym	2656690	700549-1	2492991	Lysimachia linum-stellatum	L.	wfo-0000442771	Accepted
611	Astilbe davidii	Henry	species	Astilbe	Saxifragaceae	Astilbe davidii	Henry	NA	NA	Astilbe davidii (Franch.) L.Henry	SPECIES	3755169	EXACT	SYNONYM	7339513	Astilbe davidi	(Franch.) L.Henry	Synonym	2656740	790277-1	2656728	Astilbe rubra	Hook.f. & Thomson	wfo-0000552882	Accepted
612	Astracantha arnacantha	(M.Bieb.) Podlech	species	Astracantha	Fabaceae	Astracantha arnacantha	(M.Bieb.) Podlech	Astracantha arnacantha	(M. Bieb.) Podlech	Astracantha arnacantha (M.Bieb.) Podlech	SPECIES	5352807	EXACT	SYNONYM	3976342	Astracantha arnacantha	(M.Bieb.) Podlech	Synonym	2656864	911924-1	2657629	Astragalus arnacantha	M.Bieb.	wfo-0000213534	Accepted
613	Astragalus abruptus	Krytzka	species	Astragalus	Fabaceae	Astragalus abruptus	Krytzka	Astragalus abruptus	Krytzka	Astragalus abruptus Krytzka	SPECIES	5343948	EXACT	SYNONYM	5343952	Astragalus abruptus	Krytzka	Synonym	2657156	928467-1	2662191	Astragalus pseudotataricus	Boriss.	wfo-0000214516	Accepted
614	Astragalus albicaulis	DC.	species	Astragalus	Fabaceae	Astragalus albicaulis	DC.	Astragalus albicaulis	DC.	Astragalus albicaulis DC.	SPECIES	5343329	EXACT	ACCEPTED	5343329	Astragalus albicaulis	DC.	Accepted	2657302	476027-1	2657302	Astragalus albicaulis	DC.	wfo-0000213524	Accepted
615	Astragalus albidus	Waldst. & Kit.	species	Astragalus	Fabaceae	Astragalus albidus	Waldst. & Kit.	Astragalus vesicarius subsp. vesicarius	L.	Astragalus albidus Waldst. & Kit.	SPECIES	5343270	EXACT	SYNONYM	7225271	Astragalus albidus	Waldst. & Kit.	Synonym	2657305	476028-1	3242601	Astragalus vesicarius subsp. vesicarius	L.	wfo-0000214105	Accepted
616	Astragalus alpinus	L.	species	Astragalus	Fabaceae	Astragalus alpinus	L.	Astragalus alpinus	L.	Astragalus alpinus L.	SPECIES	5345014	EXACT	ACCEPTED	5345014	Astragalus alpinus	L.	Accepted	2657354	24418-2	2657354	Astragalus alpinus	L.	wfo-0000163769	Accepted
617	Astragalus arenarius	L.	species	Astragalus	Fabaceae	Astragalus arenarius	L.	Astragalus arenarius	L.	Astragalus arenarius L.	SPECIES	5344922	EXACT	ACCEPTED	5344922	Astragalus arenarius	L.	Accepted	2657579	476216-1	2657579	Astragalus arenarius	L.	wfo-0000213533	Accepted
618	Astragalus asper	Jacq.	species	Astragalus	Fabaceae	Astragalus asper	Jacq.	Astragalus asper	Jacq.	Astragalus asper Jacq.	SPECIES	5346540	EXACT	ACCEPTED	5346540	Astragalus asper	Jacq.	Accepted	2657669	476278-1	2657669	Astragalus asper	Jacq.	wfo-0000213536	Accepted
619	Astragalus austriacus	Jacq.	species	Astragalus	Fabaceae	Astragalus austriacus	Jacq.	Astragalus austriacus	Jacq.	Astragalus austriacus Jacq.	SPECIES	5343593	EXACT	ACCEPTED	5343593	Astragalus austriacus	Jacq.	Accepted	2657743	476321-1	2657743	Astragalus austriacus	L.	wfo-0000213538	Accepted
620	Astragalus borysthenicus	Klokov	species	Astragalus	Fabaceae	Astragalus borysthenicus	Klokov	Astragalus onobrychis	L.	Astragalus borysthenicus Klokov	SPECIES	5342646	EXACT	SYNONYM	5342618	Astragalus borysthenicus	Klokov	Synonym	2658012	476496-1	2661603	Astragalus onobrychis	L.	wfo-0000212540	Accepted
621	Astragalus brachyceras	Ledeb.	species	Astragalus	Fabaceae	Astragalus brachyceras	Ledeb.	Astragalus hamosus	L.	Astragalus brachyceras Ledeb.	SPECIES	5342699	EXACT	SYNONYM	5342681	Astragalus brachyceras	Ledeb.	Synonym	2658037	476510-1	2659753	Astragalus hamosus	L.	wfo-0001054280	Accepted
622	Astragalus brachylobus	DC.	species	Astragalus	Fabaceae	NA	NA	Astragalus brachylobus	DC.	Astragalus brachylobus DC.	SPECIES	5343327	EXACT	ACCEPTED	5343327	Astragalus brachylobus	DC.	Accepted	2658040	476513-1	2658040	Astragalus brachylobus	DC.	wfo-0000213545	Accepted
623	Astragalus bungeanus	Boiss.	species	Astragalus	Fabaceae	Astragalus bungeanus	Boiss.	Astragalus bungeanus	Boiss.	Astragalus bungeanus Boiss.	SPECIES	5343364	EXACT	ACCEPTED	5343364	Astragalus bungeanus	Boiss.	Accepted	2658113	476572-1	2658113	Astragalus bungeanus	Boiss.	wfo-0000207675	Accepted
624	Astragalus calycinus	M.Bieb.	species	Astragalus	Fabaceae	NA	NA	Astragalus calycinus	M. Bieb.	Astragalus calycinus M.Bieb.	SPECIES	5346217	EXACT	ACCEPTED	5346217	Astragalus calycinus	M.Bieb.	Accepted	2658161	476609-1	2658161	Astragalus calycinus	M.Bieb.	wfo-0000207684	Accepted
625	Astragalus cicer	L.	species	Astragalus	Fabaceae	Astragalus cicer	L.	Astragalus cicer	L.	Astragalus cicer L.	SPECIES	5343253	EXACT	ACCEPTED	5343253	Astragalus cicer	L.	Accepted	2658442	476814-1	2658442	Astragalus cicer	L.	wfo-0000213547	Accepted
626	Astragalus contortuplicatus	L.	species	Astragalus	Fabaceae	Astragalus contortuplicatus	L.	Astragalus contortuplicatus	L.	Astragalus contortuplicatus L.	SPECIES	5344450	EXACT	ACCEPTED	5344450	Astragalus contortuplicatus	L.	Accepted	2658579	476912-1	2658579	Astragalus contortuplicatus	L.	wfo-0000212475	Accepted
627	Astragalus corniculatus	M.Bieb.	species	Astragalus	Fabaceae	Astragalus corniculatus	M.Bieb.	Astragalus corniculatus	M. Bieb.	Astragalus corniculatus M.Bieb.	SPECIES	5343049	EXACT	ACCEPTED	5343049	Astragalus corniculatus	M.Bieb.	Accepted	2658596	476921-1	2658596	Astragalus corniculatus	M.Bieb.	wfo-0000213550	Accepted
628	Astragalus cretophilus	Klokov	species	Astragalus	Fabaceae	Astragalus cretophilus	Klokov	Astragalus cornutus	Pall.	Astragalus cretophilus Klokov	SPECIES	5342976	EXACT	SYNONYM	8356392	Astragalus cretophilus	Klokov	Synonym	2658656	476963-1	2658599	Astragalus cornutus	Pall.	wfo-0000192077	Accepted
629	Astragalus danicus	Retz.	species	Astragalus	Fabaceae	Astragalus danicus	Retz.	Astragalus danicus	Retz.	Astragalus danicus Retz.	SPECIES	5342838	EXACT	ACCEPTED	5342838	Astragalus danicus	Retz.	Accepted	2658773	477044-1	2658773	Astragalus danicus	Retz.	wfo-0000213553	Accepted
630	Astragalus dasyanthus	Pall.	species	Astragalus	Fabaceae	Astragalus dasyanthus	Pall.	Astragalus dasyanthus	Pall.	Astragalus dasyanthus Pall.	SPECIES	5342797	EXACT	ACCEPTED	5342797	Astragalus dasyanthus	Pall.	Accepted	2658787	477052-1	2658787	Astragalus dasyanthus	Pall.	wfo-0000213554	Accepted
631	Astragalus dealbatus	Pall.	species	Astragalus	Fabaceae	Astragalus dealbatus	Pall.	Astragalus vesicarius	L.	Astragalus dealbatus Pall.	SPECIES	5343328	EXACT	SYNONYM	5343329	Astragalus dealbatus	Pall.	Synonym	2658803	477068-1	2657302	Astragalus albicaulis	DC.	wfo-0000213524	Accepted
632	Astragalus dolichophyllus	Pall.	species	Astragalus	Fabaceae	Astragalus dolichophyllus	Pall.	Astragalus dolichophyllus	Pall.	Astragalus dolichophyllus Pall.	SPECIES	5347351	EXACT	ACCEPTED	5347351	Astragalus dolichophyllus	Pall.	Accepted	2658993	477195-1	2658993	Astragalus dolichophyllus	Pall.	wfo-0000213555	Accepted
633	Astragalus exscapus	L.	species	Astragalus	Fabaceae	Astragalus exscapus	L.	Astragalus exscapus	L.	Astragalus exscapus L.	SPECIES	5343540	EXACT	ACCEPTED	5343540	Astragalus exscapus	L.	Accepted	2659270	477382-1	2659270	Astragalus exscapus	L.	wfo-0000212493	Accepted
634	Astragalus galegiformis	L.	species	Astragalus	Fabaceae	Astragalus galegiformis	L.	Astragalus galegiformis	L.	Astragalus galegiformis L.	SPECIES	5347136	EXACT	ACCEPTED	5347136	Astragalus galegiformis	L.	Accepted	2659465	477532-1	2659465	Astragalus galegiformis	L.	wfo-0000213560	Accepted
635	Astragalus glaucus	M.Bieb.	species	Astragalus	Fabaceae	Astragalus glaucus	M.Bieb.	Astragalus glaucus	M. Bieb.	Astragalus glaucus M.Bieb.	SPECIES	5343330	EXACT	SYNONYM	5343329	Astragalus glaucus	M.Bieb.	Synonym	2659581	477623-1	2657302	Astragalus albicaulis	DC.	wfo-0000213524	Accepted
636	Astragalus glycyphylloides	DC.	species	Astragalus	Fabaceae	Astragalus glycyphylloides	DC.	Astragalus glycyphylloides	DC.	Astragalus glycyphylloides DC.	SPECIES	5347051	EXACT	ACCEPTED	5347051	Astragalus glycyphylloides	DC.	Accepted	2659598	477634-1	2659598	Astragalus glycyphylloides	DC.	wfo-0000213563	Accepted
637	Astragalus glycyphyllos	L.	species	Astragalus	Fabaceae	Astragalus glycyphyllos	L.	Astragalus glycyphyllos	L.	Astragalus glycyphyllos L.	SPECIES	5346998	EXACT	ACCEPTED	5346998	Astragalus glycyphyllos	L.	Accepted	2659600	477635-1	2659600	Astragalus glycyphyllos	L.	wfo-0000213564	Accepted
638	Astragalus henningii	(Steven) Boriss.	species	Astragalus	Fabaceae	Astragalus henningii	(Steven) Klokov	Astragalus buchtormensis	Pall.	Astragalus henningii (Steven) Boriss.	SPECIES	5343514	EXACT	SYNONYM	5343513	Astragalus henningii	(Steven) Boriss.	Synonym	2659820	477784-1	2658106	Astragalus buchtormensis	Pall.	wfo-0000185727	Accepted
639	Astragalus hypanicus	Krytzka	species	Astragalus	Fabaceae	Astragalus hypanicus	Krytzka	Astragalus pallescens	M. Bieb.	Astragalus hypanicus Krytzka	SPECIES	8328127	EXACT	SYNONYM	5345352	Astragalus hypanicus	Krytzka	Synonym	2659959	NA	2661730	Astragalus pallescens	M.Bieb.	wfo-0000213593	Accepted
640	Astragalus krajinae	Domin	species	Astragalus	Fabaceae	Astragalus krajinae	Domin	Astragalus australis	(L.) Lam.	Astragalus krajinae Domin	SPECIES	5343651	EXACT	SYNONYM	5343647	Astragalus krajinae	Domin	Synonym	2660347	478156-1	2657734	Astragalus australis	(L.) Lam.	wfo-0000213537	Accepted
641	Astragalus monspessulanus	L.	species	Astragalus	Fabaceae	Astragalus monspessulanus	L.	Astragalus monspessulanus	L.	Astragalus monspessulanus L.	SPECIES	5346583	EXACT	ACCEPTED	5346583	Astragalus monspessulanus	L.	Accepted	2661230	478726-1	2661230	Astragalus monspessulanus	L.	wfo-0000212538	Accepted
642	Astragalus odessanus	Besser	species	Astragalus	Fabaceae	Astragalus odessanus	Besser	Astragalus cornutus	Pall.	Astragalus odessanus Besser	SPECIES	5342980	EXACT	SYNONYM	8356392	Astragalus odessanus	Besser	Synonym	2661563	478947-1	2658599	Astragalus cornutus	Pall.	wfo-0000192077	Accepted
643	Astragalus olgianus	Krytzka	species	Astragalus	Fabaceae	Astragalus olgianus	Krytzka	Astragalus macropus	Bunge	Astragalus olgianus Krytzka	SPECIES	5346699	EXACT	SYNONYM	5346698	Astragalus olgianus	Krytzka	Synonym	2661579	NA	2660864	Astragalus macropus	Bunge	wfo-0000213579	Accepted
644	Astragalus onobrychis	L.	species	Astragalus	Fabaceae	Astragalus onobrychis	L.	Astragalus onobrychis	L.	Astragalus onobrychis L.	SPECIES	5342618	EXACT	ACCEPTED	5342618	Astragalus onobrychis	L.	Accepted	2661603	478980-1	2661603	Astragalus onobrychis	L.	wfo-0000212540	Accepted
645	Astragalus oxyglottis	Steven ex M.Bieb.	species	Astragalus	Fabaceae	Astragalus oxyglottis	Steven ex M.Bieb.	Astragalus oxyglottis	M. Bieb.	Astragalus oxyglottis Steven ex M.Bieb.	SPECIES	5345430	EXACT	ACCEPTED	5345430	Astragalus oxyglottis	Steven ex M.Bieb.	Accepted	2661683	479036-1	2661683	Astragalus oxyglottis	Steven ex M.Bieb.	wfo-0000213591	Accepted
646	Astragalus pallescens	M.Bieb.	species	Astragalus	Fabaceae	Astragalus pallescens	M.Bieb.	Astragalus pallescens	M. Bieb.	Astragalus pallescens M.Bieb.	SPECIES	5345352	EXACT	ACCEPTED	5345352	Astragalus pallescens	M.Bieb.	Accepted	2661730	479069-1	2661730	Astragalus pallescens	M.Bieb.	wfo-0000213593	Accepted
647	Astragalus ponticus	Pall.	species	Astragalus	Fabaceae	Astragalus ponticus	Pall.	Astragalus ponticus	Pall.	Astragalus ponticus Pall.	SPECIES	5344926	EXACT	ACCEPTED	5344926	Astragalus ponticus	Pall.	Accepted	2662035	479281-1	2662035	Astragalus ponticus	Pall.	wfo-0000213599	Accepted
648	Astragalus pseudoglaucus	Klokov	species	Astragalus	Fabaceae	Astragalus pseudoglaucus	Klokov	Astragalus pseudoglaucus	Klokov	Astragalus pseudoglaucus Klokov	SPECIES	5344798	EXACT	SYNONYM	7225271	Astragalus pseudoglaucus	Klokov	Synonym	2662141	479356-1	3242601	Astragalus vesicarius subsp. vesicarius	L.	wfo-0000214105	Accepted
649	Astragalus pubiflorus	DC.	species	Astragalus	Fabaceae	Astragalus pubiflorus	DC.	Astragalus exscapus subsp. pubiflorus	(DC.) Soó	Astragalus pubiflorus DC.	SPECIES	5343544	EXACT	SYNONYM	5343543	Astragalus pubiflorus	DC.	Synonym	2662237	479408-1	2659272	Astragalus exscapus subsp. pubiflorus	(DC.) Soo	wfo-0000185749	Accepted
650	Astragalus reduncus	Pall.	species	Astragalus	Fabaceae	Astragalus reduncus	Pall.	Astragalus reduncus	Pall.	Astragalus reduncus Pall.	SPECIES	5344567	EXACT	ACCEPTED	5344567	Astragalus reduncus	Pall.	Accepted	2662392	479514-1	2662392	Astragalus reduncus	Pall.	wfo-0000213605	Accepted
651	Astragalus resupinatus	M.Bieb.	species	Astragalus	Fabaceae	Astragalus resupinatus	M.Bieb.	Astragalus fragrans	Willd.	Astragalus resupinatus M.Bieb.	SPECIES	5346569	EXACT	SYNONYM	5346566	Astragalus resupinatus	M.Bieb.	Synonym	2662424	479535-1	2659412	Astragalus fragrans	Willd.	wfo-0000189373	Accepted
652	Astragalus rupifragus	Pall.	species	Astragalus	Fabaceae	Astragalus rupifragus	Pall.	Astragalus rupifragus	Pall.	Astragalus rupifragus Pall.	SPECIES	5345811	EXACT	ACCEPTED	5345811	Astragalus rupifragus	Pall.	Accepted	2662534	479606-1	2662534	Astragalus rupifragus	Pall.	wfo-0000213608	Accepted
653	Astragalus sareptanus	A.K.Becker	species	Astragalus	Fabaceae	Astragalus sareptanus	A.Becker	Astragalus rupifragus	Pall.	Astragalus sareptanus A.K.Becker	SPECIES	5345812	EXACT	SYNONYM	5345811	Astragalus sareptanus	A.K.Becker	Synonym	2662621	77080537-1	2662534	Astragalus rupifragus	Pall.	wfo-0000213608	Accepted
654	Astragalus setosulus	Gontsch.	species	Astragalus	Fabaceae	Astragalus setosulus	Gontsch.	Astragalus setosulus	Gontsch.	Astragalus setosulus Gontsch.	SPECIES	5344232	EXACT	ACCEPTED	5344232	Astragalus setosulus	Gontsch.	Accepted	2662782	479787-1	2662782	Astragalus setosulus	Gontsch.	wfo-0000213612	Accepted
655	Astragalus similis	Boriss.	species	Astragalus	Fabaceae	Astragalus similis	Boriss.	Astragalus reduncus	Pall.	Astragalus similis Boriss.	SPECIES	5344568	EXACT	SYNONYM	5344567	Astragalus similis	Boriss.	Synonym	2662851	479833-1	2662392	Astragalus reduncus	Pall.	wfo-0000213605	Accepted
656	Astragalus sinaicus	Boiss.	species	Astragalus	Fabaceae	Astragalus sinaicus	Boiss.	Astragalus sinaicus	Boiss.	Astragalus sinaicus Boiss.	SPECIES	5345423	EXACT	ACCEPTED	5345423	Astragalus sinaicus	Boiss.	Accepted	2662860	479838-1	2662860	Astragalus sinaicus	Boiss.	wfo-0000212565	Accepted
657	Astragalus striatellus	Pall. ex M.Bieb.	species	Astragalus	Fabaceae	Astragalus striatellus	Pall. ex M.Bieb.	Astragalus guttatus	Banks & Sol.	Astragalus striatellus Pall. ex M.Bieb.	SPECIES	5344054	EXACT	SYNONYM	7713207	Astragalus striatellus	Pall. ex M.Bieb.	Synonym	2663039	479985-1	2659712	Astragalus guttatus	Banks & Sol.	wfo-0000185759	Accepted
658	Astragalus subuliformis	DC.	species	Astragalus	Fabaceae	Astragalus subuliformis	DC.	Astragalus subuliformis	DC.	Astragalus subuliformis DC.	SPECIES	5343673	EXACT	ACCEPTED	5343673	Astragalus subuliformis	DC.	Accepted	2663130	480044-1	2663130	Astragalus subuliformis	DC.	wfo-0000213618	Accepted
659	Astragalus sulcatus	L.	species	Astragalus	Fabaceae	Astragalus sulcatus	L.	Astragalus sulcatus	L.	Astragalus sulcatus L.	SPECIES	5343599	EXACT	ACCEPTED	5343599	Astragalus sulcatus	L.	Accepted	2663146	480059-1	2663146	Astragalus sulcatus	L.	wfo-0000213619	Accepted
660	Astragalus suprapilosus	Gontsch.	species	Astragalus	Fabaceae	Astragalus suprapilosus	Gontsch.	Astragalus suprapilosus	Gontsch.	Astragalus suprapilosus Gontsch.	SPECIES	5343617	EXACT	SYNONYM	5342723	Astragalus suprapilosus	Gontsch.	Synonym	2663170	480079-1	2661916	Astragalus physodes	L.	wfo-0000213597	Accepted
661	Astragalus tanaiticus	K.Koch	species	Astragalus	Fabaceae	Astragalus tanaiticus	K.Koch	Astragalus tanaiticus	K. Koch	Astragalus tanaiticus K.Koch	SPECIES	5343878	EXACT	ACCEPTED	5343878	Astragalus tanaiticus	K.Koch	Accepted	2663222	480118-1	2663222	Astragalus tanaiticus	K.Koch	wfo-0000213620	Accepted
662	Astragalus tauricus	Pall.	species	Astragalus	Fabaceae	Astragalus tauricus	Pall.	Astragalus leontinus	Wulfen	Astragalus tauricus Pall.	SPECIES	5346333	EXACT	SYNONYM	5346331	Astragalus tauricus	Pall.	Illegitimate	2663252	480140-1	2660603	Astragalus leontinus	Wulfen	wfo-0000213577	Accepted
663	Astragalus testiculatus	Pall.	species	Astragalus	Fabaceae	Astragalus testiculatus	Pall.	Astragalus testiculatus	Pall.	Astragalus testiculatus Pall.	SPECIES	5343676	EXACT	ACCEPTED	5343676	Astragalus testiculatus	Pall.	Accepted	2663331	480184-1	2663331	Astragalus testiculatus	Pall.	wfo-0000213625	Accepted
664	Astragalus ucrainicus	Popov & Klokov	species	Astragalus	Fabaceae	Astragalus ucrainicus	M.Pop. & Klokov	Astragalus subuliformis	DC.	Astragalus ucrainicus Popov & Klokov	SPECIES	5343947	EXACT	ACCEPTED	5343947	Astragalus ucrainicus	Popov & Klokov	Accepted	2663554	480347-1	2663554	Astragalus ucrainicus	Popov & Klokov	wfo-1000038945	Accepted
665	Astragalus utriger	Pall.	species	Astragalus	Fabaceae	Astragalus utriger	Pall.	Astragalus utriger	Pall.	Astragalus utriger Pall.	SPECIES	5346795	EXACT	ACCEPTED	5346795	Astragalus utriger	Pall.	Accepted	2663604	480397-1	2663604	Astragalus utriger	Pall.	wfo-0000213630	Accepted
666	Astragalus varius	S.G.Gmel.	species	Astragalus	Fabaceae	Astragalus varius	S.G.Gmel.	Astragalus varius	S. G. Gmel.	Astragalus varius S.G.Gmel.	SPECIES	5343402	EXACT	ACCEPTED	5343402	Astragalus varius	S.G.Gmel.	Accepted	2663634	480421-1	2663634	Astragalus varius	S.G.Gmel.	wfo-0000213631	Accepted
667	Astragalus zingeri	Korsh.	species	Astragalus	Fabaceae	Astragalus zingeri	Korsh.	Astragalus zingeri	Korsh.	Astragalus zingeri Korsh.	SPECIES	5342991	EXACT	ACCEPTED	5342991	Astragalus zingeri	Korsh.	Accepted	2663927	480617-1	2663927	Astragalus zingeri	Korsh.	wfo-0000213638	Accepted
668	Astrantia major	L.	species	Astrantia	Apiaceae	Astrantia major	L.	Astrantia major	L.	Astrantia major L.	SPECIES	3034915	EXACT	ACCEPTED	3034915	Astrantia major	L.	Accepted	2663972	838340-1	2663972	Astrantia major	L.	wfo-0000554832	Accepted
669	Astrantia maxima	Pall.	species	Astrantia	Apiaceae	NA	NA	Astrantia maxima	Pall.	Astrantia maxima Pall.	SPECIES	3634768	EXACT	ACCEPTED	3634768	Astrantia maxima	Pall.	Accepted	2663983	838341-1	2663983	Astrantia maxima	Pall.	wfo-0000554844	Accepted
670	Astrodaucus littoralis	(M.Bieb.) Drude	species	Astrodaucus	Apiaceae	Astrodaucus littoralis	(M.Bieb.) Drude	Astrodaucus littoralis	(M. Bieb.) Drude	Astrodaucus littoralis (M.Bieb.) Drude	SPECIES	3634514	EXACT	ACCEPTED	3634514	Astrodaucus littoralis	(M.Bieb.) Drude	Accepted	2664064	838365-1	2664064	Astrodaucus littoralis	Drude	wfo-0000554927	Accepted
671	Astrodaucus orientalis	(L.) Drude	species	Astrodaucus	Apiaceae	Astrodaucus orientalis	(L.) Drude	Astrodaucus orientalis	(L.) Drude	Astrodaucus orientalis (L.) Drude	SPECIES	3634505	EXACT	ACCEPTED	3634505	Astrodaucus orientalis	(L.) Drude	Accepted	2664065	838366-1	2664065	Astrodaucus orientalis	Drude	wfo-0000554928	Accepted
672	Asyneuma canescens	(Waldst. & Kit.) Griseb. & Schenk	species	Asyneuma	Campanulaceae	Asyneuma canescens	(Waldst. & Kit.) Griseb. & Schenk	Asyneuma canescens	(Waldst. & Kit.) Griseb. & Schenk	Asyneuma canescens (Waldst. & Kit.) Griseb. & Schenk	SPECIES	3168201	EXACT	ACCEPTED	3168201	Asyneuma canescens	(Waldst. & Kit.) Griseb. & Schenk	Accepted	360693	139563-1	360693	Asyneuma canescens	Griseb. & Schenk	wfo-0000823055	Accepted
673	Athyrium distentifolium	Tausch ex Opiz	species	Athyrium	Athyriaceae	Athyrium distentifolium	Tausch ex Opiz	Athyrium distentifolium	Opiz	Athyrium distentifolium Tausch ex Opiz	SPECIES	5275045	EXACT	SYNONYM	4017779	Athyrium distentifolium	Tausch ex Opiz	Accepted	3173148	30045965-2	3173148	Athyrium distentifolium	Tausch ex Opiz	wfo-0001109489	Accepted
674	Athyrium filix-femina	(L.) Roth	species	Athyrium	Athyriaceae	Athyrium filix-femina	(L.) Roth	Athyrium filix-femina	(L.) Roth	Athyrium filix-femina (L.) Roth	SPECIES	5275044	EXACT	ACCEPTED	5275044	Athyrium filix-femina	(L.) Roth	Accepted	3149492	30055316-2	3149492	Athyrium filix-femina	(L.) Roth	wfo-0001107233	Accepted
675	Atragene alpina	L.	species	Atragene	Ranunculaceae	Atragene alpina	L.	Clematis alpina	(L.) Mill.	Atragene alpina L.	SPECIES	6375970	EXACT	SYNONYM	3033599	Atragene alpina	L.	Synonym	2664880	26217-2	2725565	Clematis alpina	(L.) Mill.	wfo-0000609451	Accepted
676	Atragene macropetala	(Ledeb.) Ledeb.	species	Atragene	Ranunculaceae	Atragene macropetala	(Ledeb.) Ledeb.	NA	NA	Atragene macropetala (Ledeb.) Ledeb.	SPECIES	3928960	EXACT	SYNONYM	6376282	Atragene macropetala	(Ledeb.) Ledeb.	Synonym	2664898	709092-1	2726301	Clematis macropetala	Ledeb.	wfo-0000610232	Accepted
677	Atragene sibirica	L.	species	Atragene	Ranunculaceae	Atragene sibirica	L.	Clematis alpina subsp. sibirica	(Mill.) Kuntze	Atragene sibirica L.	SPECIES	3931194	EXACT	SYNONYM	7277760	Atragene sibirica	L.	Synonym	2664910	709102-1	2725577	Clematis alpina subsp. sibirica	(L.) Kuntze	wfo-0000609464	Accepted
678	Atraphaxis frutescens	(L.) K.Koch	species	Atraphaxis	Polygonaceae	Atraphaxis frutescens	(L.) K.Koch	Atraphaxis frutescens	(L.) K. Koch	Atraphaxis frutescens (L.) K.Koch	SPECIES	8011029	EXACT	SYNONYM	7540338	Atraphaxis frutescens	(L.) K.Koch	Accepted	2664947	693117-1	2664947	Atraphaxis frutescens	(L.) K.Koch	wfo-0000555703	Accepted
679	Atraphaxis replicata	Lam.	species	Atraphaxis	Polygonaceae	Atraphaxis replicata	Lam.	Atraphaxis replicata	Lam.	Atraphaxis replicata Lam.	SPECIES	4033966	EXACT	ACCEPTED	4033966	Atraphaxis replicata	Lam.	Accepted	2664969	693137-1	2664969	Atraphaxis spinosa	L.	wfo-0000555731	Accepted
680	Atriplex aucheri	Moq.	species	Atriplex	Amaranthaceae	Atriplex aucheri	Moq.	Atriplex aucheri	Moq.	Atriplex aucheri Moq.	SPECIES	6285627	EXACT	ACCEPTED	6285627	Atriplex aucheri	Moq.	Accepted	2665074	163662-1	2665074	Atriplex aucheri	Moq.	wfo-0000555835	Accepted
681	Atriplex cana	C.A.Mey.	species	Atriplex	Amaranthaceae	Atriplex cana	C.A.Mey.	Atriplex cana	C. A. Mey.	Atriplex cana C.A.Mey.	SPECIES	3755946	EXACT	DOUBTFUL	3755946	Atriplex cana	Ledeb.	Accepted	2665118	163698-1	2665118	Atriplex cana	Ledeb.	wfo-0000555881	Accepted
682	Atriplex hortensis	L.	species	Atriplex	Amaranthaceae	Atriplex hortensis	L.	Atriplex hortensis	L.	Atriplex hortensis L.	SPECIES	3083761	EXACT	ACCEPTED	3083761	Atriplex hortensis	L.	Accepted	2665365	272934-2	2665365	Atriplex hortensis	L.	wfo-0000556137	Accepted
683	Atriplex laevis	Ledeb.	species	Atriplex	Amaranthaceae	Atriplex laevis	C.A.Mey.	Atriplex laevis	Ledeb.	Atriplex laevis Ledeb.	SPECIES	3758197	EXACT	DOUBTFUL	3758197	Atriplex laevis	Ledeb.	Accepted	2665410	60448166-2	2665410	Atriplex laevis	Ledeb.	wfo-0000556188	Accepted
684	Atriplex latifolia	Wahlenb.	species	Atriplex	Amaranthaceae	Atriplex latifolia	Wahlenb.	Atriplex prostrata	DC.	Atriplex latifolia Wahlenb.	SPECIES	3083789	EXACT	SYNONYM	3760701	Atriplex latifolia	Wahlenb.	Synonym	2665418	163912-1	2665700	Atriplex prostrata subsp. latifolia	(Wahlenb.) Rauschert	wfo-0000556498	Accepted
685	Atriplex littoralis	L.	species	Atriplex	Amaranthaceae	Atriplex littoralis	L.	Atriplex littoralis	L.	Atriplex littoralis L.	SPECIES	3083696	EXACT	ACCEPTED	3083696	Atriplex littoralis	L.	Accepted	2665459	308388-2	2665459	Atriplex littoralis	L.	wfo-0000556238	Accepted
686	Atriplex micrantha	Ledeb.	species	Atriplex	Amaranthaceae	Atriplex micrantha	C.A.Mey.	Atriplex micrantha	Ledeb.	Atriplex micrantha Ledeb.	SPECIES	3083680	EXACT	ACCEPTED	3083680	Atriplex micrantha	Ledeb.	Accepted	2665494	60448164-2	2665494	Atriplex micrantha	Ledeb.	wfo-0000556277	Accepted
687	Atriplex oblongifolia	Waldst. & Kit.	species	Atriplex	Amaranthaceae	Atriplex oblongifolia	Waldst. & Kit.	Atriplex oblongifolia	Waldst. & Kit.	Atriplex oblongifolia Waldst. & Kit.	SPECIES	3083657	EXACT	ACCEPTED	3083657	Atriplex oblongifolia	Waldst. & Kit.	Accepted	2665574	164012-1	2665574	Atriplex oblongifolia	Waldst. & Kit.	wfo-0000556362	Accepted
688	Atriplex patens	(Litv.) Iljin	species	Atriplex	Amaranthaceae	Atriplex patens	(Litv.) Iljin	Atriplex patens	(Litv.) Iljin	Atriplex patens (Litv.) Iljin	SPECIES	3756052	EXACT	ACCEPTED	3756052	Atriplex patens	(Litv.) Iljin	Accepted	2665628	164043-1	2665628	Atriplex laevis	Ledeb.	wfo-0000556188	Accepted
689	Atriplex patula	L.	species	Atriplex	Amaranthaceae	Atriplex patula	L.	Atriplex patula	L.	Atriplex patula L.	SPECIES	3083728	EXACT	ACCEPTED	3083728	Atriplex patula	L.	Accepted	2665629	26419-2	2665629	Atriplex patula	L.	wfo-0000556421	Accepted
690	Atriplex prostrata	Boucher ex DC.	species	Atriplex	Amaranthaceae	Atriplex prostrata	Boucher ex DC.	Atriplex prostrata	DC.	Atriplex prostrata DC.	SPECIES	3083786	EXACT	ACCEPTED	3083786	Atriplex prostrata	Boucher ex DC.	Accepted	2665694	60448217-2	2665694	Atriplex prostrata	Boucher ex DC.	wfo-0000556490	Accepted
691	Atriplex rosea	L.	species	Atriplex	Amaranthaceae	Atriplex rosea	L.	Atriplex rosea	L.	Atriplex rosea L.	SPECIES	3083745	EXACT	ACCEPTED	3083745	Atriplex rosea	L.	Accepted	2665739	164113-1	2665739	Atriplex rosea	L.	wfo-0000556540	Accepted
692	Atriplex sagittata	Borkh.	species	Atriplex	Amaranthaceae	Atriplex sagittata	Borkh.	Atriplex sagittata	Borkh.	Atriplex sagittata Borkh.	SPECIES	3760099	EXACT	ACCEPTED	3760099	Atriplex sagittata	Borkh.	Accepted	2665762	164128-1	2665762	Atriplex sagittata	Borkh.	wfo-0000556566	Accepted
693	Atriplex sphaeromorpha	Iljin	species	Atriplex	Amaranthaceae	Atriplex sphaeromorpha	Iljin	Atriplex sphaeromorpha	Iljin	Atriplex sphaeromorpha Iljin	SPECIES	3759716	EXACT	ACCEPTED	3759716	Atriplex sphaeromorpha	Iljin	Accepted	3017365	164166-1	3017365	Atriplex sphaeromorpha	Iljin	wfo-0000556620	Accepted
694	Atriplex tatarica	L.	species	Atriplex	Amaranthaceae	Atriplex tatarica	L.	Atriplex tatarica	L.	Atriplex tatarica L.	SPECIES	3083702	EXACT	ACCEPTED	3083702	Atriplex tatarica	L.	Accepted	2665846	164195-1	2665846	Atriplex tatarica	L.	wfo-0000556655	Accepted
695	Atropa bella-donna	L.	species	Atropa	Solanaceae	Atropa bella-donna	L.	Atropa bella-donna	L.	Atropa belladonna L.	SPECIES	3802655	EDITED	ACCEPTED	3802655	Atropa bella-donna	L.	Accepted	2665943	814358-1	2665943	Atropa belladonna	L.	wfo-0001019409	Accepted
696	Aurinia saxatilis	(L.) Desv.	species	Aurinia	Brassicaceae	Aurinia saxatilis	(L.) Desv.	Aurinia saxatilis	(L.) Desv.	Aurinia saxatilis (L.) Desv.	SPECIES	5377778	EXACT	ACCEPTED	5377778	Aurinia saxatilis	(L.) Desv.	Accepted	2666583	278817-1	2666583	Aurinia saxatilis	Desv.	wfo-0000557261	Accepted
697	Avena barbata	Pott ex Link	species	Avena	Poaceae	Avena barbata	Pott ex Link	Avena barbata	Link	Avena barbata Pott ex Link	SPECIES	2705300	EXACT	ACCEPTED	2705300	Avena barbata	Pott ex Link	Accepted	397352	391337-1	397352	Avena barbata	Pott ex Link	wfo-0000851697	Accepted
698	Avena clauda	Durieu	species	Avena	Poaceae	NA	NA	Avena clauda	Durieu	Avena clauda Durieu	SPECIES	4154485	EXACT	ACCEPTED	4154485	Avena clauda	Durieu	Accepted	397438	391396-1	397438	Avena clauda	Durieu	wfo-0000851783	Accepted
699	Avena cultiformis	(Malzev) Malzev	species	Avena	Poaceae	Avena cultiformis	(Malzev) Malzev	Avena fatua subsp. cultiformis	Malzev	Avena cultiformis (Malzev) Malzev	SPECIES	5946272	EXACT	SYNONYM	2705297	Avena cultiformis	(Malzev) Malzev	Synonym	397451	77236906-1	397488	Avena fatua	L.	wfo-0000851838	Accepted
700	Avena eriantha	Durieu	species	Avena	Poaceae	Avena eriantha	Durieu	Avena eriantha	Durieu	Avena eriantha Durieu	SPECIES	4154168	EXACT	ACCEPTED	4154168	Avena eriantha	Durieu	Accepted	397484	391436-1	397484	Avena eriantha	Durieu	wfo-0000851834	Accepted
701	Avena fatua	L.	species	Avena	Poaceae	Avena fatua	L.	Avena fatua subsp. fatua	L.	Avena fatua L.	SPECIES	2705297	EXACT	ACCEPTED	2705297	Avena fatua	L.	Accepted	397488	391443-1	397488	Avena fatua	L.	wfo-0000851838	Accepted
702	Avena nuda	L.	species	Avena	Poaceae	Avena nuda	L.	Avena nuda	L.	Avena nuda L.	SPECIES	8174035	EXACT	ACCEPTED	8174035	Avena nuda	L.	Accepted	397722	391627-1	397722	Avena nuda	L.	wfo-0000852084	Accepted
703	Avena persica	Steud.	species	Avena	Poaceae	Avena persica	Steud.	Avena sterilis subsp. ludoviciana	(Durieu) Gillet & Magne	Avena persica Steud.	SPECIES	4152145	EXACT	SYNONYM	2705287	Avena persica	Steud.	Synonym	397760	391665-1	397967	Avena sterilis subsp. ludoviciana	(Durieu) M.Gillet & Magne	wfo-0000852340	Accepted
704	Avena sativa	L.	species	Avena	Poaceae	Avena sativa	L.	Avena sativa	L.	Avena sativa L.	SPECIES	2705290	EXACT	ACCEPTED	2705290	Avena sativa	L.	Accepted	397860	391732-1	397860	Avena sativa	L.	wfo-0000852231	Accepted
705	Avena sterilis	L.	species	Avena	Poaceae	Avena sterilis	L.	Avena sterilis subsp. sterilis	L.	Avena sterilis L.	SPECIES	2705286	EXACT	ACCEPTED	2705286	Avena sterilis	L.	Accepted	397959	391787-1	397959	Avena sterilis	L.	wfo-0000852332	Accepted
706	Avena strigosa	Schreb.	species	Avena	Poaceae	Avena strigosa	Schreb.	Avena strigosa	Schreb.	Avena strigosa Schreb.	SPECIES	2705295	EXACT	ACCEPTED	2705295	Avena strigosa	Schreb.	Accepted	397998	391799-1	397998	Avena strigosa	Schreb.	wfo-0000852368	Accepted
707	Avena trichophylla	K.Koch	species	Avena	Poaceae	Avena trichophylla	K.Koch	Avena sterilis subsp. trichophylla	(K. Koch) Malzev	Avena trichophylla K.Koch	SPECIES	4150468	EXACT	SYNONYM	2705287	Avena trichophylla	K.Koch	Synonym	398046	391828-1	397967	Avena sterilis subsp. ludoviciana	(Durieu) M.Gillet & Magne	wfo-0000852340	Accepted
708	Avenella flexuosa	(L.) Drejer	species	Avenella	Poaceae	Avenella flexuosa	(L.) Drejer	Avenella flexuosa	(L.) Drejer	Avenella flexuosa (L.) Drejer	SPECIES	4149465	EXACT	ACCEPTED	4149465	Avenella flexuosa	(L.) Drejer	Accepted	398171	391947-1	398171	Avenella flexuosa	(L.) Drejer	wfo-0000852552	Accepted
709	Avenella flexuosa subsp. montana	(L.) A.Löve & D.Löve	subspecies	Avenella	Poaceae	Avenella flexuosa subsp. montana	(L.) A.Löve & D.Löve	Avenella flexuosa subsp. corsica	(Tausch) Holub	Avenella flexuosa subsp. montana (L.) Á.Löve & D.Löve	SUBSPECIES	8077712	EXACT	SYNONYM	6084824	Avenella flexuosa subsp. montana	(L.) Á.Löve & D.Löve	Synonym	398173	77255687-1	477189	Deschampsia flexuosa	Trin.	wfo-0000862584	Accepted
710	Axyris amaranthoides	L.	species	Axyris	Amaranthaceae	NA	NA	Axyris amaranthoides	L.	Axyris amaranthoides L.	SPECIES	6447806	EXACT	ACCEPTED	6447806	Axyris amaranthoides	L.	Accepted	2666799	164269-1	2666799	Axyris amaranthoides	L.	wfo-0000557450	Accepted
711	Azolla caroliniana	Willd.	species	Azolla	Salviniaceae	Azolla caroliniana	Willd.	Azolla cristata	Kaulf.	Azolla caroliniana Willd.	SPECIES	2650105	EXACT	ACCEPTED	2650105	Azolla caroliniana	Willd.	Accepted	3145488	17056910-1	3145488	Azolla caroliniana	Willd.	wfo-0001109619	Accepted
712	Azolla filiculoides	Lam.	species	Azolla	Salviniaceae	Azolla filiculoides	Lam.	Azolla filiculoides	Lam.	Azolla filiculoides Lam.	SPECIES	2650107	EXACT	ACCEPTED	2650107	Azolla filiculoides	Lam.	Accepted	3145489	17056950-1	3145489	Azolla filiculoides	Lam.	wfo-0001109620	Accepted
713	Ballota longicalyx	Klokov	species	Ballota	Lamiaceae	Ballota longicalyx	Klokov	NA	L.	Ballota longicalyx Klokov	SPECIES	3882852	EXACT	DOUBTFUL	3882852	Ballota longicalyx	Klokov	Unplaced	19625	444967-1	NA	Ballota longicalyx	Klokov	wfo-0000315243	Unchecked
714	Ballota nigra	L.	species	Ballota	Lamiaceae	Ballota nigra	L.	Ballota nigra	L.	Ballota nigra L.	SPECIES	2926894	EXACT	ACCEPTED	2926894	Ballota nigra	L.	Accepted	19633	444976-1	19633	Ballota nigra	L.	wfo-0000315321	Accepted
715	Ballota nigra subsp. meridionalis	(Bég.) Bég.	subspecies	Ballota	Lamiaceae	Ballota nigra subsp. meridionalis	(Beg.) Beg.	Ballota nigra subsp. nigra	L.	Ballota nigra subsp. meridionalis (Bég.) Bég.	SUBSPECIES	7411167	EXACT	SYNONYM	6409536	Ballota nigra subsp. meridionalis	(Bég.) Bég.	Synonym	350429	77256458-1	19640	Ballota nigra	L.	wfo-0000315321	Accepted
716	Balsamita major	Desf.	species	Balsamita	Asteraceae	Balsamita major	Desf.	Tanacetum balsamita	L.	Balsamita major Desf.	SPECIES	5395269	EXACT	SYNONYM	3118254	Balsamita major	Desf.	Synonym	3111466	184045-1	3111077	Tanacetum balsamita	L.	wfo-0000013170	Accepted
717	Barbarea stricta	Andrz.	species	Barbarea	Brassicaceae	Barbarea stricta	Andrz.	Barbarea stricta	Andrz.	Barbarea stricta Andrz.	SPECIES	7560578	EXACT	SYNONYM	5374614	Barbarea stricta	Andrz. ex Besser	Accepted	2669701	278905-1	2669701	Barbarea stricta	Andrz.	wfo-0000560052	Accepted
718	Barbarea verna	(Mill.) Asch.	species	Barbarea	Brassicaceae	Barbarea verna	(Mill.) Asch.	Barbarea verna	(Mill.) Asch.	Barbarea verna (Mill.) Asch.	SPECIES	5374672	EXACT	ACCEPTED	5374672	Barbarea verna	(Mill.) Asch.	Accepted	2669710	1109261-2	2669710	Barbarea verna	(Mill.) Asch.	wfo-0000560062	Accepted
719	Barbarea vulgaris	W.T.Aiton	species	Barbarea	Brassicaceae	Barbarea vulgaris	R.Br.	Barbarea vulgaris	W. T. Aiton	Barbarea vulgaris (L.) W.T.Aiton	SPECIES	5708780	EXACT	ACCEPTED	5708780	Barbarea vulgaris	W.T.Aiton	Accepted	2669712	29455-2	2669712	Barbarea vulgaris	W.T.Aiton	wfo-0000560064	Accepted
720	Barbarea vulgaris subsp. arcuata	(Opiz ex J.Presl & C.Presl) Čelak.	subspecies	Barbarea	Brassicaceae	Barbarea vulgaris subsp. arcuata	(Opiz ex J.Presl & C.Presl) Hayek	Barbarea vulgaris subsp. arcuata	(Opiz ex J. Presl & C. Presl) Čelak.	Barbarea vulgaris subsp. arcuata (Opiz ex J.Presl & C.Presl) Čelak.	SUBSPECIES	7728417	EXACT	SYNONYM	5708780	Barbarea vulgaris subsp. arcuata	(Opiz ex J.Presl & C.Presl) Čelak.	Accepted	2669714	77249482-1	2669714	Barbarea vulgaris	W.T.Aiton	wfo-0000560064	Accepted
721	Bartsia alpina	L.	species	Bartsia	Orobanchaceae	Bartsia alpina	L.	Bartsia alpina	L.	Bartsia alpina L.	SPECIES	3170807	EXACT	ACCEPTED	3170807	Bartsia alpina	L.	Accepted	2670487	273085-2	2670487	Bartsia alpina	L.	wfo-0000560824	Accepted
722	Bassia hirsuta	(L.) Asch.	species	Bassia	Amaranthaceae	Bassia hirsuta	(L.) Asch.	Bassia hirsuta	(L.) Asch.	Bassia hirsuta (L.) Asch.	SPECIES	5383911	EXACT	SYNONYM	8243150	Bassia hirsuta	(L.) Asch.	Illegitimate	2670800	77069476-1	2902756	Bassia crassifolia	(Pall.) Soldano	wfo-0000561107	Accepted
723	Bassia hyssopifolia	(Pall.) Kuntze	species	Bassia	Amaranthaceae	Bassia hyssopifolia	(Pall.) O.Kuntze	Bassia hyssopifolia	(Pall.) Kuntze	Bassia hyssopifolia (Pall.) Kuntze	SPECIES	5383909	EXACT	ACCEPTED	5383909	Bassia hyssopifolia	(Pall.) Kuntze	Accepted	2670803	29802-2	2670803	Bassia hyssopifolia	(Pall.) Kuntze	wfo-0000561148	Accepted
724	Bassia sedoides	(Pall.) Asch.	species	Bassia	Amaranthaceae	Bassia sedoides	(Pall.) Asch.	Bassia sedoides	(Pall.) Asch.	Bassia sedoides (Pall.) Asch.	SPECIES	5568045	EXACT	SYNONYM	7520244	Bassia sedoides	(Pall.) Asch.	Synonym	2670865	77069486-1	3227630	Bassia sedoides	(Pall.) Asch.	wfo-0000561214	Unchecked
725	Batrachium aquatile	(L.) Dumort.	species	Batrachium	Ranunculaceae	Batrachium aquatile	(L.) Dumort.	Ranunculus aquatilis	L.	Batrachium aquatile (L.) Dumort.	SPECIES	5371690	EXACT	SYNONYM	3033464	Batrachium aquatile	(L.) Dumort.	Synonym	2671078	30187142-2	2524163	Ranunculus aquatilis	L.	wfo-0000461139	Accepted
726	Batrachium circinatum	(Sibth.) Spach	species	Batrachium	Ranunculaceae	Batrachium circinatum	(Sibth.) Spach	Ranunculus circinatus	Sibth.	Batrachium circinatum (Sibth.) Spach	SPECIES	7764372	EXACT	SYNONYM	3033382	Batrachium circinatum	(Sibth.) Spach	Synonym	2671105	709131-1	2523517	Ranunculus circinatus	Sibth.	wfo-0000460611	Accepted
727	Batrachium fluitans	(Lam.) Wimm.	species	Batrachium	Ranunculaceae	Batrachium fluitans	(Lam.) Wimmer	Ranunculus fluitans	Lam.	Batrachium fluitans (Lam.) Wimm.	SPECIES	7277774	EXACT	SYNONYM	7277865	Batrachium fluitans	(Lam.) Wimm.	Synonym	2671123	709147-1	2523387	Ranunculus fluitans	Lam.	wfo-0000460503	Accepted
728	Batrachium rionii	(Lagger) Nyman	species	Batrachium	Ranunculaceae	Batrachium rionii	(Lagger) Nyman	Ranunculus rionii	Lagger	Batrachium rionii (Lagger) Nyman	SPECIES	5616325	EXACT	SYNONYM	3926532	Batrachium rionii	(Lagger) Nyman	Synonym	2671184	709202-1	2526861	Ranunculus rionii	Lagger	wfo-0000463352	Accepted
729	Batrachium trichophyllum	(Chaix) Bosch	species	Batrachium	Ranunculaceae	Batrachium trichophyllum	(Chaix) Bosch	Ranunculus trichophyllus	Chaix	Batrachium trichophyllum (Chaix) Bosch	SPECIES	7687053	EXACT	SYNONYM	10096320	Batrachium trichophyllum	(Chaix) Bosch	Synonym	2671194	709210-1	2524645	Ranunculus trichophyllus	Chaix	wfo-0001129323	Accepted
730	Beckmannia eruciformis	(L.) Host	species	Beckmannia	Poaceae	Beckmannia eruciformis	(L.) Host	Beckmannia eruciformis	(L.) Host	Beckmannia eruciformis (L.) Host	SPECIES	5290063	EXACT	ACCEPTED	5290063	Beckmannia eruciformis	(L.) Host	Accepted	399185	30141328-2	399185	Beckmannia eruciformis	Host	wfo-0000853638	Accepted
731	Beckmannia syzigachne	(Steud.) Fernald	species	Beckmannia	Poaceae	Beckmannia syzigachne	(Steud.) Fernald	Beckmannia syzigachne	(Steud.) Fernald	Beckmannia syzigachne (Steud.) Fernald	SPECIES	5290059	EXACT	ACCEPTED	5290059	Beckmannia syzigachne	(Steud.) Fernald	Accepted	399194	30332-2	399194	Beckmannia syzigachne	Fernald	wfo-0000853648	Accepted
732	Bellardiochloa violacea	(Bellardi) Chiov.	species	Bellardiochloa	Poaceae	Bellardiochloa violacea	(Bellardi) Chiov.	Bellardiochloa variegata	(Lam.) Kerguélen	Bellardiochloa violacea (Bellardi) Chiov.	SPECIES	4138672	EXACT	SYNONYM	4138686	Bellardiochloa violacea	(Bellardi) Chiov.	Synonym	399213	392639-1	399212	Bellardiochloa variegata	(Lam.) Kerguélen	wfo-0000853668	Accepted
733	Bellevalia lipskyi	(Miscz.) E.Wulff	species	Bellevalia	Asparagaceae	Bellevalia lipskyi	(Miscz.) E.Wulff	Bellevalia lipskyi	(Miscz.) E. Wulff	Bellevalia lypskyi (Miscz.) E.Wulff	SPECIES	2771915	EDITED	ACCEPTED	2771915	Bellevalia lypskyi	(Miscz.) E.Wulff	Accepted	300464	531819-1	300464	Bellevalia lipskyi	(Miscz.) E.Wulff	wfo-0000761464	Accepted
734	Bellevalia sarmatica	(Pall. ex Miscz.) Woronow	species	Bellevalia	Asparagaceae	Bellevalia sarmatica	(Pall. ex Georgi) Woronow	Bellevalia speciosa	Grossh.	Bellevalia sarmatica (Pall. ex Miscz.) Woronow	SPECIES	2771829	EXACT	SYNONYM	2771828	Bellevalia sarmatica	(Pall. ex Miscz.) Woronow	Synonym	300507	77237007-1	300513	Bellevalia speciosa	Woronow ex Grossh.	wfo-0000761519	Accepted
735	Bellidiastrum michelii	Cass.	species	Bellidiastrum	Asteraceae	Bellidastrum michelii	Cass.	Bellidiastrum michelii	Cass.	Bellidiastrum michelii Cass.	SPECIES	4251552	EXACT	ACCEPTED	4251552	Bellidastrum michelii	Cass.	Synonym	3099477	184342-1	3099482	Aster bellidiastrum	Scop.	wfo-0000135608	Accepted
736	Bellis perennis	L.	species	Bellis	Asteraceae	Bellis perennis	L.	Bellis perennis	L.	Bellis perennis L.	SPECIES	3117424	EXACT	ACCEPTED	3117424	Bellis perennis	L.	Accepted	2922692	184409-1	2922692	Bellis perennis	L.	wfo-0000072578	Accepted
737	Bellis sylvestris	Cirillo	species	Bellis	Asteraceae	Bellis sylvestris	Cyr.	Bellis sylvestris	Cirillo	Bellis sylvestris Cirillo	SPECIES	3117401	EXACT	ACCEPTED	3117401	Bellis sylvestris	Cirillo	Accepted	3097379	184425-1	3097379	Bellis sylvestris	Cirillo	wfo-0000017298	Accepted
738	Berberis amurensis	Rupr.	species	Berberis	Berberidaceae	Berberis amurensis	Rupr. ex Maxim.	NA	NA	Berberis amurensis Rupr.	SPECIES	7300239	EXACT	ACCEPTED	7300239	Berberis amurensis	Rupr.	Accepted	2673404	106405-1	2673404	Berberis amurensis	Rupr.	wfo-0000562758	Accepted
739	Berberis orientalis	C.K.Schneid.	species	Berberis	Berberidaceae	Berberis orientalis	C.K.Schneid.	Berberis orientalis	C. K. Schneid.	Berberis orientalis C.K.Schneid.	SPECIES	3980948	EXACT	SYNONYM	7300333	Berberis orientalis	C.K.Schneid.	Synonym	2674221	106947-1	3262270	Berberis vulgaris	L.	wfo-0000564027	Accepted
740	Berberis thunbergii	DC.	species	Berberis	Berberidaceae	Berberis thunbergii	DC.	Berberis thunbergii	DC.	Berberis thunbergii DC.	SPECIES	3033896	EXACT	ACCEPTED	3033896	Berberis thunbergii	DC.	Accepted	2674513	107136-1	2674513	Berberis thunbergii	DC.	wfo-0000563924	Accepted
741	Berberis vulgaris	L.	species	Berberis	Berberidaceae	Berberis vulgaris	L.	Berberis vulgaris	L.	Berberis vulgaris L.	SPECIES	3033894	EXACT	ACCEPTED	3033894	Berberis vulgaris	L.	Accepted	2674612	328527-2	2674612	Berberis vulgaris	L.	wfo-0000564027	Accepted
742	Bergenia crassifolia	(L.) Fritsch	species	Bergenia	Saxifragaceae	Bergenia crassifolia	(L.) Fritsch	Bergenia crassifolia	(L.) Fritsch	Bergenia crassifolia (L.) Fritsch	SPECIES	5567694	EXACT	ACCEPTED	5567694	Bergenia crassifolia	(L.) Fritsch	Accepted	2674805	790361-1	2674805	Bergenia crassifolia	(L.) Fritsch	wfo-0000564227	Accepted
743	Berteroa incana	(L.) DC.	species	Berteroa	Brassicaceae	Berteroa incana	(L.) DC.	Berteroa incana	(L.) DC.	Berteroa incana (L.) DC.	SPECIES	3053522	EXACT	ACCEPTED	3053522	Berteroa incana	(L.) DC.	Accepted	2675159	278924-1	2675159	Berteroa incana	(L.) DC.	wfo-0000564515	Accepted
744	Beta hybrida	Andrz.	species	Beta	Amaranthaceae	Beta hybrida	Andrz.	Beta trigyna	Waldst. & Kit.	Beta hybrida Andrz.	SPECIES	8052790	EXACT	SYNONYM	8971274	Beta hybrida	Andrz.	Synonym	2675569	164470-1	3262278	Beta vulgaris	L.	wfo-0000564998	Accepted
745	Beta maritima	L.	species	Beta	Amaranthaceae	Beta maritima	L.	Beta vulgaris subsp. maritima	(L.) Arcang.	Beta maritima L.	SPECIES	5383922	EXACT	ACCEPTED	5383922	Beta maritima	L.	Synonym	2675578	164479-1	3262278	Beta vulgaris	L.	wfo-0000564998	Accepted
746	Beta trigyna	Waldst. & Kit.	species	Beta	Amaranthaceae	Beta trigyna	Waldst. & Kit.	Beta trigyna	Waldst. & Kit.	Beta trigyna Waldst. & Kit.	SPECIES	5383926	EXACT	ACCEPTED	5383926	Beta trigyna	Waldst. & Kit.	Accepted	2675606	164502-1	2675606	Beta trigyna	Waldst. & Kit.	wfo-0000564990	Accepted
747	Beta vulgaris	L.	species	Beta	Amaranthaceae	Beta vulgaris	L.	Beta vulgaris	L.	Beta vulgaris L.	SPECIES	8971274	EXACT	ACCEPTED	8971274	Beta vulgaris	L.	Accepted	2675613	164505-1	2675613	Beta vulgaris	L.	wfo-0000564998	Accepted
748	Betonica officinalis	L.	species	Betonica	Lamiaceae	Betonica officinalis	L.	Stachys officinalis	(L.) Trevis.	Betonica officinalis L.	SPECIES	2927280	EXACT	ACCEPTED	2927280	Betonica officinalis	L.	Accepted	21029	445133-1	21029	Betonica officinalis	L.	wfo-0000329771	Accepted
749	Betula borysthenica	Klokov	species	Betula	Betulaceae	Betula borysthenica	Klokov	Betula pubescens var. glabrata	Wahlenb.	Betula borysthenica Klokov	SPECIES	5331740	EXACT	SYNONYM	7226602	Betula borysthenica	Klokov	Synonym	21189	107726-1	21658	Betula pubescens var. pubescens	NA	wfo-0000336212	Accepted
750	Betula humilis	Schrank	species	Betula	Betulaceae	Betula humilis	Schrank	Betula humilis	Schrank	Betula humilis Schrank	SPECIES	5331629	EXACT	ACCEPTED	5331629	Betula humilis	Schrank	Accepted	21373	295106-1	21373	Betula humilis	Schrank	wfo-0000333388	Accepted
751	Betula klokovii	Zaver.	species	Betula	Betulaceae	Betula klokovii	Zaverucha	Betula klokovii	Zaver.	Betula klokovii Zaver.	SPECIES	5332174	EXACT	ACCEPTED	5332174	Betula klokovii	Zaver.	Accepted	21422	107810-1	21422	Betula klokovii	Zaver.	wfo-0000333873	Accepted
752	Betula kotulae	Zaver.	species	Betula	Betulaceae	Betula kotulae	Zaverucha	Betula kotulae	Zaver.	Betula kotulae Zaver.	SPECIES	5332191	EXACT	SYNONYM	7783328	Betula kotulae	Zaver.	Synonym	21427	107813-1	21596	Betula pendula subsp. pendula	NA	wfo-0001425841	Accepted
753	Betula litwinowii	Doluch.	species	Betula	Betulaceae	Betula litwinowii	Doluch.	Betula litwinowii	Doluch.	Betula litwinowii Doluch.	SPECIES	5331861	EXACT	SYNONYM	8286127	Betula litwinowii	Doluch.	Synonym	21456	107823-1	488135	Betula pubescens var. litwinowii	(Doluch.) Ashburner & McAll.	wfo-0001384620	Accepted
754	Betula microlepis	I.V.Vassil.	species	Betula	Betulaceae	Betula microlepis	Ig.Vassil.	Betula pendula var. pendula	Roth	Betula microlepis I.V.Vassil.	SPECIES	5331966	EXACT	SYNONYM	7783328	Betula microlepis	I.V.Vassil.	Synonym	21490	107832-1	21596	Betula pendula subsp. pendula	NA	wfo-0001425841	Accepted
755	Betula obscura	Kotula ex Fiek	species	Betula	Betulaceae	Betula obscura	A.Kotula	NA	NA	Betula obscura Kotula ex Fiek	SPECIES	5331769	EXACT	SYNONYM	7783328	Betula obscura	Kotula ex Fiek	Synonym	21534	77089506-1	21596	Betula pendula subsp. pendula	NA	wfo-0001425841	Accepted
756	Betula papyrifera	Marshall	species	Betula	Betulaceae	Betula papyrifera	Marschall	NA	NA	Betula papyrifera Marshall	SPECIES	5332120	EXACT	ACCEPTED	5332120	Betula papyrifera	Marshall	Accepted	21557	32197-2	21557	Betula papyrifera	Marshall	wfo-0000335192	Accepted
757	Betula pendula	Roth	species	Betula	Betulaceae	Betula pendula	Roth	Betula pendula	Roth	Betula pendula Roth	SPECIES	5331916	EXACT	ACCEPTED	5331916	Betula pendula	Roth	Accepted	21582	295174-1	21582	Betula pendula	Roth	wfo-0000335449	Accepted
758	Betula polessica	Ivczenko	species	Betula	Betulaceae	Betula polessica	Ivczenko	NA	NA	NA	NA	NA	NA	NA	NA	NA	NA	NA	NA	NA	NA	Betula	L.	wfo-4000004547	Accepted
759	Betula pubescens	Ehrh.	species	Betula	Betulaceae	Betula pubescens	Ehrh.	Betula pubescens	Ehrh.	Betula pubescens Ehrh.	SPECIES	9118014	EXACT	ACCEPTED	9118014	Betula pubescens	Ehrh.	Accepted	21636	295185-1	21636	Betula pubescens	Ehrh.	wfo-0000335985	Accepted
760	Bidens cernua	L.	species	Bidens	Asteraceae	Bidens cernua	L.	Bidens cernua	L.	Bidens cernua L.	SPECIES	5391710	EXACT	ACCEPTED	5391710	Bidens cernua	L.	Accepted	3116452	184796-1	3116452	Bidens cernua	L.	wfo-0000003695	Accepted
761	Bidens connata	Muhl. ex Willd.	species	Bidens	Asteraceae	Bidens connata	Muehl. ex Willd.	Bidens connata	Willd.	Bidens connata Muhl. ex Willd.	SPECIES	5392083	EXACT	ACCEPTED	5392083	Bidens connata	Muhl. ex Willd.	Accepted	3116585	184825-1	3116585	Bidens connata	Muhl. ex Willd.	wfo-0000013151	Accepted
762	Bidens frondosa	L.	species	Bidens	Asteraceae	Bidens frondosa	L.	Bidens frondosa	L.	Bidens frondosa L.	SPECIES	5392174	EXACT	ACCEPTED	5392174	Bidens frondosa	L.	Accepted	2925678	315743-2	2925678	Bidens frondosa	L.	wfo-0000076245	Accepted
763	Bidens radiata	Thuill.	species	Bidens	Asteraceae	Bidens radiata	Thuill.	Bidens radiata	Thuill.	Bidens radiata Thuill.	SPECIES	5392145	EXACT	ACCEPTED	5392145	Bidens radiata	Thuill.	Accepted	3116956	185181-1	3116956	Bidens radiata	Thuill.	wfo-0000044153	Accepted
764	Bidens tripartita	L.	species	Bidens	Asteraceae	Bidens tripartita	L.	Bidens tripartita	L.	Bidens tripartita L.	SPECIES	5391862	EXACT	ACCEPTED	5391862	Bidens tripartita	L.	Accepted	2925725	185293-1	2925725	Bidens tripartita	L.	wfo-0000068428	Accepted
765	Bifora radians	M.Bieb.	species	Bifora	Apiaceae	Bifora radians	M.Bieb.	Bifora radians	M. Bieb.	Bifora radians M.Bieb.	SPECIES	5371870	EXACT	ACCEPTED	5371870	Bifora radians	M.Bieb.	Accepted	2675875	838717-1	2675875	Bifora radians	M.Bieb.	wfo-0000565255	Accepted
766	Biscutella austriaca	Jord.	species	Biscutella	Brassicaceae	Biscutella austriaca	Jord.	Biscutella laevigata subsp. austriaca	(Jord.) Mach.-Laur.	Biscutella austriaca Jord.	SPECIES	3689199	EXACT	SYNONYM	5939602	Biscutella austriaca	Jord.	Synonym	2676299	1004286-1	2676430	Biscutella laevigata subsp. austriaca	(Jord.) Mach.-Laur.	wfo-0000565773	Accepted
767	Biscutella laevigata	L.	species	Biscutella	Brassicaceae	Biscutella laevigata	L.	Biscutella laevigata	L.	Biscutella laevigata L.	SPECIES	3041800	EXACT	ACCEPTED	3041800	Biscutella laevigata	L.	Accepted	2676416	279040-1	2676416	Biscutella laevigata	L.	wfo-0000565759	Accepted
768	Bistorta ensigera	(Juz.) Tzvelev	species	Bistorta	Polygonaceae	Bistorta ensigera	(Juz.) Tzvelev	Bistorta ensigera	(Juz.) Tzvelev	Bistorta ensigera (Juz.) Tzvelev	SPECIES	4033020	EXACT	SYNONYM	7291159	Bistorta ensigera	(Juz.) Tzvelev	Synonym	2676788	946055-1	3262290	Persicaria bistorta	Samp.	wfo-0000488076	Accepted
769	Bistorta officinalis	Delarbre	species	Bistorta	Polygonaceae	Bistorta officinalis	Delarbre	Bistorta officinalis	Delarbre	Bistorta officinalis Delarbre	SPECIES	6390806	EXACT	DOUBTFUL	6390806	Bistorta officinalis	Delarbre	Accepted	2676824	60430545-2	2676824	Persicaria bistorta	Samp.	wfo-0000488076	Accepted
770	Bistorta vivipara	(L.) Delarbre	species	Bistorta	Polygonaceae	Bistorta vivipara	(L.) Delarbre	Bistorta vivipara	(L.) Delarbre	Bistorta vivipara (L.) Delarbre	SPECIES	2889299	EXACT	ACCEPTED	2889299	Bistorta vivipara	(L.) Delarbre	Accepted	2676863	60430544-2	2676863	Persicaria vivipara	(L.) Ronse Decr.	wfo-0000488244	Accepted
771	Bituminaria bituminosa	(L.) C.H.Stirt.	species	Bituminaria	Fabaceae	Bituminaria bituminosa	(L.) Stirton	Bituminaria bituminosa	(L.) C. H. Stirt.	Bituminaria bituminosa (L.) C.H.Stirt.	SPECIES	2952882	EXACT	ACCEPTED	2952882	Bituminaria bituminosa	(L.) C.H.Stirt.	Accepted	2676873	908440-1	2676873	Bituminaria bituminosa	(L.) C.H.Stirt.	wfo-0000212280	Accepted
772	Blackstonia acuminata	(W.D.J.Koch & Ziz) Domin	species	Blackstonia	Gentianaceae	Blackstonia acuminata	(W.D.J.Koch & Ziz) Domin	Blackstonia perfoliata subsp. serotina	(Rchb.) Vollm.	Blackstonia acuminata (W.D.J.Koch & Ziz) Domin	SPECIES	3841866	EXACT	ACCEPTED	3841866	Blackstonia acuminata	(W.D.J.Koch & Ziz) Domin	Accepted	2676913	366502-1	2676913	Blackstonia acuminata	(W.D.J.Koch & Ziz) Domin	wfo-0000566239	Accepted
773	Blackstonia perfoliata	(L.) Huds.	species	Blackstonia	Gentianaceae	Blackstonia perfoliata	(L.) Huds.	Blackstonia perfoliata	(L.) Huds.	Blackstonia perfoliata (L.) Huds.	SPECIES	6366886	EXACT	ACCEPTED	6366886	Blackstonia perfoliata	(L.) Huds.	Accepted	2676920	366508-1	2676920	Blackstonia perfoliata	(L.) Huds.	wfo-0000566247	Accepted
774	Blechnum spicant	(L.) Roth	species	Blechnum	Blechnaceae	Blechnum spicant	(L.) Roth	Blechnum spicant	(L.) Roth	Blechnum spicant (L.) Roth	SPECIES	7742948	EXACT	SYNONYM	5275365	Blechnum spicant	(L.) Roth	Accepted	3175779	30079143-2	3175779	Blechnum spicant	(L.) Roth	wfo-0001429996	Accepted
775	Blysmus compressus	(L.) Panz. ex Link	species	Blysmus	Cyperaceae	Blysmus compressus	(L.) Panz. ex Link	Blysmus compressus	(L.) Link	Blysmus compressus (L.) Panz. ex Link	SPECIES	2710650	EXACT	ACCEPTED	2710650	Blysmus compressus	(L.) Panz. ex Link	Accepted	221788	1144343-2	221788	Blysmus compressus	(L.) Panz. ex Link	wfo-0000341571	Accepted
776	Bolboschoenus glaucus	(Lam.) S.G.Sm.	species	Bolboschoenus	Cyperaceae	NA	NA	Bolboschoenus glaucus	(Lam.) S. G. Sm.	Bolboschoenus glaucus (Lam.) S.G.Sm.	SPECIES	2718387	EXACT	ACCEPTED	2718387	Bolboschoenus glaucus	(Lam.) S.G.Sm.	Accepted	221900	982498-1	221900	Bolboschoenus glaucus	(Lam.) S.G.Sm.	wfo-0000341690	Accepted
777	Bolboschoenus koshewnikowii	(Litv.) A.E.Kozhevn.	species	Bolboschoenus	Cyperaceae	Bolboschoenus koshevnikovii	(Litv.) A.E.Kozhevnikov	NA	NA	Bolboschoenus koshewnikowii (Litv.) A.E.Kozhevn.	SPECIES	2718381	EXACT	SYNONYM	2718377	Bolboschoenus koshewnikowii	(Litv.) A.E.Kozhevn.	Synonym	221902	77237353-1	221925	Bolboschoenus planiculmis	(F.Schmidt) T.V.Egorova	wfo-0000341715	Accepted
778	Bolboschoenus maritimus	(L.) Palla	species	Bolboschoenus	Cyperaceae	Bolboschoenus maritimus	(L.) Palla	Bolboschoenus maritimus	(L.) Palla	Bolboschoenus maritimus (L.) Palla	SPECIES	2718307	EXACT	ACCEPTED	2718307	Bolboschoenus maritimus	(L.) Palla	Accepted	221905	298094-1	221905	Bolboschoenus maritimus	(L.) Palla	wfo-0000341695	Accepted
779	Bolboschoenus maritimus var. compactus	(Hoffm.) T.V.Egorova	variety	Bolboschoenus	Cyperaceae	Bolboschoenus maritimus var. compactus	(Hoffm.) T.V.Egorova	Bolboschoenus maritimus	(L.) Palla	Bolboschoenus maritimus var. compactus (Hoffm.) T.V.Egorova	VARIETY	6311098	EXACT	SYNONYM	7070363	Bolboschoenus maritimus var. compactus	(Hoffm.) T.V.Egorova	Synonym	342379	77265197-1	221915	Bolboschoenus maritimus subsp. maritimus	NA	wfo-0000341705	Accepted
780	Bolboschoenus maritimus var. macrostachys	(Willd.) T.V.Egorova	variety	Bolboschoenus	Cyperaceae	Bolboschoenus maritimus var. macrostachys	(Willd.) T.V.Egorova	Bolboschoenus glaucus	(Lam.) S. G. Sm.	Bolboschoenus maritimus var. macrostachys (Willd.) T.V.Egorova	VARIETY	6311094	EXACT	SYNONYM	2718387	Bolboschoenus maritimus var. macrostachys	(Willd.) T.V.Egorova	Synonym	342603	NA	221900	Bolboschoenus glaucus	(Lam.) S.G.Sm.	wfo-0000341690	Accepted
781	Bolboschoenus planiculmis	(F.Schmidt) T.V.Egorova	species	Bolboschoenus	Cyperaceae	NA	NA	Bolboschoenus planiculmis	(F. W. Schmidt) T. V. Egorova	Bolboschoenus planiculmis (F.Schmidt) T.V.Egorova	SPECIES	2718377	EXACT	ACCEPTED	2718377	Bolboschoenus planiculmis	(F.Schmidt) T.V.Egorova	Accepted	221925	298099-1	221925	Bolboschoenus planiculmis	(F.Schmidt) T.V.Egorova	wfo-0000341715	Accepted
782	Bolboschoenus yagara	(Ohwi) Y.C.Yang & M.Zhan	species	Bolboschoenus	Cyperaceae	NA	NA	Bolboschoenus yagara	(Ohwi) A. E. Kozhevn.	Bolboschoenus yagara (Ohwi) Y.C.Yang & M.Zhan	SPECIES	2718302	EXACT	ACCEPTED	2718302	Bolboschoenus yagara	(Ohwi) Y.C.Yang & M.Zhan	Accepted	221931	984354-1	221931	Bolboschoenus yagara	(Ohwi) Y.C.Yang & M.Zhan	wfo-0000341722	Accepted
783	Bombycilaena discolor	(Pers.) M.Laínz	species	Bombycilaena	Asteraceae	Bombycilaena discolor	(Pers.) Lainz	Bombycilaena discolor	(Pers.) M. Laínz	Bombycilaena discolor (Pers.) M.Laínz	SPECIES	3088400	EXACT	ACCEPTED	3088400	Bombycilaena discolor	(Pers.) M.Laínz	Accepted	3093755	185801-1	3093755	Bombycilaena discolor	(Pers.) M.Laínz	wfo-0000070793	Accepted
784	Bombycilaena erecta	(L.) Smoljan.	species	Bombycilaena	Asteraceae	Bombycilaena erecta	(L.) Smoljan.	Bombycilaena erecta	(L.) Smoljan.	Bombycilaena erecta (L.) Smoljan.	SPECIES	3088395	EXACT	ACCEPTED	3088395	Bombycilaena erecta	(L.) Smoljan.	Accepted	3093763	185802-1	3093763	Bombycilaena erecta	(L.) Smoljan.	wfo-0000025894	Accepted
785	Borago officinalis	L.	species	Borago	Boraginaceae	Borago officinalis	L.	Borago officinalis	L.	Borago officinalis L.	SPECIES	2926110	EXACT	ACCEPTED	2926110	Borago officinalis	L.	Accepted	2679695	113618-1	2679695	Borago officinalis	L.	wfo-0000568964	Accepted
786	Bothriochloa ischaemum	(L.) Keng	species	Bothriochloa	Poaceae	Botriochloa ischaemum	(L.) Keng	Bothriochloa ischaemum	(L.) Keng	Bothriochloa ischaemum (L.) Keng	SPECIES	2704102	EXACT	ACCEPTED	2704102	Bothriochloa ischaemum	(L.) Keng	Accepted	399335	1191417-2	399335	Bothriochloa ischaemum	(L.) Keng	wfo-0000853799	Accepted
787	Botrychium lunaria	(L.) Sw.	species	Botrychium	Ophioglossaceae	Botrychium lunaria	(L.) Sw.	Botrychium lunaria	(L.) Sw.	Botrychium lunaria (L.) Sw.	SPECIES	2650165	EXACT	ACCEPTED	2650165	Botrychium lunaria	(L.) Sw.	Accepted	3142254	30021929-2	3142254	Botrychium lunaria	(L.) Sw.	wfo-0001109054	Accepted
788	Botrychium matricariifolium	(Retz.) A.Braun ex W.D.J.Koch	species	Botrychium	Ophioglossaceae	Botrychium matricariifolium	(A.Braun ex Döll) W.D.J.Koch	Botrychium matricariifolium	W. D. J. Koch	Botrychium matricariifolium (Döll) A.Braun ex Koch	SPECIES	9225633	EXACT	ACCEPTED	9225633	Botrychium matricariifolium	(Retz.) A.Braun ex W.D.J.Koch	Accepted	3142259	30353764-2	3142259	Botrychium matricariifolium	(Retz.) A.Braun ex W.D.J.Koch	wfo-0001109056	Accepted
789	Botrychium multifidum	(S.G.Gmel.) Rupr.	species	Botrychium	Ophioglossaceae	Botrychium multifidum	(S.G.Gmel.) Rupr.	Botrychium multifidum	(S. G. Gmel.) Rupr.	Botrychium multifidum (S.G.Gmel.) Rupr.	SPECIES	8379715	EXACT	SYNONYM	7321468	Botrychium multifidum	(S.G.Gmel.) Rupr.	Accepted	3142265	1193380-2	3142265	Botrychium multifidum	(S.G.Gmel.) Rupr.	wfo-0001116205	Accepted
790	Botrychium simplex	E.Hitchc.	species	Botrychium	Ophioglossaceae	NA	NA	Botrychium simplex	E. Hitchc.	Botrychium simplex E.Hitchc.	SPECIES	2650180	EXACT	ACCEPTED	2650180	Botrychium simplex	E.Hitchc.	Accepted	3142278	17061530-1	3142278	Botrychium simplex	E.Hitchc.	wfo-0001109060	Accepted
791	Botrychium virginianum	(L.) Sw.	species	Botrychium	Ophioglossaceae	Botrychium virginianum	(L.) Sw.	Botrychium virginianum	(L.) Sw.	Botrychium virginianum (L.) Sw.	SPECIES	2650159	EXACT	SYNONYM	7851429	Botrychium virginianum	(L.) Sw.	Accepted	3142290	1106719-2	3142290	Botrychium virginianum	(L.) Sw.	wfo-0001109063	Accepted
792	Brachyactis ciliata	(Ledeb.) Ledeb.	species	Brachyactis	Asteraceae	Brachyactis ciliata	(Ledeb.) Ledeb.	Symphyotrichum ciliatum	(Ledeb.) G. L. Nesom	Brachyactis ciliata (Ledeb.) Ledeb.	SPECIES	3088818	EXACT	SYNONYM	3151692	Brachyactis ciliata	(Ledeb.) Ledeb.	Synonym	3103153	185870-1	3102765	Symphyotrichum ciliatum	(Ledeb.) G.L.Nesom	wfo-0000004858	Accepted
793	Brachypodium pinnatum	(L.) P.Beauv.	species	Brachypodium	Poaceae	Brachypodium pinnatum	(L.) P.Beauv.	Brachypodium pinnatum	(L.) P. Beauv.	Brachypodium pinnatum (L.) P.Beauv.	SPECIES	5290142	EXACT	ACCEPTED	5290142	Brachypodium pinnatum	(L.) P.Beauv.	Accepted	400000	393166-1	400000	Brachypodium pinnatum	P.Beauv.	wfo-0000854513	Accepted
794	Brachypodium rupestre	(Host) Roem. & Schult.	species	Brachypodium	Poaceae	Brachypodium rupestre	(Host) Roem. & Schult.	Brachypodium rupestre	(Host) Roem. & Schult.	Brachypodium rupestre (Host) Roem. & Schult.	SPECIES	4133642	EXACT	SYNONYM	5290142	Brachypodium rupestre	(Host) Roem. & Schult.	Synonym	400081	393183-1	400000	Brachypodium pinnatum	P.Beauv.	wfo-0000854513	Accepted
795	Brachypodium sylvaticum	(Huds.) P.Beauv.	species	Brachypodium	Poaceae	Brachypodium sylvaticum	(Huds.) P.Beauv.	Brachypodium sylvaticum	(Huds.) P. Beauv.	Brachypodium sylvaticum (Huds.) P.Beauv.	SPECIES	5290146	EXACT	ACCEPTED	5290146	Brachypodium sylvaticum	(Huds.) P.Beauv.	Accepted	400100	393196-1	400100	Brachypodium sylvaticum	P.Beauv.	wfo-0000854603	Accepted
796	Brassica campestris	L.	species	Brassica	Brassicaceae	Brassica campestris	L.	Brassica rapa subsp. campestris	(L.) A. R. Clapham	Brassica campestris L.	SPECIES	3042719	EXACT	SYNONYM	7903057	Brassica campestris	L.	Synonym	2682048	30076075-2	2682652	Brassica rapa	L.	wfo-0000571544	Accepted
797	Brassica cretica	Lam.	species	Brassica	Brassicaceae	Brassica cretica	Lam.	Brassica cretica	Lam.	Brassica cretica Lam.	SPECIES	3042837	EXACT	ACCEPTED	3042837	Brassica cretica	Lam.	Accepted	2682158	279298-1	2682158	Brassica cretica	Lam.	wfo-0000571038	Accepted
798	Brassica juncea	(L.) Czern.	species	Brassica	Brassicaceae	Brassica juncea	(L.) Czern.	NA	NA	Brassica juncea (L.) Czern.	SPECIES	3042751	EXACT	ACCEPTED	3042751	Brassica juncea	(L.) Czern.	Accepted	2682298	60442520-2	2682298	Brassica juncea	(L.) Czern.	wfo-0000571186	Accepted
799	Brassica napus	L.	species	Brassica	Brassicaceae	Brassica napus	L.	Brassica napus	L.	Brassica napus L.	SPECIES	3042636	EXACT	ACCEPTED	3042636	Brassica napus	L.	Accepted	2682380	279419-1	2682380	Brassica napus	L.	wfo-0000571271	Accepted
800	Brassica nigra	(L.) W.D.J.Koch	species	Brassica	Brassicaceae	Brassica nigra	(L.) W.D.J.Koch	Brassica nigra	(L.) W. D. J. Koch	Brassica nigra (L.) W.D.J.Koch	SPECIES	3042658	EXACT	ACCEPTED	3042658	Brassica nigra	(L.) W.D.J.Koch	Synonym	2682421	279422-1	2359243	Brassica nigra	W.D.J.Koch	wfo-0000571314	Accepted
801	Brassica oleracea	L.	species	Brassica	Brassicaceae	Brassica oleracea	L.	Brassica oleracea	L.	Brassica oleracea L.	SPECIES	3042845	EXACT	ACCEPTED	3042845	Brassica oleracea	L.	Accepted	2682457	279435-1	2682457	Brassica oleracea	L.	wfo-0000571350	Accepted
802	Brassica rapa	L.	species	Brassica	Brassicaceae	Brassica rapa	L.	Brassica rapa	(L.) L.	Brassica rapa L.	SPECIES	7903057	EXACT	ACCEPTED	7903057	Brassica rapa	L.	Accepted	2682652	279485-1	2682652	Brassica rapa	L.	wfo-0000571544	Accepted
803	Brassica taurica	(Tzvelev) Tzvelev	species	Brassica	Brassicaceae	Brassica taurica	(Tzvelev) Tzvelev	Brassica incana	Ten.	Brassica taurica (Tzvelev) Tzvelev	SPECIES	3042531	EXACT	SYNONYM	3042526	Brassica taurica	(Tzvelev) Tzvelev	Accepted	2682840	77221625-1	2682840	Brassica taurica	(Tzvelev) Tzvelev	wfo-0000571738	Accepted
804	Briza elatior	Sm.	species	Briza	Poaceae	Briza elatior	Sibth. & Smith	Briza media subsp. elatior	(Sm.) Rohlena	Briza elatior Sm.	SPECIES	4145903	EXACT	SYNONYM	2702789	Briza elatior	Sm.	Synonym	469422	393260-1	400245	Briza media	L.	wfo-0000854755	Accepted
805	Briza media	L.	species	Briza	Poaceae	Briza media	L.	Briza media	L.	Briza media L.	SPECIES	2702789	EXACT	ACCEPTED	2702789	Briza media	L.	Accepted	400245	393294-1	400245	Briza media	L.	wfo-0000854755	Accepted
806	Brizochloa humilis	(M.Bieb.) Chrtek & Hadač	species	Brizochloa	Poaceae	Brizochloa humilis	(M.Bieb.) Chrtek & Hadač	Brizochloa humilis	(M. Bieb.) Chrtek & Hadač	Brizochloa humilis (M.Bieb.) Chrtek & Hadac	SPECIES	4138153	EXACT	SYNONYM	2702790	Brizochloa humilis	(M.Bieb.) Chrtek & Hadac	Synonym	400352	393352-1	400219	Briza humilis	M.Bieb.	wfo-0000854726	Accepted
807	Bromopsis benekenii	(Lange) Holub	species	Bromopsis	Poaceae	Bromopsis benekenii	(Lange) Holub	Bromopsis benekenii	(Lange) Holub	Bromopsis benekenii (Lange) Holub	SPECIES	4112836	EXACT	SYNONYM	4144085	Bromopsis benekenii	(Lange) Holub	Synonym	400435	393410-1	400723	Bromus benekenii	(Lange) Trimen	wfo-0000855261	Accepted
808	Bromopsis calcarea	Klokov	species	Bromopsis	Poaceae	Bromopsis calcarea	Klokov	Bromopsis calcarea	Klokov	Bromopsis calcarea Klokov	SPECIES	4112771	EXACT	SYNONYM	4109815	Bromopsis calcarea	Klokov	Synonym	400440	928454-1	401797	Bromus riparius	Rehmann	wfo-0000856374	Accepted
809	Bromopsis cimmerica	Klokov	species	Bromopsis	Poaceae	Bromopsis cimmerica	Klokov	Bromopsis cimmerica	Klokov	Bromopsis cimmerica Klokov	SPECIES	4123879	EXACT	SYNONYM	4109815	Bromopsis cimmerica	Klokov	Synonym	400446	928453-1	401797	Bromus riparius	Rehmann	wfo-0000856374	Accepted
810	Bromopsis erecta	(Huds.) Fourr.	species	Bromopsis	Poaceae	Bromopsis erecta	(Huds.) Fourr.	Bromopsis erecta	(Huds.) Fourr.	Bromopsis erecta (Huds.) Fourr.	SPECIES	2703669	EXACT	SYNONYM	7647071	Bromopsis erecta	(Huds.) Fourr.	Synonym	400455	393422-1	400948	Bromus erectus	Huds.	wfo-0000855493	Accepted
811	Bromopsis heterophylla	(Klokov) Holub	species	Bromopsis	Poaceae	Bromopsis heterophylla	(Klokov) Holub	Bromopsis riparia subsp. heterophylla	(Klokov) Tzvelev	Bromopsis heterophylla (Klokov) Holub	SPECIES	4143664	EXACT	SYNONYM	4109815	Bromopsis heterophylla	(Klokov) Holub	Synonym	400468	393429-1	401797	Bromus riparius	Rehmann	wfo-0000856374	Accepted
812	Bromopsis inermis	(Leyss.) Holub	species	Bromopsis	Poaceae	Bromopsis inermis	(Leyss.) Holub	Bromopsis inermis	(Leyss.) Holub	Bromopsis inermis (Leyss.) Holub	SPECIES	4112404	EXACT	SYNONYM	2703670	Bromopsis inermis	(Leyss.) Holub	Synonym	400472	393432-1	401195	Bromus inermis	Leyss.	wfo-0000855743	Accepted
813	Bromopsis pseudocappadocica	Klokov	species	Bromopsis	Poaceae	Bromopsis pseudocappadocica	Klokov	NA	NA	Bromopsis pseudocappadocica Klokov	SPECIES	4112158	EXACT	SYNONYM	4109815	Bromopsis pseudocappadocica	Klokov	Synonym	400516	928455-1	401797	Bromus riparius	Rehmann	wfo-0000856374	Accepted
814	Bromopsis ramosa	(Huds.) Holub	species	Bromopsis	Poaceae	Bromopsis ramosa	(Huds.) Holub	Bromopsis ramosa	(Huds.) Holub	Bromopsis ramosa (Huds.) Holub	SPECIES	2703768	EXACT	SYNONYM	2703766	Bromopsis ramosa	(Huds.) Holub	Synonym	400537	393463-1	401751	Bromus ramosus	Huds.	wfo-0000856327	Accepted
815	Bromopsis riparia	(Rehmann) Holub	species	Bromopsis	Poaceae	Bromopsis riparia	(Rehmann) Holub	Bromopsis riparia	(Rehmann) Holub	Bromopsis riparia (Rehmann) Holub	SPECIES	4111866	EXACT	SYNONYM	4109815	Bromopsis riparia	(Rehmann) Holub	Synonym	400541	393465-1	401797	Bromus riparius	Rehmann	wfo-0000856374	Accepted
816	Bromopsis taurica	Sljuss.	species	Bromopsis	Poaceae	Bromopsis × taurica	Sljussar.	Bromopsis taurica	Slyusarenko	Bromopsis taurica Sljuss.	SPECIES	4111807	EXACT	SYNONYM	4109815	Bromopsis taurica	Sljuss.	Synonym	400556	393471-1	401797	Bromus riparius	Rehmann	wfo-0000856374	Accepted
817	Bromus anatolicus	Boiss. & Heldr.	species	Bromus	Poaceae	Bromus anatolicus	Boiss. & Heldr.	Bromus japonicus subsp. anatolicus	(Boiss. & Heldr.) Pénzes	Bromus anatolicus Boiss. & Heldr.	SPECIES	4111553	EXACT	SYNONYM	4925455	Bromus anatolicus	Boiss. & Heldr.	Synonym	400623	393508-1	401259	Bromus japonicus subsp. anatolicus	(Boiss. & Heldr.) Pénzes	wfo-0000855809	Accepted
818	Bromus arvensis	L.	species	Bromus	Poaceae	Bromus arvensis	L.	Bromus arvensis	L.	Bromus arvensis L.	SPECIES	2703705	EXACT	ACCEPTED	2703705	Bromus arvensis	L.	Accepted	400659	393536-1	400659	Bromus arvensis	L.	wfo-0000855198	Accepted
819	Bromus briziformis	Fisch. & C.A.Mey.	species	Bromus	Poaceae	Bromus briziformis	Fisch. & C.A.Mey.	Bromus briziformis	Fisch. & C. A. Mey.	Bromus briziformis Fisch. & C.A.Mey.	SPECIES	2703682	EXACT	ACCEPTED	2703682	Bromus briziformis	Fisch. & C.A.Mey.	Accepted	400758	393580-1	400758	Bromus briziformis	Fisch. & C.A.Mey.	wfo-0000855298	Accepted
820	Bromus commutatus	Schrad.	species	Bromus	Poaceae	Bromus commutatus	Schrad.	Bromus commutatus	Schrad.	Bromus commutatus Schrad.	SPECIES	2703778	EXACT	ACCEPTED	2703778	Bromus commutatus	Schrad.	Accepted	400856	393635-1	400856	Bromus commutatus	Schrad.	wfo-0000855398	Accepted
821	Bromus hordeaceus	L.	species	Bromus	Poaceae	Bromus hordeaceus	L.	Bromus hordeaceus	L.	Bromus hordeaceus L.	SPECIES	2703777	EXACT	ACCEPTED	2703777	Bromus hordeaceus	L.	Accepted	401143	30016331-2	401143	Bromus hordeaceus	L.	wfo-0000855692	Accepted
822	Bromus japonicus	Thunb.	species	Bromus	Poaceae	Bromus japonicus	Thunb.	Bromus japonicus	Thunb.	Bromus japonicus Thunb.	SPECIES	2703735	EXACT	SYNONYM	7226794	Bromus japonicus	Thunb.	Illegitimate	471857	77238045-1	476888	Bromus japonicus	Thunb.	wfo-0000855802	Accepted
823	Bromus scoparius	L.	species	Bromus	Poaceae	Bromus scoparius	L.	Bromus scoparius	L.	Bromus scoparius L.	SPECIES	2703720	EXACT	ACCEPTED	2703720	Bromus scoparius	L.	Accepted	401843	394091-1	401843	Bromus scoparius	L.	wfo-0000856424	Accepted
824	Bromus secalinus	L.	species	Bromus	Poaceae	Bromus secalinus	L.	Bromus secalinus	L.	Bromus secalinus L.	SPECIES	2703717	EXACT	ACCEPTED	2703717	Bromus secalinus	L.	Accepted	401862	394095-1	401862	Bromus secalinus	L.	wfo-0000856443	Accepted
825	Bromus squarrosus	L.	species	Bromus	Poaceae	Bromus squarrosus	L.	Bromus squarrosus subsp. squarrosus	L.	Bromus squarrosus L.	SPECIES	2703700	EXACT	ACCEPTED	2703700	Bromus squarrosus	L.	Accepted	401960	394125-1	401960	Bromus squarrosus	L.	wfo-0000856539	Accepted
826	Bromus wolgensis	Fisch. ex J.Jacq.	species	Bromus	Poaceae	Bromus wolgensis	Fisch. ex Jacq.f.	Bromus squarrosus subsp. danubialis	Pénzes	Bromus wolgensis Fisch. ex J.Jacq.	SPECIES	4109596	EXACT	SYNONYM	2703700	Bromus wolgensis	Fisch. ex J.Jacq.	Synonym	402258	77238189-1	401960	Bromus squarrosus	L.	wfo-0000856539	Accepted
827	Broussonetia papyrifera	(L.) Vent.	species	Broussonetia	Moraceae	Broussonetia papyrifera	(L.) Vent.	Broussonetia papyrifera	(L.) Vent.	Broussonetia papyrifera (L.) L'Hér. ex Vent.	SPECIES	5361944	EXACT	ACCEPTED	5361944	Broussonetia papyrifera	(L.) L'Hér. ex Vent.	Accepted	2683772	850861-1	2683772	Broussonetia papyrifera	(L.) Vent.	wfo-0000572577	Accepted
828	Bruckenthalia spiculifolia	(Salisb.) Rchb.	species	Bruckenthalia	Ericaceae	Bruckenthalia spiculifolia	(Salisb.) Rchb.	Bruckenthalia spiculifolia	(Salisb.) Rchb.	Bruckenthalia spiculifolia (Salisb.) Rchb.	SPECIES	7328434	EXACT	SYNONYM	7327980	Bruckenthalia spiculifolia	(Salisb.) Rchb.	Synonym	2683989	327227-1	2794478	Erica spiculifolia	Salisb.	wfo-0000673292	Accepted
829	Brunnera macrophylla	(Adams) I.M.Johnst.	species	Brunnera	Boraginaceae	Brunnera macrophylla	(Adams) I.M.Johnst.	Brunnera macrophylla	(Adams) I. M. Johnst.	Brunnera macrophylla (Adams) I.M.Johnst.	SPECIES	2926045	EXACT	ACCEPTED	2926045	Brunnera macrophylla	(Adams) I.M.Johnst.	Accepted	2684249	113714-1	2684249	Brunnera macrophylla	(Adams) I.M.Johnst.	wfo-0000572861	Accepted
830	Bryonia alba	L.	species	Bryonia	Cucurbitaceae	Bryonia alba	L.	Bryonia alba	L.	Bryonia alba L.	SPECIES	2874497	EXACT	ACCEPTED	2874497	Bryonia alba	L.	Accepted	2684337	291541-1	2684337	Bryonia alba	L.	wfo-0000572927	Accepted
831	Bryonia dioica	Jacq.	species	Bryonia	Cucurbitaceae	Bryonia dioica	Jacq.	Bryonia dioica	Jacq.	Bryonia dioica Jacq.	SPECIES	6422396	EXACT	ACCEPTED	6422396	Bryonia dioica	Jacq.	Synonym	2684380	291584-1	2684370	Bryonia cretica subsp. dioica	(Jacq.) Tutin	wfo-0000572963	Accepted
832	Buddleja davidii	Franch.	species	Buddleja	Scrophulariaceae	Buddleja davidii	Franch.	Buddleja davidii	Franch.	Buddleja davidii Franch.	SPECIES	3173338	EXACT	ACCEPTED	3173338	Buddleja davidii	Franch.	Accepted	2685390	545734-1	2685390	Buddleja davidii	Franch.	wfo-0000574004	Accepted
833	Bufonia tenuifolia	L.	species	Bufonia	Caryophyllaceae	Bufonia tenuifolia	L.	Bufonia tenuifolia	L.	Bufonia tenuifolia L.	SPECIES	8218420	EXACT	ACCEPTED	8218420	Bufonia tenuifolia	L.	Accepted	2685761	151986-1	2685761	Bufonia tenuifolia	L.	wfo-0000574401	Accepted
834	Buglossoides arvensis	(L.) I.M.Johnst.	species	Buglossoides	Boraginaceae	Buglossoides arvensis	(L.) I.M.Johnst.	Buglossoides arvensis	(L.) I. M. Johnst.	Buglossoides arvensis (L.) I.M.Johnst.	SPECIES	2925901	EXACT	ACCEPTED	2925901	Buglossoides arvensis	(L.) I.M.Johnst.	Accepted	2685783	113724-1	2685783	Buglossoides arvensis	(L.) I.M.Johnst.	wfo-0000574420	Accepted
835	Buglossoides czernjajevii	(Klokov) Czerep.	species	Buglossoides	Boraginaceae	Buglossoides czernjajevii	(Klokov) Czerep.	Buglossoides czernjajevii	(Klokov) Czerep.	Buglossoides czernjajevii (Klokov) Czerep.	SPECIES	4062113	EXACT	ACCEPTED	4062113	Buglossoides czernjajevii	(Klokov & Des.-Shost.) Czerep.	Accepted	2685794	984679-1	2685794	Buglossoides czernjajevii	(Klokov) Czerep.	wfo-0000574430	Accepted
836	Buglossoides incrassata	(Guss.) I.M.Johnst.	species	Buglossoides	Boraginaceae	NA	NA	Buglossoides incrassata	(Guss.) I. M. Johnst.	Buglossoides incrassata (Guss.) I.M.Johnst.	SPECIES	4062065	EXACT	ACCEPTED	4062065	Buglossoides incrassata	(Guss.) I.M.Johnst.	Accepted	2685800	113729-1	2685800	Buglossoides incrassata	(Guss.) I.M.Johnst.	wfo-0000574438	Accepted
837	Buglossoides sibthorpiana	(Griseb.) Czerep.	species	Buglossoides	Boraginaceae	Buglossoides sibthorpiana	(Griseb.) Czerep.	Buglossoides arvensis subsp. sibthorpiana	(Griseb.) R. Fern.	Buglossoides sibthorpiana (Griseb.) Czerep.	SPECIES	4062023	EXACT	SYNONYM	7682060	Buglossoides sibthorpiana	(Griseb.) Czerep.	Synonym	2685806	984680-1	2685791	Buglossoides arvensis subsp. sibthorpiana	(Griseb.) R.Fernandes	wfo-0000574428	Accepted
838	Buglossoides tenuiflora	(L.f.) I.M.Johnst.	species	Buglossoides	Boraginaceae	Buglossoides tenuiflora	(L.f.) I.M.Johnst.	Buglossoides tenuiflora	(L. f.) I. M. Johnst.	Buglossoides tenuiflora (L.fil.) I.M.Johnst.	SPECIES	4062005	EXACT	ACCEPTED	4062005	Buglossoides tenuiflora	(L.f.) I.M.Johnst.	Accepted	2685808	113733-1	2685808	Buglossoides tenuiflora	(L.f.) I.M.Johnst.	wfo-0000574446	Accepted
839	Bulbocodium versicolor	(Ker Gawl.) Spreng.	species	Bulbocodium	Liliaceae	Bulbocodium versicolor	(Ker Gawl.) Spreng.	Colchicum bulbocodium subsp. versicolor	(Ker Gawl.) K. Perss.	Bulbocodium versicolor (Ker Gawl.) Spreng.	SPECIES	5294788	EXACT	SYNONYM	2739664	Bulbocodium versicolor	(Ker Gawl.) Spreng.	Synonym	301493	532307-1	349061	Colchicum bulbocodium subsp. versicolor	(Ker Gawl.) K.Perss.	wfo-0000810818	Accepted
840	Bunias erucago	L.	species	Bunias	Brassicaceae	Bunias erucago	L.	Bunias erucago	L.	Bunias erucago L.	SPECIES	3050357	EXACT	ACCEPTED	3050357	Bunias erucago	L.	Accepted	2686089	279698-1	2686089	Bunias erucago	L.	wfo-0000574733	Accepted
841	Bunias orientalis	L.	species	Bunias	Brassicaceae	Bunias orientalis	L.	Bunias orientalis	L.	Bunias orientalis L.	SPECIES	3050364	EXACT	ACCEPTED	3050364	Bunias orientalis	L.	Accepted	2686094	279703-1	2686094	Bunias orientalis	L.	wfo-0000574739	Accepted
842	Bunium ferulaceum	Sm.	species	Bunium	Apiaceae	Bunium ferulaceum	Smith	Bunium ferulaceum	Sm.	Bunium ferulaceum Sm.	SPECIES	3641616	EXACT	ACCEPTED	3641616	Bunium ferulaceum	Sm.	Accepted	2686218	838919-1	2686218	Bunium ferulaceum	Sm.	wfo-0000574867	Accepted
843	Bupleurum affine	Sadler	species	Bupleurum	Apiaceae	Bupleurum affine	Sadler	Bupleurum affine	Sadler	Bupleurum affine Sadler	SPECIES	3640493	EXACT	ACCEPTED	3640493	Bupleurum affine	Sadler	Accepted	2686351	839018-1	2686351	Bupleurum affine	Sadler	wfo-0000575011	Accepted
844	Bupleurum asperuloides	Heldr. ex Boiss.	species	Bupleurum	Apiaceae	Bupleurum asperuloides	Heldr. ex Boiss.	Bupleurum asperuloides	Heldr.	Bupleurum asperuloides Heldr. ex Boiss.	SPECIES	7463414	EXACT	ACCEPTED	7463414	Bupleurum asperuloides	Heldr.	Accepted	2686412	839052-1	2686412	Bupleurum asperuloides	Heldr.	wfo-0000575076	Accepted
845	Bupleurum brachiatum	K.Koch ex Boiss.	species	Bupleurum	Apiaceae	Bupleurum brachiatum	K.Koch	Bupleurum brachiatum	Boiss.	Bupleurum brachiatum K.Koch ex Boiss.	SPECIES	3639766	EXACT	ACCEPTED	3639766	Bupleurum brachiatum	K.Koch ex Boiss.	Accepted	2686455	839076-1	2686455	Bupleurum brachiatum	K.Koch ex Boiss.	wfo-0000575119	Accepted
846	Bupleurum exaltatum	M.Bieb.	species	Bupleurum	Apiaceae	Bupleurum exaltatum	M.Bieb.	Bupleurum falcatum subsp. cernuum	(Ten.) Arcang.	Bupleurum exaltatum M.Bieb.	SPECIES	6027110	EXACT	ACCEPTED	6027110	Bupleurum exaltatum	M.Bieb.	Accepted	2686563	839144-1	2686563	Bupleurum falcatum subsp. cernuum	(Ten.) Arcang.	wfo-0000575252	Accepted
847	Bupleurum falcatum	L.	species	Bupleurum	Apiaceae	Bupleurum falcatum	L.	Bupleurum falcatum subsp. falcatum	L.	Bupleurum falcatum L.	SPECIES	6027105	EXACT	ACCEPTED	6027105	Bupleurum falcatum	L.	Accepted	2686570	839147-1	2686570	Bupleurum falcatum	L.	wfo-0000575240	Accepted
848	Bupleurum fruticosum	L.	species	Bupleurum	Apiaceae	Bupleurum fruticosum	L.	Bupleurum fruticosum	L.	Bupleurum fruticosum L.	SPECIES	3638793	EXACT	ACCEPTED	3638793	Bupleurum fruticosum	L.	Accepted	2686685	839164-1	2686685	Bupleurum fruticosum	L.	wfo-0001067668	Accepted
849	Bupleurum gerardi	All.	species	Bupleurum	Apiaceae	Bupleurum gerardii	All.	Bupleurum gerardi	All.	Bupleurum gerardi All.	SPECIES	5831906	EXACT	ACCEPTED	5831906	Bupleurum gerardi	All.	Accepted	2686688	60454446-2	2686688	Bupleurum gerardi	All.	wfo-0000575349	Accepted
850	Bupleurum longifolium	L.	species	Bupleurum	Apiaceae	Bupleurum longifolium	L.	Bupleurum longifolium	L.	Bupleurum longifolium L.	SPECIES	7960717	EXACT	ACCEPTED	7960717	Bupleurum longifolium	L.	Accepted	2686853	839248-1	2686853	Bupleurum longifolium	L.	wfo-0000575519	Accepted
851	Bupleurum marschallianum	C.A.Mey.	species	Bupleurum	Apiaceae	Bupleurum marschallianum	C.A.Mey.	Bupleurum marschallianum	C. A. Mey.	Bupleurum marschallianum C.A.Mey.	SPECIES	3637734	EXACT	ACCEPTED	3637734	Bupleurum marschallianum	C.A.Mey.	Accepted	2686893	839258-1	2686893	Bupleurum marschallianum	C.A.Mey.	wfo-0000575553	Accepted
852	Bupleurum odontites	L.	species	Bupleurum	Apiaceae	Bupleurum odontites	L.	Bupleurum odontites	L.	Bupleurum odontites L.	SPECIES	3034552	EXACT	ACCEPTED	3034552	Bupleurum odontites	L.	Accepted	2686942	839296-1	2686942	Bupleurum odontites	L.	wfo-0000575605	Accepted
853	Bupleurum pauciradiatum	Fenzl ex Boiss.	species	Bupleurum	Apiaceae	Bupleurum pauciradiatum	Fenzl ex Boiss.	Bupleurum pauciradiatum	Fenzl	Bupleurum pauciradiatum Fenzl ex Boiss.	SPECIES	11040047	EXACT	DOUBTFUL	11040047	Bupleurum pauciradiatum	Fenzl ex Boiss.	Accepted	2686975	839314-1	2686975	Bupleurum pauciradiatum	Fenzl	wfo-0000575639	Accepted
854	Bupleurum ranunculoides	L.	species	Bupleurum	Apiaceae	Bupleurum ranunculoides	L.	Bupleurum ranunculoides	L.	Bupleurum ranunculoides L.	SPECIES	6026947	EXACT	ACCEPTED	6026947	Bupleurum ranunculoides	L.	Accepted	2687045	839358-1	2687045	Bupleurum ranunculoides	L.	wfo-0000575711	Accepted
855	Bupleurum rotundifolium	L.	species	Bupleurum	Apiaceae	Bupleurum rotundifolium	L.	Bupleurum rotundifolium	L.	Bupleurum rotundifolium L.	SPECIES	3034554	EXACT	ACCEPTED	3034554	Bupleurum rotundifolium	L.	Accepted	2687113	38361-2	2687113	Bupleurum rotundifolium	L.	wfo-0000575774	Accepted
856	Bupleurum subfalcatum	Schur	species	Bupleurum	Apiaceae	Bupleurum subfalcatum	Schur	Bupleurum falcatum	L.	Bupleurum subfalcatum Schur	SPECIES	3636132	EXACT	SYNONYM	6027110	Bupleurum subfalcatum	Schur	Synonym	2687193	839418-1	2686563	Bupleurum falcatum subsp. cernuum	(Ten.) Arcang.	wfo-0000575252	Accepted
857	Bupleurum tenuissimum	L.	species	Bupleurum	Apiaceae	Bupleurum tenuissimum	L.	Bupleurum tenuissimum	L.	Bupleurum tenuissimum L.	SPECIES	3635987	EXACT	ACCEPTED	3635987	Bupleurum tenuissimum	L.	Accepted	2687223	839434-1	2687223	Bupleurum tenuissimum	L.	wfo-0000575882	Accepted
858	Bupleurum woronowii	Manden.	species	Bupleurum	Apiaceae	Bupleurum woronowii	Manden.	Bupleurum falcatum	L.	Bupleurum woronowii Manden.	SPECIES	3635649	EXACT	ACCEPTED	3635649	Bupleurum woronowii	Manden.	Accepted	2687285	839462-1	2687285	Bupleurum falcatum	L.	wfo-0000575240	Accepted
859	Buschia lateriflora	(DC.) Ovcz.	species	Buschia	Ranunculaceae	Buschia lateriflora	(DC.) Ovcz.	Ranunculus lateriflorus	DC.	Buschia lateriflora (DC.) Ovcz.	SPECIES	6545153	EXACT	SYNONYM	3924481	Buschia lateriflora	(DC.) Ovcz.	Synonym	3220951	NA	2523793	Ranunculus lateriflorus	DC.	wfo-0000460855	Accepted
860	Butomus umbellatus	L.	species	Butomus	Butomaceae	Butomus umbellatus	L.	Butomus umbellatus	L.	Butomus umbellatus L.	SPECIES	2864467	EXACT	ACCEPTED	2864467	Butomus umbellatus	L.	Accepted	301538	58290-1	301538	Butomus umbellatus	L.	wfo-0000762573	Accepted
861	Buxus balearica	Lam.	species	Buxus	Buxaceae	Buxus balearica	Lam.	Buxus balearica	Lam.	Buxus balearica Lam.	SPECIES	3988113	EXACT	ACCEPTED	3988113	Buxus balearica	Lam.	Accepted	2687848	340272-1	2687848	Buxus balearica	Lam.	wfo-0000576455	Accepted
862	Buxus sempervirens	L.	species	Buxus	Buxaceae	Buxus sempervirens	L.	Buxus sempervirens	L.	Buxus sempervirens L.	SPECIES	2984671	EXACT	ACCEPTED	2984671	Buxus sempervirens	L.	Accepted	2688005	340317-1	2688005	Buxus sempervirens	L.	wfo-0000576626	Accepted
863	Caesalpinia gilliesii	(Hook.) D.Dietr.	species	Caesalpinia	Fabaceae	Caesalpinia gilliesii	(Wall. ex Hook.) Benth.	Caesalpinia gilliesii	(Hook.) D. Dietr.	Caesalpinia gilliesii (Hook.) D.Dietr.	SPECIES	2958650	EXACT	SYNONYM	8130309	Caesalpinia gilliesii	(Hook.) D.Dietr.	Synonym	2689880	482733-1	2801221	Erythrostemon gilliesii	(Hook.) Klotzsch	wfo-0001056564	Accepted
864	Cakile euxina	Pobed.	species	Cakile	Brassicaceae	Cakile euxina	Pobed.	Cakile maritima subsp. euxina	(Pobed.) Nyár.	Cakile euxina Pobed.	SPECIES	8171110	EXACT	SYNONYM	3048840	Cakile euxina	Pobed.	Synonym	2690397	279798-1	2690438	Cakile maritima subsp. euxina	(Pobed.) Nyár.	wfo-0000578740	Accepted
865	Calamagrostis arundinacea	(L.) Roth	species	Calamagrostis	Poaceae	Calamagrostis arundinacea	(L.) Roth	Calamagrostis arundinacea	(L.) Roth	Calamagrostis arundinacea (L.) Roth	SPECIES	4109084	EXACT	ACCEPTED	4109084	Calamagrostis arundinacea	(L.) Roth	Accepted	402396	1036939-2	402396	Calamagrostis arundinacea	(L.) Roth	wfo-0000856995	Accepted
866	Calamagrostis canescens	(Weber) Roth	species	Calamagrostis	Poaceae	Calamagrostis canescens	(Weber) Roth	Calamagrostis canescens	(Weber) Roth	Calamagrostis canescens (Weber) Roth	SPECIES	4108861	EXACT	ACCEPTED	4108861	Calamagrostis canescens	(Weber) Roth	Accepted	402519	77145450-1	402519	Calamagrostis canescens	(Weber) Roth	wfo-0000857129	Accepted
867	Calamagrostis epigejos	(L.) Roth	species	Calamagrostis	Poaceae	Calamagrostis epigeios	(L.) Roth	Calamagrostis epigejos subsp. epigejos	(L.) Roth	Calamagrostis epigejos (L.) Roth	SPECIES	6431455	EXACT	ACCEPTED	6431455	Calamagrostis epigejos	(L.) Roth	Accepted	402643	394433-1	402643	Calamagrostis epigejos	(L.) Roth	wfo-0000857259	Accepted
868	Calamagrostis glomerata	Boiss. & Buhse	species	Calamagrostis	Poaceae	Calamagrostis glomerata	Boiss. & Buhse	Calamagrostis epigejos subsp. glomerata	(Boiss. & Buhse) Tzvelev	Calamagrostis glomerata Boiss. & Buhse	SPECIES	4120180	EXACT	SYNONYM	6431455	Calamagrostis glomerata	Boiss. & Buhse	Synonym	402745	394480-1	402643	Calamagrostis epigejos	(L.) Roth	wfo-0000857259	Accepted
869	Calamagrostis macrolepis	Litv.	species	Calamagrostis	Poaceae	Calamagrostis macrolepis	Litv.	Calamagrostis epigejos subsp. macrolepis	(Litv.) Tzvelev	Calamagrostis macrolepis Litv.	SPECIES	4106518	EXACT	ACCEPTED	4106518	Calamagrostis macrolepis	Litv.	Accepted	402996	394624-1	402996	Calamagrostis macrolepis	Litv.	wfo-0000857632	Accepted
870	Calamagrostis pseudophragmites	(Haller f.) Koeler	species	Calamagrostis	Poaceae	Calamagrostis pseudophragmites	(Haller f.) Koeler	Calamagrostis pseudophragmites	(Haller f.) Koeler	Calamagrostis pseudophragmites (Haller f.) Koeler	SPECIES	4108217	EXACT	ACCEPTED	4108217	Calamagrostis pseudophragmites	(Haller f.) Koeler	Accepted	403218	394755-1	403218	Calamagrostis pseudophragmites	(Haller f.) Koeler	wfo-0000857872	Accepted
871	Calamagrostis stricta	(Timm) Koeler	species	Calamagrostis	Poaceae	Calamagrostis stricta	(Timm) Koeler	Calamagrostis neglecta	(Ehrh.) G. Gaertn. & al.	Calamagrostis stricta (Timm) Koeler	SPECIES	2704899	EXACT	ACCEPTED	2704899	Calamagrostis stricta	(Timm) Koeler	Accepted	403382	30241135-2	403382	Calamagrostis stricta	(Timm) Koeler	wfo-0000858042	Accepted
872	Calamagrostis varia	(Schrad.) Host	species	Calamagrostis	Poaceae	Calamagrostis varia	(Schrad.) Host	Calamagrostis varia	(Schrad.) Host	Calamagrostis varia (Schrad.) Host	SPECIES	4106903	EXACT	ACCEPTED	4106903	Calamagrostis varia	(Schrad.) Host	Accepted	403476	394901-1	403476	Calamagrostis varia	Host	wfo-0000858139	Accepted
873	Calamagrostis villosa	(Chaix) J.F.Gmel.	species	Calamagrostis	Poaceae	Calamagrostis villosa	(Chaix) J.F.Gmel.	Calamagrostis villosa	(Chaix) J. F. Gmel.	Calamagrostis villosa (Chaix) J.F.Gmel.	SPECIES	4106690	EXACT	ACCEPTED	4106690	Calamagrostis villosa	(Chaix) J.F.Gmel.	Accepted	403510	394916-1	403510	Calamagrostis villosa	J.F.Gmel.	wfo-0000858176	Accepted
874	Calamagrostis x acutiflora	(Schrad.) DC.	hybrid	Calamagrostis	Poaceae	Calamagrostis × acutiflora	(Schrad.) Rchb.	NA	NA	Calamagrostis ×acutiflora (Schrad.) DC.	SPECIES	4127011	EXACT	ACCEPTED	4127011	Calamagrostis × acutiflora	(Schrad.) DC.	Accepted	402278	394262-1	402278	Calamagrostis acutiflora	(Schrad.) DC.	wfo-0000856869	Accepted
875	Calamagrostis x hartmaniana	Fr.	hybrid	Calamagrostis	Poaceae	Calamagrostis × hartmanniana	Fr.	NA	NA	Calamagrostis ×hartmaniana Fr.	SPECIES	4119615	EXACT	ACCEPTED	4119615	Calamagrostis × hartmaniana	Fr.	Accepted	402288	394503-1	402288	Calamagrostis hartmaniana	Fr.	wfo-0000856879	Accepted
876	Calamagrostis x kotulae	Zapał.	hybrid	Calamagrostis	Poaceae	Calamagrostis × kotulae	Zapał.	NA	NA	Calamagrostis ×kotulae Zapal.	SPECIES	4107382	EXACT	ACCEPTED	4107382	Calamagrostis × kotulae	Zapał.	Accepted	402294	394568-1	402294	Calamagrostis × kotulae	Zapal.	wfo-0000856885	Accepted
877	Calamagrostis x rigens	Fr.	hybrid	Calamagrostis	Poaceae	Calamagrostis × rigens	Lindgr.	NA	NA	Calamagrostis ×rigens Fr.	SPECIES	7970151	EXACT	ACCEPTED	7970151	Calamagrostis × rigens	Fr.	Accepted	402302	77177069-1	402302	Calamagrostis × rigens	Lindgr.	wfo-0000856894	Accepted
878	Calamagrostis x strigosa	(Wahlenb.) Hartm.	hybrid	Calamagrostis	Poaceae	Calamagrostis × strigosa	(Wahlenb.) C.Hartm.	NA	NA	Calamagrostis ×strigosa (Wahlenb.) Hartm.	SPECIES	4107280	EXACT	ACCEPTED	4107280	Calamagrostis × strigosa	(Wahlenb.) Hartm.	Accepted	402303	394848-1	402303	Calamagrostis × strigosa	(Wahlenb.) Hartm.	wfo-0000856895	Accepted
879	Calamagrostis x vilnensis	Besser	hybrid	Calamagrostis	Poaceae	Calamagrostis × vilnensis	Besser	NA	NA	Calamagrostis vilnensis Besser	SPECIES	4122791	EXACT	SYNONYM	4108861	Calamagrostis vilnensis	Besser	Synonym	402316	394919-1	402519	Calamagrostis × vilnensis	Besser	wfo-0001097442	Accepted
880	Calamintha grandiflora	(L.) Moench	species	Calamintha	Lamiaceae	Calamintha grandiflora	(L.) Moench	Clinopodium grandiflorum	(L.) Kuntze	Calamintha grandiflora (L.) Moench	SPECIES	7309202	EXACT	SYNONYM	7437438	Calamintha grandiflora	(L.) Moench	Synonym	29154	445427-1	43539	Clinopodium grandiflorum	Kuntze	wfo-0000891748	Accepted
881	Calamintha menthifolia	Host	species	Calamintha	Lamiaceae	Calamintha menthifolia	Host	Clinopodium menthifolium	(Host) Stace	Calamintha menthifolia Host	SPECIES	7309177	EXACT	SYNONYM	11007246	Calamintha menthifolia	Host	Synonym	29199	445467-1	43597	Clinopodium menthifolium	(Host) Stace	wfo-0000892378	Accepted
882	Calamintha nepeta	(L.) Savi	species	Calamintha	Lamiaceae	Calamintha nepeta	(L.) Savi	Clinopodium nepeta	(L.) Kuntze	Calamintha nepeta (L.) Savi	SPECIES	5341295	EXACT	SYNONYM	8916040	Calamintha nepeta	(L.) Savi	Synonym	29217	445482-1	43618	Clinopodium nepeta	(L.) Kuntze	wfo-0000892607	Accepted
883	Calamintha parviflora	Lam.	species	Calamintha	Lamiaceae	Calamintha parviflora	Lam.	Clinopodium nepeta	(L.) Kuntze	Calamintha parviflora Lam.	SPECIES	5610284	EXACT	SYNONYM	8916040	Calamintha parviflora	Lam.	Illegitimate	29251	445500-1	43618	Clinopodium nepeta	(L.) Kuntze	wfo-0000892607	Accepted
884	Caldesia parnassifolia	(L.) Parl.	species	Caldesia	Alismataceae	Caldesia parnassifolia	(L.) Parl.	Caldesia parnassifolia	(L.) Parl.	Caldesia parnassifolia (Bassi) Parl.	SPECIES	5329163	EXACT	ACCEPTED	5329163	Caldesia parnassifolia	(Bassi) Parl.	Accepted	301599	58293-1	301599	Caldesia parnassifolia	(L.) Parl.	wfo-0000762635	Accepted
885	Calendula arvensis	L.	species	Calendula	Asteraceae	Calendula arvensis	L.	Calendula arvensis	(Vaill.) L.	Calendula arvensis L.	SPECIES	9182765	EXACT	ACCEPTED	9182765	Calendula arvensis	L.	Accepted	3086950	187819-1	3086950	Calendula arvensis	M.Bieb.	wfo-0000016971	Accepted
886	Calendula officinalis	L.	species	Calendula	Asteraceae	Calendula officinalis	L.	Calendula officinalis	L.	Calendula officinalis L.	SPECIES	5391480	EXACT	ACCEPTED	5391480	Calendula officinalis	L.	Accepted	2910167	187894-1	2910167	Calendula officinalis	L.	wfo-0000007455	Accepted
887	Calepina irregularis	(Asso) Thell.	species	Calepina	Brassicaceae	Calepina irregularis	(Asso) Thell.	Calepina irregularis	(Asso) Thell.	Calepina irregularis (Asso) Thell.	SPECIES	3048782	EXACT	ACCEPTED	3048782	Calepina irregularis	(Asso) Thell.	Accepted	2691771	279822-1	2691771	Calepina irregularis	Thell.	wfo-0000580142	Accepted
888	Calla palustris	L.	species	Calla	Araceae	Calla palustris	L.	Calla palustris	L.	Calla palustris L.	SPECIES	2869101	EXACT	ACCEPTED	2869101	Calla palustris	L.	Accepted	30622	86508-1	30622	Calla palustris	L.	wfo-0000767370	Accepted
889	Callianthemum coriandrifolium	Rchb.	species	Callianthemum	Ranunculaceae	Callianthemum coriandrifolium	Rchb.	Callianthemum coriandrifolium	Rchb.	Callianthemum coriandrifolium Rchb.	SPECIES	3927319	EXACT	ACCEPTED	3927319	Callianthemum coriandrifolium	Rchb.	Accepted	2692414	709246-1	2692414	Callianthemum coriandrifolium	Rchb.	wfo-0000580291	Accepted
890	Callistephus chinensis	(L.) Nees	species	Callistephus	Asteraceae	Callistephus chinensis	(L.) Nees	Callistephus chinensis	(L.) Nees	Callistephus chinensis (L.) Nees	SPECIES	3092946	EXACT	ACCEPTED	3092946	Callistephus chinensis	(L.) Nees	Accepted	3100089	188023-1	3100089	Callistephus chinensis	(L.) Benth.	wfo-0000042285	Accepted
891	Callitriche cophocarpa	Sendtn.	species	Callitriche	Plantaginaceae	Callitriche cophocarpa	Sendtner	Callitriche cophocarpa	Sendtn.	Callitriche cophocarpa Sendtn.	SPECIES	8236752	EXACT	ACCEPTED	8236752	Callitriche cophocarpa	Sendtn.	Accepted	31557	429983-1	31557	Callitriche cophocarpa	Sendtn.	wfo-0001289987	Accepted
892	Callitriche hamulata	Kütz. ex W.D.J.Koch	species	Callitriche	Plantaginaceae	Callitriche hamulata	Kutz. ex W.D.J.Koch	Callitriche hamulata	W. D. J. Koch	Callitriche hamulata Kütz. ex W.D.J.Koch	SPECIES	8347953	EXACT	ACCEPTED	8347953	Callitriche hamulata	Kütz. ex W.D.J.Koch	Accepted	31590	430002-1	31590	Callitriche hamulata	Kütz. ex W.D.J.Koch	wfo-0001289986	Accepted
893	Callitriche hermaphroditica	L.	species	Callitriche	Plantaginaceae	Callitriche hermaphroditica	L.	Callitriche hermaphroditica	L.	Callitriche hermaphroditica L.	SPECIES	5372488	EXACT	ACCEPTED	5372488	Callitriche hermaphroditica	L.	Accepted	31595	330920-2	31595	Callitriche hermaphroditica	L.	wfo-0000777394	Accepted
894	Callitriche palustris	L.	species	Callitriche	Plantaginaceae	Callitriche palustris	L.	Callitriche palustris	L.	Callitriche palustris L.	SPECIES	5372484	EXACT	ACCEPTED	5372484	Callitriche palustris	L.	Accepted	31649	42511-2	31649	Callitriche palustris	L.	wfo-0000777936	Accepted
895	Callitriche stagnalis	Scop.	species	Callitriche	Plantaginaceae	Callitriche stagnalis	Scop.	Callitriche stagnalis	Scop.	Callitriche stagnalis Scop.	SPECIES	5372487	EXACT	ACCEPTED	5372487	Callitriche stagnalis	Scop.	Accepted	31680	430045-1	31680	Callitriche stagnalis	Scop.	wfo-0000778236	Accepted
896	Calluna vulgaris	(L.) Hull	species	Calluna	Ericaceae	Calluna vulgaris	(L.) Hull	Calluna vulgaris	(L.) Hull	Calluna vulgaris (L.) Hull	SPECIES	2882482	EXACT	ACCEPTED	2882482	Calluna vulgaris	(L.) Hull	Accepted	2692970	327305-1	2692970	Calluna vulgaris	(L.) Hill	wfo-0000580837	Accepted
897	Calocedrus decurrens	(Torr.) Florin	species	Calocedrus	Cupressaceae	Calocedrus decurrens	(Torr.) Florin	NA	NA	Calocedrus decurrens (Torr.) Florin	SPECIES	2683936	EXACT	ACCEPTED	2683936	Calocedrus decurrens	(Torr.) Florin	Accepted	382424	42548-2	382424	Calocedrus decurrens	(Torr.) Florin	wfo-0000580852	Accepted
898	Calophaca wolgarica	(L.f.) Pall. ex Fisch.	species	Calophaca	Fabaceae	Calophaca wolgarica	(L.f.) DC.	Calophaca wolgarica	(L. f.) DC.	Calophaca wolgarica (L.f.) Pall. ex Fisch.	SPECIES	7956731	EXACT	ACCEPTED	7956731	Calophaca wolgarica	(L.f.) Pall. ex Fisch.	Accepted	2693087	77101481-1	2693087	Calophaca wolgarica	(L.f.) Pall. ex Fisch.	wfo-0000186880	Accepted
899	Caltha cornuta	Schott, Nyman & Kotschy	species	Caltha	Ranunculaceae	Caltha cornuta	Schott, Nyman & Kotschy	Caltha palustris	L.	Caltha cornuta Schott, Nyman & Kotschy	SPECIES	5616268	EXACT	SYNONYM	11919480	Caltha cornuta	Schott, Nyman & Kotschy	Synonym	2693789	709285-1	3262506	Caltha palustris	L.	wfo-0000581660	Accepted
900	Caltha laeta	Schott, Nyman & Kotschy	species	Caltha	Ranunculaceae	Caltha laeta	Schott, Nyman & Kotschy	Caltha palustris	L.	Caltha laeta Schott, Nyman & Kotschy	SPECIES	5616239	EXACT	SYNONYM	8123940	Caltha laeta	Schott, Nyman & Kotschy	Synonym	2693822	709314-1	3262506	Caltha palustris	L.	wfo-0000581660	Accepted
901	Caltha palustris	L.	species	Caltha	Ranunculaceae	Caltha palustris	L.	Caltha palustris	L.	Caltha palustris L.	SPECIES	5371685	EXACT	ACCEPTED	5371685	Caltha palustris	L.	Accepted	2693856	42867-2	2693856	Caltha palustris	L.	wfo-0000581660	Accepted
902	Calystegia inflata	G.Don	species	Calystegia	Convolvulaceae	Calystegia inflata	Sweet	Calystegia sepium subsp. americana	(Sims) Brummitt	Calystegia inflata G.Don	SPECIES	8715532	EXACT	SYNONYM	6430339	Calystegia inflata	G.Don	Synonym	483511	265662-1	483562	Calystegia sepium subsp. americana	(Sims) Brummitt	wfo-0001296632	Accepted
903	Calystegia sepium	(L.) R.Br.	species	Calystegia	Convolvulaceae	Calystegia sepium	(L.) R.Br.	Calystegia sepium	(L.) R. Br.	Calystegia sepium (L.) R.Br.	SPECIES	2928441	EXACT	ACCEPTED	2928441	Calystegia sepium	(L.) R.Br.	Accepted	483559	30033025-2	483559	Calystegia sepium	(L.) R.Br.	wfo-0001296723	Accepted
904	Calystegia silvatica	(Kit.) Griseb.	species	Calystegia	Convolvulaceae	Calystegia silvatica	(Kit.) Griseb.	Calystegia silvatica	(Kit.) Griseb.	Calystegia silvatica (Kit.) Griseb.	SPECIES	2928446	EXACT	ACCEPTED	2928446	Calystegia silvatica	(Kit.) Griseb.	Accepted	483580	143196-3	483580	Calystegia silvatica	Griseb.	wfo-0001297183	Accepted
905	Calystegia soldanella	(L.) Roem. & Schult.	species	Calystegia	Convolvulaceae	Calystegia soldanella	(L.) R.Br.	Calystegia soldanella	(L.) Roem. & Schult.	Calystegia soldanella (L.) Roem. & Schult.	SPECIES	2928434	EXACT	SYNONYM	7646357	Calystegia soldanella	(L.) Roem. & Schult.	Accepted	483585	265700-1	483585	Calystegia soldanella	(L.) R.Br.	wfo-0001298858	Accepted
906	Camelina alyssum	(Mill.) Thell.	species	Camelina	Brassicaceae	Camelina alyssum	(Mill.) Thell.	Camelina alyssum	(Mill.) Thell.	Camelina alyssum (Mill.) Thell.	SPECIES	3042399	EXACT	ACCEPTED	3042399	Camelina alyssum	(Mill.) Thell.	Accepted	2694358	279832-1	2694358	Camelina alyssum	Thell.	wfo-0000582136	Accepted
907	Camelina macrocarpa	Wierzb. ex Rchb.	species	Camelina	Brassicaceae	Camelina macrocarpa	Wierzb. ex Rchb.	Camelina alyssum subsp. integerrima	(Čelak.) Smejkal	Camelina macrocarpa Wierzb. ex Rchb.	SPECIES	3042401	EXACT	SYNONYM	3042400	Camelina macrocarpa	Wierzb. ex Rchb.	Synonym	2694389	279858-1	2694359	Camelina alyssum subsp. integerrima	(Čelak.) Smejkal	wfo-0000582137	Accepted
908	Camelina microcarpa	Andrz. ex DC.	species	Camelina	Brassicaceae	Camelina microcarpa	Andrz.	Camelina microcarpa	Andrz. ex DC.	Camelina microcarpa Andrz. ex DC.	SPECIES	3042416	EXACT	ACCEPTED	3042416	Camelina microcarpa	Andrz. ex DC.	Accepted	2694391	279860-1	2694391	Camelina microcarpa	Andrz. ex DC.	wfo-0000582173	Accepted
909	Camelina rumelica	Velen.	species	Camelina	Brassicaceae	Camelina rumelica	Velen.	Camelina rumelica	Velen.	Camelina rumelica Velen.	SPECIES	3042439	EXACT	ACCEPTED	3042439	Camelina rumelica	Velen.	Accepted	2694402	279868-1	2694402	Camelina rumelica	Velen.	wfo-0000582186	Accepted
910	Camelina sativa	(L.) Crantz	species	Camelina	Brassicaceae	Camelina sativa	(L.) Crantz	Camelina sativa	(L.) Crantz	Camelina sativa (L.) Crantz	SPECIES	9073641	EXACT	ACCEPTED	9073641	Camelina sativa	(L.) Crantz	Accepted	2694405	279870-1	2694405	Camelina sativa	Crantz	wfo-0000582189	Accepted
911	Camelina sativa subsp. zingeri	(Mirek) Smejkal	subspecies	Camelina	Brassicaceae	Camelina sativa subsp. zingeri	(Mirek) Smejkal	Camelina sativa	(L.) Crantz	Camelina sativa subsp. zingeri (Mirek) Smejkal	SUBSPECIES	3689012	EXACT	SYNONYM	9073641	Camelina sativa subsp. zingeri	(Mirek) Smejkal	Synonym	2694419	966857-1	2694405	Camelina sativa	Crantz	wfo-0000582189	Accepted
912	Camelina sylvestris	Wallr.	species	Camelina	Brassicaceae	Camelina sylvestris	Wallr.	Camelina microcarpa	Andrz. ex DC.	Camelina sylvestris Wallr.	SPECIES	3042422	EXACT	SYNONYM	3042416	Camelina sylvestris	Wallr.	Synonym	2694424	279876-1	2694391	Camelina microcarpa	Andrz. ex DC.	wfo-0000582173	Accepted
913	Campanula abietina	Griseb. & Schenk	species	Campanula	Campanulaceae	Campanula abietina	Griseb. & Schenk	Campanula abietina	Griseb.	Campanula abietina Griseb. & Schenk	SPECIES	5410567	EXACT	SYNONYM	5410565	Campanula abietina	Griseb. & Schenk	Synonym	363843	139837-1	365445	Campanula patula subsp. abietina	(Griseb. & Schenk) Simonk.	wfo-0001290086	Accepted
914	Campanula alpina	Jacq.	species	Campanula	Campanulaceae	Campanula alpina	Jacq	Campanula alpina	Jacq.	Campanula alpina Jacq.	SPECIES	5409877	EXACT	ACCEPTED	5409877	Campanula alpina	Jacq.	Accepted	363905	139881-1	363905	Campanula alpina	Jacq.	wfo-0000826447	Accepted
915	Campanula altaica	Ledeb.	species	Campanula	Campanulaceae	Campanula altaica	Ledeb.	Campanula stevenii	M. Bieb.	Campanula altaica Ledeb.	SPECIES	7507156	EXACT	SYNONYM	5411045	Campanula altaica	Ledeb.	Synonym	363922	139886-1	366438	Campanula stevenii subsp. altaica	(Ledeb.) Fed.	wfo-0000829059	Accepted
916	Campanula bononiensis	L.	species	Campanula	Campanulaceae	Campanula bononiensis	L.	Campanula bononiensis	L.	Campanula bononiensis L.	SPECIES	5410250	EXACT	ACCEPTED	5410250	Campanula bononiensis	L.	Accepted	364116	140006-1	364116	Campanula bononiensis	L.	wfo-0000826672	Accepted
917	Campanula carpatica	Jacq.	species	Campanula	Campanulaceae	Campanula carpatica	Jacq.	Campanula carpatica	Jacq.	Campanula carpatica Jacq.	SPECIES	5410826	EXACT	ACCEPTED	5410826	Campanula carpatica	Jacq.	Accepted	364195	140068-1	364195	Campanula carpatica	Jacq.	wfo-0000826758	Accepted
918	Campanula cervicaria	L.	species	Campanula	Campanulaceae	Campanula cervicaria	L.	Campanula cervicaria	L.	Campanula cervicaria L.	SPECIES	5410857	EXACT	ACCEPTED	5410857	Campanula cervicaria	L.	Accepted	364236	140089-1	364236	Campanula cervicaria	L.	wfo-0000826802	Accepted
919	Campanula charkeviczii	Fed.	species	Campanula	Campanulaceae	Campanula charkeviczii	Fed.	Campanula sibirica	L.	Campanula charkeviczii Fed.	SPECIES	5410732	EXACT	SYNONYM	5410728	Campanula charkeviczii	Fed.	Synonym	364268	140095-1	366346	Campanula sibirica subsp. taurica	(Juz.) Fed.	wfo-0000828961	Accepted
920	Campanula elliptica	Kit. ex Schult.	species	Campanula	Campanulaceae	Campanula elliptica	Kit.	Campanula glomerata	L.	Campanula elliptica Kit. ex Schult.	SPECIES	5410010	EXACT	SYNONYM	8322759	Campanula elliptica	Kit. ex Schult.	Synonym	364551	77237860-1	364717	Campanula glomerata subsp. elliptica	(Kit. ex Schult.) Kirschl.	wfo-0000827288	Accepted
921	Campanula erinus	L.	species	Campanula	Campanulaceae	Campanula erinus	L.	Campanula erinus	L.	Campanula erinus L.	SPECIES	5409852	EXACT	ACCEPTED	5409852	Campanula erinus	L.	Accepted	364567	140269-1	364567	Campanula erinus	L.	wfo-0000827127	Accepted
922	Campanula farinosa	Andrz.	species	Campanula	Campanulaceae	Campanula farinosa	Andrz.	Campanula glomerata	L.	Campanula farinosa (Rochel) Andrz.	SPECIES	7376489	EXACT	SYNONYM	5409933	Campanula farinosa	Andrz. ex Besser	Synonym	364594	140292-1	364719	Campanula glomerata subsp. farinosa	(Rochel ex Besser) Kirschl.	wfo-0000827290	Accepted
923	Campanula glomerata	L.	species	Campanula	Campanulaceae	Campanula glomerata	L.	Campanula glomerata	L.	Campanula glomerata L.	SPECIES	5409933	EXACT	ACCEPTED	5409933	Campanula glomerata	L.	Accepted	364698	140364-1	364698	Campanula glomerata	L.	wfo-0000827269	Accepted
924	Campanula kladniana	(Schur) Witasek	species	Campanula	Campanulaceae	Campanula kladniana	(Schur) Witasek	Campanula kladniana	(Schur) Witasek	Campanula kladniana (Schur) Witasek	SPECIES	5411315	EXACT	ACCEPTED	5411315	Campanula kladniana	(Schur) Witasek	Accepted	364962	140522-1	364962	Campanula kladniana	Witasek	wfo-0000827551	Accepted
925	Campanula latifolia	L.	species	Campanula	Campanulaceae	Campanula latifolia	L.	Campanula latifolia	L.	Campanula latifolia L.	SPECIES	5411408	EXACT	ACCEPTED	5411408	Campanula latifolia	L.	Accepted	365023	140562-1	365023	Campanula latifolia	L.	wfo-0000827620	Accepted
926	Campanula macrostachya	Waldst. & Kit. ex Willd.	species	Campanula	Campanulaceae	Campanula macrostachya	Waldst. & Kit. ex Willd.	Campanula macrostachya	Willd.	Campanula macrostachya Waldst. & Kit. ex Willd.	SPECIES	5410451	EXACT	ACCEPTED	5410451	Campanula macrostachya	Waldst. & Kit. ex Willd.	Accepted	365205	140646-1	365205	Campanula macrostachya	Willd.	wfo-0000827804	Accepted
927	Campanula medium	L.	species	Campanula	Campanulaceae	Campanula medium	L.	Campanula medium	L.	Campanula medium L.	SPECIES	5411453	EXACT	ACCEPTED	5411453	Campanula medium	L.	Accepted	365242	140670-1	365242	Campanula medium	L.	wfo-0000827845	Accepted
928	Campanula patula	L.	species	Campanula	Campanulaceae	Campanula patula	L.	Campanula patula	L.	Campanula patula L.	SPECIES	5410564	EXACT	ACCEPTED	5410564	Campanula patula	L.	Accepted	365444	140798-1	365444	Campanula patula	L.	wfo-0000828061	Accepted
929	Campanula persicifolia	L.	species	Campanula	Campanulaceae	Campanula persicifolia	L.	Campanula persicifolia	L.	Campanula persicifolia L.	SPECIES	5411475	EXACT	ACCEPTED	5411475	Campanula persicifolia	L.	Accepted	365512	140828-1	365512	Campanula persicifolia	L.	wfo-0000828132	Accepted
930	Campanula polymorpha	Witasek	species	Campanula	Campanulaceae	Campanula polymorpha	Witasek	Campanula rotundifolia	L.	Campanula polymorpha Witasek	SPECIES	8012128	EXACT	SYNONYM	5410033	Campanula polymorpha	(Witasek) Prain	Synonym	365600	77237988-1	376044	Campanula tatrae	Borbás	wfo-0000829119	Accepted
931	Campanula praealta	Galushko	species	Campanula	Campanulaceae	Campamula praealta	Galushko	Campanula sibirica	L.	Campanula praealta Galushko	SPECIES	5410725	EXACT	SYNONYM	5410723	Campanula praealta	Galushko	Synonym	365633	940786-1	366331	Campanula sibirica subsp. elatior	(Fomin.) Fed.	wfo-0000828946	Accepted
932	Campanula pulchra	O.D.Wissjul.	species	Campanula	Campanulaceae	Campanula pulchra	Wissjul.	Campanula glomerata	L.	Campanula pulchra O.D.Wissjul.	SPECIES	5410011	EXACT	SYNONYM	8322759	Campanula pulchra	O.D.Wissjul.	Synonym	365680	140903-1	364717	Campanula glomerata subsp. elliptica	(Kit. ex Schult.) Kirschl.	wfo-0000827288	Accepted
933	Campanula rapunculoides	L.	species	Campanula	Campanulaceae	Campanula rapunculoides	L.	Campanula rapunculoides	L.	Campanula rapunculoides L.	SPECIES	5410436	EXACT	ACCEPTED	5410436	Campanula rapunculoides	L.	Accepted	365789	140949-1	365789	Campanula rapunculoides	L.	wfo-0000828416	Accepted
934	Campanula rapunculus	L.	species	Campanula	Campanulaceae	Campanula rapunculus	L.	Campanula rapunculus	L.	Campanula rapunculus L.	SPECIES	5411920	EXACT	ACCEPTED	5411920	Campanula rapunculus	L.	Accepted	365813	140952-1	365813	Campanula rapunculus	L.	wfo-0000828443	Accepted
935	Campanula rotundifolia	L.	species	Campanula	Campanulaceae	Campanula rotundifolia	L.	Campanula rotundifolia	L.	Campanula rotundifolia L.	SPECIES	5410907	EXACT	ACCEPTED	5410907	Campanula rotundifolia	L.	Accepted	365918	30036649-2	365918	Campanula rotundifolia	L.	wfo-0000828550	Accepted
936	Campanula serrata	(Kit. ex Schult.) Hendrych	species	Campanula	Campanulaceae	Campanula serrata	(Kit. ex Schult.) Hendrych	Campanula serrata	(Schult.) Hendrych	Campanula serrata (Kit. ex Schult.) Hendrych	SPECIES	5411208	EXACT	ACCEPTED	5411208	Campanula serrata	(Kit. ex Schult.) Hendrych	Accepted	366296	141081-1	366296	Campanula serrata	(Kit. ex Schult.) Hendrych	wfo-0000828909	Accepted
937	Campanula sibirica	L.	species	Campanula	Campanulaceae	Campanula sibirica	L.	Campanula sibirica	L.	Campanula sibirica L.	SPECIES	5410717	EXACT	ACCEPTED	5410717	Campanula sibirica	L.	Accepted	366314	141096-1	366314	Campanula sibirica	L.	wfo-0000828928	Accepted
938	Campanula subcapitata	Popov	species	Campanula	Campanulaceae	Campanula subcapitata	M.Pop.	Campanula glomerata	L.	Campanula subcapitata Popov	SPECIES	5409983	EXACT	SYNONYM	5409982	Campanula subcapitata	Popov	Synonym	366468	141174-1	364758	Campanula glomerata subsp. subcapitata	(M.Popov) Fed.	wfo-0000827330	Accepted
939	Campanula talievii	Juz.	species	Campanula	Campanulaceae	Campanula talievii	Juz.	Campanula sibirica	L.	Campanula talievii Juz.	SPECIES	5410731	EXACT	SYNONYM	5410728	Campanula talievii	Juz.	Synonym	366490	141193-1	366346	Campanula sibirica subsp. taurica	(Juz.) Fed.	wfo-0000828961	Accepted
940	Campanula taurica	Juz.	species	Campanula	Campanulaceae	Campanula taurica	Juz.	Campanula sibirica	L.	Campanula taurica Juz.	SPECIES	5410730	EXACT	SYNONYM	5410728	Campanula taurica	Juz.	Synonym	366496	141197-1	366346	Campanula sibirica subsp. taurica	(Juz.) Fed.	wfo-0000828961	Accepted
941	Campanula trachelium	L.	species	Campanula	Campanulaceae	Campanula trachelium	L.	Campanula trachelium	L.	Campanula trachelium L.	SPECIES	5412014	EXACT	ACCEPTED	5412014	Campanula trachelium	L.	Accepted	366545	141236-1	366545	Campanula trachelium	L.	wfo-0000829176	Accepted
942	Camphorosma annua	Pall.	species	Camphorosma	Amaranthaceae	Camphorosma annua	Pall.	Camphorosma annua	Pall.	Camphorosma annua Pall.	SPECIES	3759849	EXACT	ACCEPTED	3759849	Camphorosma annua	Pall.	Accepted	2695228	164607-1	2695228	Camphorosma annua	Pall.	wfo-0000583025	Accepted
943	Camphorosma monspeliaca	L.	species	Camphorosma	Amaranthaceae	Camphorosma monspeliaca	L.	Camphorosma monspeliaca	L.	Camphorosma monspeliaca L.	SPECIES	6035827	EXACT	ACCEPTED	6035827	Camphorosma monspeliaca	L.	Accepted	2695234	164614-1	2695234	Camphorosma monspeliaca	L.	wfo-0000583032	Accepted
944	Camphorosma songorica	Bunge	species	Camphorosma	Amaranthaceae	Camphorosma songorica	Bunge	Camphorosma songorica	Bunge	Camphorosma songorica Bunge	SPECIES	8038114	EXACT	ACCEPTED	8038114	Camphorosma songorica	Bunge	Accepted	2695248	164628-1	2695248	Camphorosma songorica	Bunge	wfo-0000583046	Accepted
945	Campsis grandiflora	(Thunb.) K.Schum.	species	Campsis	Bignoniaceae	Campsis grandiflora	(Thunb.) K.Schumann	NA	NA	Campsis grandiflora (Thunb.) K.Schum.	SPECIES	4094511	EXACT	ACCEPTED	4094511	Campsis grandiflora	(Thunb.) K.Schum.	Accepted	320344	109136-1	320344	Campsis grandiflora	K.Schum.	wfo-0000781858	Accepted
946	Campsis radicans	(L.) Seem. ex Bureau	species	Campsis	Bignoniaceae	Campsis radicans	(L.) Seem.	Campsis radicans	(L.) Bureau	Campsis radicans (L.) Bureau	SPECIES	3172549	EXACT	ACCEPTED	3172549	Campsis radicans	(L.) Bureau	Accepted	320348	30332621-2	320348	Campsis radicans	(L.) Seem.	wfo-0000781862	Accepted
947	Canna indica	L.	species	Canna	Cannaceae	Canna indica	L.	Canna indica	L.	Canna indica L.	SPECIES	8034409	EXACT	ACCEPTED	8034409	Canna indica	L.	Accepted	223906	319130-2	223906	Canna indica	L.	wfo-0000343805	Accepted
948	Canna iridiflora	Ruiz & Pav.	species	Canna	Cannaceae	Canna iridiflora	Ruiz & Pav.	NA	NA	Canna iridiflora Ruiz & Pav.	SPECIES	5303127	EXACT	ACCEPTED	5303127	Canna iridiflora	Ruiz & Pav.	Accepted	223921	796025-1	223921	Canna iridiflora	Ruiz & Pav.	wfo-0000343819	Accepted
949	Canna x generalis	L.H.Bailey	hybrid	Canna	Cannaceae	Canna × generalis	Bailey	NA	NA	Canna ×generalis L.H.Bailey	SPECIES	5602664	EXACT	SYNONYM	7529533	Canna × generalis	L.H.Bailey	Synonym	223893	146051-1	536682	Canna generalis	L.H.Bailey	wfo-0000343790	Unchecked
950	Cannabis ruderalis	Janisch.	species	Cannabis	Cannabaceae	Cannabis ruderalis	Janisch.	Cannabis sativa	L.	Cannabis ruderalis Janisch.	SPECIES	5602698	EXACT	SYNONYM	5602713	Cannabis ruderalis	Janisch.	Synonym	2696479	582737-1	2696480	Cannabis sativa	L.	wfo-0000584001	Accepted
951	Cannabis sativa	L.	species	Cannabis	Cannabaceae	Cannabis sativa	L.	Cannabis sativa	L.	Cannabis sativa L.	SPECIES	5361880	EXACT	ACCEPTED	5361880	Cannabis sativa	L.	Accepted	2696480	306087-2	2696480	Cannabis sativa	L.	wfo-0000584001	Accepted
952	Capparis herbacea	Willd.	species	Capparis	Capparaceae	Capparis herbacea	Willd.	Capparis sicula subsp. herbacea	(Willd.) Inocencio & al.	Capparis herbacea Willd.	SPECIES	5602187	EXACT	SYNONYM	8143341	Capparis herbacea	Willd.	Synonym	2697225	146487-1	2995259	Capparis spinosa var. herbacea	(Willd.) Fici	wfo-0001385215	Accepted
953	Capsella bursa-pastoris	(L.) Medik.	species	Capsella	Brassicaceae	Capsella bursa-pastoris	(L.) Medik.	Capsella bursa-pastoris	(L.) Medik.	Capsella bursa-pastoris (L.) Medik.	SPECIES	5375388	EXACT	ACCEPTED	5375388	Capsella bursa-pastoris	(L.) Medik.	Accepted	2697999	30092589-2	2697999	Capsella bursa-pastoris	Medik.	wfo-0000585589	Accepted
954	Capsella orientalis	Klokov	species	Capsella	Brassicaceae	Capsella orientalis	Klokov	Capsella orientalis	Klokov	Capsella orientalis Klokov	SPECIES	5375384	EXACT	ACCEPTED	5375384	Capsella orientalis	Klokov	Accepted	2698320	280028-1	2698320	Capsella orientalis	Klokov	wfo-0000585748	Accepted
955	Capsella rubella	Reut.	species	Capsella	Brassicaceae	Capsella rubella	Reut.	Capsella rubella	Reut.	Capsella rubella Reut.	SPECIES	5375425	EXACT	ACCEPTED	5375425	Capsella rubella	Reut.	Accepted	2698354	280061-1	2698354	Capsella rubella	Reut.	wfo-0000585784	Accepted
956	Capsicum annuum	L.	species	Capsicum	Solanaceae	Capsicum annuum	L.	Capsicum annuum	L.	Capsicum annuum L.	SPECIES	2932944	EXACT	ACCEPTED	2932944	Capsicum annuum	L.	Accepted	2698415	316944-2	2698415	Capsicum annuum	L.	wfo-0001019982	Accepted
957	Caragana arborescens	Lam.	species	Caragana	Fabaceae	Caragana arborescens	Lam.	Caragana arborescens	Lam.	Caragana arborescens Lam.	SPECIES	2943190	EXACT	ACCEPTED	2943190	Caragana arborescens	Lam.	Accepted	2698707	483792-1	2698707	Caragana arborescens	Lam.	wfo-0000213639	Accepted
958	Caragana aurantiaca	Koehne	species	Caragana	Fabaceae	Caragana aurantiaca	Koehne	Caragana aurantiaca	Koehne	Caragana aurantiaca Koehne	SPECIES	2943255	EXACT	ACCEPTED	2943255	Caragana aurantiaca	Koehne	Accepted	2698711	483795-1	2698711	Caragana aurantiaca	Koehne	wfo-0000194793	Accepted
959	Caragana frutex	(L.) K.Koch	species	Caragana	Fabaceae	Caragana frutex	(L.) K.Koch	Caragana frutex	(L.) K. Koch	Caragana frutex (L.) K.Koch	SPECIES	2943316	EXACT	ACCEPTED	2943316	Caragana frutex	(L.) K.Koch	Accepted	2698765	483831-1	2698765	Caragana frutex	(L.) K.Koch	wfo-0000213640	Accepted
960	Caragana fruticosa	(Pall.) Besser	species	Caragana	Fabaceae	Caragana fruticosa	(Pall.) Besser	NA	NA	Caragana fruticosa (Pall.) Besser	SPECIES	2943227	EXACT	SYNONYM	2943190	Caragana fruticosa	(Pall.) Besser	Synonym	2698769	483832-1	2698707	Caragana arborescens	Lam.	wfo-0000213639	Accepted
961	Caragana grandiflora	DC.	species	Caragana	Fabaceae	Caragana grandiflora	(M.Bieb.) DC.	Caragana grandiflora	(M. Bieb.) DC.	Caragana grandiflora DC.	SPECIES	2943257	EXACT	ACCEPTED	2943257	Caragana grandiflora	DC.	Accepted	2698776	483836-1	2698776	Caragana grandiflora	DC.	wfo-0000213641	Accepted
962	Caragana microphylla	Lam.	species	Caragana	Fabaceae	Caragana microphylla	Lam.	Caragana microphylla	Lam.	Caragana microphylla Lam.	SPECIES	2943200	EXACT	ACCEPTED	2943200	Caragana microphylla	Lam.	Accepted	2698820	483860-1	2698820	Caragana microphylla	Lam.	wfo-0000194800	Accepted
963	Caragana mollis	(M.Bieb.) Besser	species	Caragana	Fabaceae	Caragana mollis	(M.Bieb.) Besser	Caragana frutex	(L.) K. Koch	Caragana mollis (M.Bieb.) Besser	SPECIES	2943320	EXACT	SYNONYM	2943325	Caragana mollis	(M.Bieb.) Besser	Synonym	2698825	483861-1	2698767	Caragana frutex subsp. mollis	(M.Bieb.) Kuzm.	wfo-0000191042	Accepted
964	Caragana pygmaea	(L.) DC.	species	Caragana	Fabaceae	Caragana pygmaea	(L.) DC.	Caragana pygmaea	(L.) DC.	Caragana pygmaea (L.) DC.	SPECIES	2943272	EXACT	ACCEPTED	2943272	Caragana pygmaea	(L.) DC.	Accepted	2698851	483884-1	2698851	Caragana pygmaea	(L.) DC.	wfo-0000186050	Accepted
965	Caragana scythica	(Kom.) Pojark.	species	Caragana	Fabaceae	Caragana scythica	(Kom.) Pojark.	Caragana scythica	(Kom.) Pojark.	Caragana scythica (Kom.) Pojark.	SPECIES	2943269	EXACT	ACCEPTED	2943269	Caragana scythica	(Kom.) Pojark.	Accepted	2698866	483892-1	2698866	Caragana scythica	(Kom.) Pojark.	wfo-0000191043	Accepted
966	Caragana spinosa	(L.) DC.	species	Caragana	Fabaceae	Caragana spinosa	(L.) DC.	Caragana spinosa	(L.) DC.	Caragana spinosa (L.) DC.	SPECIES	2943239	EXACT	DOUBTFUL	2943239	Caragana spinosa	(L.) Vahl ex Hornem.	Accepted	2698876	941350-1	2698876	Caragana spinosa	(L.) DC.	wfo-0000186048	Accepted
967	Cardamine amara	L.	species	Cardamine	Brassicaceae	Cardamine amara	L.	Cardamine amara	L.	Cardamine amara L.	SPECIES	3046044	EXACT	ACCEPTED	3046044	Cardamine amara	L.	Accepted	2699395	280132-1	2699395	Cardamine amara	L.	wfo-0000586435	Accepted
968	Cardamine dentata	Schult.	species	Cardamine	Brassicaceae	Cardamine dentata	Schult.	Cardamine dentata	Schult.	Cardamine dentata Schult.	SPECIES	3045858	EXACT	ACCEPTED	3045858	Cardamine dentata	Schult.	Synonym	2699644	280267-1	2871186	Cardamine pratensis subsp. paludosa	(Knaf) Celak.	wfo-0000735578	Accepted
969	Cardamine flexuosa	With.	species	Cardamine	Brassicaceae	Cardamine flexuosa	With.	Cardamine flexuosa	With.	Cardamine flexuosa With.	SPECIES	3046076	EXACT	ACCEPTED	3046076	Cardamine flexuosa	With.	Accepted	2699731	45189-2	2699731	Cardamine flexuosa	With.	wfo-0000586792	Accepted
970	Cardamine graeca	L.	species	Cardamine	Brassicaceae	Cardamine graeca	L.	Cardamine graeca	L.	Cardamine graeca L.	SPECIES	3045803	EXACT	ACCEPTED	3045803	Cardamine graeca	L.	Accepted	2699809	280344-1	2699809	Cardamine graeca	L.	wfo-0000586874	Accepted
971	Cardamine hirsuta	L.	species	Cardamine	Brassicaceae	Cardamine hirsuta	L.	Cardamine hirsuta	L.	Cardamine hirsuta L.	SPECIES	3046258	EXACT	ACCEPTED	3046258	Cardamine hirsuta	L.	Accepted	2699855	280380-1	2699855	Cardamine hirsuta	L.	wfo-0000586924	Accepted
972	Cardamine impatiens	L.	species	Cardamine	Brassicaceae	Cardamine impatiens	L.	Cardamine impatiens	L.	Cardamine impatiens L.	SPECIES	3046187	EXACT	ACCEPTED	3046187	Cardamine impatiens	L.	Accepted	2699928	280391-1	2699928	Cardamine impatiens	L.	wfo-0000586999	Accepted
973	Cardamine majovskii	Marhold & Záborský	species	Cardamine	Brassicaceae	Cardamine majovskii	Marhold & Zaborsky	Cardamine majovskii	Marhold & Záborský	Cardamine majovskii Marhold & Záborsky	SPECIES	3046120	EXACT	ACCEPTED	3046120	Cardamine majovskii	Marhold & Záborský	Synonym	2700086	930044-1	2700096	Cardamine matthioli	Moretti ex Comolli	wfo-0000587171	Accepted
974	Cardamine matthioli	Moretti	species	Cardamine	Brassicaceae	Cardamine matthioli	Moretti	Cardamine matthioli	Moretti	Cardamine matthioli Moretti	SPECIES	3045776	EXACT	ACCEPTED	3045776	Cardamine matthioli	Moretti	Accepted	2700096	280471-1	2700096	Cardamine matthioli	Moretti ex Comolli	wfo-0000587171	Accepted
975	Cardamine opicii	J.Presl & C.Presl	species	Cardamine	Brassicaceae	Cardamine opicii	J.Presl & C.Presl	Cardamine amara subsp. opicii	(J. Presl & C. Presl) Čelak.	Cardamine opicii J.Presl & C.Presl	SPECIES	3046047	EXACT	SYNONYM	3046044	Cardamine opizii	C.Presl & J.Presl	Synonym	2700189	280539-1	2699409	Cardamine amara subsp. opizii	(C.Presl & J.Presl) Čelak.	wfo-0000586448	Accepted
976	Cardamine parviflora	L.	species	Cardamine	Brassicaceae	Cardamine parviflora	L.	Cardamine parviflora	L.	Cardamine parviflora L.	SPECIES	3046092	EXACT	ACCEPTED	3046092	Cardamine parviflora	L.	Accepted	2700230	280557-1	2700230	Cardamine parviflora	L.	wfo-0000587308	Accepted
977	Cardamine pratensis	L.	species	Cardamine	Brassicaceae	Cardamine pratensis	L.	Cardamine pratensis	L.	Cardamine pratensis L.	SPECIES	7972010	EXACT	ACCEPTED	7972010	Cardamine pratensis	L.	Accepted	2700274	45334-2	2700274	Cardamine pratensis	L.	wfo-0000587355	Accepted
978	Cardamine rivularis	Schur	species	Cardamine	Brassicaceae	Cardamine rivularis	Schur	Cardamine rivularis	Schur	Cardamine rivularis Schur	SPECIES	3045852	EXACT	SYNONYM	3045768	Cardamine rivularis	Schur	Synonym	2700388	280626-1	2700306	Cardamine pratensis subsp. rivularis	(Schur) O.Bolòs & Vigo	wfo-0000587388	Accepted
979	Cardamine tenera	S.G.Gmel. ex C.A.Mey.	species	Cardamine	Brassicaceae	Cardamine tenera	J.G.Gmel. ex C.A.Mey.	Cardamine tenera	J. G. Gmel. ex C. A. Mey.	Cardamine tenera J.G.Gmel. ex C.A.Mey.	SPECIES	3046000	EXACT	ACCEPTED	3046000	Cardamine tenera	S.G.Gmel. ex C.A.Mey.	Accepted	2700487	280695-1	2700487	Cardamine tenera	S.G.Gmel. ex C.A.Mey.	wfo-0000587582	Accepted
980	Cardamine trifolia	L.	species	Cardamine	Brassicaceae	Cardamine trifolia	L.	Cardamine trifolia	L.	Cardamine trifolia L.	SPECIES	3045797	EXACT	ACCEPTED	3045797	Cardamine trifolia	L.	Accepted	2700520	280715-1	2700520	Cardamine trifolia	L.	wfo-0000587620	Accepted
981	Cardaminopsis arenosa	(L.) Hayek	species	Cardaminopsis	Brassicaceae	Cardaminopsis arenosa	(L.) Hayek	Arabidopsis arenosa	(L.) Lawalrée	Cardaminopsis arenosa (L.) Hayek	SPECIES	3052513	EXACT	SYNONYM	3052509	Cardaminopsis arenosa	(L.) Hayek	Synonym	2700600	280764-1	2645201	Arabidopsis arenosa	(L.) Lawalrée	wfo-0000541763	Accepted
982	Cardaminopsis halleri	(L.) Hayek	species	Cardaminopsis	Brassicaceae	Cardaminopsis halleri	(L.) Hayek	Arabidopsis halleri	(L.) O'Kane & Al-Shehbaz	Cardaminopsis halleri (L.) Hayek	SPECIES	3052453	EXACT	SYNONYM	3052450	Cardaminopsis halleri	(L.) Hayek	Synonym	2700606	280768-1	2645217	Arabidopsis halleri	(L.) O'Kane & Al-Shehbaz	wfo-0000541780	Accepted
983	Cardaminopsis multijuga	(Borbás) Czerep.	species	Cardaminopsis	Brassicaceae	Cardaminopsis multijuga	(Borbás) Czerep.	NA	(Zapał.) O'Kane & Al-Shehbaz	Cardaminopsis multijuga (Borbás) Czerep.	SPECIES	3052522	EXACT	SYNONYM	3052519	Cardaminopsis multijuga	(Borbás) Czerep.	Synonym	2700613	984687-1	2645202	Arabidopsis arenosa subsp. borbasii	(Zapał.) O'Kane & Al-Shehbaz	wfo-0000541764	Accepted
984	Cardaminopsis neglecta	(Schult.) Hayek	species	Cardaminopsis	Brassicaceae	Cardaminopsis neglecta	(Schult.) Hayek	Arabidopsis neglecta	(Schult.) O'Kane & Al-Shehbaz	Cardaminopsis neglecta (Schult.) Hayek	SPECIES	3052532	EXACT	SYNONYM	3052529	Cardaminopsis neglecta	(Schult.) Hayek	Synonym	2700614	280774-1	2645238	Arabidopsis neglecta	(Schult.) O'Kane & Al-Shehbaz	wfo-0000541803	Accepted
985	Cardaminopsis ovirensis	(Wulfen) Thell. ex Jáv.	species	Cardaminopsis	Brassicaceae	Cardaminopsis ovirensis	(Wulfen) Thell. ex Jáv.	Arabidopsis halleri subsp. ovirensis	(Wulfen) O'Kane & Al-Shehbaz	Cardaminopsis ovirensis (Wulfen) Thell. ex Jáv.	SPECIES	8199361	EXACT	SYNONYM	3052455	Cardaminopsis ovirensis	(Wulfen) Thell. ex Jáv.	Synonym	2700616	NA	2645219	Arabidopsis halleri subsp. ovirensis	(Wulfen) O'Kane & Al-Shehbaz	wfo-0000541782	Accepted
986	Cardaminopsis petraea	(L.) Hiitonen	species	Cardaminopsis	Brassicaceae	Cardaminopsis petraea	(L.) Hiitonen	Arabidopsis petraea	(L.) V.I.Dorof.	Cardaminopsis petraea (L.) Hiitonen	SPECIES	3052490	EXACT	SYNONYM	3052478	Cardaminopsis petraea	(L.) Hiitonen	Synonym	2700618	280776-1	2645230	Arabidopsis lyrata subsp. petraea	(L.) O'Kane & Al-Shehbaz	wfo-0000541795	Accepted
987	Cardaminopsis petrogena	(A.Kern.) Měsíček	species	Cardaminopsis	Brassicaceae	Cardaminopsis petrogena	(A.Kern.) Mesiček	Arabidopsis petrogena	(A. Kern.) V. I. Dorof.	Cardaminopsis petrogena (A.Kern.) Mĕsíček	SPECIES	3052514	EXACT	SYNONYM	7545687	Cardaminopsis petrogena	(A.Kern.) Měsíček	Synonym	2700620	280777-1	2645245	Arabidopsis petrogena	(A.Kern.) V.I.Dorof.	wfo-0000541811	Accepted
988	Cardaria chalepensis	(L.) Hand.-Mazz.	species	Cardaria	Brassicaceae	Cardaria chalepensis	(L.) Hand.-Mazz.	Lepidium chalepense	L.	Cardaria chalepensis (L.) Hand.-Mazz.	SPECIES	3051795	EXACT	SYNONYM	5376514	Cardaria chalepensis	(L.) Hand.-Mazz.	Synonym	2700653	280787-1	2337810	Lepidium chalepense	L.	wfo-0000358289	Accepted
989	Cardaria draba	(L.) Desv.	species	Cardaria	Brassicaceae	Cardaria draba	(L.) Desv.	Lepidium draba	L.	Cardaria draba (L.) Desv.	SPECIES	3052311	EXACT	SYNONYM	5376961	Cardaria draba	(L.) Desv.	Synonym	2700656	280790-1	2342458	Lepidium draba	L.	wfo-0000361312	Accepted
990	Cardaria pubescens	(C.A.Mey.) Jarm.	species	Cardaria	Brassicaceae	Cardaria pubescens	(C.A.Mey.) Jarm.	NA	NA	Cardaria pubescens (C.A.Mey.) Jarm.	SPECIES	3052138	EXACT	SYNONYM	5376811	Cardaria pubescens	(C.A.Mey.) Jarm.	Synonym	2700662	293887-2	2338213	Lepidium appelianum	Al-Shehbaz	wfo-0000358550	Accepted
991	Carduus acanthoides	L.	species	Carduus	Asteraceae	Carduus acanthoides	L.	Carduus acanthoides	L.	Carduus acanthoides L.	SPECIES	3114643	EXACT	ACCEPTED	3114643	Carduus acanthoides	L.	Accepted	3040774	188363-1	3040774	Carduus acanthoides	L.	wfo-0000114356	Accepted
992	Carduus arabicus	Jacq. ex Murray	species	Carduus	Asteraceae	Carduus arabicus	Jacq.	Carduus pycnocephalus subsp. albidus	(M. Bieb.) Kazmi	Carduus arabicus Jacq. ex Murray	SPECIES	4214634	EXACT	ACCEPTED	4214634	Carduus arabicus	Jacq. ex Murray	Accepted	3040834	60470373-2	3040834	Carduus pycnocephalus subsp. marmoratus	(Boiss. & Heldr.) P.H.Davis	wfo-0000097756	Accepted
993	Carduus cinereus	M.Bieb.	species	Carduus	Asteraceae	Carduus cinereus	M.Bieb.	Carduus pycnocephalus subsp. cinereus	(M. Bieb.) P. H. Davis	Carduus cinereus M.Bieb.	SPECIES	4213950	EXACT	SYNONYM	6076873	Carduus cinereus	M.Bieb.	Synonym	3041147	188542-1	3239614	Carduus pycnocephalus subsp. cinereus	(M.Bieb.) P.H.Davis	wfo-0000073101	Accepted
994	Carduus collinus	Waldst. & Kit.	species	Carduus	Asteraceae	Carduus collinus	Waldst. & Kit.	Carduus collinus	Waldst. & Kit.	Carduus collinus Waldst. & Kit.	SPECIES	3114528	EXACT	ACCEPTED	3114528	Carduus collinus	Waldst. & Kit.	Accepted	3040883	188549-1	3040883	Carduus collinus	Waldst. & Kit.	wfo-0000138140	Accepted
995	Carduus crispus	L.	species	Carduus	Asteraceae	Carduus crispus	L.	Carduus crispus	L.	Carduus crispus L.	SPECIES	3114649	EXACT	ACCEPTED	3114649	Carduus crispus	L.	Accepted	3040823	188569-1	3040823	Carduus crispus	Guirao ex Nyman	wfo-0000014895	Accepted
996	Carduus glaucinus	Holub	species	Carduus	Asteraceae	Carduus glaucinus	Holub	Carduus defloratus subsp. glaucus	(Rchb. f.) Nyman	Carduus glaucinus Holub	SPECIES	4213357	EXACT	SYNONYM	6076881	Carduus glaucinus	Holub	Synonym	3040937	188658-1	3040939	Carduus defloratus subsp. glaucus	(Baumg.) Nyman	wfo-0000095930	Accepted
997	Carduus hamulosus	Ehrh.	species	Carduus	Asteraceae	Carduus hamulosus	Ehrh.	Carduus hamulosus	Ehrh.	Carduus hamulosus Ehrh.	SPECIES	3114679	EXACT	ACCEPTED	3114679	Carduus hamulosus	Ehrh.	Accepted	3040680	188681-1	3040680	Carduus hamulosus	Ehrh.	wfo-0000118696	Accepted
998	Carduus kerneri	Simonk.	species	Carduus	Asteraceae	Carduus kerneri	Simonk.	Carduus kerneri	Simonk.	Carduus kerneri Simonk.	SPECIES	3114772	EXACT	ACCEPTED	3114772	Carduus kerneri	Simonk.	Accepted	3040969	188739-1	3040969	Carduus kerneri	Simonk.	wfo-0000021272	Accepted
999	Carduus nutans	L.	species	Carduus	Asteraceae	Carduus nutans	L.	Carduus nutans	L.	Carduus nutans L.	SPECIES	8185959	EXACT	ACCEPTED	8185959	Carduus nutans	L.	Accepted	3041051	188890-1	3041051	Carduus nutans	L.	wfo-0000084791	Accepted
1000	Carduus personata	(L.) Jacq.	species	Carduus	Asteraceae	Carduus personata	(L.) Jacq.	Carduus personata	(L.) Jacq.	Carduus personata (L.) Jacq.	SPECIES	3114727	EXACT	ACCEPTED	3114727	Carduus personata	(L.) Jacq.	Accepted	3041118	188942-1	3041118	Carduus personata	Jacq.	wfo-0000087420	Accepted
1001	Carduus pseudocollinus	(Schmalh.) Klokov	species	Carduus	Asteraceae	Carduus pseudocollinus	(Schmalh.) Klokov	Carduus hamulosus	Ehrh.	Carduus pseudocollinus (Schmalh.) Klokov	SPECIES	3114680	EXACT	SYNONYM	7222574	Carduus pseudocollinus	(Schmalh.) Klokov	Synonym	3040684	188979-1	3040957	Carduus hamulosus subsp. hamulosus	Ehrh.	wfo-0000102513	Accepted
1002	Carduus pycnocephalus	L.	species	Carduus	Asteraceae	Carduus pycnocephalus	L.	Carduus pycnocephalus	L.	Carduus pycnocephalus L.	SPECIES	3114667	EXACT	ACCEPTED	3114667	Carduus pycnocephalus	L.	Accepted	3041131	188996-1	3041131	Carduus pycnocephalus	L.	wfo-0000024120	Accepted
1003	Carduus pycnocephalus subsp. albidus	(M.Bieb.) Kazmi	subspecies	Carduus	Asteraceae	NA	NA	Carduus pycnocephalus subsp. albidus	(M. Bieb.) Kazmi	Carduus pycnocephalus subsp. albidus (M.Bieb.) Kazmi	SUBSPECIES	6076866	EXACT	ACCEPTED	6076866	Carduus pycnocephalus subsp. albidus	(M.Bieb.) Kazmi	Accepted	3041145	77181563-1	3041145	Carduus pycnocephalus subsp. albidus	(M.Bieb.) Kazmi	wfo-0000102277	Accepted
1004	Carduus stenocephalus	Tamamsch.	species	Carduus	Asteraceae	Carduus stenocephalus	Tamamsch.	Carduus hamulosus subsp. stenocephalus	(Tamamsch.) Greuter	Carduus stenocephalus Tamamsch.	SPECIES	4211208	EXACT	SYNONYM	4213221	Carduus stenocephalus	Tamamsch.	Synonym	3040960	189083-1	3040961	Carduus hamulosus subsp. stenocephalus	(Tamamsch.) Greuter	wfo-0000056590	Accepted
1005	Carduus tauricus	Klokov	species	Carduus	Asteraceae	Carduus tauricus	Klokov	Carduus hamulosus	Ehrh.	Carduus tauricus Klokov	SPECIES	3096905	EXACT	SYNONYM	7222574	Carduus tauricus	Klokov	Synonym	3040953	189103-1	3040957	Carduus hamulosus subsp. hamulosus	Ehrh.	wfo-0000102513	Accepted
1006	Carduus thoermeri	Weinm.	species	Carduus	Asteraceae	Carduus thoermeri	Weinm.	Carduus nutans subsp. leiophyllus	(Petrović) Stoj. & Stef.	Carduus thoermeri Weinm.	SPECIES	3114558	EXACT	SYNONYM	9448191	Carduus thoermeri	Weinm.	Synonym	3041069	330051-2	3041087	Carduus nutans subsp. nutans	L.	wfo-0000107225	Accepted
1007	Carduus tortuosus	Gorl. & Ye.M.Kondr.	species	Carduus	Asteraceae	Carduus tortuosus	Gorlaczova & Kondr.	Carduus hamulosus	Ehrh.	Carduus tortuosus Gorl. & Ye.M.Kondr.	SPECIES	3114681	EXACT	SYNONYM	7222574	Carduus tortuosus	Gorl. & Ye.M.Kondr.	Synonym	3040954	905814-1	3040957	Carduus hamulosus subsp. hamulosus	Ehrh.	wfo-0000102513	Accepted
1008	Carduus uncinatus	M.Bieb.	species	Carduus	Asteraceae	Carduus uncinatus	M.Bieb.	Carduus uncinatus	M. Bieb.	Carduus uncinatus M.Bieb.	SPECIES	3114626	EXACT	ACCEPTED	3114626	Carduus uncinatus	M.Bieb.	Accepted	3040686	189139-1	3040686	Carduus uncinatus	M.Bieb.	wfo-0000100259	Accepted
1009	Carex acuta	L.	species	Carex	Cyperaceae	Carex acuta	L.	Carex acuta	L.	Carex acuta L.	SPECIES	2722833	EXACT	ACCEPTED	2722833	Carex acuta	L.	Accepted	224231	30197372-2	224231	Carex acuta	L.	wfo-0000344146	Accepted
1010	Carex acutiformis	Ehrh.	species	Carex	Cyperaceae	Carex acutiformis	Ehrh.	Carex acutiformis	Ehrh.	Carex acutiformis Ehrh.	SPECIES	2723099	EXACT	ACCEPTED	2723099	Carex acutiformis	Ehrh.	Accepted	224284	298427-1	224284	Carex acutiformis	Ehrh.	wfo-0000344201	Accepted
1011	Carex alba	Scop.	species	Carex	Cyperaceae	Carex alba	Scop.	Carex alba	Scop.	Carex alba Scop.	SPECIES	2725766	EXACT	ACCEPTED	2725766	Carex alba	Scop.	Accepted	224346	30265209-2	224346	Carex alba	Scop.	wfo-0000344268	Accepted
1012	Carex appropinquata	Schumach.	species	Carex	Cyperaceae	Carex appropinquata	Schum.	Carex appropinquata	Schumach.	Carex appropinquata Schumach.	SPECIES	2727917	EXACT	ACCEPTED	2727917	Carex appropinquata	Schumach.	Accepted	224556	298604-1	224556	Carex appropinquata	Schumach.	wfo-0000344489	Accepted
1013	Carex aterrima	Hoppe	species	Carex	Cyperaceae	Carex aterrima	Hoppe	Carex atrata subsp. aterrima	(Hoppe) Čelak.	Carex aterrima Hoppe	SPECIES	2724919	EXACT	ACCEPTED	2724919	Carex aterrima	Hoppe	Accepted	224700	298686-1	224700	Carex aterrima	Hoppe	wfo-0000344645	Accepted
1014	Carex atherodes	Spreng.	species	Carex	Cyperaceae	Carex atherodes	Spreng.	Carex atherodes	Spreng.	Carex atherodes Spreng.	SPECIES	2725914	EXACT	ACCEPTED	2725914	Carex atherodes	Spreng.	Accepted	224704	298689-1	224704	Carex atherodes	Spreng.	wfo-0000344649	Accepted
1015	Carex atrata	L.	species	Carex	Cyperaceae	Carex atrata	L.	Carex atrata subsp. atrata	L.	Carex atrata L.	SPECIES	8657424	EXACT	ACCEPTED	8657424	Carex atrata	L.	Accepted	224723	30009416-2	224723	Carex atrata	L.	wfo-0000344670	Accepted
1016	Carex atrofusca	Schkuhr	species	Carex	Cyperaceae	Carex atrofusca	Schkuhr	Carex atrofusca	Schkuhr	Carex atrofusca Schkuhr	SPECIES	2722359	EXACT	ACCEPTED	2722359	Carex atrofusca	Schkuhr	Accepted	224773	30016513-2	224773	Carex atrofusca	Schkuhr	wfo-0000344723	Accepted
1017	Carex bicolor	All.	species	Carex	Cyperaceae	Carex bicolor	All.	Carex bicolor	All.	Carex bicolor Bellardi ex All.	SPECIES	2722817	EXACT	ACCEPTED	2722817	Carex bicolor	Bellardi ex All.	Accepted	224932	298818-1	224932	Carex bicolor	All.	wfo-0000344895	Accepted
1018	Carex bigelowii	Torr. ex Schwein.	species	Carex	Cyperaceae	Carex bigelowii	Torr. ex Schwein.	Carex bigelowii	Schwein.	Carex bigelowii Torr. ex Schwein.	SPECIES	2722383	EXACT	ACCEPTED	2722383	Carex bigelowii	Torr. ex Schwein.	Accepted	224946	45854-2	224946	Carex bigelowii	Torr. ex Schwein.	wfo-0000344910	Accepted
1019	Carex bohemica	Schreb.	species	Carex	Cyperaceae	Carex bohemica	Schreb.	Carex bohemica	Schreb.	Carex bohemica Schreb.	SPECIES	2728048	EXACT	ACCEPTED	2728048	Carex bohemica	Schreb.	Accepted	225005	298861-1	225005	Carex bohemica	Schreb.	wfo-0000344977	Accepted
1020	Carex brevicollis	DC.	species	Carex	Cyperaceae	Carex brevicollis	DC.	Carex brevicollis	DC.	Carex brevicollis DC.	SPECIES	2724832	EXACT	ACCEPTED	2724832	Carex brevicollis	DC.	Accepted	225093	298925-1	225093	Carex brevicollis	DC.	wfo-0000345069	Accepted
1021	Carex brizoides	L.	species	Carex	Cyperaceae	Carex brizoides	L.	Carex brizoides	L.	Carex brizoides L.	SPECIES	2721983	EXACT	ACCEPTED	2721983	Carex brizoides	L.	Accepted	225134	298947-1	225134	Carex brizoides	L.	wfo-0000345113	Accepted
1022	Carex brunnescens	(Pers.) Poir.	species	Carex	Cyperaceae	Carex brunnescens	(Pers.) Poir.	Carex brunnescens	(Pers.) Poir.	Carex brunnescens (Pers.) Poir.	SPECIES	2728226	EXACT	ACCEPTED	2728226	Carex brunnescens	(Pers.) Poir.	Accepted	225178	298964-1	225178	Carex brunnescens	(Pers.) Poir.	wfo-0000345156	Accepted
1023	Carex buekii	Wimm.	species	Carex	Cyperaceae	Carex buekii	Wimmer	Carex buekii	Wimm.	Carex buekii Wimm.	SPECIES	2722500	EXACT	ACCEPTED	2722500	Carex buekii	Wimm.	Accepted	225193	298971-1	225193	Carex buekii	Wimm.	wfo-0000345173	Accepted
1024	Carex buxbaumii	Wahlenb.	species	Carex	Cyperaceae	Carex buxbaumii	Wahlenb.	Carex buxbaumii	Wahlenb.	Carex buxbaumii Wahlenb.	SPECIES	2724284	EXACT	ACCEPTED	2724284	Carex buxbaumii	Wahlenb.	Accepted	225215	30070684-2	225215	Carex buxbaumii	Wahlenb.	wfo-0000345198	Accepted
1025	Carex capillaris	L.	species	Carex	Cyperaceae	Carex capillaris	L.	Carex capillaris	L.	Carex capillaris L.	SPECIES	2729936	EXACT	ACCEPTED	2729936	Carex capillaris	L.	Accepted	225305	30074480-2	225305	Carex capillaris	L.	wfo-0000345294	Accepted
1026	Carex caryophyllea	Latourr.	species	Carex	Cyperaceae	Carex caryophyllea	Latourr.	Carex caryophyllea	Latourr.	Carex caryophyllea Latourr.	SPECIES	2727655	EXACT	ACCEPTED	2727655	Carex caryophyllea	Latourr.	Accepted	225358	324492-2	225358	Carex caryophyllea	Latourr.	wfo-0000345352	Accepted
1027	Carex cespitosa	L.	species	Carex	Cyperaceae	Carex cespitosa	L.	Carex cespitosa	L.	Carex cespitosa L.	SPECIES	2723925	EXACT	ACCEPTED	2723925	Carex cespitosa	L.	Accepted	225431	298997-1	225431	Carex cespitosa	L.	wfo-0000345434	Accepted
1028	Carex chordorrhiza	L.f.	species	Carex	Cyperaceae	Carex chordorrhiza	Ehrh.	Carex chordorrhiza	L. f.	Carex chordorrhiza L.f.	SPECIES	2728174	EXACT	ACCEPTED	2728174	Carex chordorrhiza	L.f.	Accepted	225519	299153-1	225519	Carex chordorrhiza	L.f.	wfo-0000345526	Accepted
1029	Carex cinerea	Pollich	species	Carex	Cyperaceae	Carex cinerea	Pollich	Carex canescens	L.	Carex cinerea Pollich	SPECIES	2724551	EXACT	SYNONYM	7227154	Carex cinerea	Pollich	Synonym	225554	299170-1	225271	Carex canescens subsp. canescens	NA	wfo-0000345258	Accepted
1030	Carex curvula	All.	species	Carex	Cyperaceae	Carex curvula	All.	Carex curvula	All.	Carex curvula All.	SPECIES	2722112	EXACT	ACCEPTED	2722112	Carex curvula	All.	Accepted	225819	299351-1	225819	Carex curvula	All.	wfo-0000345842	Accepted
1031	Carex cuspidata	Host	species	Carex	Cyperaceae	Carex cuspidata	Host	Carex flacca subsp. serrulata	(Spreng.) Greuter	Carex cuspidata Host	SPECIES	7786180	EXACT	SYNONYM	2728011	Carex cuspidata	Host	Synonym	225832	299356-1	226571	Carex flacca subsp. erythrostachys	(Hoppe) Holub	wfo-0000346652	Accepted
1032	Carex davalliana	Sm.	species	Carex	Cyperaceae	Carex davalliana	Smith	Carex davalliana	Sm.	Carex davalliana Sm.	SPECIES	2728143	EXACT	ACCEPTED	2728143	Carex davalliana	Sm.	Accepted	225868	299386-1	225868	Carex davalliana	Sm.	wfo-0000345895	Accepted
1033	Carex demissa	Hornem.	species	Carex	Cyperaceae	Carex demissa	Hornem.	Carex demissa	Hornem.	Carex demissa Hornem.	SPECIES	2725414	EXACT	ACCEPTED	2725414	Carex demissa	Hornem.	Accepted	225929	299420-1	225929	Carex demissa	Hornem.	wfo-0000345960	Accepted
1034	Carex depauperata	Curtis ex Woodw.	species	Carex	Cyperaceae	Carex depauperata	Curtis ex With.	Carex depauperata	With.	Carex depauperata Curtis ex Woodw.	SPECIES	10960168	EXACT	ACCEPTED	10960168	Carex depauperata	Curtis ex Woodw.	Accepted	225938	299427-1	225938	Carex depauperata	Curtis	wfo-0000345970	Accepted
1035	Carex diandra	Schrank	species	Carex	Cyperaceae	Carex diandra	Schrank	Carex diandra	Schrank	Carex diandra Schrank	SPECIES	2723156	EXACT	ACCEPTED	2723156	Carex diandra	Schrank	Accepted	225968	299441-1	225968	Carex diandra	Schrank	wfo-0000346001	Accepted
1036	Carex digitata	L.	species	Carex	Cyperaceae	Carex digitata	L.	Carex digitata	L.	Carex digitata L.	SPECIES	2727038	EXACT	ACCEPTED	2727038	Carex digitata	L.	Accepted	225999	299459-1	225999	Carex digitata	L.	wfo-0000346034	Accepted
1037	Carex diluta	M.Bieb.	species	Carex	Cyperaceae	Carex diluta	M.Bieb.	Carex diluta	M. Bieb.	Carex diluta M.Bieb.	SPECIES	2729063	EXACT	ACCEPTED	2729063	Carex diluta	M.Bieb.	Accepted	226019	299461-1	226019	Carex diluta	M.Bieb.	wfo-0000346057	Accepted
1038	Carex dioica	L.	species	Carex	Cyperaceae	Carex dioica	L.	Carex dioica	L.	Carex dioica L.	SPECIES	2728870	EXACT	ACCEPTED	2728870	Carex dioica	L.	Accepted	226034	330925-2	226034	Carex dioica	L.	wfo-0000346074	Accepted
1039	Carex distans	L.	species	Carex	Cyperaceae	Carex distans	L.	Carex distans	L.	Carex distans L.	SPECIES	2726010	EXACT	ACCEPTED	2726010	Carex distans	L.	Accepted	226085	299497-1	226085	Carex distans	L.	wfo-0000346128	Accepted
1040	Carex disticha	Huds.	species	Carex	Cyperaceae	Carex disticha	Huds.	Carex disticha	Huds.	Carex disticha Huds.	SPECIES	2725082	EXACT	ACCEPTED	2725082	Carex disticha	Huds.	Accepted	226102	30089381-2	226102	Carex disticha	Huds.	wfo-0000346148	Accepted
1041	Carex divisa	Huds.	species	Carex	Cyperaceae	Carex divisa	Huds.	Carex divisa	Huds.	Carex divisa Huds.	SPECIES	2723410	EXACT	ACCEPTED	2723410	Carex divisa	Huds.	Accepted	226132	299516-1	226132	Carex divisa	Huds.	wfo-0000346179	Accepted
1042	Carex divulsa	Stokes	species	Carex	Cyperaceae	Carex divulsa	Stokes	Carex divulsa	Stokes	Carex divulsa Stokes	SPECIES	2722914	EXACT	ACCEPTED	2722914	Carex divulsa	Stokes	Accepted	226143	299519-1	226143	Carex divulsa	Stokes	wfo-0000346191	Accepted
1043	Carex echinata	Murray	species	Carex	Cyperaceae	Carex echinata	Murray	Carex echinata	Murray	Carex echinata Murray	SPECIES	2726894	EXACT	ACCEPTED	2726894	Carex echinata	Murray	Accepted	226238	46120-2	226238	Carex echinata	Murray	wfo-0000346291	Accepted
1044	Carex elata	All.	species	Carex	Cyperaceae	Carex elata	All.	Carex elata	All.	Carex elata All.	SPECIES	2724729	EXACT	ACCEPTED	2724729	Carex elata	All.	Accepted	226284	299596-1	226284	Carex elata	All.	wfo-0000346341	Accepted
1045	Carex elongata	L.	species	Carex	Cyperaceae	Carex elongata	L.	Carex elongata	L.	Carex elongata L.	SPECIES	2723188	EXACT	ACCEPTED	2723188	Carex elongata	L.	Accepted	226312	299609-1	226312	Carex elongata	L.	wfo-0000346372	Accepted
1046	Carex ericetorum	Pollich	species	Carex	Cyperaceae	Carex ericetorum	Pollich	Carex ericetorum	Pollich	Carex ericetorum Pollich	SPECIES	2729081	EXACT	ACCEPTED	2729081	Carex ericetorum	Pollich	Accepted	226367	299646-1	226367	Carex ericetorum	Pollich	wfo-0000346431	Accepted
1047	Carex extensa	Gooden.	species	Carex	Cyperaceae	Carex extensa	Gooden.	Carex extensa	Gooden.	Carex extensa Gooden.	SPECIES	2726545	EXACT	ACCEPTED	2726545	Carex extensa	Gooden.	Accepted	226423	299690-1	226423	Carex extensa	Gooden.	wfo-0000346491	Accepted
1048	Carex ferruginea	Scop.	species	Carex	Cyperaceae	Carex ferruginea	Scop.	Carex ferruginea	Scop.	Carex ferruginea Scop.	SPECIES	2724481	EXACT	ACCEPTED	2724481	Carex ferruginea	Scop.	Accepted	226463	299720-1	226463	Carex ferruginea	Scop.	wfo-0000346534	Accepted
1049	Carex firma	Host	species	Carex	Cyperaceae	Carex firma	Host	Carex firma	Host	Carex firma Host	SPECIES	2728572	EXACT	ACCEPTED	2728572	Carex firma	Mygind ex Host	Accepted	226551	299745-1	226551	Carex firma	Host	wfo-0000346631	Accepted
1050	Carex flacca	Schreb.	species	Carex	Cyperaceae	Carex flacca	Schreb.	Carex flacca subsp. flacca	Schreb.	Carex flacca Schreb.	SPECIES	2727938	EXACT	ACCEPTED	2727938	Carex flacca	Schreb.	Accepted	226565	299756-1	226565	Carex flacca	Schreb.	wfo-0000346645	Accepted
1051	Carex flava	L.	species	Carex	Cyperaceae	Carex flava	L.	Carex flava	L.	Carex flava L.	SPECIES	2726880	EXACT	ACCEPTED	2726880	Carex flava	L.	Accepted	226588	30043428-2	226588	Carex flava	L.	wfo-0000346670	Accepted
1052	Carex fuliginosa	Schkuhr	species	Carex	Cyperaceae	Carex fuliginosa	Schkuhr	Carex fuliginosa	Schkuhr	Carex fuliginosa Schkuhr	SPECIES	2727265	EXACT	ACCEPTED	2727265	Carex fuliginosa	Schkuhr	Accepted	226757	299840-1	226757	Carex fuliginosa	Schkuhr	wfo-0000346846	Accepted
1053	Carex globularis	L.	species	Carex	Cyperaceae	Carex globularis	L.	Carex globularis	L.	Carex globularis L.	SPECIES	2724517	EXACT	ACCEPTED	2724517	Carex globularis	L.	Accepted	226981	299960-1	226981	Carex globularis	L.	wfo-0000347080	Accepted
1054	Carex guestphalica	(Rchb.) Boenn. ex O.Lang	species	Carex	Cyperaceae	Carex guestphalica	(Boenn. ex Rchb.) Boenn. ex O.Lang	Carex divulsa subsp. divulsa	Stokes	Carex guestphalica (Rchb.) Boenn. ex O.Lang	SPECIES	2722929	EXACT	SYNONYM	2722914	Carex guestphalica	(Rchb.) Boenn. ex O.Lang	Synonym	227140	77237379-1	226143	Carex divulsa	Stokes	wfo-0000346191	Accepted
1055	Carex halleriana	Asso	species	Carex	Cyperaceae	Carex halleriana	Asso	Carex halleriana	Asso	Carex halleriana Asso	SPECIES	2723055	EXACT	ACCEPTED	2723055	Carex halleriana	Asso	Accepted	227184	300067-1	227184	Carex halleriana	Asso	wfo-0000347299	Accepted
1056	Carex hartmaniorum	A.Cajander	species	Carex	Cyperaceae	Carex hartmanii	Cajander	Carex hartmaniorum	A. Cajander	Carex hartmaniorum A.Cajander	SPECIES	10816187	EXACT	ACCEPTED	10816187	Carex hartmaniorum	A.Cajander	Accepted	227225	300094-1	227225	Carex hartmaniorum	A.Cajander	wfo-0001429125	Accepted
1057	Carex heleonastes	Ehrh. ex L.f.	species	Carex	Cyperaceae	Carex heleonastes	Ehrh.	Carex heleonastes	L. f.	Carex heleonastes Ehrh. ex L.f.	SPECIES	2728116	EXACT	ACCEPTED	2728116	Carex heleonastes	Ehrh. ex L.f.	Accepted	227256	30041862-2	227256	Carex heleonastes	L.f.	wfo-0000347376	Accepted
1058	Carex hirta	L.	species	Carex	Cyperaceae	Carex hirta	L.	Carex hirta	L.	Carex hirta L.	SPECIES	2724661	EXACT	ACCEPTED	2724661	Carex hirta	L.	Accepted	227326	300162-1	227326	Carex hirta	L.	wfo-0000347452	Accepted
1059	Carex hordeistichos	Vill.	species	Carex	Cyperaceae	Carex hordeistichos	Vill.	Carex hordeistichos	Vill.	Carex hordeistichos Vill.	SPECIES	2729668	EXACT	ACCEPTED	2729668	Carex hordeistichos	Vill.	Accepted	227395	300203-1	227395	Carex hordeistichos	Vill.	wfo-0000347526	Accepted
1060	Carex hostiana	DC.	species	Carex	Cyperaceae	Carex hostiana	DC.	Carex hostiana	DC.	Carex hostiana DC.	SPECIES	2728963	EXACT	ACCEPTED	2728963	Carex hostiana	DC.	Accepted	227413	300208-1	227413	Carex hostiana	DC.	wfo-0000347546	Accepted
1061	Carex humilis	Leyss.	species	Carex	Cyperaceae	Carex humilis	Leys.	Carex humilis	Leyss.	Carex humilis Leyss.	SPECIES	2723953	EXACT	ACCEPTED	2723953	Carex humilis	Leyss.	Accepted	227447	300229-1	227447	Carex humilis	Leyss.	wfo-0000347581	Accepted
1062	Carex juncella	(Fr.) Th.Fr.	species	Carex	Cyperaceae	Carex juncella	(Fr.) Th.Fr.	Carex nigra	(L.) Reichard	Carex juncella (Fr.) Th.Fr.	SPECIES	3583196	EXACT	SYNONYM	8128391	Carex juncella	(Fr.) Th.Fr.	Synonym	227718	77238094-1	229021	Carex nigra subsp. juncea	(Fr.) Soó	wfo-0000349266	Accepted
1063	Carex lachenalii	Schkuhr	species	Carex	Cyperaceae	Carex lachenalii	Schkuhr	Carex lachenalii	Schkuhr	Carex lachenalii Schkuhr	SPECIES	2724584	EXACT	ACCEPTED	2724584	Carex lachenalii	Schkuhr	Accepted	227854	332083-2	227854	Carex lachenalii	Schkuhr	wfo-0000348020	Accepted
1064	Carex lasiocarpa	Ehrh.	species	Carex	Cyperaceae	Carex lasiocarpa	Ehrh.	Carex lasiocarpa	Ehrh.	Carex lasiocarpa Ehrh.	SPECIES	2728531	EXACT	ACCEPTED	2728531	Carex lasiocarpa	Ehrh.	Accepted	227947	30041747-2	227947	Carex lasiocarpa	Ehrh.	wfo-0000348121	Accepted
1065	Carex lepidocarpa	Tausch	species	Carex	Cyperaceae	Carex lepidocarpa	Tausch.	Carex lepidocarpa	Tausch	Carex lepidocarpa Tausch	SPECIES	2725388	EXACT	ACCEPTED	2725388	Carex lepidocarpa	Tausch	Accepted	228063	46508-2	228063	Carex lepidocarpa	Tausch	wfo-0000348243	Accepted
1066	Carex ligerica	J.Gay	species	Carex	Cyperaceae	Carex ligerica	J.Gay	Carex colchica	J. Gay	Carex ligerica J.Gay	SPECIES	2724447	EXACT	SYNONYM	2724439	Carex ligerica	J.Gay	Synonym	228162	300668-1	225591	Carex colchica	J.Gay	wfo-0000345600	Accepted
1067	Carex limosa	L.	species	Carex	Cyperaceae	Carex limosa	L.	Carex limosa	L.	Carex limosa L.	SPECIES	2725881	EXACT	ACCEPTED	2725881	Carex limosa	L.	Accepted	228174	300678-1	228174	Carex limosa	L.	wfo-0000348362	Accepted
1068	Carex liparocarpos	Gaudin	species	Carex	Cyperaceae	Carex liparicarpos	Gaudin	Carex liparocarpos	Gaudin	Carex liparocarpos Gaudin	SPECIES	2724226	EXACT	ACCEPTED	2724226	Carex liparocarpos	Gaudin	Accepted	228205	300696-1	228205	Carex liparocarpos	Gaudin	wfo-0000348395	Accepted
1069	Carex loliacea	L.	species	Carex	Cyperaceae	Carex loliacea	L.	Carex loliacea	L.	Carex loliacea L.	SPECIES	2722973	EXACT	ACCEPTED	2722973	Carex loliacea	L.	Accepted	228237	300720-1	228237	Carex loliacea	L.	wfo-0000348426	Accepted
1070	Carex melanostachya	M.Bieb. ex Willd.	species	Carex	Cyperaceae	Carex melanostachya	M.Bieb. ex Willd.	Carex melanostachya	Willd.	Carex melanostachya M.Bieb. ex Willd.	SPECIES	2723271	EXACT	ACCEPTED	2723271	Carex melanostachya	M.Bieb. ex Willd.	Accepted	228584	300934-1	228584	Carex melanostachya	Willd.	wfo-0000348793	Accepted
1071	Carex michelii	Host	species	Carex	Cyperaceae	Carex michelii	Host	Carex michelii	Host	Carex michelii Host	SPECIES	2729698	EXACT	ACCEPTED	2729698	Carex michelii	Host	Accepted	228625	300968-1	228625	Carex michelii	Host	wfo-0000348838	Accepted
1072	Carex montana	L.	species	Carex	Cyperaceae	Carex montana	L.	Carex montana	L.	Carex montana L.	SPECIES	2724108	EXACT	ACCEPTED	2724108	Carex montana	L.	Accepted	228753	301056-1	228753	Carex montana	L.	wfo-0000348977	Accepted
1073	Carex muricata	L.	species	Carex	Cyperaceae	Carex muricata	L.	Carex muricata	L.	Carex muricata L.	SPECIES	2722926	EXACT	ACCEPTED	2722926	Carex muricata	L.	Accepted	228843	30028489-2	228843	Carex muricata	L.	wfo-0000349075	Accepted
1074	Carex nigra	(L.) Reichard	species	Carex	Cyperaceae	Carex nigra	(L.) Reichard	Carex nigra	(L.) Reichard	Carex nigra (L.) Reichard	SPECIES	2724925	EXACT	ACCEPTED	2724925	Carex nigra	(L.) Reichard	Accepted	229004	30066383-2	229004	Carex nigra	(L.) Reichard	wfo-0000349250	Accepted
1075	Carex obtusata	Lilj.	species	Carex	Cyperaceae	Carex obtusata	Liljebl.	Carex obtusata	Lilj.	Carex obtusata Lilj.	SPECIES	2722208	EXACT	ACCEPTED	2722208	Carex obtusata	Lilj.	Accepted	229171	301282-1	229171	Carex obtusata	Lilj.	wfo-0000349422	Accepted
1076	Carex omskiana	Meinsh.	species	Carex	Cyperaceae	Carex omskiana	Meinsh.	Carex elata subsp. omskiana	(Meinsh.) Jalas	Carex omskiana Meinsh.	SPECIES	2724747	EXACT	SYNONYM	2724746	Carex omskiana	Meinsh.	Synonym	229290	301338-1	226290	Carex elata subsp. omskiana	(Meinsh.) Jalas	wfo-0000346348	Accepted
1077	Carex ornithopoda	Willd.	species	Carex	Cyperaceae	Carex ornithopoda	Willd.	Carex ornithopoda	Willd.	Carex ornithopoda Willd.	SPECIES	2722950	EXACT	ACCEPTED	2722950	Carex ornithopoda	Willd.	Accepted	229325	301357-1	229325	Carex ornithopoda	Willd.	wfo-0000349582	Accepted
1078	Carex otrubae	Podp.	species	Carex	Cyperaceae	Carex otrubae	Podp.	Carex cuprina	(Heuff.) A. Kern.	Carex otrubae Podp.	SPECIES	2723259	EXACT	ACCEPTED	2723259	Carex otrubae	Podp.	Accepted	229356	301371-1	229356	Carex otrubae	Podp.	wfo-0000349613	Accepted
1079	Carex ovalis	Gooden.	species	Carex	Cyperaceae	Carex ovalis	Gooden.	Carex leporina	L.	Carex ovalis Gooden.	SPECIES	7460448	EXACT	SYNONYM	8285827	Carex ovalis	Gooden.	Synonym	229362	301375-1	228079	Carex leporina	L.	wfo-0000348260	Accepted
1080	Carex pallescens	L.	species	Carex	Cyperaceae	Carex pallescens	L.	Carex pallescens	L.	Carex pallescens L.	SPECIES	2726592	EXACT	ACCEPTED	2726592	Carex pallescens	L.	Accepted	229422	301409-1	229422	Carex pallescens	L.	wfo-0000349686	Accepted
1081	Carex panicea	L.	species	Carex	Cyperaceae	Carex panicea	L.	Carex panicea	L.	Carex panicea L.	SPECIES	2724609	EXACT	ACCEPTED	2724609	Carex panicea	L.	Accepted	229462	301423-1	229462	Carex panicea	L.	wfo-0000349728	Accepted
1082	Carex paniculata	L.	species	Carex	Cyperaceae	Carex paniculata	L.	Carex paniculata	L.	Carex paniculata L.	SPECIES	2723371	EXACT	ACCEPTED	2723371	Carex paniculata	L.	Accepted	229486	30075588-2	229486	Carex paniculata	L.	wfo-0000349753	Accepted
1083	Carex pauciflora	Lightf.	species	Carex	Cyperaceae	Carex pauciflora	Lightf.	Carex pauciflora	Lightf.	Carex pauciflora Lightf.	SPECIES	2727907	EXACT	ACCEPTED	2727907	Carex pauciflora	Lightf.	Accepted	229568	301464-1	229568	Carex pauciflora	Lightf.	wfo-0000349841	Accepted
1084	Carex paupercula	Michx.	species	Carex	Cyperaceae	Carex paupercula	Michx.	Carex magellanica subsp. irrigua	(Wahlenb.) Hiitonen	Carex paupercula Michx.	SPECIES	3584166	EXACT	SYNONYM	3582717	Carex paupercula	Michx.	Synonym	229576	301470-1	228450	Carex magellanica subsp. irrigua	(Wahlenb.) Hiitonen	wfo-0000348651	Accepted
1085	Carex pediformis	C.A.Mey.	species	Carex	Cyperaceae	Carex pediformis	C.A.Mey.	Carex pediformis subsp. pediformis	C. A. Mey.	Carex pediformis C.A.Mey.	SPECIES	2726768	EXACT	ACCEPTED	2726768	Carex pediformis	C.A.Mey.	Accepted	229592	301479-1	229592	Carex pediformis	C.A.Mey.	wfo-0000349868	Accepted
1086	Carex pendula	Huds.	species	Carex	Cyperaceae	Carex pendula	Huds.	Carex pendula	Huds.	Carex pendula Huds.	SPECIES	2722051	EXACT	ACCEPTED	2722051	Carex pendula	Huds.	Accepted	229622	301492-1	229622	Carex pendula	Huds.	wfo-0000349898	Accepted
1087	Carex pilosa	Scop.	species	Carex	Cyperaceae	Carex pilosa	Scop.	Carex pilosa	Scop.	Carex pilosa Scop.	SPECIES	2727195	EXACT	ACCEPTED	2727195	Carex pilosa	Scop.	Accepted	229757	301582-1	229757	Carex pilosa	Scop.	wfo-0000350046	Accepted
1088	Carex pilulifera	L.	species	Carex	Cyperaceae	Carex pilulifera	L.	Carex pilulifera	L.	Carex pilulifera L.	SPECIES	2726614	EXACT	ACCEPTED	2726614	Carex pilulifera	L.	Accepted	229766	301587-1	229766	Carex pilulifera	L.	wfo-0000350055	Accepted
1089	Carex praecox	Schreb.	species	Carex	Cyperaceae	Carex praecox	Schreb.	Carex praecox	Schreb.	Carex praecox Schreb.	SPECIES	2724120	EXACT	ACCEPTED	2724120	Carex praecox	Schreb.	Accepted	229908	324495-2	229908	Carex praecox	Schreb.	wfo-0000350207	Accepted
1090	Carex pseudocyperus	L.	species	Carex	Cyperaceae	Carex pseudocyperus	L.	Carex pseudocyperus	L.	Carex pseudocyperus L.	SPECIES	2722760	EXACT	ACCEPTED	2722760	Carex pseudocyperus	L.	Accepted	230022	301736-1	230022	Carex pseudocyperus	L.	wfo-0000350327	Accepted
1091	Carex remota	L.	species	Carex	Cyperaceae	Carex remota	L.	Carex remota	L.	Carex remota L.	SPECIES	2727294	EXACT	ACCEPTED	2727294	Carex remota	L.	Accepted	230281	301911-1	230281	Carex remota	L.	wfo-0000350606	Accepted
1092	Carex rhizina	Blytt ex Lindblom	species	Carex	Cyperaceae	Carex rhizina	Blytt ex Lindbl.	Carex pediformis subsp. rhizodes	(Meinsh.) H. Lindb.	Carex rhizina Blytt ex Lindblom	SPECIES	2724253	EXACT	ACCEPTED	2724253	Carex rhizina	Blytt ex Lindblom	Accepted	230338	1006966-1	230338	Carex rhizina	Blytt ex Lindblom	wfo-0000350667	Accepted
1093	Carex riparia	Curtis	species	Carex	Cyperaceae	Carex riparia	Curtis	Carex riparia	Curtis	Carex riparia Curtis	SPECIES	2718117	EXACT	ACCEPTED	2718117	Carex riparia	Curtis	Accepted	230409	30019363-2	230409	Carex riparia	Curtis	wfo-0000350744	Accepted
1094	Carex rostrata	Stokes	species	Carex	Cyperaceae	Carex rostrata	Stokes	Carex rostrata	Stokes	Carex rostrata Stokes	SPECIES	2726725	EXACT	ACCEPTED	2726725	Carex rostrata	Stokes	Accepted	230464	302002-1	230464	Carex rostrata	Stokes	wfo-0000350804	Accepted
1095	Carex rupestris	All.	species	Carex	Cyperaceae	Carex rupestris	All.	Carex rupestris	All.	Carex rupestris All.	SPECIES	2723767	EXACT	ACCEPTED	2723767	Carex rupestris	All.	Accepted	230521	302034-1	230521	Carex rupestris	All.	wfo-0000350865	Accepted
1096	Carex schkuhrii	Willd.	species	Carex	Cyperaceae	Carex schkuhrii	Willd.	NA	(V. I. Krecz.) T. V. Egorova	Carex schkuhrii Willd.	SPECIES	2724230	EXACT	SYNONYM	2724227	Carex schkuhrii	Willd.	Synonym	230697	302129-1	228206	Carex liparocarpos subsp. bordzilowskii	(V.I.Krecz.) T.V.Egorova	wfo-0000348396	Accepted
1097	Carex secalina	Willd. ex Wahlenb.	species	Carex	Cyperaceae	Carex secalina	Willd. ex Wahlenb.	Carex secalina	Wahlenb.	Carex secalina Willd. ex Wahlenb.	SPECIES	2727875	EXACT	ACCEPTED	2727875	Carex secalina	Willd. ex Wahlenb.	Accepted	230784	302175-1	230784	Carex secalina	Wahlenb.	wfo-0000351144	Accepted
1098	Carex sempervirens	Vill.	species	Carex	Cyperaceae	Carex sempervirens	Vill.	Carex sempervirens	Vill.	Carex sempervirens Vill.	SPECIES	2722326	EXACT	ACCEPTED	2722326	Carex sempervirens	Vill.	Accepted	230806	302193-1	230806	Carex sempervirens	Vill.	wfo-0000351168	Accepted
1099	Carex spicata	Huds.	species	Carex	Cyperaceae	Carex spicata	Huds.	Carex spicata	Huds.	Carex spicata Huds.	SPECIES	2722210	EXACT	ACCEPTED	2722210	Carex spicata	Huds.	Accepted	231061	302345-1	231061	Carex spicata	Huds.	wfo-0000351443	Accepted
1100	Carex stenophylla	Wahlenb.	species	Carex	Cyperaceae	Carex stenophylla	Wahlenb.	Carex stenophylla	Wahlenb.	Carex stenophylla Wahlenb.	SPECIES	2726678	EXACT	ACCEPTED	2726678	Carex stenophylla	Wahlenb.	Accepted	231141	302388-1	231141	Carex stenophylla	Wahlenb.	wfo-0000351528	Accepted
1101	Carex strigosa	Huds.	species	Carex	Cyperaceae	Carex strigosa	Huds.	Carex strigosa	Huds.	Carex strigosa Huds.	SPECIES	2723315	EXACT	ACCEPTED	2723315	Carex strigosa	Huds.	Accepted	231265	302425-1	231265	Carex strigosa	Huds.	wfo-0000351662	Accepted
1102	Carex supina	Willd. ex Wahlenb.	species	Carex	Cyperaceae	Carex supina	Willd. ex Wahlenb.	Carex supina	Wahlenb.	Carex supina Willd. ex Wahlenb.	SPECIES	2724323	EXACT	ACCEPTED	2724323	Carex supina	Willd. ex Wahlenb.	Accepted	231368	302506-1	231368	Carex supina	Wahlenb.	wfo-0000351772	Accepted
1103	Carex sylvatica	Huds.	species	Carex	Cyperaceae	Carex sylvatica	Huds.	Carex sylvatica	Huds.	Carex sylvatica Huds.	SPECIES	2722602	EXACT	ACCEPTED	2722602	Carex sylvatica	Huds.	Accepted	231389	302516-1	231389	Carex sylvatica	Huds.	wfo-0000351795	Accepted
1104	Carex tomentosa	L.	species	Carex	Cyperaceae	Carex tomentosa	L.	Carex filiformis	L.	Carex tomentosa L.	SPECIES	8346717	EXACT	ACCEPTED	8346717	Carex tomentosa	L.	Accepted	231586	302660-1	231586	Carex tomentosa	L.	wfo-0000352010	Accepted
1105	Carex transsilvanica	Schur	species	Carex	Cyperaceae	Carex transsilvanica	Schur	Carex depressa subsp. transsilvanica	(Schur) T. V. Egorova	Carex transsilvanica Schur	SPECIES	2724459	EXACT	SYNONYM	2724454	Carex transsilvanica	Schur	Synonym	231635	302689-1	225946	Carex depressa subsp. transsilvanica	(Schur) K.Richt.	wfo-0000345978	Accepted
1106	Carex umbrosa	Host	species	Carex	Cyperaceae	Carex umbrosa	Host	Carex umbrosa	Host	Carex umbrosa Host	SPECIES	2729177	EXACT	ACCEPTED	2729177	Carex umbrosa	Host	Accepted	231792	302801-1	231792	Carex umbrosa	Host	wfo-0000352233	Accepted
1107	Carex vaginata	Tausch	species	Carex	Cyperaceae	Carex vaginata	Tausch	Carex vaginata	Tausch	Carex vaginata Tausch	SPECIES	2725816	EXACT	ACCEPTED	2725816	Carex vaginata	Tausch	Accepted	231861	302842-1	231861	Carex vaginata	Tausch	wfo-0000352308	Accepted
1108	Carex vesicaria	L.	species	Carex	Cyperaceae	Carex vesicaria	L.	Carex vesicaria	L.	Carex vesicaria L.	SPECIES	2722046	EXACT	ACCEPTED	2722046	Carex vesicaria	L.	Accepted	231937	302885-1	231937	Carex vesicaria	L.	wfo-0000352391	Accepted
1109	Carex viridula	Michx.	species	Carex	Cyperaceae	Carex viridula	Michx.	Carex viridula	Michx.	Carex viridula Michx.	SPECIES	2722307	EXACT	SYNONYM	7646626	Carex viridula	Michx.	Synonym	232043	302933-1	232060	Carex viridula	Michx.	wfo-0000352508	Accepted
1110	Carex vulpina	L.	species	Carex	Cyperaceae	Carex vulpina	L.	Carex vulpina	L.	Carex vulpina L.	SPECIES	2728514	EXACT	ACCEPTED	2728514	Carex vulpina	L.	Accepted	232133	302952-1	232133	Carex vulpina	L.	wfo-0000352605	Accepted
1111	Carex vulpinoidea	Michx.	species	Carex	Cyperaceae	Carex vulpinoidea	Michx.	Carex vulpinoidea	Michx.	Carex vulpinoidea Michx.	SPECIES	2728060	EXACT	ACCEPTED	2728060	Carex vulpinoidea	Michx.	Accepted	232159	324494-2	232159	Carex vulpinoidea	Michx.	wfo-0000352632	Accepted
1112	Carex x involuta	(Bab.) Syme	hybrid	Carex	Cyperaceae	Carex × involuta	(Bab.) Syme	NA	NA	Carex ×involuta (Bab.) Syme	SPECIES	2726721	EXACT	ACCEPTED	2726721	Carex × involuta	(Bab.) Syme	Accepted	227639	300347-1	227639	Carex involuta	Syme	wfo-0000347784	Accepted
1113	Carlina acaulis	L.	species	Carlina	Asteraceae	Carlina acaulis	L.	Carlina acaulis	L.	Carlina acaulis L.	SPECIES	3105433	EXACT	ACCEPTED	3105433	Carlina acaulis	L.	Accepted	2925901	189213-1	2925901	Carlina acaulis	L.	wfo-0000090349	Accepted
1114	Carlina biebersteinii	Bernh. ex Hornem.	species	Carlina	Asteraceae	Carlina biebersteinii	Bernh. ex Hornem.	Carlina biebersteinii	Hornem.	Carlina biebersteinii Bernh. ex Hornem.	SPECIES	3105410	EXACT	ACCEPTED	3105410	Carlina biebersteinii	Bernh. ex Hornem.	Accepted	3039998	189225-1	3039998	Carlina biebersteinii	Bernh. ex Hornem.	wfo-0000060951	Accepted
1115	Carlina cirsioides	Klokov	species	Carlina	Asteraceae	Carlina cirsioides	Klokov	Carlina acaulis	L.	Carlina cirsioides Klokov	SPECIES	3105437	EXACT	SYNONYM	5831736	Carlina cirsioides	Klokov	Synonym	2925907	189236-1	3039994	Carlina acaulis	L.	wfo-0000090349	Accepted
1116	Carlina intermedia	Schur	species	Carlina	Asteraceae	Carlina intermedia	Schur	Carlina biebersteinii subsp. brevibracteata	(Andrae) K. Werner	Carlina intermedia Schur	SPECIES	4210127	EXACT	SYNONYM	4210357	Carlina intermedia	Schur	Synonym	3040005	189260-1	3040007	Carlina biebersteinii subsp. brevibracteata	(Andrae) K.Werner	wfo-0000103614	Accepted
1117	Carlina onopordifolia	Besser ex Szafer & al.	species	Carlina	Asteraceae	Carlina onopordifolia	Besser ex Szafer, Kulcz. & Pawł.	Carlina acanthifolia subsp. utzka	(Hacq.) Meusel & Kästner	Carlina onopordifolia Besser ex Szafer	SPECIES	4210001	EXACT	SYNONYM	4210446	Carlina onopordifolia	Besser ex DC.	Synonym	3039753	189286-1	3039991	Carlina acanthifolia subsp. utzka	(Hacq.) Meusel & Kästner	wfo-0000109422	Accepted
1118	Carlina taurica	Klokov	species	Carlina	Asteraceae	Carlina taurica	Klokov	Carlina vulgaris	L.	Carlina taurica Klokov	SPECIES	3105384	EXACT	SYNONYM	7066250	Carlina taurica	Klokov	Synonym	3040112	189315-1	3040117	Carlina vulgaris subsp. vulgaris	NA	wfo-0000111124	Accepted
1119	Carlina vulgaris	L.	species	Carlina	Asteraceae	Carlina vulgaris	L.	Carlina vulgaris	L.	Carlina vulgaris L.	SPECIES	3105380	EXACT	ACCEPTED	3105380	Carlina vulgaris	L.	Accepted	3040104	189321-1	3040104	Carlina vulgaris	Schur	wfo-0000121183	Accepted
1120	Caroxylon laricinum	(Pall.) Tzvelev	species	Caroxylon	Amaranthaceae	Caroxylon laricinum	(Pall.) Tzvelev	Salsola laricina	Pall.	Caroxylon laricinum (Pall.) Tzvelev	SPECIES	3759482	EXACT	SYNONYM	9384018	Caroxylon laricinum	(Pall.) Tzvelev	Accepted	2701211	972505-1	2701211	Salsola laricina	Pall.	wfo-0000435944	Accepted
1121	Carpesium cernuum	L.	species	Carpesium	Asteraceae	Carpesium cernuum	L.	Carpesium cernuum	L.	Carpesium cernuum L.	SPECIES	3094841	EXACT	ACCEPTED	3094841	Carpesium cernuum	L.	Accepted	3114511	189333-1	3114511	Carpesium cernuum	L.	wfo-0000002584	Accepted
1122	Carpinus betulus	L.	species	Carpinus	Betulaceae	Carpinus betulus	L.	Carpinus betulus	L.	Carpinus betulus L.	SPECIES	2875818	EXACT	ACCEPTED	2875818	Carpinus betulus	L.	Accepted	34291	295248-1	34291	Carpinus betulus	L.	wfo-0000804581	Accepted
1123	Carpinus orientalis	Mill.	species	Carpinus	Betulaceae	Carpinus orientalis	Mill.	Carpinus orientalis	Mill.	Carpinus orientalis Mill.	SPECIES	2875780	EXACT	ACCEPTED	2875780	Carpinus orientalis	Mill.	Accepted	34405	295271-1	34405	Carpinus orientalis	Mill.	wfo-0000805769	Accepted
1124	Carthamus glaucus	M.Bieb.	species	Carthamus	Asteraceae	Carthamus glaucus	M.Bieb.	Carthamus glaucus	M. Bieb.	Carthamus glaucus M.Bieb.	SPECIES	3138274	EXACT	ACCEPTED	3138274	Carthamus glaucus	M.Bieb.	Accepted	3047540	60461564-2	3047540	Carthamus glaucus	M.Bieb.	wfo-0000132082	Accepted
1125	Carthamus lanatus	L.	species	Carthamus	Asteraceae	Carthamus lanatus	L.	Carthamus lanatus	L.	Carthamus lanatus L.	SPECIES	3138230	EXACT	ACCEPTED	3138230	Carthamus lanatus	L.	Synonym	3047581	189503-1	3047518	Carthamus lanatus	L.	wfo-0000116437	Accepted
1126	Carthamus tinctorius	L.	species	Carthamus	Asteraceae	Carthamus tinctorius	L.	Carthamus tinctorius	L.	Carthamus tinctorius L.	SPECIES	3138327	EXACT	ACCEPTED	3138327	Carthamus tinctorius	L.	Accepted	2900984	324467-2	2900984	Carthamus tinctorius	L.	wfo-0000024004	Accepted
1127	Carum carvi	L.	species	Carum	Apiaceae	Carum carvi	L.	Carum carvi	L.	Carum carvi L.	SPECIES	3034714	EXACT	ACCEPTED	3034714	Carum carvi	L.	Accepted	2701499	839677-1	2701499	Carum carvi	L.	wfo-0000588460	Accepted
1128	Carya cordiformis	(Wangenh.) K.Koch	species	Carya	Juglandaceae	Carya cordiformis	(Wangenh.) K.Koch	Carya cordiformis	(Wangenh.) K. Koch	Carya cordiformis (Wangenh.) K.Koch	SPECIES	3054299	EXACT	ACCEPTED	3054299	Carya cordiformis	(Wangenh.) K.Koch	Accepted	2701766	30187393-2	2701766	Carya cordiformis	(Wangenh.) K.Koch	wfo-0000588744	Accepted
1129	Carya glabra	(Mill.) Sweet	species	Carya	Juglandaceae	Carya glabra	(Mill.) Sweet	Carya glabra	(Mill.) Sweet	Carya glabra (Mill.) Sweet	SPECIES	3054325	EXACT	ACCEPTED	3054325	Carya glabra	(Mill.) Sweet	Accepted	2701775	30055752-2	2701775	Carya glabra	(Mill.) Sweet	wfo-0000588753	Accepted
1130	Carya illinoinensis	(Wangenh.) K.Koch	species	Carya	Juglandaceae	Carya illinoinensis	(Wangenh.) K.Koch	Carya illinoinensis	(Wangenh.) K. Koch	Carya illinoinensis (Wangenh.) K.Koch	SPECIES	3054289	EXACT	ACCEPTED	3054289	Carya illinoinensis	(Wangenh.) K.Koch	Accepted	2701784	442167-1	2701784	Carya illinoinensis	(Wangenh.) K.Koch	wfo-0000588763	Accepted
1131	Carya laciniosa	(F.Michx.) G.Don	species	Carya	Juglandaceae	Carya laciniosa	(F.Michx.) Loudon	Carya laciniosa	(F. Michx.) G. Don	Carya laciniosa (F.Michx.) G.Don	SPECIES	3054326	EXACT	SYNONYM	7915743	Carya laciniosa	(F.Michx.) G.Don	Accepted	2701789	442172-1	2701789	Carya laciniosa	(F.Michx.) Loudon	wfo-0000588768	Accepted
1132	Carya ovata	(Mill.) K.Koch	species	Carya	Juglandaceae	Carya ovata	(Mill.) K.Koch	Carya ovata	(Mill.) K. Koch	Carya ovata (Mill.) K.Koch	SPECIES	3054296	EXACT	ACCEPTED	3054296	Carya ovata	(Mill.) K.Koch	Accepted	2701831	30122806-2	2701831	Carya ovata	(Mill.) K.Koch	wfo-0000588816	Accepted
1133	Castanea dentata	(Marshall) Borkh.	species	Castanea	Fagaceae	Castanea dentata	(Marshall) Borkh.	NA	NA	Castanea dentata (Marshall) Borkh.	SPECIES	5333230	EXACT	ACCEPTED	5333230	Castanea dentata	(Marshall) Borkh.	Accepted	34965	295320-1	34965	Castanea dentata	Borkh.	wfo-0000811441	Accepted
1134	Castanea sativa	Mill.	species	Castanea	Fagaceae	Castanea sativa	Mill.	Castanea sativa	Mill.	Castanea sativa Mill.	SPECIES	5333294	EXACT	ACCEPTED	5333294	Castanea sativa	Mill.	Accepted	35042	295349-1	35042	Castanea sativa	Mill.	wfo-0000812271	Accepted
1135	Catabrosa aquatica	(L.) P.Beauv.	species	Catabrosa	Poaceae	Catabrosa aquatica	(L.) P.Beauv.	Catabrosa aquatica	(L.) P. Beauv.	Catabrosa aquatica (L.) P.Beauv.	SPECIES	2705315	EXACT	ACCEPTED	2705315	Catabrosa aquatica	(L.) P.Beauv.	Accepted	403714	395086-1	403714	Catabrosa aquatica	(L.) P.Beauv.	wfo-0000858385	Accepted
1136	Catalpa bignonioides	Walter	species	Catalpa	Bignoniaceae	Catalpa bignonioides	Walter	Catalpa bignonioides	Walter	Catalpa bignonioides Walter	SPECIES	3172615	EXACT	ACCEPTED	3172615	Catalpa bignonioides	Walter	Accepted	320352	30194969-2	320352	Catalpa bignonioides	Walter	wfo-0000781866	Accepted
1137	Catalpa bungei	C.A.Mey.	species	Catalpa	Bignoniaceae	Catalpa bungei	C.A.Mey.	NA	NA	Catalpa bungei C.A.Mey.	SPECIES	4094315	EXACT	ACCEPTED	4094315	Catalpa bungei	C.A.Mey.	Accepted	320366	109144-1	320366	Catalpa bungei	C.A.Mey.	wfo-0000781881	Accepted
1138	Catalpa ovata	G.Don	species	Catalpa	Bignoniaceae	Catalpa ovata	G.Don	Catalpa ovata	G. Don	Catalpa ovata G.Don	SPECIES	3172613	EXACT	ACCEPTED	3172613	Catalpa ovata	G.Don	Accepted	320398	109171-1	320398	Catalpa ovata	G.Don	wfo-0000781916	Accepted
1139	Catalpa speciosa	Teas	species	Catalpa	Bignoniaceae	Catalpa speciosa	(Warder ex Barney) Warder ex Engelm.	Catalpa speciosa	Teas	Catalpa speciosa Teas	SPECIES	7568973	EXACT	DOUBTFUL	7568973	Catalpa speciosa	Teas	Accepted	320410	77117561-1	320410	Catalpa speciosa	(Warder) Engelm.	wfo-0000781931	Accepted
1140	Caucalis bischoffii	Koso-Pol.	species	Caucalis	Apiaceae	Caucalis bischoffii	Koso-Pol.	Caucalis platycarpos	L.	Caucalis bischoffii Koso-Pol.	SPECIES	3630626	EXACT	SYNONYM	3629892	Caucalis bischoffii	Koso-Pol.	Synonym	2705881	839905-1	2705955	Caucalis platycarpos subsp. bischoffii	(Koso-Pol.) Soó	wfo-0000591124	Accepted
1141	Caucalis platycarpos	L.	species	Caucalis	Apiaceae	Caucalis platycarpos	L.	Caucalis platycarpos	L.	Caucalis platycarpos L.	SPECIES	3034523	EXACT	ACCEPTED	3034523	Caucalis platycarpos	L.	Accepted	2705953	839978-1	2705953	Caucalis platycarpos	L.	wfo-0000591123	Accepted
1142	Caulinia graminea	(Delile) Tzvelev	species	Caulinia	Hydrocharitaceae	NA	NA	Najas graminea	Delile	Caulinia graminea (Delile) Tzvelev	SPECIES	5329405	EXACT	SYNONYM	5329404	Caulinia graminea	(Delile) Tzvelev	Synonym	302052	602906-1	308249	Najas graminea	Delile	wfo-0000769492	Accepted
1143	Caulinia minor	(All.) Coss. & Germ.	species	Caulinia	Hydrocharitaceae	Caulinia minor	(All.) Coss. & Germ.	Najas minor	All.	Caulinia minor (All.) Coss. & Germ.	SPECIES	5329437	EXACT	SYNONYM	5329434	Caulinia minor	(All.) Coss. & Germ.	Synonym	302058	602912-1	308306	Najas minor	All.	wfo-0000769553	Accepted
1144	Ceanothus americanus	L.	species	Ceanothus	Rhamnaceae	Ceanothus americanus	L.	NA	NA	Ceanothus americanus L.	SPECIES	3039318	EXACT	ACCEPTED	3039318	Ceanothus americanus	L.	Accepted	2706604	319138-2	2706604	Ceanothus americanus	L.	wfo-0000591761	Accepted
1145	Ceanothus fendleri	A.Gray	species	Ceanothus	Rhamnaceae	Ceanothus fendleri	A.Gray	NA	NA	Ceanothus fendleri A.Gray	SPECIES	3039389	EXACT	ACCEPTED	3039389	Ceanothus fendleri	A.Gray	Accepted	2706693	716813-1	2706693	Ceanothus fendleri	A.Gray	wfo-0000591858	Accepted
1146	Cedrus atlantica	(Endl.) Carrière	species	Cedrus	Pinaceae	Cedrus atlantica	(Endl.) Carrière	Cedrus atlantica	(Endl.) Carrière	Cedrus atlantica (Endl.) Manetti ex Carriere	SPECIES	5284702	EXACT	ACCEPTED	5284702	Cedrus atlantica	(Endl.) Manetti ex Carrière	Accepted	382686	50881822-1	382686	Cedrus atlantica	(Endl.) G.Manetti ex Carrière	wfo-0000592525	Accepted
1147	Cedrus deodara	(Roxb. ex D.Don) G.Don	species	Cedrus	Pinaceae	Cedrus deodara	(D.Don) G.Don f.	Cedrus deodara	(D. Don) G. Don	Cedrus deodara (Lamb.) G.Don	SPECIES	5284698	EXACT	ACCEPTED	5284698	Cedrus deodara	(Roxb. ex D.Don) G.Don	Accepted	382693	676701-1	382693	Cedrus deodara	(Roxb. ex D.Don) G.Don	wfo-0000592532	Accepted
1148	Cedrus libani	A.Rich.	species	Cedrus	Pinaceae	Cedrus libani	A.Rich.	Cedrus libani	A. Rich.	Cedrus libani A.Rich.	SPECIES	5284682	EXACT	ACCEPTED	5284682	Cedrus libani	A.Rich.	Accepted	382698	676705-1	382698	Cedrus libani	A.Rich.	wfo-0000592537	Accepted
1149	Celastrus scandens	L.	species	Celastrus	Celastraceae	Celastrus scandens	L.	Celastrus scandens	L.	Celastrus scandens L.	SPECIES	3169171	EXACT	ACCEPTED	3169171	Celastrus scandens	L.	Accepted	2707703	319139-2	2707703	Celastrus scandens	L.	wfo-0000592929	Accepted
1150	Celosia cristata	L.	species	Celosia	Amaranthaceae	Celosia cristata	L.	Celosia cristata	L.	Celosia cristata L.	SPECIES	3085196	EXACT	SYNONYM	6429520	Celosia cristata	L.	Synonym	2707821	327364-2	2707791	Celosia argentea	L.	wfo-0000593019	Accepted
1151	Celtis australis	L.	species	Celtis	Cannabaceae	Celtis australis	L.	Celtis australis	L.	Celtis australis L.	SPECIES	2984492	EXACT	ACCEPTED	2984492	Celtis australis	L.	Accepted	2708167	850999-1	2708167	Celtis australis	L.	wfo-0000593422	Accepted
1152	Celtis caucasica	Willd.	species	Celtis	Cannabaceae	Celtis caucasica	Willd.	Celtis australis subsp. caucasica	(Willd.) C. C. Towns.	Celtis caucasica Willd.	SPECIES	7141655	EXACT	ACCEPTED	7141655	Celtis caucasica	Willd.	Accepted	2708204	851016-1	2708204	Celtis caucasica	Willd.	wfo-0000593463	Accepted
1153	Celtis glabrata	Steven ex Planch.	species	Celtis	Cannabaceae	Celtis glabrata	Steven ex Planch.	Celtis planchoniana	K. I. Chr.	Celtis glabrata Steven ex Planch.	SPECIES	4159970	EXACT	ACCEPTED	4159970	Celtis glabrata	Steven ex Planch.	Accepted	2708276	851062-1	2708276	Celtis glabrata	Steven ex Planch.	wfo-0000593538	Accepted
1154	Celtis occidentalis	L.	species	Celtis	Cannabaceae	Celtis occidentalis	L.	Celtis occidentalis	L.	Celtis occidentalis L.	SPECIES	2984481	EXACT	ACCEPTED	2984481	Celtis occidentalis	L.	Accepted	2708380	301424-2	2708380	Celtis occidentalis	L.	wfo-0000593651	Accepted
1155	Cenchrus longispinus	(Hack.) Fernald	species	Cenchrus	Poaceae	Cenchrus longispinus	(Hack.) Fernald	Cenchrus longispinus	(Kneuck.) Fernald	Cenchrus longispinus (Hack.) Fernald	SPECIES	5289731	EXACT	ACCEPTED	5289731	Cenchrus longispinus	(Hack.) Fernald	Accepted	403957	51256-2	403957	Cenchrus longispinus	(Hack.) Fernald	wfo-0000858644	Accepted
1156	Cenolophium denudatum	(Hornem.) Tutin	species	Cenolophium	Apiaceae	Cenolophium denudatum	(Hornem.) Tutin	Cenolophium denudatum	(Hornem.) Tutin	Cenolophium denudatum (Fisch. & Hornem.) Tutin	SPECIES	3629547	EXACT	SYNONYM	8268882	Cenolophium denudatum	Tutin	Illegitimate	2708550	840016-1	2708552	Cenolophium denudatum	(Hornem.) Tutin	wfo-0000593832	Accepted
1157	Centaurea abbreviata	(K.Koch) Hand.-Mazz.	species	Centaurea	Asteraceae	Centaurea abbreviata	(K.Koch) Hand.-Mazz.	Centaurea phrygia subsp. abbreviata	(K. Koch) Dostál	Centaurea abbreviata (K.Koch) Hand.-Mazz.	SPECIES	4251125	EXACT	SYNONYM	4249925	Centaurea abbreviata	(K.Koch) Hand.-Mazz.	Synonym	3048553	189766-1	3048555	Centaurea phrygia subsp. abbreviata	(K.Koch) Dostál	wfo-0000104444	Accepted
1158	Centaurea adamii	Willd.	species	Centaurea	Asteraceae	Centaurea adamii	Willd.	Centaurea solstitialis subsp. adamii	(Willd.) Nyman	Centaurea adami Willd.	SPECIES	4207403	EDITED	ACCEPTED	4207403	Centaurea adami	Willd.	Synonym	3050638	189792-1	3050640	Centaurea solstitialis subsp. adamii	(Willd.) Nyman	wfo-0000104243	Accepted
1159	Centaurea adpressa	Ledeb.	species	Centaurea	Asteraceae	Centaurea adpressa	Ledeb.	Centaurea scabiosa subsp. adpressa	(Ledeb.) Gugler	Centaurea adpressa Ledeb.	SPECIES	3128542	EXACT	ACCEPTED	3128542	Centaurea adpressa	Ledeb.	Synonym	3049339	189799-1	3049342	Centaurea scabiosa subsp. adpressa	(Ledeb.) Gugler	wfo-0000090937	Accepted
1160	Centaurea aemulans	Klokov	species	Centaurea	Asteraceae	Centaurea aemulans	Klokov	Centaurea aemulans	Klokov	Centaurea aemulans Klokov	SPECIES	3127764	EXACT	SYNONYM	3128962	Centaurea aemulans	Klokov	Synonym	3049080	189809-1	3049088	Centaurea diffusa	Lam.	wfo-0000061575	Accepted
1161	Centaurea alutacea	Dobrocz.	species	Centaurea	Asteraceae	Centaurea alutacea	Dobrocz.	Centaurea phrygia subsp. alutacea	(Dobrocz.) Greuter	Centaurea alutacea Dobrocz.	SPECIES	4206975	EXACT	SYNONYM	4249915	Centaurea alutacea	Dobrocz.	Synonym	3048559	189854-1	3048562	Centaurea phrygia subsp. alutacea	(Dobrocz.) Greuter	wfo-0000110077	Accepted
1162	Centaurea apiculata	Ledeb.	species	Centaurea	Asteraceae	Centaurea apiculata	Ledeb.	Centaurea scabiosa subsp. apiculata	(Ledeb.) Mikheev	Centaurea apiculata Ledeb.	SPECIES	6063370	EXACT	ACCEPTED	6063370	Centaurea apiculata	Ledeb.	Synonym	3049347	189892-1	3049350	Centaurea scabiosa subsp. apiculata	(Ledeb.) Mikheev	wfo-0000108452	Accepted
1163	Centaurea appendicata	Klokov	species	Centaurea	Asteraceae	Centaurea appendicata	Klokov	Centaurea appendicata	Klokov	Centaurea appendicata Klokov	SPECIES	3127688	EXACT	ACCEPTED	3127688	Centaurea appendicata	Klokov	Accepted	3047488	189895-1	3047488	Centaurea appendicata	Klokov	wfo-0000028790	Accepted
1164	Centaurea arenaria	M.Bieb. ex Willd.	species	Centaurea	Asteraceae	Centaurea arenaria	M.Bieb.	Centaurea arenaria	Willd.	Centaurea arenaria M.Bieb. ex Willd.	SPECIES	3127822	EXACT	ACCEPTED	3127822	Centaurea arenaria	M.Bieb. ex Willd.	Accepted	3047498	189909-1	3047498	Centaurea arenaria	M.Bieb.	wfo-0000086971	Accepted
1165	Centaurea besseriana	DC.	species	Centaurea	Asteraceae	Centaurea besseriana	DC.	Centaurea besseriana	DC.	Centaurea besseriana DC.	SPECIES	3128862	EXACT	ACCEPTED	3128862	Centaurea besseriana	DC.	Accepted	3048013	190032-1	3048013	Centaurea besseriana	DC.	wfo-0000129468	Accepted
1166	Centaurea biebersteinii	DC.	species	Centaurea	Asteraceae	Centaurea biebersteinii	DC.	Centaurea stoebe subsp. australis	(A. Kern.) Greuter	Centaurea biebersteinii DC.	SPECIES	8420405	EXACT	SYNONYM	4933999	Centaurea biebersteinii	DC.	Synonym	3050736	190036-1	3050765	Centaurea stoebe subsp. australis	(Pančić ex A.Kern.) Greuter	wfo-0000100150	Accepted
1167	Centaurea borysthenica	Gruner	species	Centaurea	Asteraceae	Centaurea borysthenica	Grun.	Centaurea borysthenica	Gruner	Centaurea borysthenica Gruner	SPECIES	3128572	EXACT	ACCEPTED	3128572	Centaurea borysthenica	Gruner	Accepted	3048089	190057-1	3048089	Centaurea borysthenica	Gruner	wfo-0000125905	Accepted
1168	Centaurea breviceps	Iljin	species	Centaurea	Asteraceae	Centaurea breviceps	Iljin	Centaurea breviceps	Iljin	Centaurea breviceps Iljin	SPECIES	3127651	EXACT	ACCEPTED	3127651	Centaurea breviceps	Iljin	Accepted	3048095	190075-1	3048095	Centaurea breviceps	Iljin	wfo-0000028376	Accepted
1169	Centaurea calcitrapa	L.	species	Centaurea	Asteraceae	Centaurea calcitrapa	L.	Centaurea calcitrapa	L.	Centaurea calcitrapa L.	SPECIES	3128483	EXACT	ACCEPTED	3128483	Centaurea calcitrapa	L.	Accepted	3048114	330052-2	3048114	Centaurea calcitrapa	L.	wfo-0000137211	Accepted
1170	Centaurea caprina	Steven	species	Centaurea	Asteraceae	Centaurea caprina	Steven	Centaurea caprina	Steven	Centaurea caprina Steven	SPECIES	3129072	EXACT	ACCEPTED	3129072	Centaurea caprina	Steven	Accepted	3048160	190133-1	3048160	Centaurea caprina	Steven	wfo-0000023669	Accepted
1171	Centaurea carbonata	Klokov	species	Centaurea	Asteraceae	Centaurea carbonata	Klokov	Psephellus carbonatus	(Klokov) Greuter	Centaurea carbonata Klokov	SPECIES	3137847	EXACT	SYNONYM	3137845	Centaurea carbonata	Klokov	Synonym	3046163	77118450-1	3046165	Psephellus carbonatus	(Klokov) Greuter	wfo-0000049189	Accepted
1172	Centaurea carpatica	(Porcius) Dostál	species	Centaurea	Asteraceae	Centaurea carpatica	(Porcius) Porcius	Centaurea phrygia subsp. carpatica	(Waldst. & Kit.) J. Presl & C. Presl	Centaurea carpatica (Porcius) Porcius	SPECIES	8237713	EXACT	SYNONYM	4249913	Centaurea carpatica	(Porcius) Porcius	Synonym	3048862	190150-1	3048866	Centaurea phrygia subsp. carpatica	(Porcius) Dostál	wfo-0000109781	Accepted
1173	Centaurea compereana	Steven	species	Centaurea	Asteraceae	Centaurea × comperiana	Steven	Centaurea diffusa	Lam.	Centaurea compereana Steven	SPECIES	12369963	EXACT	SYNONYM	3128962	Centaurea compereana	Steven	Synonym	3199096	190244-1	3049088	Centaurea comperiana	Steven	wfo-0001130633	Unchecked
1174	Centaurea cyanus	L.	species	Centaurea	Asteraceae	Centaurea cyanus	L.	Cyanus segetum	Hill	Centaurea cyanus L.	SPECIES	3089561	EXACT	ACCEPTED	3089561	Centaurea cyanus	L.	Accepted	2926089	190310-1	2926089	Centaurea cyanus	L.	wfo-0000008997	Accepted
1175	Centaurea declinata	M.Bieb.	species	Centaurea	Asteraceae	Centaurea declinata	M.Bieb.	Psephellus declinatus	(M. Bieb.) K. Koch	Centaurea declinata M.Bieb.	SPECIES	7740640	EXACT	SYNONYM	3137859	Centaurea declinata	M.Bieb.	Synonym	3046226	190334-1	3046229	Psephellus declinatus	K.Koch	wfo-0000076744	Accepted
1176	Centaurea depressa	M.Bieb.	species	Centaurea	Asteraceae	Centaurea depressa	M.Bieb.	Cyanus depressus	(M. Bieb.) Soják	Centaurea depressa M.Bieb.	SPECIES	3089549	EXACT	ACCEPTED	3089549	Centaurea depressa	M.Bieb.	Accepted	3048519	190353-1	3048519	Centaurea depressa	M.Bieb.	wfo-0000008112	Accepted
1177	Centaurea diffusa	Lam.	species	Centaurea	Asteraceae	Centaurea diffusa	Lam.	Centaurea diffusa	Lam.	Centaurea diffusa Lam.	SPECIES	3128962	EXACT	ACCEPTED	3128962	Centaurea diffusa	Lam.	Accepted	3049088	190370-1	3049088	Centaurea diffusa	Lam.	wfo-0000061575	Accepted
1178	Centaurea dominii	(Dostál) Dubovik	species	Centaurea	Asteraceae	Centaurea dominii	(Dostál) Dubovik	Cyanus dominii	(Dostál) Holub	Centaurea dominii (Dostál) Dubovik	SPECIES	3089498	EXACT	ACCEPTED	3089498	Centaurea dominii	(Dostál) Dubovik	Accepted	3050893	962309-1	3050893	Centaurea dominii	(Dostál) Dubovik	wfo-0000116613	Accepted
1179	Centaurea donetzica	Klokov	species	Centaurea	Asteraceae	Centaurea donetzica	Klokov	Centaurea donetzica	Klokov	Centaurea donetzica Klokov	SPECIES	3128340	EXACT	ACCEPTED	3128340	Centaurea donetzica	Klokov	Accepted	3049104	190393-1	3049104	Centaurea donetzica	Klokov	wfo-0000056164	Accepted
1180	Centaurea fuscomarginata	(K.Koch) Juz.	species	Centaurea	Asteraceae	Centaurea fuscomarginata	(K.Koch) Juz.	Cyanus fuscomarginatus	(K. Koch) Greuter	Centaurea fuscomarginata (K.Koch) Juz.	SPECIES	4253548	EXACT	ACCEPTED	4253548	Centaurea fuscomarginata	(K.Koch) Juz.	Accepted	3049493	190540-1	3049493	Centaurea fuscomarginata	(K.Koch) Juz.	wfo-0000035981	Accepted
1181	Centaurea iberica	Trevir. ex Spreng.	species	Centaurea	Asteraceae	Centaurea iberica	Trev.	Centaurea iberica	Spreng.	Centaurea iberica Trevis. ex Spreng.	SPECIES	3129000	EXACT	ACCEPTED	3129000	Centaurea iberica	Trevir. ex Spreng.	Accepted	3049683	190695-1	3049683	Centaurea iberica	Trevir. ex Spreng.	wfo-0000014022	Accepted
1182	Centaurea indurata	Janka	species	Centaurea	Asteraceae	Centaurea indurata	Janka	Centaurea phrygia subsp. indurata	(Janka) Stoj. & Acht.	Centaurea indurata Janka	SPECIES	4252589	EXACT	ACCEPTED	4252589	Centaurea indurata	Janka	Synonym	3048867	190716-1	3240407	Centaurea indurata	Janka	wfo-0000075408	Unchecked
1183	Centaurea jacea	L.	species	Centaurea	Asteraceae	Centaurea jacea	L.	Centaurea jacea subsp. jacea	L.	Centaurea jacea L.	SPECIES	3128547	EXACT	ACCEPTED	3128547	Centaurea jacea	L.	Accepted	3049580	190753-1	3049580	Centaurea jacea	L.	wfo-0000095537	Accepted
1184	Centaurea konkae	Klokov	species	Centaurea	Asteraceae	Centaurea konkae	Klokov	Centaurea konkae	Klokov	Centaurea konkae Klokov	SPECIES	3129057	EXACT	ACCEPTED	3129057	Centaurea konkae	Klokov	Accepted	3049848	190812-1	3049848	Centaurea konkae	Klokov	wfo-0000071846	Accepted
1185	Centaurea kotschyana	Heuff.	species	Centaurea	Asteraceae	Centaurea kotschyana	Heuff.	Centaurea kotschyana	Heuff.	Centaurea kotschyana Heuff.	SPECIES	3127804	EXACT	SYNONYM	9575859	Centaurea kotschyana	Heuff.	Accepted	3049854	190817-1	3049854	Centaurea kotschyana	Heuff.	wfo-0000016324	Accepted
1186	Centaurea lavrenkoana	Klokov	species	Centaurea	Asteraceae	Centaurea lavrenkoana	Klokov	Centaurea lavrenkoana	Klokov	Centaurea lavrenkoana Klokov	SPECIES	3127904	EXACT	ACCEPTED	3127904	Centaurea lavrenkoana	Klokov	Accepted	3049952	77118448-1	3049952	Centaurea lavrenkoana	Klokov	wfo-0000010569	Accepted
1187	Centaurea majorovii	Dumbadze	species	Centaurea	Asteraceae	Centaurea majorovii	Dumbadze	Centaurea majorovii	Dumbadze	Centaurea majorovii Dumbadze	SPECIES	3128006	EXACT	ACCEPTED	3128006	Centaurea majorovii	Dumbadze	Accepted	3050077	77122437-1	3050077	Centaurea majorovii	Dumbadze	wfo-0000069289	Accepted
1188	Centaurea maramarosiensis	(Jáv.) Czerep.	species	Centaurea	Asteraceae	Centaurea marmarosiensis	(Jáv.) Czerep.	Cyanus maramarosiensis	(Jáv.) Dostál	Centaurea maramarosiensis (Jáv.) Czerep.	SPECIES	4251406	EXACT	ACCEPTED	4251406	Centaurea maramarosiensis	(Jáv.) Czerep.	Accepted	3049935	190962-1	3049935	Centaurea maramarosiensis	(Javorka) Czerep.	wfo-0000136824	Accepted
1189	Centaurea margarita-alba	Klokov	species	Centaurea	Asteraceae	Centaurea margarita-alba	Klokov	Centaurea margaritalba	Klokov	Centaurea margaritalba Klokov	SPECIES	7523706	EDITED	ACCEPTED	7523706	Centaurea margarita-alba	Klokov	Accepted	3050111	190964-1	3050111	Centaurea margarita-alba	Klokov	wfo-0000019254	Accepted
1190	Centaurea margaritacea	Ten.	species	Centaurea	Asteraceae	Centaurea margaritacea	Ten.	Centaurea margaritacea	Ten.	Centaurea margaritacea Ten.	SPECIES	3127607	EXACT	SYNONYM	3127611	Centaurea margaritacea	Ten.	Synonym	3050109	190965-1	3050084	Centaurea margaritacea	Ten.	wfo-0000134340	Accepted
1191	Centaurea marschalliana	Spreng.	species	Centaurea	Asteraceae	Centaurea marschalliana	Spreng.	Psephellus marschallianus	(Spreng.) K. Koch	Centaurea marschalliana Spreng.	SPECIES	3137863	EXACT	SYNONYM	3137861	Centaurea marschalliana	Spreng.	Synonym	3046321	190976-1	3046323	Psephellus marschallianus	K.Koch	wfo-0000021455	Accepted
1192	Centaurea melanocalathia	Borbás	species	Centaurea	Asteraceae	Centaurea melanocalathia	Borbás	Centaurea phrygia subsp. melanocalathia	(Borbás) Dostál	Centaurea ×melanocalathia Borbás	SPECIES	4251256	EXACT	SYNONYM	4249909	Centaurea × melanocalathia	Borbás	Accepted	3048869	190986-1	3048869	Centaurea phrygia subsp. melanocalathia	(Borbás) Dostál	wfo-0000072072	Accepted
1193	Centaurea mollis	Waldst. & Kit.	species	Centaurea	Asteraceae	Centaurea mollis	Waldst. & Kit.	Cyanus mollis	(Waldst. & Kit.) J. Presl & C. Presl	Centaurea mollis Waldst. & Kit.	SPECIES	7427593	EXACT	ACCEPTED	7427593	Centaurea mollis	Waldst. & Kit.	Accepted	3050151	191025-1	3050151	Centaurea mollis	Waldst. & Kit.	wfo-0000028676	Accepted
1194	Centaurea montana	L.	species	Centaurea	Asteraceae	Centaurea montana	L.	Cyanus montanus	(L.) Hill	Centaurea montana L.	SPECIES	9023462	EXACT	ACCEPTED	9023462	Centaurea montana	L.	Accepted	3050169	191037-1	3050169	Centaurea montana	L.	wfo-0000132430	Accepted
1195	Centaurea odessana	Prodan	species	Centaurea	Asteraceae	Centaurea odessana	Prodán	Centaurea odessana	Prodan	Centaurea odessana Prodan	SPECIES	3128881	EXACT	ACCEPTED	3128881	Centaurea odessana	Prodan	Accepted	3050293	191138-1	3050293	Centaurea odessana	Prodan	wfo-0000032206	Accepted
1196	Centaurea orientalis	L.	species	Centaurea	Asteraceae	Centaurea orientalis	L.	Centaurea orientalis	L.	Centaurea orientalis L.	SPECIES	3128007	EXACT	ACCEPTED	3128007	Centaurea orientalis	L.	Accepted	3050325	191157-1	3050325	Centaurea orientalis	L.	wfo-0000133847	Accepted
1197	Centaurea ossethica	Sosn.	species	Centaurea	Asteraceae	Centaurea ossetica	Sosn. ex Tzvelev	Centaurea pseudoscabiosa subsp. ossethica	(Sosn.) Gabrieljan	Centaurea ossethica Sosn.	SPECIES	4250448	EXACT	SYNONYM	4249455	Centaurea ossethica	Sosn.	Synonym	3049060	191164-1	3049062	Centaurea pseudoscabiosa subsp. ossethica	(Sosn.) Gabrieljan	wfo-0000102845	Accepted
1198	Centaurea paczoskii	Kotov ex Klokov	species	Centaurea	Asteraceae	Centaurea paczoskii	Kotov ex Klokov	Centaurea paczoskii	Klokov	Centaurea paczoskii Kotov ex Klokov	SPECIES	3127968	EXACT	ACCEPTED	3127968	Centaurea paczoskyi	Kotov ex Klokov	Accepted	3050352	191173-1	3050352	Centaurea paczoskii	Kotov ex Klokov	wfo-1000040493	Unchecked
1199	Centaurea pannonica	(Heuff.) Simonk.	species	Centaurea	Asteraceae	Centaurea pannonica	(Heuff.) Simonk.	Centaurea jacea subsp. angustifolia	(DC.) Gremli	Centaurea pannonica (Heuff.) Simonk.	SPECIES	3128363	EXACT	ACCEPTED	3128363	Centaurea pannonica	(Heuff.) Hayek	Synonym	3049752	191198-1	3230602	Centaurea pannonica	(Heuff.) Simonk.	wfo-0000069322	Unchecked
1200	Centaurea phrygia	L.	species	Centaurea	Asteraceae	Centaurea phrygia	L.	Centaurea phrygia subsp. phrygia	L.	Centaurea phrygia L.	SPECIES	8305028	EXACT	ACCEPTED	8305028	Centaurea phrygia	L.	Accepted	3048529	191259-1	3048529	Centaurea phrygia	L.	wfo-0000023705	Accepted
1201	Centaurea protogerberi	Klokov	species	Centaurea	Asteraceae	Centaurea protogerberi	Klokov	Centaurea protogerberi	Klokov	Centaurea protogerberi Klokov	SPECIES	3128737	EXACT	ACCEPTED	3128737	Centaurea proto-gerberi	Klokov	Accepted	3048875	191329-1	3048875	Centaurea protogerberi	Klokov	wfo-1000040318	Unchecked
1202	Centaurea protomargaritacea	Klokov	species	Centaurea	Asteraceae	Centaurea protomargaritacea	Klokov	Centaurea protomargaritacea	Klokov	Centaurea protomargaritacea Klokov	SPECIES	3127934	EXACT	ACCEPTED	3127934	Centaurea proto-margaritacea	Klokov	Accepted	3048877	191330-1	3048877	Centaurea proto-margaritacea	Klokov	wfo-0000089311	Accepted
1203	Centaurea pseudoleucolepis	Kleopow	species	Centaurea	Asteraceae	Centaurea pseudoleucolepis	Kleopow	Centaurea pseudoleucolepis	Kleopow	Centaurea pseudoleucolepis Kleopow	SPECIES	3128956	EXACT	ACCEPTED	3128956	Centaurea pseudoleucolepis	Kleopow	Accepted	3049041	191353-1	3049041	Centaurea pseudoleucolepis	Kleopow	wfo-0000133627	Accepted
1204	Centaurea pseudomaculosa	Dobrocz.	species	Centaurea	Asteraceae	Centaurea pseudomaculosa	Dobrocz.	Centaurea pseudomaculosa	Dobrocz.	Centaurea pseudomaculosa Dobrocz	SPECIES	3129082	EXACT	ACCEPTED	3129082	Centaurea pseudomaculosa	Dobrocz.	Accepted	3049044	191354-1	3049044	Centaurea pseudomaculosa	Dobrocz.	wfo-0000000091	Accepted
1205	Centaurea pseudophrygia	C.A.Mey.	species	Centaurea	Asteraceae	Centaurea pseudophrygia	C.A.Mey.	Centaurea phrygia subsp. pseudophrygia	(C. A. Mey.) Gugler	Centaurea pseudophrygia C.A.Mey.	SPECIES	6446296	EXACT	ACCEPTED	6446296	Centaurea pseudophrygia	C.A.Mey.	Synonym	3048919	191339-1	3048921	Centaurea phrygia subsp. pseudophrygia	(C.A.Mey.) Gugler	wfo-0000020639	Accepted
1206	Centaurea rubriflora	N.B.Illar.	species	Centaurea	Asteraceae	Centaurea rubriflora	Illar.	Centaurea salonitana	Vis.	Centaurea rubriflora N.B.Illar.	SPECIES	3128912	EXACT	SYNONYM	3128910	Centaurea rubriflora	N.B.Illar.	Synonym	3049296	191475-1	3049302	Centaurea salonitana	Vis.	wfo-0000009281	Accepted
1207	Centaurea ruthenica	Lam.	species	Centaurea	Asteraceae	Centaurea ruthenica	Lam.	Rhaponticoides ruthenica	(Lam.) M. V. Agab. & Greuter	Centaurea ruthenica Lam.	SPECIES	3128399	EXACT	SYNONYM	3128403	Centaurea ruthenica	Lam.	Synonym	3046615	191488-1	3046619	Rhaponticoides ruthenica	(Lam.) M.V.Agab. & Greuter	wfo-0000016006	Accepted
1208	Centaurea salicifolia	M.Bieb. ex Willd.	species	Centaurea	Asteraceae	NA	NA	Centaurea phrygia subsp. salicifolia	(Willd.) Mikheev	Centaurea salicifolia M.Bieb. ex Willd.	SPECIES	3127546	EXACT	SYNONYM	4249884	Centaurea salicifolia	M.Bieb. ex Willd.	Synonym	3048928	191497-1	3048930	Centaurea phrygia subsp. salicifolia	(M.Bieb. ex Willd.) Mikheev	wfo-0000064818	Accepted
1209	Centaurea salonitana	Vis.	species	Centaurea	Asteraceae	Centaurea salonitana	Vis.	Centaurea salonitana	Vis.	Centaurea salonitana Vis.	SPECIES	3128910	EXACT	ACCEPTED	3128910	Centaurea salonitana	Vis.	Accepted	3049302	191504-1	3049302	Centaurea salonitana	Vis.	wfo-0000009281	Accepted
1210	Centaurea sarandinakiae	N.B.Illar.	species	Centaurea	Asteraceae	Centaurea sarandinakiae	Illar.	Centaurea sarandinakiae	N. B. Illar.	Centaurea sarandinakiae N.B.Illar.	SPECIES	3128652	EXACT	ACCEPTED	3128652	Centaurea sarandinakiae	N.B.Illar.	Accepted	3049306	191513-1	3049306	Centaurea sarandinakiae	N.B.Illar.	wfo-0000033140	Accepted
1211	Centaurea savranica	Klokov	species	Centaurea	Asteraceae	Centaurea savranica	Klokov	Centaurea savranica	Klokov	Centaurea savranica Klokov	SPECIES	3127703	EXACT	ACCEPTED	3127703	Centaurea savranica	Klokov	Accepted	3048888	77118447-1	3048888	Centaurea savranica	Klokov	wfo-0000114860	Accepted
1212	Centaurea scabiosa	L.	species	Centaurea	Asteraceae	Centaurea scabiosa	L.	Centaurea scabiosa	L.	Centaurea scabiosa L.	SPECIES	8087525	EXACT	ACCEPTED	8087525	Centaurea scabiosa	L.	Accepted	3049312	191521-1	3049312	Centaurea scabiosa	L.	wfo-0000013986	Accepted
1213	Centaurea semijusta	Juz.	species	Centaurea	Asteraceae	Centaurea semijusta	Juz.	Centaurea semijusta	Juz.	Centaurea semijusta Juz.	SPECIES	3128069	EXACT	SYNONYM	3128213	Centaurea semiusta	Juz.	Accepted	3050524	191562-1	3050524	Centaurea semijusta	Juz.	wfo-1000040353	Unchecked
1214	Centaurea solstitialis	L.	species	Centaurea	Asteraceae	Centaurea solstitialis	L.	Centaurea solstitialis subsp. solstiticalis	L.	Centaurea solstitialis L.	SPECIES	3128888	EXACT	ACCEPTED	3128888	Centaurea solstitialis	L.	Accepted	3050367	191626-1	3050367	Centaurea solstitialis	L.	wfo-0000035974	Accepted
1215	Centaurea stenolepis	A.Kern.	species	Centaurea	Asteraceae	Centaurea stenolepis	A.Kern.	Centaurea phrygia subsp. stenolepis	(A. Kern.) Gugler	Centaurea stenolepis A.Kern.	SPECIES	6446162	EXACT	ACCEPTED	6446162	Centaurea stenolepis	A.Kern.	Synonym	3048934	191676-1	3240404	Centaurea stenolepis	Kern.	wfo-0000126888	Unchecked
1216	Centaurea stereophylla	Besser	species	Centaurea	Asteraceae	Centaurea stereophylla	Besser	Centaurea stereophylla	Besser	Centaurea stereophylla Besser	SPECIES	7877063	EXACT	ACCEPTED	7877063	Centaurea stereophylla	Besser	Accepted	3050710	191679-1	3050710	Centaurea stereophylla	Besser	wfo-0000119210	Accepted
1217	Centaurea sterilis	Steven	species	Centaurea	Asteraceae	Centaurea sterilis	Steven	Centaurea sterilis	Steven	Centaurea sterilis Steven	SPECIES	3128213	EXACT	ACCEPTED	3128213	Centaurea sterilis	Steven	Accepted	3050715	191681-1	3050715	Centaurea sterilis	Steven	wfo-0000006367	Accepted
1218	Centaurea steveniana	Klokov	species	Centaurea	Asteraceae	Centaurea steveniana	Klokov	Centaurea steveniana	Klokov	Centaurea steveniana Klokov	SPECIES	3127574	EXACT	ACCEPTED	3127574	Centaurea steveniana	Klokov	Accepted	3050718	191684-1	3050718	Centaurea steveniana	Klokov	wfo-0000032899	Accepted
1219	Centaurea stoebe	L.	species	Centaurea	Asteraceae	Centaurea stoebe	L.	Centaurea stoebe	L.	Centaurea stoebe L.	SPECIES	3127727	EXACT	ACCEPTED	3127727	Centaurea stoebe	L.	Accepted	3050723	191689-1	3050723	Centaurea stoebe	L.	wfo-0000044770	Accepted
1220	Centaurea stricta	Waldst. & Kit.	species	Centaurea	Asteraceae	Centaurea stricta	Waldst. & Kit.	Cyanus triumfettii subsp. strictus	(Waldst. & Kit.) Dostál	Centaurea stricta Waldst. & Kit.	SPECIES	4247542	EXACT	ACCEPTED	4247542	Centaurea stricta	Waldst. & Kit.	Accepted	3050919	191698-1	3050919	Centaurea stricta	Waldst. & Kit.	wfo-0000026410	Accepted
1221	Centaurea substituta	Czerep.	species	Centaurea	Asteraceae	Centaurea substituta	Czerep.	Centaurea jacea subsp. substituta	(Czerep.) Mikheev	Centaurea substituta Czerep.	SPECIES	4247448	EXACT	SYNONYM	4252378	Centaurea substituta	Czerep.	Synonym	3049771	191719-1	3049773	Centaurea jacea subsp. substituta	(Czerep.) Mikheev	wfo-0000107720	Accepted
1222	Centaurea sumensis	Kalen.	species	Centaurea	Asteraceae	Centaurea sumensis	Kalen.	Psephellus sumensis	(Kalen.) Greuter	Centaurea sumensis Kalen.	SPECIES	3137819	EXACT	SYNONYM	3137817	Centaurea sumensis	Kalen.	Synonym	3046364	191725-1	3046366	Psephellus sumensis	(Kalen.) Greuter	wfo-0000086096	Accepted
1223	Centaurea taliewii	Kleopow	species	Centaurea	Asteraceae	Centaurea taliewii	Kleopow	Rhaponticoides taliewii	(Kleopow) M. V. Agab. & Greuter	Centaurea taliewii Kleopow	SPECIES	3127935	EXACT	SYNONYM	3127936	Centaurea taliewii	Kleopow	Synonym	3046451	191741-1	3046452	Rhaponticoides taliewii	(Kleopow) M.V.Agab. & Greuter	wfo-0000019735	Accepted
1224	Centaurea tanaitica	Klokov	species	Centaurea	Asteraceae	Centaurea tanaitica	Klokov	Cyanus tanaiticus	(Klokov) Soják	Centaurea tanaitica Klokov	SPECIES	3089506	EXACT	ACCEPTED	3089506	Centaurea tanaitica	Klokov	Accepted	3050926	77118449-1	3050926	Centaurea tanaitica	Klokov	wfo-0000107340	Accepted
1225	Centaurea trichocephala	M.Bieb. ex Willd.	species	Centaurea	Asteraceae	Centaurea trichocephala	M.Bieb.	Centaurea trichocephala	Willd.	Centaurea trichocephala M.Bieb. ex Willd.	SPECIES	3128431	EXACT	ACCEPTED	3128431	Centaurea trichocephala	M.Bieb. ex Willd.	Accepted	3050864	191812-1	3050864	Centaurea trichocephala	M.Bieb. ex Willd.	wfo-0000071113	Accepted
1226	Centaurea trinervia	Stephan ex Willd.	species	Centaurea	Asteraceae	Centaurea trinervia	Stephan	Psephellus trinervius	(Willd.) Wagenitz	Centaurea trinervia Stephan ex Willd.	SPECIES	3127932	EXACT	SYNONYM	3137926	Centaurea trinervia	Stephan ex Willd.	Synonym	3046375	191814-1	3046385	Psephellus trinervius	(Willd.) Wagenitz	wfo-0000042938	Accepted
1227	Centaurea triumfettii	All.	species	Centaurea	Asteraceae	NA	NA	Cyanus triumfettii	(All.) Á. Löve & D. Löve	Centaurea triumfettii All.	SPECIES	3127633	EXACT	ACCEPTED	3127633	Centaurea triumfettii	All.	Accepted	3050868	191816-1	3050868	Centaurea triumfettii	All.	wfo-0000005034	Accepted
1228	Centaurea vankovii	Klokov	species	Centaurea	Asteraceae	Centaurea vankovii	Klokov	Centaurea vankovii	Klokov	Centaurea vankovii Klokov	SPECIES	3128404	EXACT	ACCEPTED	3128404	Centaurea vankovii	Klokov	Accepted	3050564	191854-1	3050564	Centaurea vankovii	Klokov	wfo-0000021975	Accepted
1229	Centaurea x dobroczaevae	Tzvelev	hybrid	Centaurea	Asteraceae	Centaurea × dobroczaevae	Tzvelev	NA	NA	Centaurea ×dobroczaevae Tzvelev	SPECIES	4254267	EXACT	DOUBTFUL	4254267	Centaurea × dobroczaevae	Tzvelev	Unplaced	3219980	905828-1	NA	Centaurea dobroczaevae	Tzvelev	wfo-0000132535	Unchecked
1230	Centaurea x hypanica	Pacz.	hybrid	Centaurea	Asteraceae	Centaurea × hypanica	Pacz.	NA	NA	Centaurea hypanica Pacz.	SPECIES	8627315	EXACT	SYNONYM	4252741	Centaurea hypanica	Pacz. ex Schmalh.	Unplaced	3199315	190686-1	NA	Centaurea hypanica	Pacz. ex Schmalh.	wfo-0000136746	Unchecked
1231	Centaurea x iljiniana	N.B.Illar.	hybrid	Centaurea	Asteraceae	Centaurea × iljiniana	Illar.	NA	NA	Centaurea iljiniana N.B.Illar.	SPECIES	3128969	EXACT	SYNONYM	3128962	Centaurea iljiniana	N.B.Illar.	Synonym	3199319	190700-1	3049088	Centaurea iljiniana	N.B.Illar.	wfo-0000093347	Unchecked
1232	Centaurea x klokovii	Tzvelev	hybrid	Centaurea	Asteraceae	Centaurea × klokovii	Tzvelev	NA	NA	Centaurea ×klokovii Tzvelev	SPECIES	4252084	EXACT	DOUBTFUL	4252084	Centaurea × klokovii	Tzvelev	Unplaced	3219981	905830-1	NA	Centaurea klokovii	Tzvelev	wfo-0000093614	Unchecked
1233	Centaurea x livonica	Weinm.	hybrid	Centaurea	Asteraceae	Centaurea × livonica	Weinm.	NA	NA	Centaurea ×livonica Weinm.	SPECIES	3128296	EXACT	ACCEPTED	3128296	Centaurea × livonica	Weinm.	Accepted	3049724	927567-1	3049724	Centaurea livonica	Weinm.	wfo-0001130635	Unchecked
1234	Centaurea x longiaristata	N.B.Illar.	hybrid	Centaurea	Asteraceae	Centaurea × longiaristata	Illar.	NA	NA	Centaurea longiaristata N.B.Illar.	SPECIES	4251632	EXACT	DOUBTFUL	4251632	Centaurea longiaristata	N.B.Illar.	Unplaced	3199371	190903-1	NA	Centaurea longiaristata	N.B.Illar.	wfo-0000072071	Unchecked
1235	Centaurea x ninae	Juz.	hybrid	Centaurea	Asteraceae	Centaurea × ninae	Juz.	NA	NA	Centaurea ninae Juz.	SPECIES	4250700	EXACT	DOUBTFUL	4250700	Centaurea ninae	Juz.	Unplaced	3199272	191112-1	NA	Centaurea ninae	Juz.	wfo-0000074406	Unchecked
1236	Centaurium anatolicum	(K.Koch) Tzvelev	species	Centaurium	Gentianaceae	Centaurium anatolicum	(K.Koch) Tzvelev	Centaurium anatolicum	(C. Koch) Tzvelev	Centaurium anatolicum (K.Koch) Tzvelev	SPECIES	5595189	EXACT	SYNONYM	7443691	Centaurium anatolicum	(K.Koch) Tzvelev	Synonym	2708580	972876-1	3262672	Centaurium pulchellum	(Sw.) Druce	wfo-0000594018	Accepted
1237	Centaurium erythraea	Rafn	species	Centaurium	Gentianaceae	Centaurium erythraea	Rafn	Centaurium erythraea	Rafn	Centaurium erythraea Rafn	SPECIES	5414457	EXACT	ACCEPTED	5414457	Centaurium erythraea	Rafn	Accepted	2708639	326619-2	2708639	Centaurium erythraea	Rafn	wfo-0000593916	Accepted
1238	Centaurium erythraea subsp. ruthenicum	(Velen.) Melderis	subspecies	Centaurium	Gentianaceae	Centaurium erythraea subsp. ruthenicum	(Velen.) Melderis	Centaurium erythraea subsp. ruthenicum	(Velen.) Melderis	Centaurium erythraea Rafn	SPECIES	5414457	EDITED	ACCEPTED	5414457	NA	NA	NA	NA	NA	NA	Centaurium erythraea subsp. rumelicum	(Velen.) Melderis	wfo-0000593932	Accepted
1239	Centaurium littorale	(Turner) Gilmour	species	Centaurium	Gentianaceae	Centaurium littorale	(D.Turner) Gilmour	Centaurium littorale	(Turner) Gilmour	Centaurium littorale (Turner) Gilmour	SPECIES	5414469	EXACT	ACCEPTED	5414469	Centaurium littorale	(Turner) Gilmour	Accepted	2708691	366670-1	2708691	Centaurium littorale	(Turner) Gilmour	wfo-0000593969	Accepted
1240	Centaurium meyeri	(Bunge) Druce	species	Centaurium	Gentianaceae	Centaurium meyeri	(Bunge) Druce	Centaurium pulchellum subsp. meyeri	(Bunge) Tzvelev	Centaurium meyeri (Bunge) Druce	SPECIES	5595040	EXACT	SYNONYM	5596511	Centaurium meyeri	(Bunge) Druce	Synonym	2708708	366680-1	2708737	Centaurium pulchellum var. altaicum	(Griseb.) Kitag. & H.Hara	wfo-0000594019	Accepted
1241	Centaurium pulchellum	(Sw.) Druce	species	Centaurium	Gentianaceae	Centaurium pulchellum	(Sw.) Druce	Centaurium pulchellum	(Sw.) Druce	Centaurium pulchellum (Sw.) Druce	SPECIES	7439391	EXACT	ACCEPTED	7439391	Centaurium pulchellum	(Sw.) Hayek ex Hand.-Mazz., Stadlm., Janch. & Faltis	Accepted	2708736	366702-1	2708736	Centaurium pulchellum	(Sw.) Druce	wfo-0000594018	Accepted
1242	Centaurium spicatum	(L.) Fritsch	species	Centaurium	Gentianaceae	Centaurium spicatum	(L.) Fritsch	Centaurium spicatum	(L.) Fritsch	Centaurium spicatum (L.) Fritsch	SPECIES	5414470	EXACT	SYNONYM	5595243	Centaurium spicatum	(L.) Fritsch	Synonym	2708771	366723-1	2589599	Schenkia spicata	(L.) G.Mans.	wfo-0001275170	Accepted
1243	Centaurium tenuiflorum	(Hoffmanns. & Link) Fritsch	species	Centaurium	Gentianaceae	Centaurium tenuiflorum	(Hoffmgg. & Link) Fritsch	Centaurium tenuiflorum	(Hoffmanns. & Link) Fritsch	Centaurium tenuiflorum (Hoffmanns. & Link) Fritsch	SPECIES	6367342	EXACT	ACCEPTED	6367342	Centaurium tenuiflorum	(Hoffmanns. & Link) Fritsch	Accepted	2708783	366729-1	2708783	Centaurium tenuiflorum	(Hoffmanns. & Link) Fritsch	wfo-0000594064	Accepted
1244	Centaurium uliginosum	(Waldst. & Kit.) Fritsch	species	Centaurium	Gentianaceae	Centaurium uliginosum	(Waldst. & Kit.) G.Beck ex Ronniger	Centaurium littorale subsp. compressum	(Kunth) Kirschner	Centaurium uliginosum (Waldst. & Kit.) Fritsch	SPECIES	5596350	EXACT	SYNONYM	8669983	Centaurium uliginosum	(Waldst. & Kit.) Fritsch	Synonym	2708794	77063532-1	2708695	Centaurium littorale subsp. uliginosum	(Waldst. & Kit.) Rothm. ex Melderis	wfo-0000593973	Accepted
1245	Centranthus calcitrapae	(L.) Dufr.	species	Centranthus	Caprifoliaceae	Centranthus calcitrapa	(L.) Dufr.	Centranthus calcitrapae	(L.) Dufr.	Centranthus calcitrapae (L.) Dufr.	SPECIES	7298987	EXACT	ACCEPTED	7298987	Centranthus calcitrapae	(L.) Dufr.	Synonym	2709006	859258-1	2462377	Valeriana calcitrapae	L.	wfo-0000425385	Accepted
1246	Centranthus ruber	(L.) DC.	species	Centranthus	Caprifoliaceae	Centranthus ruber	(L.) DC.	Centranthus ruber	(L.) DC.	Centranthus ruber (L.) DC.	SPECIES	2888740	EXACT	ACCEPTED	2888740	Centranthus ruber	(L.) DC.	Synonym	2709046	859275-1	2464478	Valeriana rubra	L.	wfo-0000426886	Accepted
1247	Centunculus minimus	L.	species	Centunculus	Caryophyllaceae	Centunculus minimus	L.	Anagallis minima	(L.) E. H. L. Krause	Centunculus minimus L.	SPECIES	5414370	EXACT	SYNONYM	7939955	Centunculus minimus	L.	Synonym	2709239	700650-1	2896584	Lysimachia minima	(L.) U.Manns & Anderb.	wfo-0000744202	Accepted
1248	Cephalanthera damasonium	(Mill.) Druce	species	Cephalanthera	Orchidaceae	Cephalanthera damasonium	(Mill.) Druce	Cephalanthera damasonium	(Mill.) Druce	Cephalanthera damasonium (Mill.) Druce	SPECIES	2795952	EXACT	ACCEPTED	2795952	Cephalanthera damasonium	(Mill.) Druce	Accepted	36635	622369-1	36635	Cephalanthera damasonium	Druce	wfo-0000828965	Accepted
1249	Cephalanthera longifolia	(L.) Fritsch	species	Cephalanthera	Orchidaceae	Cephalanthera longifolia	(L.) Fritsch	Cephalanthera longifolia	(L.) Fritsch	Cephalanthera longifolia (L.) Fritsch	SPECIES	2795869	EXACT	ACCEPTED	2795869	Cephalanthera longifolia	(L.) Fritsch	Accepted	36658	622389-1	36658	Cephalanthera longifolia	(L.) Fritsch	wfo-0000829212	Accepted
1250	Cephalanthera rubra	(L.) Rich.	species	Cephalanthera	Orchidaceae	Cephalanthera rubra	(L.) Rich.	Cephalanthera rubra	(L.) Rich.	Cephalanthera rubra (L.) Rich.	SPECIES	2795845	EXACT	ACCEPTED	2795845	Cephalanthera rubra	(L.) Rich.	Accepted	36673	622405-1	36673	Cephalanthera rubra	(L.) Rich.	wfo-0000829375	Accepted
1251	Cephalaria coriacea	(Willd.) Roem. & Schult. ex Steud.	species	Cephalaria	Caprifoliaceae	Cephalaria coriacea	(Willd.)Steud.	Cephalaria coriacea	(Willd.) Steud.	Cephalaria coriacea (Willd.) Roem. & Schult. ex Steud.	SPECIES	4103088	EXACT	ACCEPTED	4103088	Cephalaria coriacea	(Willd.) Roem. & Schult.	Accepted	2709321	319092-1	2709321	Cephalaria coriacea	(Willd.) Schrad.	wfo-0000594510	Accepted
1252	Cephalaria demetrii	Bobrov	species	Cephalaria	Caprifoliaceae	Cephalaria demetrii	Bobrov	Cephalaria uralensis	(Murray) Roem. & Schult.	Cephalaria demetrii Bobrov	SPECIES	4103043	EXACT	ACCEPTED	4103043	Cephalaria demetrii	Bobrov	Accepted	2709328	319097-1	2709328	Cephalaria demetrii	Bobrov	wfo-0000594517	Accepted
1253	Cephalaria gigantea	(Ledeb.) Bobrov	species	Cephalaria	Caprifoliaceae	NA	NA	Cephalaria gigantea	(Ledeb.) Bobrov	Cephalaria gigantea (Ledeb.) Bobrov	SPECIES	2888797	EXACT	ACCEPTED	2888797	Cephalaria gigantea	(Ledeb.) Bobrov	Accepted	2709348	319110-1	2709348	Cephalaria gigantea	(Ledeb.) Bobrov	wfo-0000594537	Accepted
1254	Cephalaria litvinovii	Bobrov	species	Cephalaria	Caprifoliaceae	Cephalaria litvinovii	Bobrov	Cephalaria litvinovii	Bobrov	Cephalaria litvinovii Bobrov	SPECIES	4104298	EXACT	ACCEPTED	4104298	Cephalaria litvinovii	Bobrov	Accepted	2709378	319139-1	2709378	Cephalaria litvinovii	Bobrov	wfo-0000594568	Accepted
1255	Cephalaria transsylvanica	(L.) Schrad. ex Roem. & Schult.	species	Cephalaria	Caprifoliaceae	Cephalaria transsylvanica	(L.) Schrad. ex Roem. & Schult.	Cephalaria transsylvanica	(L.) Roem. & Schult.	Cephalaria transsylvanica (L.) Schrad. ex Roem. & Schult.	SPECIES	4934466	EXACT	ACCEPTED	4934466	Cephalaria transsylvanica	(L.) Roem. & Schult.	Accepted	2709449	319196-1	2709449	Cephalaria transsylvanica	(L.) Schrad.	wfo-0001046391	Accepted
1256	Cephalaria uralensis	(Murray) Schrad. ex Roem. & Schult.	species	Cephalaria	Caprifoliaceae	Cephalaria uralensis	(Murray) Schrad. ex Roem. & Schult.	Cephalaria uralensis	(Murray) Roem. & Schult.	Cephalaria uralensis (Murray) Roem. & Schult.	SPECIES	7301076	EXACT	ACCEPTED	7301076	Cephalaria uralensis	(Murray) Roem. & Schult.	Accepted	2709451	319197-1	2709451	Cephalaria uralensis	(Murray) Schrad.	wfo-0000594650	Accepted
1257	Cephalorrhynchus tuberosus	(Steven) Schchian	species	Cephalorrhynchus	Asteraceae	Cephalorrhynchus tuberosus	(Steven) Schchian	Cicerbita hispida	(DC.) Beauverd	Cephalorrhynchus tuberosus (Steven) Schchian	SPECIES	3140563	EXACT	SYNONYM	3140556	Cephalorrhynchus tuberosus	(Steven) Schchian	Synonym	3062124	192112-1	3062130	Lactuca hispida	DC.	wfo-0000032387	Accepted
1258	Cerastium alpinum	L.	species	Cerastium	Caryophyllaceae	Cerastium alpinum	L.	Cerastium alpinum	L.	Cerastium alpinum L.	SPECIES	3085450	EXACT	ACCEPTED	3085450	Cerastium alpinum	L.	Accepted	2709871	302288-2	2709871	Cerastium alpinum	L.	wfo-0000595075	Accepted
1259	Cerastium arvense	L.	species	Cerastium	Caryophyllaceae	Cerastium arvense	L.	Cerastium arvense	L.	Cerastium arvense L.	SPECIES	3085433	EXACT	ACCEPTED	3085433	Cerastium arvense	L.	Accepted	2709949	329786-2	2709949	Cerastium arvense	L.	wfo-0000595158	Accepted
1260	Cerastium atriusculum	Klokov	species	Cerastium	Caryophyllaceae	Cerastium atriusculum	Klokov	Cerastium pumilum subsp. glutinosum	(Fr.) Jalas	Cerastium atriusculum Klokov	SPECIES	8331113	EXACT	SYNONYM	6364084	Cerastium atriusculum	Klokov	Synonym	2710013	77175330-1	2710767	Cerastium pumilum var. glutinosum	(Fries) E.Rico	wfo-0000596030	Accepted
1261	Cerastium balearicum	F.Herm.	species	Cerastium	Caryophyllaceae	Cerastium balearicum	F.Herm.	Cerastium semidecandrum	L.	Cerastium balearicum F.Herm.	SPECIES	3813537	EXACT	SYNONYM	3085434	Cerastium balearicum	F.Herm.	Synonym	2710022	152089-1	2710853	Cerastium semidecandrum	L.	wfo-0000596122	Accepted
1262	Cerastium biebersteinii	DC.	species	Cerastium	Caryophyllaceae	Cerastium biebersteinii	DC.	Cerastium biebersteinii	DC.	Cerastium biebersteinii DC.	SPECIES	3085437	EXACT	ACCEPTED	3085437	Cerastium biebersteinii	DC.	Accepted	2710069	152101-1	2710069	Cerastium biebersteinii	DC.	wfo-0000595279	Accepted
1263	Cerastium crassiusculum	Klokov	species	Cerastium	Caryophyllaceae	Cerastium crassiusculum	Klokov	NA	NA	Cerastium crassiusculum Klokov	SPECIES	3812539	EXACT	ACCEPTED	3812539	Cerastium crassiusculum	Klokov	Accepted	2710192	1004918-1	2710192	Cerastium crassiusculum	Klokov	wfo-0000595413	Accepted
1264	Cerastium eriophorum	Kit.	species	Cerastium	Caryophyllaceae	Cerastium eriophorum	Kit.	Cerastium eriophorum	Kit.	Cerastium eriophorum Kit.	SPECIES	7830500	EXACT	DOUBTFUL	7830500	Cerastium eriophorum	Kit. ex Schult.	Accepted	2710297	152239-1	2710297	Cerastium eriophorum	Kit. ex Rochel	wfo-0000595525	Accepted
1265	Cerastium fontanum	Baumg.	species	Cerastium	Caryophyllaceae	Cerastium fontanum	Baumg.	Cerastium fontanum	Baumg.	Cerastium fontanum Baumg.	SPECIES	3085458	EXACT	ACCEPTED	3085458	Cerastium fontanum	Baumg.	Accepted	2710319	152255-1	2710319	Cerastium fontanum	Baumg.	wfo-0000595550	Accepted
1266	Cerastium glomeratum	Thuill.	species	Cerastium	Caryophyllaceae	Cerastium glomeratum	Thuill.	Cerastium glomeratum	Thuill.	Cerastium glomeratum Thuill.	SPECIES	3085440	EXACT	ACCEPTED	3085440	Cerastium glomeratum	Thuill.	Accepted	2710370	152274-1	2710370	Cerastium glomeratum	Thuill.	wfo-0000595603	Accepted
1267	Cerastium heterotrichum	Klokov	species	Cerastium	Caryophyllaceae	Cerastium heterotrichum	Klokov	Cerastium semidecandrum	L.	Cerastium heterotrichum Klokov	SPECIES	8383289	EXACT	SYNONYM	3085434	Cerastium heterotrichum	Klokov	Synonym	2710412	77175331-1	2710853	Cerastium semidecandrum	L.	wfo-0000596122	Accepted
1268	Cerastium holosteoides	Fr.	species	Cerastium	Caryophyllaceae	Cerastium holosteoides	Fr.	Cerastium fontanum subsp. vulgare	(Hartm.) Greuter & Burdet	Cerastium holosteoides Fr.	SPECIES	6364031	EXACT	ACCEPTED	6364031	Cerastium holosteoides	Fr.	Accepted	2710423	152312-1	2710423	Cerastium fontanum subsp. vulgare	(Hartm.) Greuter & Burdet	wfo-0000595577	Accepted
1269	Cerastium kioviense	Klokov	species	Cerastium	Caryophyllaceae	Cerastium kioviense	Klokov	Cerastium pumilum subsp. glutinosum	(Fr.) Jalas	Cerastium kioviense Klokov	SPECIES	7569229	EXACT	SYNONYM	6364084	Cerastium kioviense	Klokov	Synonym	2710470	77175327-1	2710767	Cerastium pumilum var. glutinosum	(Fries) E.Rico	wfo-0000596030	Accepted
1270	Cerastium lucorum	(Schur) Möschl	species	Cerastium	Caryophyllaceae	Cerastium lucorum	(Schur) Möschl	Cerastium fontanum subsp. lucorum	(Schur) Soó	Cerastium lucorum (Schur) Möschl	SPECIES	8820721	EXACT	ACCEPTED	8820721	Cerastium lucorum	(Schur) Möschl	Synonym	2710557	NA	2710336	Cerastium fontanum subsp. lucorum	(Schur) Soó	wfo-0000595567	Accepted
1271	Cerastium nemorale	M.Bieb.	species	Cerastium	Caryophyllaceae	Cerastium nemorale	M.Bieb.	Cerastium nemorale	M. Bieb.	Cerastium nemorale M.Bieb.	SPECIES	3809638	EXACT	ACCEPTED	3809638	Cerastium nemorale	M.Bieb.	Accepted	2710639	152454-1	2710639	Cerastium nemorale	M.Bieb.	wfo-0000595893	Accepted
1272	Cerastium odessanum	Klokov	species	Cerastium	Caryophyllaceae	Cerastium odessanum	Klokov	Cerastium odessanum	Klokov	Cerastium odessanum Klokov	SPECIES	3809331	EXACT	ACCEPTED	3809331	Cerastium odessanum	Klokov	Accepted	2710680	1004919-1	2710680	Cerastium odessanum	Klokov	wfo-0000595937	Accepted
1273	Cerastium perfoliatum	L.	species	Cerastium	Caryophyllaceae	Cerastium perfoliatum	L.	Cerastium perfoliatum	L.	Cerastium perfoliatum L.	SPECIES	7616634	EXACT	SYNONYM	5588554	Cerastium perfoliatum	L.	Accepted	2710727	152516-1	2710727	Cerastium perfoliatum	L.	wfo-0000595988	Accepted
1274	Cerastium pseudobulgaricum	Klokov	species	Cerastium	Caryophyllaceae	Cerastium pseudobulgaricum	Klokov	Cerastium gracile	Dufour	Cerastium pseudobulgaricum Klokov	SPECIES	7806319	EXACT	SYNONYM	7267109	Cerastium pseudobulgaricum	Klokov	Synonym	2710755	77175325-1	2710847	Cerastium gracile	Dufour	wfo-0000595615	Accepted
1275	Cerastium pumilum	Curtis	species	Cerastium	Caryophyllaceae	Cerastium pumilum aggr.	NA	Cerastium pumilum	Curtis	Cerastium pumilum Curtis	SPECIES	3085469	EXACT	ACCEPTED	3085469	Cerastium pumilum	Curtis	Accepted	2710761	152552-1	2710761	Cerastium pumilum	Curtis	wfo-0000596025	Accepted
1276	Cerastium pumilum subsp. glutinosum	(Fr.) Jalas	subspecies	Cerastium	Caryophyllaceae	NA	NA	Cerastium pumilum subsp. glutinosum	(Fr.) Jalas	Cerastium pumilum subsp. glutinosum (Fr.) Jalas	SUBSPECIES	6363678	EXACT	SYNONYM	6364084	Cerastium pumilum subsp. glutinosum	(Wahlenb.) Corb.	Synonym	3248494	NA	2710767	Cerastium pumilum var. glutinosum	(Fries) E.Rico	wfo-0000596030	Accepted
1277	Cerastium schmalhausenii	Pacz.	species	Cerastium	Caryophyllaceae	Cerastium schmalhausenii	Pacz.	Cerastium gracile	Dufour	Cerastium schmalhausenii Pacz.	SPECIES	3808141	EXACT	SYNONYM	7267109	Cerastium schmalhausenii	Pacz.	Accepted	2710847	152617-1	2710847	Cerastium gracile	Dufour	wfo-0000595615	Accepted
1278	Cerastium semidecandrum	L.	species	Cerastium	Caryophyllaceae	Cerastium semidecandrum	L.	Cerastium semidecandrum	L.	Cerastium semidecandrum L.	SPECIES	3085434	EXACT	ACCEPTED	3085434	Cerastium semidecandrum	L.	Accepted	2710853	152623-1	2710853	Cerastium semidecandrum	L.	wfo-0000596122	Accepted
1279	Cerastium stevenii	Schischk.	species	Cerastium	Caryophyllaceae	Cerastium stevenii	Schischk.	Cerastium fontanum subsp. vulgare	(Hartm.) Greuter & Burdet	Cerastium stevenii Schischk.	SPECIES	3807814	EXACT	SYNONYM	3085440	Cerastium stevenii	Schischk.	Synonym	2710893	152660-1	3262701	Cerastium glomeratum	Thuill.	wfo-0000595603	Accepted
1280	Cerastium sylvaticum	Waldst. & Kit.	species	Cerastium	Caryophyllaceae	Cerastium sylvaticum	Waldst. & Kit.	Cerastium sylvaticum	Waldst. & Kit.	Cerastium sylvaticum Waldst. & Kit.	SPECIES	7440872	EXACT	ACCEPTED	7440872	Cerastium sylvaticum	Waldst. & Kit.	Accepted	2710916	152681-1	2710916	Cerastium sylvaticum	Waldst. & Kit.	wfo-0000596187	Accepted
1281	Cerastium syvaschicum	Kleopow	species	Cerastium	Caryophyllaceae	Cerastium syvaschicum	Kleopow	Cerastium pumilum subsp. glutinosum	(Fr.) Jalas	Cerastium syvaschicum Kleopow	SPECIES	3807611	EXACT	SYNONYM	6364084	Cerastium syvaschicum	Kleopow	Synonym	2710921	152685-1	2710767	Cerastium pumilum var. glutinosum	(Fries) E.Rico	wfo-0000596030	Accepted
1282	Cerastium tauricum	Spreng.	species	Cerastium	Caryophyllaceae	Cerastium tauricum	Spreng.	Cerastium brachypetalum subsp. tauricum	(Spreng.) Murb.	Cerastium tauricum Spreng.	SPECIES	7693561	EXACT	SYNONYM	4271027	Cerastium tauricum	Spreng.	Synonym	2710934	152696-1	2710095	Cerastium brachypetalum subsp. tauricum	(Spreng.) Murb.	wfo-0000595307	Accepted
1283	Cerastium tomentosum	L.	species	Cerastium	Caryophyllaceae	Cerastium tomentosum	L.	Cerastium tomentosum	L.	Cerastium tomentosum L.	SPECIES	3085438	EXACT	ACCEPTED	3085438	Cerastium tomentosum	L.	Accepted	2710954	152715-1	2710954	Cerastium tomentosum	L.	wfo-0000596228	Accepted
1284	Cerastium ucrainicum	(Kleopow) Popov ex Klokov	species	Cerastium	Caryophyllaceae	Cerastium ucrainicum	Pacz. ex Klokov	Cerastium pumilum	Curtis	Cerastium ucrainicum (Kleopow) Popov ex Klokov	SPECIES	8142070	EXACT	SYNONYM	3085469	Cerastium ucrainicum	(Kleopow) Popov ex Klokov	Synonym	2710974	NA	3262711	Cerastium pumilum	Curtis	wfo-0000596025	Accepted
1285	Cerasus avium	(L.) Moench	species	Cerasus	Rosaceae	Cerasus avium	(L.) Moench	Prunus avium	(L.) L.	Cerasus avium (L.) Moench	SPECIES	3020792	EXACT	SYNONYM	3020791	Cerasus avium	(L.) Moench	Synonym	2942649	721849-1	2917143	Cerasus avium	(L.) Moench	wfo-0000987108	Unchecked
1286	Cerasus fruticosa	(Pall.) Woronow	species	Cerasus	Rosaceae	Cerasus fruticosa	(Pall.) Woronow	Prunus fruticosa	Pall.	Cerasus fruticosa (Pall.) Woronow	SPECIES	7523352	EXACT	SYNONYM	3023098	Cerasus fruticosa	(Pall.) Borkh.	Synonym	2942845	NA	2959793	Prunus fruticosa	Pall.	wfo-0001013852	Accepted
1287	Cerasus japonica	(Thunb.) Loisel.	species	Cerasus	Rosaceae	Cerasus japonica	(Thunb.) Loisel.	NA	NA	Cerasus japonica (Thunb.) Loisel.	SPECIES	3023572	EXACT	SYNONYM	3020565	Cerasus japonica	(Thunb.) Loisel.	Synonym	2942926	721956-1	2960228	Prunus japonica	Thunb.	wfo-0001002027	Accepted
1288	Cerasus klokovii	Sobko	species	Cerasus	Rosaceae	Cerasus klokovii	Sobko	Prunus klokovii	(Sobko)	Cerasus klokovii Sobko	SPECIES	3854139	EXACT	DOUBTFUL	3854139	Cerasus klokovii	Sobko	Unplaced	2942974	721965-1	NA	Cerasus klokovii	Sobko	wfo-0001002438	Unchecked
1289	Cerasus mahaleb	(L.) Mill.	species	Cerasus	Rosaceae	Cerasus mahaleb	(L.) Mill.	Prunus mahaleb	L.	Cerasus mahaleb (L.) Mill.	SPECIES	3022824	EXACT	SYNONYM	3022789	Cerasus mahaleb	(L.) Mill.	Synonym	2943024	721977-1	2960576	Prunus mahaleb	L.	wfo-0001013325	Accepted
1290	Cerasus tomentosa	(Thunb.) Wall.	species	Cerasus	Rosaceae	Cerasus tomentosa	(Thunb.) Wall.	Prunus tomentosa	Thunb.	Cerasus tomentosa (Thunb.) Wall.	SPECIES	3020844	EXACT	SYNONYM	3020838	Cerasus tomentosa	(Thunb.) Loisel.	Synonym	3008969	77157898-1	2962226	Prunus tomentosa	Thunb.	wfo-0001002074	Accepted
1291	Cerasus vulgaris	Mill.	species	Cerasus	Rosaceae	Cerasus vulgaris	Mill.	Prunus cerasus	L.	Cerasus vulgaris Mill.	SPECIES	3021930	EXACT	SYNONYM	8670166	Cerasus vulgaris	Mill.	Synonym	2943301	722092-1	2959193	Prunus cerasus	L.	wfo-0001016331	Accepted
1292	Ceratocarpus arenarius	L.	species	Ceratocarpus	Amaranthaceae	Ceratocarpus arenarius	L.	Ceratocarpus arenarius	L.	Ceratocarpus arenarius L.	SPECIES	6035781	EXACT	ACCEPTED	6035781	Ceratocarpus arenarius	L.	Accepted	2711070	164656-1	2711070	Ceratocarpus arenarius	L.	wfo-0000596343	Accepted
1293	Ceratocarpus turkestanicus	Sav.-Rycz. ex Iljin	species	Ceratocarpus	Amaranthaceae	Ceratocarpus turkestanicus	Sav.-Rycz.	Ceratocarpus arenarius	L.	Ceratocarpus turkestanicum Sav.-Rycz.	SPECIES	7682827	EDITED	SYNONYM	6035781	Ceratocarpus turkestanicus	Sav.-Rycz. ex Iljin	Illegitimate	2711075	164659-1	2711070	Ceratocarpus arenarius	L.	wfo-0000596343	Accepted
1294	Ceratocephala falcata	(L.) Cramer	species	Ceratocephala	Ranunculaceae	Ceratocephala falcata aggr.	(L.) Pers.	Ceratocephala falcata	(L.) Cramer	Ceratocephala falcata (L.) Cramer	SPECIES	7659521	EDITED	ACCEPTED	7659521	Ceratocephala falcata	(L.) Cramer	Synonym	2711081	709380-1	2523309	Ranunculus falcatus	L.	wfo-0000460446	Accepted
1295	Ceratocephala incurva	Steven	species	Ceratocephala	Ranunculaceae	Ceratocephala incurva	Steven	Ceratocephala falcata	(L.) Cramer	Ceratocephala incurva Steven	SPECIES	5616143	EXACT	SYNONYM	5616146	Ceratocephala incurva	Steven	Synonym	2711085	709382-1	2930979	Ceratocephalus falcatus subsp. incurvus	(Steven) Chrtek & Chrtková	wfo-0000094933	Accepted
1296	Ceratocephala testiculata	(Crantz) Besser	species	Ceratocephala	Ranunculaceae	Ceratocephala testiculata	(Crantz) Besser	Ceratocephala orthoceras	DC.	Ceratocephala testiculata (Crantz) Besser	SPECIES	7901535	EXACT	SYNONYM	5371697	Ceratocephala testiculata	(Crantz) Besser	Synonym	2711093	77106093-1	2525207	Ranunculus testiculatus	Crantz	wfo-0000462021	Accepted
1297	Ceratochloa carinata	(Hook. & Arn.) Tutin	species	Ceratochloa	Poaceae	Ceratochloa carinata	(Hook. & Arn.) Tutin	Ceratochloa carinata	(Hook. & Arn.) Tutin	Ceratochloa carinata (Hook. & Arn.) Tutin	SPECIES	2703715	EXACT	SYNONYM	2703712	Ceratochloa carinata	(Hook. & Arn.) Tutin	Synonym	404098	395394-1	400793	Bromus carinatus	Hook. & Arn.	wfo-0000855335	Accepted
1298	Ceratochloa cathartica	(Vahl) Herter	species	Ceratochloa	Poaceae	Ceratochloa cathartica	(M.Vahl) Herter	Ceratochloa cathartica	(Vahl) Herter	Ceratochloa cathartica (Vahl) Herter	SPECIES	2703727	EXACT	SYNONYM	2703723	Ceratochloa cathartica	(Vahl) Herter	Synonym	404100	52506-2	400803	Bromus catharticus	Vahl	wfo-0000855346	Accepted
1299	Ceratophyllum demersum	L.	species	Ceratophyllum	Ceratophyllaceae	Ceratophyllum demersum	L.	Ceratophyllum demersum	L.	Ceratophyllum demersum L.	SPECIES	2882398	EXACT	ACCEPTED	2882398	Ceratophyllum demersum	L.	Accepted	36902	30006047-2	36902	Ceratophyllum demersum	L.	wfo-0000831785	Accepted
1300	Ceratophyllum pentacanthum	Haynald	species	Ceratophyllum	Ceratophyllaceae	Ceratophyllum pentacanthum	Haynald	Ceratophyllum platyacanthum subsp. platyacanthum	Cham.	Ceratophyllum pentacanthum Haynald	SPECIES	8330995	EXACT	SYNONYM	7263171	Ceratophyllum pentacanthum	Haynald	Synonym	36945	163084-1	36919	Ceratophyllum demersum var. platyacanthum	(Cham.) Wimm.	wfo-0000831962	Accepted
1301	Ceratophyllum submersum	L.	species	Ceratophyllum	Ceratophyllaceae	Ceratophyllum submersum	L.	Ceratophyllum submersum	L.	Ceratophyllum submersum L.	SPECIES	2882404	EXACT	ACCEPTED	2882404	Ceratophyllum submersum	L.	Accepted	36951	163088-1	36951	Ceratophyllum submersum	L.	wfo-0000832288	Accepted
1302	Ceratophyllum tanaiticum	Sapjegin	species	Ceratophyllum	Ceratophyllaceae	Ceratophyllum tanaiticum	Sapjeg.	Ceratophyllum tanaiticum	Sapjegin	Ceratophyllum tanaiticum Sapjegin	SPECIES	7400515	EXACT	SYNONYM	7224004	Ceratophyllum tanaieticum	Sapjegin	Accepted	36959	163089-1	36959	Ceratophyllum tanaiticum	Sapegin	wfo-0000832372	Accepted
1303	Ceratostigma plumbaginoides	Bunge	species	Ceratostigma	Plumbaginaceae	Ceratostigma plumbaginoides	Bunge	Ceratostigma plumbaginoides	Bunge	Ceratostigma plumbaginoides Bunge	SPECIES	3082279	EXACT	ACCEPTED	3082279	Ceratostigma plumbaginoides	Bunge	Accepted	2711291	686555-1	2711291	Ceratostigma plumbaginoides	Bunge	wfo-0000596556	Accepted
1304	Cercis canadensis	L.	species	Cercis	Fabaceae	Cercis canadensis	L.	Cercis canadensis	L.	Cercis canadensis L.	SPECIES	5353583	EXACT	ACCEPTED	5353583	Cercis canadensis	L.	Accepted	2711403	316243-2	2711403	Cercis canadensis	L.	wfo-0000174035	Accepted
1305	Cercis chinensis	Bunge	species	Cercis	Fabaceae	Cercis chinensis	Bunge	Cercis chinensis	Bunge	Cercis chinensis Bunge	SPECIES	5353599	EXACT	ACCEPTED	5353599	Cercis chinensis	Bunge	Accepted	2711415	485670-1	2711415	Cercis chinensis	Bunge	wfo-0000186494	Accepted
1306	Cercis siliquastrum	L.	species	Cercis	Fabaceae	Cercis siliquastrum	L.	Cercis siliquastrum	L.	Cercis siliquastrum L.	SPECIES	5353590	EXACT	ACCEPTED	5353590	Cercis siliquastrum	L.	Accepted	2711441	485691-1	2711441	Cercis siliquastrum	L.	wfo-0000213642	Accepted
1307	Cerinthe minor	L.	species	Cerinthe	Boraginaceae	Cerinthe minor	L.	Cerinthe minor	L.	Cerinthe minor L.	SPECIES	7294722	EXACT	ACCEPTED	7294722	Cerinthe minor	L.	Accepted	2712574	113826-1	2712574	Cerinthe minor	L.	wfo-0000597886	Accepted
1308	Ceterach officinarum	Willd.	species	Ceterach	Aspleniaceae	Ceterach officinarum	Willd.	Asplenium ceterach	L.	Ceterach officinarum Willd.	SPECIES	5275006	EXACT	SYNONYM	7310757	Ceterach officinarum	Willd.	Synonym	3166396	17064630-1	3145781	Asplenium ceterach	L.	wfo-0001115841	Accepted
1309	Chaenomeles japonica	(Thunb.) Lindl. ex Spach	species	Chaenomeles	Rosaceae	Chaenomeles japonica	(Thunb.) Lindl.	NA	NA	Chaenomeles japonica (Thunb.) Lindl. ex Spach	SPECIES	3000610	EXACT	ACCEPTED	3000610	Chaenomeles japonica	(Thunb.) Lindl. ex Spach	Accepted	2943472	77105966-1	2943472	Chaenomeles japonica	(Thunb.) Lindl. ex Spach	wfo-0001003367	Accepted
1310	Chaenomeles speciosa	(Sweet) Nakai	species	Chaenomeles	Rosaceae	Chaenomeles speciosa	(Sweet) Nakai	Chaenomeles speciosa	(Sweet) Nakai	Chaenomeles speciosa (Sweet) Nakai	SPECIES	3000679	EXACT	ACCEPTED	3000679	Chaenomeles speciosa	(Sweet) Nakai	Accepted	2901786	722128-1	2901786	Chaenomeles speciosa	(Sweet) Nakai	wfo-0000996959	Accepted
1311	Chaenomeles x superba	(Frahm) Rehder	hybrid	Chaenomeles	Rosaceae	Chaenomeles × superba	(Frahm) Rehder	NA	NA	Chaenomeles ×superba (Frahm) Rehder	SPECIES	3000632	EXACT	ACCEPTED	3000632	Chaenomeles × superba	(Frahm) Rehder	Artificial Hybrid	2943514	722129-1	2943514	Chaenomeles × superba	(Frahm) Rehder	wfo-0000990806	Accepted
1312	Chaenorhinum klokovii	Kotov	species	Chaenorhinum	Plantaginaceae	Chaenorrhinum klokovii	Kotov	Microrrhinum minus subsp. minus	(L.) Fourr.	Chaenorhinum klokovii Kotov	SPECIES	3732872	EXACT	SYNONYM	3732798	Chaenorhinum klokovii	Kotov	Synonym	2713987	801424-1	2713999	Chaenorhinum minus subsp. anatolicum	P.H.Davis	wfo-0000598754	Accepted
1313	Chaenorhinum minus	(L.) Lange	species	Chaenorhinum	Plantaginaceae	Chaenorrhinum minus	(L.) Lange	Microrrhinum minus subsp. minus	(L.) Fourr.	Chaenorhinum minus (L.) Lange	SPECIES	3171669	EXACT	ACCEPTED	3171669	Chaenorhinum minus	(L.) Lange	Accepted	2713998	801401-1	2713998	Chaenorhinum minus	(L.) Lange	wfo-0000598753	Accepted
1314	Chaerophyllum aromaticum	L.	species	Chaerophyllum	Apiaceae	Chaerophyllum aromaticum	L.	Chaerophyllum aromaticum	L.	Chaerophyllum aromaticum L.	SPECIES	3642608	EXACT	ACCEPTED	3642608	Chaerophyllum aromaticum	L.	Accepted	2714173	840135-1	2714173	Chaerophyllum aromaticum	L.	wfo-0000598938	Accepted
[truncated: 4,884 more rows]
