# Supplementary material for: Ukrainian Plant Trait Database: UkrTrait v. 1.0
Source: Biodivers Data J. 2024 Feb 13;12:e118128. doi: 10.3897/BDJ.12.e118128 (PMC10880025; doi:10.3897/BDJ.12.e118128)
Supplement: Supplementary material 4 — Links for trait terms between UkrTrait, TRY database and trait ontologies (TOP, TO) [file bdj-12-e118128-s004.csv]

traitParameter_UkrTrait	traitSource	traitDescription_UkrTrait	unit_UkrTrait	nameTRY	identifierTRY	formalNameTOP	identifierTOP	nameTO	identifierTO
height_gen_cm	field measurement	Generative plant height measured in the field	cm	Plant height generative	3107	whole plant height generative	TOP70	NA	NA
height_veg_cm	field measurement	Vegetative plant height measured in the field	cm	Plant height vegetative	3106	whole plant height vegetative	TOP69	NA	NA
leaf_area_mm2	laboratory measurement	Average one-sided projected surface area of the fresh leaf	mm2	Leaf area (in case of compound leaves: leaf, petiole included)	3110	leaf area	TOP25	leaf area trait	TO:0000540
leaf_mass_mg	laboratory measurement	Average dry leaf mass	mg	Leaf dry mass (single leaf)	55	leaf dry mass	TOP40	leaf dry weight	TO:0001014
sla_mm2_mg	laboratory measurement	Average specific leaf area (SLA) - average one-sided area of the fresh leaf divided by its oven-dry mass	mm2/mg	Leaf area per leaf dry mass (specific leaf area, SLA or 1/LMA): petiole included	3116	leaf area per leaf dry mass	TOP50	specific leaf area	TO:0000562
nitrogen_concentration	laboratory measurement	Leaf nitrogen concentration, ratio of the quantity of nitrogen in the leaf per respective unit dry mass	mg/g	Leaf nitrogen (N) content per leaf dry mass	14	leaf nitrogen content per leaf dry mass	TOP462	leaf nitrogen content	TO:0000543
phosphorus_concentration	laboratory measurement	Leaf phosphorus concentration, ratio of the quantity of phosphorus in the leaf per respective unit dry mass	mg/g	Leaf phosphorus (P) content per leaf dry mass	15	leaf phosphorus content per leaf dry mass	TOP463	leaf phosphorus content	TO:0001025
seed_dimension1_mm	laboratory measurement	Length of a seed	mm	Seed length	27	seed length	TOP91	seed length	TO:0000146
seed_dimension2_mm	laboratory measurement	Width of a seed	mm	Seed width	239	seed width	TOP95	seed width	TO:0000149
seed_dimension3_mm	laboratory measurement	Thickness of a seed	mm	Seed thickness	238	seed thickness	TOP99	seed thickness	TO:0000304
seed_shape	laboratory measurement	Variance of three dimensions of a seed, i.e. the length, the width and the thickness	unitless, raging from 0 to 1	Seed shape	349	seed shape	TOP114	seed shape	TO:0000484
seed_mass_mg	laboratory measurement	Average dry mass of a seed	mg	Seed dry mass	26	seed dry mass	TOP111	seed weight	TO:0000181
plantHeight_dobr	literature	Average height of a whole plant (source: Dobrochaeva 1987)	cm	Plant height	18	whole plant height	TOP68	plant height	TO:0000207
flowerJan_dobr	literature	Plant phenology: flowering in January (source: Dobrochaeva 1987)	binary (1/0)	Plant reproductive phenology timing (flowering time)	335	NA	NA	NA	NA
flowerFeb_dobr	literature	Plant phenology: flowering in February (source: Dobrochaeva 1987)	binary (1/0)	Plant reproductive phenology timing (flowering time)	335	NA	NA	NA	NA
flowerMar_dobr	literature	Plant phenology: flowering in March (source: Dobrochaeva 1987)	binary (1/0)	Plant reproductive phenology timing (flowering time)	335	NA	NA	NA	NA
flowerApr_dobr	literature	Plant phenology: flowering in April (source: Dobrochaeva 1987)	binary (1/0)	Plant reproductive phenology timing (flowering time)	335	NA	NA	NA	NA
flowerMay_dobr	literature	Plant phenology: flowering in May (source: Dobrochaeva 1987)	binary (1/0)	Plant reproductive phenology timing (flowering time)	335	NA	NA	NA	NA
flowerJun_dobr	literature	Plant phenology: flowering in June (source: Dobrochaeva 1987)	binary (1/0)	Plant reproductive phenology timing (flowering time)	335	NA	NA	NA	NA
flowerJul_dobr	literature	Plant phenology: flowering in July (source: Dobrochaeva 1987)	binary (1/0)	Plant reproductive phenology timing (flowering time)	335	NA	NA	NA	NA
flowerAug_dobr	literature	Plant phenology: flowering in August (source: Dobrochaeva 1987)	binary (1/0)	Plant reproductive phenology timing (flowering time)	335	NA	NA	NA	NA
flowerSep_dobr	literature	Plant phenology: flowering in September (source: Dobrochaeva 1987)	binary (1/0)	Plant reproductive phenology timing (flowering time)	335	NA	NA	NA	NA
flowerOct_dobr	literature	Plant phenology: flowering in October (source: Dobrochaeva 1987)	binary (1/0)	Plant reproductive phenology timing (flowering time)	335	NA	NA	NA	NA
flowerNov_dobr	literature	Plant phenology: flowering in November (source: Dobrochaeva 1987)	binary (1/0)	Plant reproductive phenology timing (flowering time)	335	NA	NA	NA	NA
flowerDec_dobr	literature	Plant phenology: flowering in December (source: Dobrochaeva 1987)	binary (1/0)	Plant reproductive phenology timing (flowering time)	335	NA	NA	NA	NA
annual_dobr	literature	Plant life span: belonging to annuals (source: Dobrochaeva 1987)	binary (1/0)	Plant lifespan (longevity)	59	NA	NA	life cycle habit	TO:0002725
biennialOrShortLived_dobr	literature	Plant life span: belonging to biennials or short-lived plants (source: Dobrochaeva 1987)	binary (1/0)	Plant lifespan (longevity)	59	NA	NA	life cycle habit	TO:0002725
perennial_dobr	literature	Plant life span: belonging to perennials (source: Dobrochaeva 1987)	binary (1/0)	Plant lifespan (longevity)	59	NA	NA	life cycle habit	TO:0002725
raunkiaer	literature/expert knowledge	Raunkiaer life form	categorical	Plant life form (Raunkiaer life form)	343	whole plant life form	TOP210	NA	NA
phanerophyte	literature/expert knowledge	Raunkiaer life form: belonging to phenerophytes	binary (1/0)	Plant life form (Raunkiaer life form)	343	whole plant phanerophyte	TOP211	NA	NA
chamaephyte	literature/expert knowledge	Raunkiaer life form: belonging to chamaephytes	binary (1/0)	Plant life form (Raunkiaer life form)	343	whole plant chamaephyte	TOP216	NA	NA
hemicryptophyte	literature/expert knowledge	Raunkiaer life form: belonging to hemicryptophytes	binary (1/0)	Plant life form (Raunkiaer life form)	343	whole plant hemicryptophyte	TOP217	NA	NA
geophyte	literature/expert knowledge	Raunkiaer life form: belonging to geophytes	binary (1/0)	Plant life form (Raunkiaer life form)	343	whole plant geophyte	TOP219	NA	NA
hydrophyte	literature/expert knowledge	Raunkiaer life form: belonging to hydrophytes	binary (1/0)	Plant life form (Raunkiaer life form)	343	whole plant hydrophyte	TOP218	NA	NA
therophyte	literature/expert knowledge	Raunkiaer life form: belonging to therophytes	binary (1/0)	Plant life form (Raunkiaer life form)	343	whole plant therophyte	TOP221	NA	NA
growth_form	literature/expert knowledge	Plant growth form	categorical	Plant growth form	42	whole plant growth form	TOP136	NA	NA
tree	literature/expert knowledge	plant growth form: belonging to trees	binary (1/0)	Plant growth form	42	whole plant tree	TOP139	NA	NA
shrub	literature/expert knowledge	plant growth form: belonging to shrubs	binary (1/0)	Plant growth form	42	whole plant shrub	TOP138	NA	NA
semishrub	literature/expert knowledge	plant growth form: belonging to semishrubs	binary (1/0)	Plant growth form	42	NA	NA	NA	NA
herb	literature/expert knowledge	plant growth form: belonging to herbs	binary (1/0)	Plant growth form	42	whole plant herb	TOP137	NA	NA
herbPoli	literature/expert knowledge	plant growth form: belonging to polycarpic herbs	binary (1/0)	Plant growth form	42	part of 'whole plant herb' (TOP137)	part of TOP137	NA	NA
herbMono	literature/expert knowledge	plant growth form: belonging to monocarpic herbs	binary (1/0)	Plant growth form	42	part of 'whole plant herb' (TOP137)	part of TOP137	NA	NA
epiphyte	literature/expert knowledge	plant growth form: belonging to epiphytes	binary (1/0)	Plant growth form	42	NA	NA	NA	NA
lianaWoody	literature/expert knowledge	plant growth form: belonging to woody lians	binary (1/0)	Plant growth form	42	NA	NA	NA	NA
lianaHerb	literature/expert knowledge	plant growth form: belonging to herbaceous lians	binary (1/0)	Plant growth form	42	NA	NA	NA	NA
speciesRange_golubev	literature	Species geographic range (source: Golubev 1996)	categorical	Species occurrence range characteristics	1140	part of 'spatial distribution'	part of TOP11	NA	NA
leafPhenology_golubev	literature	Leaf phenology (source: Golubev 1996)	categorical	Plant vegetative phenology (leaf phenology)	1251	whole plant vegetative phenology	TOP700	NA	NA
rosette_golubev	literature	Rosette plants (source: Golubev 1996)	categorical	Plant growth form	42	NA	NA	corresponds to term 'rosette'	PO:0025615
biomorphRoot_golubev	literature	Root system (source: Golubev 1996)	categorical	NA	NA	NA	NA	NA	NA
tree_golubev	literature	Golubev life form: belonging to trees (source: Golubev 1996)	binary (1/0)	Plant growth form	42	whole plant tree	TOP139	NA	NA
shrub_golubev	literature	Golubev life form: belonging to shrubs (source: Golubev 1996)	binary (1/0)	Plant growth form	42	whole plant shrub	TOP138	NA	NA
lowShrub_golubev	literature	Golubev life form: belonging to low shrubs (source: Golubev 1996)	binary (1/0)	Plant growth form	42	NA	NA	NA	NA
subshrub_golubev	literature	Golubev life form: belonging to subshrubs (source: Golubev 1996)	binary (1/0)	Plant growth form	42	NA	NA	NA	NA
lowSubshrub_golubev	literature	Golubev life form: belonging to low subshrubs (source: Golubev 1996)	binary (1/0)	Plant growth form	42	NA	NA	NA	NA
polycarpicHerb_golubev	literature	Golubev life form: belonging to polycarpic herbs (source: Golubev 1996)	binary (1/0)	Plant growth form	42	part of 'whole plant herb' (TOP137)	part of TOP137	NA	NA
perennialMonocarpicHerb_golubev	literature	Golubev life form: belonging to perennial monocarpic herbs (source: Golubev 1996)	binary (1/0)	Plant growth form	42	part of 'whole plant herb' (TOP137)	part of TOP137	NA	NA
springAnnual_golubev	literature	Golubev life form: belonging to spring annuals (source: Golubev 1996)	binary (1/0)	Plant growth form	42	part of 'whole plant therophyte'	part of TOP221	life cycle habit	TO:0002725
autumnAnnual_golubev	literature	Golubev life form: belonging to autumn annuals (source: Golubev 1996)	binary (1/0)	Plant growth form	42	part of 'whole plant therophyte'	part of TOP221	life cycle habit	TO:0002725
epihydrophyte_golubev	literature	Golubev life form: belonging to epihydrophyte plants (aquatic plants with floating leaves on the surface) (source: Golubev 1996)	binary (1/0)	Plant growth form	42	part of 'whole plant hydrophyte'	part of TOP218	NA	NA
idiohydrophyte_golubev	literature	Golubev life form: belonging to idiohydrophyte plants (submerged aquatic plants) (source: Golubev 1996)	binary (1/0)	Plant growth form	42	part of 'whole plant hydrophyte'	part of TOP218	NA	NA
liana_golubev	literature	Golubev life form: belonging to lianas (source: Golubev 1996)	binary (1/0)	Plant growth form	42	NA	NA	NA	NA
sparseCushion_golubev	literature	Golubev life form: belonging to sparse cushion-shaped plants (source: Golubev 1996)	binary (1/0)	Plant growth form	42	part of 'shoot cushion'	part of TOP142	NA	NA
spheric_golubev	literature	Golubev life form: belonging to spheric-shaped plants (source: Golubev 1996)	binary (1/0)	Plant growth form	42	part of 'shoot cushion'	part of TOP142	NA	NA
creeping_golubev	literature	Golubev life form: belonging to creeping plants (source: Golubev 1996)	binary (1/0)	Plant growth form	42	NA	NA	NA	NA
succulent_golubev	literature	Golubev life form: belonging to succulents and fleshy plants (source: Golubev 1996)	binary (1/0)	Plant growth form	42	whole plant succulent	TOP170	NA	NA
parasite_golubev	literature	Golubev life form: belonging to parasitic plants (source: Golubev 1996)	binary (1/0)	Species nutritional relationships (mycorrhizal symbioses, N-fixation, parasitism, carnivory, …)	3488	NA	NA	NA	NA
semiparasite_golubev	literature	Golubev life form: belonging to semiparasitic plants (source: Golubev 1996)	binary (1/0)	Species nutritional relationships (mycorrhizal symbioses, N-fixation, parasitism, carnivory, …)	3488	NA	NA	NA	NA
saprophyte_golubev	literature	Golubev life form: belonging to saprophytic plants (source: Golubev 1996)	binary (1/0)	Species nutritional relationships (mycorrhizal symbioses, N-fixation, parasitism, carnivory, …)	3488	NA	NA	NA	NA
carnivorous_golubev	literature	Golubev life form: belonging to carnivorous plants (source: Golubev 1996)	binary (1/0)	Species nutritional relationships (mycorrhizal symbioses, N-fixation, parasitism, carnivory, …)	3488	NA	NA	NA	NA
rhizomatous_golubev	literature	Golubev life form: belonging to rhisomatous plants (source: Golubev 1996)	binary (1/0)	Rhizome (presence / absence)	1047	NA	NA	rhizome formation	TO:0002767
aboveBulbs_golubev	literature	Golubev life form: belonging to plants with aboveground brood nodules and bulbs (source: Golubev 1996)	binary (1/0)	NA	NA	NA	NA	partly corresponds to term 'bulb'	part of PO:0025356
belowBulbs_golubev	literature	Golubev life form: belonging to plants with underground brood bulbs, corms and nodules (source: Golubev 1996)	binary (1/0)	NA	NA	NA	NA	partly corresponds to term 'bulb'	part of PO:0025356
repStemTuber_golubev	literature	Biomorphological adaptations for vegetative renewal and reproduction: belonging to plants with stem tubers (source: Golubev 1996)	binary (1/0)	NA	NA	shoot tuber	TOP161	corresponds to term 'subterranean shoot axis tuber'	PO:0004547
repRootTuber_golubev	literature	Biomorphological adaptations for vegetative renewal and reproduction: belonging to plants with root tubers (source: Golubev 1996)	binary (1/0)	NA	NA	root tuber	TOP172	corresponds to term 'tuberous root tuber'	PO:0025476
repBulb_golubev	literature	Biomorphological adaptations for vegetative renewal and reproduction: belonging to plants with bulbs (source: Golubev 1996)	binary (1/0)	NA	NA	NA	NA	corresponds to term 'bulb'	PO:0025356
repTuft_golubev	literature	Biomorphological adaptations for vegetative renewal and reproduction: belonging to plants with a dense tuft (source: Golubev 1996)	binary (1/0)	NA	NA	shoot tuft	TOP167	NA	NA
repMediumRhizome_golubev	literature	Biomorphological adaptations for vegetative renewal and reproduction: belonging to plants with a medium-size rhizome (source: Golubev 1996)	binary (1/0)	NA	NA	NA	NA	NA	NA
repLongRhizome_golubev	literature	Biomorphological adaptations for vegetative renewal and reproduction: belonging to plants with a long-size rhizome (source: Golubev 1996)	binary (1/0)	NA	NA	NA	NA	NA	NA
repAbovegroundStolon_golubev	literature	Biomorphological adaptations for vegetative renewal and reproduction: belonging to plants with aboveground stolons (source: Golubev 1996)	binary (1/0)	NA	NA	NA	NA	partly corresponds to term 'stolon'	part of PO:0003024
repUndergroundStolon_golubev	literature	Biomorphological adaptations for vegetative renewal and reproduction: belonging to plants with underground stolons (source: Golubev 1996)	binary (1/0)	NA	NA	NA	NA	partly corresponds to term 'stolon'	part of PO:0003024
repCreeping_golubev	literature	Biomorphological adaptations for vegetative renewal and reproduction: belonging to creeping plants (source: Golubev 1996)	binary (1/0)	NA	NA	NA	NA	NA	NA
rdbu2021	literature	Listed in the Red Data Book of Ukraine (edition 2021)	binary (1/0)	NA	NA	NA	NA	NA	NA
rdbuStatus	literature	Conservation status according to the Red Data Book of Ukraine (edition 2021)	categorical	NA	NA	NA	NA	NA	NA
alienStatus	literature	Residence time status of alien species according to Protopopova (1991) and Protopopova and Shevera (2015)	categorical	Species occurrence range characteristics	1140	NA	NA	NA	NA
regionOrigin	literature	Region of origin of the alien species according to Protopopova (1991) and Protopopova and Shevera (2015)	categorical	Species occurrence range characteristics	1140	NA	NA	NA	NA
alienType	literature	Naturalization degree of the alien species according to Protopopova and Shevera (2015) and following Kornaś (1990).	categorical	Species occurrence range characteristics	1140	NA	NA	NA	NA
cultivated_checklist1999	literature	Cultivated plants according to Mosyakin and Fedoronchuk (1999)	categorical	Species occurrence range characteristics	1140	NA	NA	NA	NA
escaped_checklist1999	literature	Escaped from cultivation plants according to Mosyakin and Fedoronchuk (1999)	categorical	Species occurrence range characteristics	1140	NA	NA	NA	NA
